# Supplementary material for: SLAM/SAP signaling regulates discrete γδ T cell developmental checkpoints and shapes the innate-like γδ TCR repertoire
Source: eLife. 2024 Dec 10;13:RP97229. doi: 10.7554/eLife.97229 (PMC11630817; doi:10.7554/eLife.97229)
Supplement: Figure 3—figure supplement 1—source data 1. [file elife-97229-fig3-figsupp1-data1.xlsx]

## Sheet: Sheet1
Frequency and Number of UMAP/FlowSOM clustered E.17 thymic Vgamma4 T cells
			E.17 thymic Vgamma4 T cells
			Frequency (%)
	Flow SOM population		B6					B6.Sh2d1a-/-
			B6-1	B6-2	B6-3	B6-4		Sh2d1a-1	Sh2d1a-2	Sh2d1a-3	Sh2d1a-4
	0		11.13	9.67	10.95	9.27		10	9.49	10.98	13.77
	11		14.9	13.75	14.74	15.01		8.26	5.59	5.21	6.6
	12		3.74	5.01	5.44	5.58		11.6	11.6	18.18	14.78
	16		16.73	23.05	17.93	22		10.68	8.62	7.14	8.12
			Cell number
			B6					B6.Sh2d1a-/-
			B6-1	B6-2	B6-3	B6-4		Sh2d1a-1	Sh2d1a-2	Sh2d1a-3	Sh2d1a-4
	0		2744.52	2879.3	4674.24	3577.32		2586.91	2531.42	3647.3	4222.22
	11		3675.14	4095.83	6292.87	5788.21		2138.32	1491.73	1733.44	2024.67
	12		922.73	1492.77	2321.34	2152.26		3000.63	3104	6038.03	4531.61
	16		4124.68	6863.55	7650.96	8485.87		2761.36	2300.38	2371.4	2488.75
