# Supplementary material for: SLAM/SAP signaling regulates discrete γδ T cell developmental checkpoints and shapes the innate-like γδ TCR repertoire
Source: eLife. 2024 Dec 10;13:RP97229. doi: 10.7554/eLife.97229 (PMC11630817; doi:10.7554/eLife.97229)
Supplement: Figure 4—figure supplement 2—source data 1. [file elife-97229-fig4-figsupp2-data1.xlsx]

## Sheet: Sheet1
Phenotypic characterization of neonatal thymic gamma delta T cells
							Day9 thymus S1P1+ CD200-
		B6								B6.Sh2d1a-/-
	Expt. 1
	CD24hi	640	622	395	704	785				686	834	790	800	551
	CD24lo	173	149	301	264	421				402	529	539	984	320
	Expt. 2
	CD24hi	1213	1086	1939	1423	759	689	834		771	873	928	651	1134
	CD24lo	125	262	375	378	623	369	529		87	235	398	364	299
		Data represent the number of S1P1+CD200- gd T cells
