# Supplementary material for: SLAM/SAP signaling regulates discrete γδ T cell developmental checkpoints and shapes the innate-like γδ TCR repertoire
Source: eLife. 2024 Dec 10;13:RP97229. doi: 10.7554/eLife.97229 (PMC11630817; doi:10.7554/eLife.97229)
Supplement: Figure 7—figure supplement 1—source data 1. [file elife-97229-fig7-figsupp1-data1.xlsx]

## Sheet: S1A
Characterization of Vgamma4 gdT1 in B6 and B6.Sh2d1a-/- periphery
		Adult lung
		Relative expression level
			B6					B6.Sh2d1a-/-
	Expt. 1
		TRDV2	0.986233	1.05336	0.792784	1.21419		0.792784	0.913831	0.904379	0.876606
		TRDV5	0.847479	1.10669	0.905163	1.17793		0.603427	0.856337	1.03258	0.871305
		TRDV7	1.29347	1.03616	0.85931	0.868291		0.225508	0.444807	0.363808	0.215573
	Expt. 2
		TRDV2	0.843816	1.18509				1.31039	0.76313
		TRDV5	0.90125	1.10957				0.888843	0.929805
		TRDV7	0.976032	1.02456				0.532185	0.315344
		Adult spleen
		Relative expression level
			B6					B6.Sh2d1a-/-
	Expt. 1
		TRDV2	0.883768	1.09182	0.856627	1.18652		1.19064	1.04735	1.30744	1.12252
		TRDV5	0.76348	1.15722	0.795902	1.3293		0.835472	0.877009	1.08347	0.963037
		TRDV7	1.16168	0.946856	0.92737	0.970108		0.640032	0.7276	0.635611	0.435642
		**All TRDV gene expression is relative to the TCR delta constant region (TRDC).

## Sheet: S1B
					SLAMf7+CD44+ spleen Vgamma4 T cells
					Relative percentage			Relative count
					B6	B6.SAP-/-		B6	B6.SAP-/-
			Expt. 1	S1	0.99	0.62		0.979592	0.581633
				S2	1.15	0.8		1.13265	0.704082
				S3	0.86	0.49		0.887755	0.55102
			Expt. 2	S1	1.16	0.52		1.13095	0.569643
				S2	1.06	0.43		1.13095	0.407143
				S3	0.99	0.53		0.892857	0.57381
				S4	0.87	0.54		0.892857	0.556548
				S5	0.92	0.41		0.952381	0.430357
			Expt. 3	S1	1.08	0.71		1.55172	0.603448
				S2	0.88	0.67		0.560345	0.603448
				S3	1.08	0.78		0.991379	0.646552
				S4	1.26	0.78		1.2931	0.517241
				S5	0.7	0.76		0.603448	0.689655
			Expt. 4	S1	1.05	0.69		1.01124	0.617978
				S2	1.08	0.71		1.06742	0.5
				S3	0.9	0.69		0.842697	0.516292
				S4	0.78	0.62		0.842697	0.485955
				S5	1.18	1.11		1.23596	0.842697
	Relative percentage and count were calculated by dividing the individual values in a given experiment by the mean of the B6 values in that experiment.

## Sheet: S1C
	Lung gamma delta T cells
	% AnnexinV+/Live Dead-			%BrdU positive
Expt. 1	B6	B6.SAP-/-		B6	B6.SAP-/-
	10.7	10.1		5.42	4.52
	11.6	12		6.2	4.91
	15	14		5.22	3.29
	13.1	12		2.99	4.64
	19.1	14		6.62
				2.14
Expt. 2	not done	not done		6.16	4.9
				5.82	4.18
				3.36	6.11
				4.15	4.43
				5.79
