# Supplementary material for: SLAM/SAP signaling regulates discrete γδ T cell developmental checkpoints and shapes the innate-like γδ TCR repertoire
Source: eLife. 2024 Dec 10;13:RP97229. doi: 10.7554/eLife.97229 (PMC11630817; doi:10.7554/eLife.97229)
Supplement: Supplementary file 1. [file elife-97229-supp1.xlsx]

## Sheet: WT E17
p_val	avg_log2FC	pct.1	pct.2	p_val_adj	cluster	gene
0	2.44621	0.99	0.126	0	0	Klrd1
3.06735e-306	2.97376	0.99	0.156	9.82075e-302	0	Fcer1g
6.79376e-303	2.88871	0.987	0.14	2.17516e-298	0	Xcl1
6.74879e-299	2.29774	0.862	0.083	2.16076e-294	0	Tyrobp
7.26089e-295	2.04359	0.814	0.061	2.32472e-290	0	Klra5
1.78961e-290	2.36243	0.962	0.137	5.7298e-286	0	Tnni1
2.22947e-287	4.04521	0.872	0.1	7.13809e-283	0	Ifitm1
7.87147e-277	0.83869	0.819	0.072	2.52021e-272	0	Cd244a
1.17456e-274	0.942059	0.73	0.043	3.76059e-270	0	Cxcr3
7.76635e-271	2.44104	0.974	0.176	2.48655e-266	0	Lgals3
3.5867e-250	1.3816	0.946	0.143	1.14835e-245	0	Gpr15
1.53041e-249	0.836646	0.707	0.053	4.89993e-245	0	Slamf7
2.12379e-249	0.797385	0.684	0.044	6.79974e-245	0	Klrc2
3.0684e-240	1.50748	0.962	0.186	9.8241e-236	0	Pglyrp1
2.21408e-239	0.725253	0.704	0.056	7.08882e-235	0	Dapk2
3.97366e-226	0.646288	0.737	0.075	1.27225e-221	0	Clnk
9.07682e-207	1.05729	0.862	0.163	2.90613e-202	0	Jaml
4.24531e-202	2.25887	0.997	0.397	1.35922e-197	0	Cd7
6.33916e-195	2.13438	0.995	0.636	2.02961e-190	0	Ctsw
2.3906e-194	1.14356	0.934	0.23	7.65398e-190	0	Ppic
2.40303e-189	1.96272	0.997	0.808	7.69377e-185	0	Nkg7
5.40928e-189	1.23915	0.969	0.282	1.73189e-184	0	Cd9
5.87513e-188	1.06343	0.926	0.228	1.88104e-183	0	Ubash3b
4.61551e-186	1.74501	0.992	0.407	1.47775e-181	0	Il2rb
1.05452e-185	1.19031	0.485	0.024	3.37624e-181	0	Klrc1
3.40874e-184	0.494133	0.61	0.059	1.09138e-179	0	Hhex
1.88687e-179	2.35663	0.997	0.629	6.04118e-175	0	S100a6
2.99673e-174	1.71969	0.992	0.551	9.59462e-170	0	Cd160
3.26287e-173	0.729139	0.569	0.054	1.04467e-168	0	Klrb1a
5.45629e-173	0.711258	0.796	0.153	1.74694e-168	0	2900026A02Rik
8.18732e-170	0.962445	0.908	0.25	2.62133e-165	0	Myo1f
1.01429e-167	0.613095	0.707	0.111	3.24745e-163	0	Gpr68
4.27965e-167	0.411446	0.48	0.03	1.37021e-162	0	Scimp
3.12488e-166	0.670349	0.571	0.059	1.00049e-161	0	Fcgr3
1.41724e-162	1.56532	0.992	0.595	4.53758e-158	0	Capg
2.57583e-158	1.00393	0.668	0.109	8.24703e-154	0	AW112010
3.05937e-157	1.7579	1	0.718	9.79518e-153	0	Vim
5.03067e-152	1.45084	0.997	0.749	1.61067e-147	0	Anxa2
4.64176e-148	0.399874	0.495	0.044	1.48615e-143	0	Igha
6.52341e-147	0.309888	0.378	0.016	2.0886e-142	0	Sh2d1b1
1.05156e-145	0.497171	0.592	0.082	3.36679e-141	0	Neurl3
1.85675e-144	0.525133	0.51	0.053	5.94475e-140	0	Tbx21
7.84879e-141	0.978487	0.89	0.28	2.51295e-136	0	Ahnak
8.4423e-140	1.03807	0.954	0.508	2.70297e-135	0	Efhd2
2.43638e-139	0.802903	0.804	0.185	7.80056e-135	0	Rln3
1.096e-138	1.37374	1	0.968	3.50907e-134	0	Lgals1
1.00835e-137	0.368502	0.423	0.032	3.22842e-133	0	Tmem37
1.37235e-135	0.409617	0.446	0.04	4.39385e-131	0	Gcsam
3.65327e-134	0.43701	0.52	0.065	1.16967e-129	0	Tent5a
2.06718e-132	0.887326	0.964	0.517	6.61848e-128	0	Rnh1
5.51142e-132	1.2014	0.995	0.889	1.76459e-127	0	Ptpn6
3.7223e-131	1.47038	0.653	0.141	1.19177e-126	0	Ifitm3
3.69509e-130	1.16693	1	0.948	1.18306e-125	0	S100a11
5.34235e-128	1.29924	0.997	0.736	1.71046e-123	0	Shisa5
1.1268e-127	1.08677	0.997	0.942	3.60768e-123	0	Srgn
3.74282e-126	0.757596	1	0.995	1.19834e-121	0	Arpc1b
1.2154e-124	0.379081	0.515	0.071	3.89135e-120	0	Spaca9
2.13196e-124	1.01619	0.987	0.574	6.82591e-120	0	Prkch
8.01191e-124	0.573154	0.645	0.13	2.56517e-119	0	Lst1
7.81642e-123	1.52332	0.987	0.565	2.50258e-118	0	S100a4
1.35716e-122	0.9006	1	1	4.34523e-118	0	Tmsb4x
2.01642e-122	0.601037	0.75	0.206	6.45598e-118	0	Steap3
2.64412e-122	0.520426	0.584	0.105	8.46566e-118	0	Qpct
4.22896e-122	0.760161	0.872	0.325	1.35398e-117	0	Litaf
7.12736e-122	1.1239	0.98	0.604	2.28197e-117	0	Cldnd1
1.21322e-120	0.45729	0.559	0.088	3.88436e-116	0	Crmp1
2.98144e-120	0.790446	0.829	0.256	9.54567e-116	0	Cx3cr1
1.67218e-118	0.88239	0.992	0.812	5.35382e-114	0	Ostf1
4.04183e-118	0.89505	0.997	0.885	1.29407e-113	0	Tspo
4.98232e-118	0.671649	1	0.999	1.59519e-113	0	Sh3bgrl3
1.35049e-117	0.808182	0.89	0.368	4.32386e-113	0	Ipcef1
1.87771e-117	0.676605	0.753	0.22	6.01185e-113	0	Ncf4
2.50014e-117	0.381367	0.464	0.059	8.0047e-113	0	Apol9b
7.9823e-116	0.979916	1	0.899	2.55569e-111	0	Cotl1
2.27149e-115	0.31081	0.393	0.035	7.27262e-111	0	Ighd
3.27597e-115	0.49881	0.5	0.072	1.04887e-110	0	Otof
6.59595e-115	0.285465	0.38	0.033	2.11182e-110	0	S100a1
5.91796e-114	0.608398	1	1	1.89475e-109	0	Actb
7.55651e-114	0.354485	0.423	0.047	2.41937e-109	0	Il18rap
1.28434e-113	0.460949	0.352	0.026	4.11208e-109	0	Pdzk1
2.66266e-110	0.555478	0.334	0.024	8.52504e-106	0	Batf3
2.74865e-110	0.991686	0.997	0.86	8.80036e-106	0	Emp3
3.54883e-109	0.899021	0.972	0.704	1.13623e-104	0	Plp2
9.53503e-109	0.360772	0.283	0.012	3.05283e-104	0	Car2
1.08482e-108	0.365675	0.418	0.05	3.47327e-104	0	C1qtnf6
4.5498e-108	0.633346	1	0.992	1.45671e-103	0	Myl12a
6.77289e-107	0.858069	0.995	0.829	2.16848e-102	0	Vasp
7.66017e-106	0.263375	0.334	0.026	2.45256e-101	0	Lrrk1
8.86089e-106	0.453478	0.612	0.14	2.83699e-101	0	Plcg2
3.87333e-105	0.816386	0.987	0.696	1.24013e-100	0	Evl
3.32204e-104	0.431904	0.533	0.1	1.06362e-99	0	Gm11707
1.92211e-102	0.807324	0.992	0.841	6.15401e-98	0	Reep5
8.55206e-102	0.458204	0.543	0.109	2.73811e-97	0	Igflr1
1.01959e-99	0.49526	0.462	0.074	3.26443e-95	0	Napsa
1.54719e-99	0.698199	0.704	0.214	4.95363e-95	0	Hsd11b1
3.04877e-99	0.484372	0.5	0.09	9.76125e-95	0	Fgl2
6.9545e-99	0.854291	1	0.976	2.22662e-94	0	Cd52
1.7927e-98	0.446187	0.566	0.121	5.73969e-94	0	Padi2
1.53592e-97	0.518362	0.666	0.188	4.91756e-93	0	Tln2
1.66742e-97	0.21804	0.245	0.009	5.33857e-93	0	Sulf2
8.29596e-96	0.398778	0.582	0.134	2.65612e-91	0	Arap3
1.17737e-95	0.793061	1	0.946	3.76959e-91	0	Ptprc
3.86612e-95	0.388797	0.454	0.075	1.23782e-90	0	Lat2
1.74542e-94	0.972003	0.395	0.054	5.5883e-90	0	Ly6c2
4.73259e-94	0.286333	0.408	0.057	1.51523e-89	0	Fam129b
3.17884e-93	0.33716	0.421	0.061	1.01777e-88	0	Il18r1
3.88052e-92	0.745235	0.811	0.332	1.24243e-87	0	Ahr
5.69721e-91	0.61927	0.773	0.255	1.82408e-86	0	Nrgn
8.6782e-91	0.906901	0.959	0.722	2.7785e-86	0	Cd48
2.92103e-90	0.231115	0.286	0.022	9.35225e-86	0	Ctla2b
5.57464e-90	1.01374	1	0.889	1.78483e-85	0	H2-D1
1.25684e-89	0.267277	0.332	0.036	4.02403e-85	0	Tmem163
1.10419e-88	0.716797	1	0.935	3.5353e-84	0	Anxa6
3.50733e-87	0.684995	0.898	0.467	1.12294e-82	0	Klhdc2
8.24785e-87	0.348237	0.383	0.054	2.64071e-82	0	Ckm
4.52775e-86	0.317439	0.472	0.092	1.44965e-81	0	Arsb
5.97615e-86	0.513126	0.533	0.124	1.91338e-81	0	Lmna
1.72228e-85	0.814003	0.982	0.634	5.51422e-81	0	Itgb7
4.41832e-85	0.692249	0.934	0.595	1.41461e-80	0	Syngr2
4.68404e-85	0.237459	0.263	0.018	1.49969e-80	0	Togaram2
2.13325e-83	0.675786	0.702	0.23	6.83003e-79	0	Rgs1
6.70558e-83	0.295844	0.413	0.071	2.14693e-78	0	Cemip2
2.70439e-82	0.706366	0.987	0.809	8.65863e-78	0	Esyt1
2.2702e-81	0.520442	0.997	0.994	7.26849e-77	0	Cdc42
3.05407e-81	0.235125	0.332	0.041	9.77822e-77	0	Aoah
3.15433e-81	0.798479	0.98	0.776	1.00992e-76	0	Sptbn1
1.08149e-80	0.260143	0.342	0.045	3.4626e-76	0	Gdpd5
1.15065e-80	0.63425	0.939	0.599	3.68405e-76	0	Acadl
1.54943e-80	0.516156	1	1	4.96081e-76	0	Myl6
2.13905e-80	0.810918	0.954	0.681	6.8486e-76	0	Hcst
2.64824e-80	0.496307	0.791	0.329	8.47887e-76	0	Rhof
3.93019e-80	0.596281	1	1	1.25833e-75	0	Actg1
8.36808e-79	0.266383	0.36	0.053	2.67921e-74	0	Hopx
1.06003e-78	0.330108	0.505	0.122	3.39389e-74	0	Serp2
1.14147e-78	0.895464	0.997	0.968	3.65466e-74	0	Ctsd
2.16072e-78	0.215281	0.27	0.024	6.91797e-74	0	Dsp
5.92322e-78	0.223428	0.291	0.03	1.89644e-73	0	Dlg5
6.77057e-78	0.500813	0.671	0.227	2.16773e-73	0	Golm1
7.77201e-78	0.272836	0.332	0.044	2.48836e-73	0	F2rl1
1.2064e-77	0.288456	0.375	0.059	3.86255e-73	0	Gm2682
1.92779e-77	0.25281	0.296	0.033	6.1722e-73	0	Gpr55
3.49072e-77	0.237373	0.273	0.026	1.11762e-72	0	Cdh1
5.56706e-77	0.227799	0.306	0.036	1.78241e-72	0	Cd101
5.92438e-77	0.425118	0.673	0.231	1.89681e-72	0	Rgs3
9.37012e-77	0.501635	0.691	0.243	3.00003e-72	0	Lfng
1.07076e-76	0.688814	0.941	0.617	3.42824e-72	0	Chn2
2.99705e-76	0.800425	0.834	0.426	9.59567e-72	0	Trat1
3.34862e-76	0.3571	0.579	0.169	1.07213e-71	0	Uap1l1
6.4589e-76	0.371762	0.406	0.075	2.06795e-71	0	Ifitm10
1.9469e-75	0.748899	1	0.892	6.23339e-71	0	Fxyd5
9.07994e-75	0.706528	0.987	0.867	2.90712e-70	0	Atp1b3
1.0912e-74	0.276961	0.411	0.08	3.49368e-70	0	Tjp2
1.10537e-74	0.248185	0.227	0.015	3.53906e-70	0	Eomes
2.02032e-74	0.80966	0.921	0.571	6.46847e-70	0	Junb
2.72211e-74	0.612793	0.974	0.774	8.71537e-70	0	Ilk
2.97715e-74	0.428678	0.546	0.15	9.53195e-70	0	Gm19585
8.09619e-73	0.647326	1	0.915	2.59216e-68	0	Bin2
1.0659e-72	0.468635	0.702	0.273	3.41268e-68	0	Traf5
1.18537e-72	0.356241	0.441	0.094	3.79519e-68	0	Gm43042
1.20309e-72	0.652381	0.855	0.485	3.85193e-68	0	Mfsd10
9.37467e-72	0.621028	0.885	0.525	3.00149e-67	0	Fut8
1.43462e-71	0.796674	0.969	0.62	4.59324e-67	0	Itgae
1.4931e-71	0.256824	0.365	0.065	4.78047e-67	0	Nrarp
3.76929e-71	0.568319	1	0.98	1.20681e-66	0	Il2rg
3.96067e-71	0.868675	0.88	0.432	1.26809e-66	0	Ms4a4b
6.71182e-71	0.551726	0.903	0.507	2.14892e-66	0	Bin1
1.04832e-70	0.364246	0.526	0.151	3.35641e-66	0	Prag1
1.21859e-70	0.344874	0.518	0.138	3.90157e-66	0	Paqr4
1.25314e-70	0.453367	0.732	0.302	4.01217e-66	0	Lpcat4
1.14227e-69	0.302363	0.401	0.082	3.65721e-65	0	Apobr
1.6625e-69	0.543314	0.827	0.434	5.32283e-65	0	Chst12
1.75833e-68	0.790008	0.408	0.083	5.62964e-64	0	Gzmb
2.87142e-68	0.43697	0.536	0.143	9.19342e-64	0	Tnfrsf9
5.10832e-68	0.228628	0.349	0.059	1.63553e-63	0	Pear1
5.27191e-68	0.466988	0.77	0.354	1.68791e-63	0	Eci1
5.46101e-68	0.209642	0.309	0.045	1.74845e-63	0	Nr2f6
5.6864e-67	0.462631	1	0.989	1.82061e-62	0	Capzb
1.21135e-66	0.348495	0.561	0.174	3.87837e-62	0	Calhm2
3.14911e-66	0.285298	0.286	0.039	1.00825e-61	0	Klrb1f
4.30635e-66	0.796563	0.972	0.658	1.37876e-61	0	Ccr8
1.56162e-65	0.337572	0.485	0.132	4.99983e-61	0	Crybg2
2.26946e-65	0.41527	0.607	0.212	7.26613e-61	0	Tnfsf10
2.85347e-65	0.211551	0.298	0.043	9.13596e-61	0	Cited4
8.71031e-65	0.424078	0.76	0.335	2.78878e-60	0	Cpox
1.03357e-64	0.289877	0.429	0.098	3.30918e-60	0	Gm20559
1.42232e-64	0.609613	0.954	0.702	4.55384e-60	0	Lrrfip1
6.37745e-64	0.360318	0.467	0.123	2.04187e-59	0	Sidt1
8.26405e-64	0.798452	0.714	0.329	2.6459e-59	0	Id2
1.34286e-63	0.471515	1	0.994	4.29945e-59	0	Ppib
1.77861e-63	0.51339	0.426	0.099	5.69457e-59	0	9130015A21Rik
9.28064e-63	0.59279	0.962	0.73	2.97138e-58	0	Myo1g
6.81595e-62	0.64849	0.87	0.547	2.18226e-57	0	Ifi30
7.16752e-62	0.272039	0.423	0.1	2.29483e-57	0	Nt5e
5.06267e-60	0.28481	0.485	0.137	1.62092e-55	0	Zfp318
1.34021e-59	0.381222	0.594	0.201	4.29094e-55	0	Plaat3
4.67855e-59	0.225204	0.357	0.073	1.49793e-54	0	Crtam
5.10263e-59	0.542856	0.796	0.388	1.63371e-54	0	Ripor2
6.26511e-59	0.264553	0.388	0.086	2.0059e-54	0	Tagap
6.76494e-58	0.328671	1	1	2.16593e-53	0	Pfn1
8.36545e-58	0.207095	0.27	0.04	2.67837e-53	0	Tmem141
1.56521e-57	0.452389	0.77	0.363	5.01134e-53	0	Rin3
1.79503e-57	0.549019	0.714	0.328	5.74715e-53	0	Cela1
2.07309e-57	0.459523	1	0.996	6.63742e-53	0	Calm1
2.20258e-57	0.634593	0.987	0.833	7.05202e-53	0	Zyx
3.01477e-57	0.236386	0.375	0.086	9.65238e-53	0	Sccpdh
5.49284e-57	0.425381	0.673	0.259	1.75864e-52	0	Eno3
5.86718e-57	0.494863	1	0.994	1.8785e-52	0	Myl12b
9.66995e-57	0.429312	0.691	0.323	3.09603e-52	0	Scpep1
2.76619e-56	0.686078	1	0.861	8.85652e-52	0	H2-K1
6.47165e-56	0.535481	0.992	0.818	2.07203e-51	0	Nt5c
2.693e-55	0.541399	0.995	0.918	8.62218e-51	0	Eno1
3.73198e-55	0.231802	0.401	0.098	1.19487e-50	0	Osbpl5
1.1868e-54	0.806068	1	0.961	3.79977e-50	0	Myh9
2.99746e-54	0.389019	0.61	0.244	9.59698e-50	0	Fhl2
2.71478e-53	0.398929	0.997	0.988	8.69191e-49	0	Clta
5.27757e-53	0.443031	1	0.992	1.68972e-48	0	Lcp1
5.29818e-53	0.503508	0.847	0.529	1.69632e-48	0	Grina
9.07899e-53	0.557163	0.969	0.804	2.90682e-48	0	B4galnt1
3.72577e-52	0.315688	1	1	1.19288e-47	0	Rpl38
6.6446e-51	0.380437	0.495	0.16	2.1274e-46	0	Gimap3
6.68349e-51	0.292036	0.533	0.184	2.13985e-46	0	Smpd5
2.30592e-50	0.509441	0.921	0.685	7.38288e-46	0	Glud1
2.68748e-50	0.387407	0.577	0.232	8.6045e-46	0	Hvcn1
3.85273e-50	0.526125	0.804	0.444	1.23353e-45	0	Rasa3
6.48701e-50	0.240987	0.316	0.068	2.07694e-45	0	Ddc
7.13189e-50	0.250353	0.327	0.073	2.28342e-45	0	Slc14a1
9.57251e-50	0.292638	1	1	3.06483e-45	0	Serf2
1.64454e-49	0.539065	0.656	0.31	5.26531e-45	0	Rcn3
9.07337e-49	0.374389	1	0.999	2.90502e-44	0	Nme2
1.05592e-48	0.289301	0.505	0.178	3.38075e-44	0	Chpf
1.3208e-47	0.341085	0.526	0.2	4.22881e-43	0	Sytl3
1.44766e-47	0.489379	0.929	0.728	4.63496e-43	0	Rbms1
2.08673e-47	0.458723	0.707	0.373	6.6811e-43	0	Ehd4
2.56475e-47	0.362233	0.566	0.234	8.21157e-43	0	Tspan4
2.59558e-47	0.213107	0.372	0.099	8.31028e-43	0	Endod1
1.48079e-46	0.231802	0.439	0.135	4.74106e-42	0	Sntb2
2.0707e-46	0.421029	0.559	0.231	6.62977e-42	0	Glipr2
3.49647e-46	0.465265	0.908	0.668	1.11946e-41	0	Ctsc
5.61665e-46	0.326436	0.732	0.363	1.79828e-41	0	Eml3
7.10847e-46	0.280874	0.548	0.215	2.27592e-41	0	Eea1
7.57546e-46	0.299058	0.342	0.087	2.42543e-41	0	Gm45552
8.87804e-46	0.404616	0.643	0.281	2.84248e-41	0	Ptms
1.77552e-45	0.357569	0.64	0.285	5.68469e-41	0	Flt3l
3.10011e-45	0.522096	0.793	0.477	9.92561e-41	0	Prex1
1.33038e-44	0.375113	0.691	0.329	4.25948e-40	0	Arl4c
2.10632e-44	0.205563	0.321	0.079	6.7438e-40	0	Rgs18
4.47981e-44	0.43751	0.872	0.582	1.4343e-39	0	Tmem126a
7.23397e-44	0.410562	0.798	0.473	2.3161e-39	0	Comt
1.3391e-43	0.460034	0.923	0.62	4.28741e-39	0	Cst7
1.63674e-43	0.217548	0.342	0.091	5.24035e-39	0	Rflnb
1.66586e-43	0.336929	0.684	0.336	5.33359e-39	0	Pacsin2
2.1684e-43	0.391787	0.806	0.457	6.94256e-39	0	Gng2
1.04302e-42	0.431831	0.834	0.52	3.33943e-38	0	Gramd1a
1.09545e-42	0.458177	0.931	0.685	3.5073e-38	0	Lrmp
1.32199e-42	0.488264	0.875	0.595	4.23262e-38	0	Atp1b1
1.64098e-42	0.322874	0.548	0.226	5.25393e-38	0	St14
2.12374e-42	0.378745	0.658	0.32	6.79958e-38	0	Ptpn22
2.13755e-42	0.231417	0.393	0.119	6.84381e-38	0	Prox2
2.43309e-42	0.248363	0.449	0.158	7.79001e-38	0	Chsy1
2.94651e-42	0.232855	0.349	0.098	9.43386e-38	0	Tnp2
3.25936e-42	0.251645	0.355	0.099	1.04355e-37	0	Rom1
1.07939e-40	0.406953	0.814	0.478	3.45587e-36	0	Osbpl3
2.74714e-40	0.244024	0.439	0.16	8.79551e-36	0	Tmem238
6.90791e-40	0.278646	0.444	0.158	2.21171e-35	0	Tnfrsf18
1.1404e-39	0.480537	0.786	0.522	3.65123e-35	0	Itm2c
1.35179e-39	0.275436	0.564	0.244	4.32804e-35	0	B3gat3
1.7814e-39	0.455779	0.985	0.847	5.70352e-35	0	Klk8
3.23984e-39	0.430595	0.918	0.666	1.0373e-34	0	Add3
3.69949e-39	0.444834	0.962	0.636	1.18447e-34	0	Cd2
5.52139e-39	0.248725	0.452	0.17	1.76778e-34	0	Cyp20a1
7.91578e-39	0.243099	0.497	0.2	2.5344e-34	0	Bsn
1.01249e-38	0.316124	0.406	0.135	3.24169e-34	0	Phf11b
1.64636e-38	0.506874	0.73	0.399	5.27117e-34	0	Cxcr6
1.80737e-38	0.211132	0.398	0.135	5.78666e-34	0	Agpat2
4.35121e-38	0.250458	0.421	0.152	1.39313e-33	0	Gm42031
7.88736e-38	0.437003	0.954	0.804	2.5253e-33	0	S100a13
1.21763e-37	0.423518	0.814	0.557	3.89849e-33	0	CAAA01147332.1
1.24276e-37	0.22867	0.375	0.12	3.97894e-33	0	Fam174b
2.04604e-37	0.31231	0.5	0.204	6.5508e-33	0	Bcl2l11
3.3754e-37	0.396291	0.906	0.671	1.0807e-32	0	Me2
4.78366e-37	0.210234	0.375	0.125	1.53159e-32	0	Slc17a9
9.28919e-37	0.311486	0.661	0.352	2.97412e-32	0	Igsf8
2.77119e-36	0.255871	0.497	0.199	8.87253e-32	0	Prr7
3.1854e-36	0.442416	0.798	0.512	1.01987e-31	0	Plec
3.19108e-36	0.386391	0.98	0.851	1.02169e-31	0	Apbb1ip
3.20473e-36	0.293546	0.615	0.319	1.02606e-31	0	Fam3c
4.16589e-36	0.39006	0.824	0.524	1.33379e-31	0	Cd96
4.59231e-36	0.44483	0.844	0.486	1.47032e-31	0	Samhd1
4.71273e-36	0.292388	0.559	0.259	1.50888e-31	0	Nab1
1.01243e-35	0.388313	0.763	0.493	3.2415e-31	0	Ube2j1
1.193e-35	0.365534	0.839	0.574	3.81962e-31	0	Atp2b1
1.59539e-35	0.494262	0.929	0.614	5.10796e-31	0	Klf2
2.03945e-35	0.378175	0.888	0.677	6.5297e-31	0	Sipa1
2.1937e-35	0.395741	0.842	0.602	7.02358e-31	0	Dnajc1
3.85717e-35	0.263408	0.579	0.268	1.23495e-30	0	Kif13b
3.97526e-35	0.451641	1	0.984	1.27276e-30	0	S100a10
4.07709e-35	0.235673	0.329	0.102	1.30536e-30	0	Tmem158
5.1302e-35	0.402402	0.985	0.903	1.64254e-30	0	Cap1
1.03376e-34	0.28321	0.622	0.312	3.30979e-30	0	Prrc1
3.25197e-34	0.272903	0.334	0.106	1.04118e-29	0	Ccr10
3.35057e-34	0.499367	0.73	0.469	1.07275e-29	0	Pkp3
1.26388e-33	0.427991	0.995	0.951	4.04658e-29	0	Tpi1
2.12312e-33	0.462009	0.878	0.583	6.7976e-29	0	Gimap4
2.22146e-33	0.295663	0.686	0.377	7.11245e-29	0	Ccdc102a
2.81529e-33	0.263482	0.543	0.251	9.01373e-29	0	Man2b2
3.13909e-33	0.213337	0.378	0.13	1.00504e-28	0	6330403K07Rik
4.43748e-33	0.307764	0.439	0.179	1.42075e-28	0	Sgk1
7.53269e-33	0.403163	0.982	0.883	2.41174e-28	0	Tpm4
1.78052e-32	0.402558	0.931	0.692	5.7007e-28	0	Tapbp
2.26227e-32	0.239189	0.551	0.239	7.24312e-28	0	Clec2i
4.26466e-32	0.257752	0.406	0.163	1.36542e-27	0	Fgr
4.72968e-32	0.336306	0.806	0.562	1.5143e-27	0	Elovl1
4.83373e-32	0.256035	1	1	1.54762e-27	0	Rps2
9.00774e-32	0.239666	0.51	0.233	2.88401e-27	0	Lrrc8c
1.52075e-31	0.461042	0.666	0.376	4.86899e-27	0	Pim2
3.44594e-31	0.334079	0.995	0.966	1.10329e-26	0	Ssr4
4.25721e-31	0.354671	0.992	0.944	1.36303e-26	0	Dbi
4.84215e-31	0.346266	0.885	0.726	1.55031e-26	0	Arf6
6.45598e-31	0.274467	0.492	0.211	2.06701e-26	0	S1pr1
7.94348e-31	0.308996	0.696	0.403	2.54326e-26	0	A430005L14Rik
1.2411e-30	0.430516	0.98	0.881	3.97363e-26	0	Mbnl1
1.50296e-30	0.426076	0.967	0.845	4.81203e-26	0	Sdf2l1
1.93917e-30	0.313815	0.704	0.427	6.20865e-26	0	Ccdc50
4.50159e-30	0.280342	1	0.993	1.44127e-25	0	Anp32a
5.60384e-30	0.202863	0.426	0.176	1.79418e-25	0	Ptpn4
7.44579e-30	0.30729	0.992	0.976	2.38392e-25	0	Arpc5
1.02897e-29	0.336278	0.696	0.426	3.29445e-25	0	Swap70
1.35289e-29	0.222581	0.48	0.222	4.33156e-25	0	Eef2kmt
1.52549e-29	0.225439	0.556	0.261	4.88415e-25	0	Cers4
2.60021e-29	0.220408	0.383	0.149	8.32511e-25	0	Faah
5.34451e-29	0.317872	0.995	0.938	1.71115e-24	0	Wdr1
5.69203e-29	0.374646	0.985	0.901	1.82242e-24	0	Sri
7.2073e-29	0.292063	0.707	0.431	2.30756e-24	0	Cisd3
7.72078e-29	0.398537	0.949	0.832	2.47196e-24	0	1810037I17Rik
8.15873e-29	0.326451	0.974	0.907	2.61218e-24	0	Capns1
9.20921e-29	0.342496	0.997	0.963	2.94851e-24	0	Phb2
9.91116e-29	0.233873	0.51	0.246	3.17326e-24	0	Rnf149
1.33738e-28	0.362031	0.796	0.566	4.2819e-24	0	Ehd1
3.65062e-28	0.260753	0.559	0.29	1.16882e-23	0	Il10rb
4.15491e-28	0.369878	0.849	0.635	1.33028e-23	0	Peli1
7.45882e-28	0.357955	0.643	0.367	2.38809e-23	0	Slc16a3
9.36457e-28	0.36337	0.893	0.668	2.99825e-23	0	Macf1
9.61558e-28	0.361109	0.898	0.712	3.07862e-23	0	Dlst
1.07626e-27	0.202874	0.467	0.208	3.44588e-23	0	Pqlc3
1.21896e-27	0.353483	0.939	0.741	3.90274e-23	0	Dnajc15
1.22745e-27	0.267753	0.653	0.385	3.92993e-23	0	Nenf
2.46582e-27	0.395083	0.969	0.823	7.89481e-23	0	Rexo2
2.91171e-27	0.254006	0.61	0.337	9.32242e-23	0	Gnpda1
3.54537e-27	0.236055	0.997	0.998	1.13512e-22	0	Ppp1ca
3.65055e-27	0.267533	0.61	0.337	1.1688e-22	0	Fuca2
1.23995e-26	0.303056	0.824	0.564	3.96995e-22	0	Pnpla2
3.52939e-26	0.348614	0.939	0.797	1.13e-21	0	Mrpl17
3.64567e-26	0.325856	0.816	0.608	1.16723e-21	0	Mettl26
6.61283e-26	0.36329	0.954	0.818	2.11723e-21	0	Iqgap1
1.15966e-25	0.342429	0.931	0.793	3.71288e-21	0	Fkbp2
1.20144e-25	0.382742	0.691	0.409	3.84664e-21	0	Gm43305
1.58465e-25	0.203823	0.398	0.176	5.07356e-21	0	Csrp2
1.69916e-25	0.403481	0.538	0.28	5.44019e-21	0	Isg20
2.28391e-25	0.362553	0.852	0.64	7.31241e-21	0	Sptan1
3.00533e-25	0.201679	0.464	0.221	9.62218e-21	0	Asah1
3.19906e-25	0.201726	0.457	0.214	1.02424e-20	0	Hip1r
4.82225e-25	0.211516	0.349	0.141	1.54394e-20	0	Cd226
5.34489e-25	0.287682	1	1	1.71127e-20	0	Cd3g
5.76252e-25	0.350064	0.931	0.738	1.84499e-20	0	AI506816
1.07821e-24	0.299887	0.903	0.695	3.45211e-20	0	Cxxc5
1.20486e-24	0.322181	0.898	0.718	3.85759e-20	0	Clcn3
1.75815e-24	0.481702	0.651	0.39	5.62908e-20	0	Il7r
2.60658e-24	0.285724	0.663	0.41	8.34549e-20	0	Bid
2.92239e-24	0.213505	1	0.999	9.35662e-20	0	Atp5g2
3.10689e-24	0.315708	0.903	0.695	9.94734e-20	0	Degs1
5.55675e-24	0.203349	1	0.999	1.7791e-19	0	Atp5e
7.83667e-24	0.299785	0.987	0.894	2.50907e-19	0	Rpn1
9.44255e-24	0.281247	0.768	0.523	3.02322e-19	0	Eno1b
1.13987e-23	0.276986	0.668	0.43	3.64954e-19	0	Prdx4
1.27553e-23	0.313839	0.939	0.76	4.08386e-19	0	Rasgrp2
1.42873e-23	0.212882	0.454	0.213	4.57438e-19	0	I730030J21Rik
1.47812e-23	0.290312	0.987	0.921	4.7325e-19	0	Vps28
4.63753e-23	0.230604	0.439	0.215	1.4848e-18	0	Nfkb2
4.63793e-23	0.33877	0.952	0.796	1.48493e-18	0	Prr13
6.12761e-23	0.211939	0.444	0.214	1.96188e-18	0	Bnip3
8.87365e-23	0.356835	0.901	0.703	2.84108e-18	0	Epsti1
9.82947e-23	0.303215	0.906	0.733	3.1471e-18	0	Tpst2
1.02954e-22	0.310122	0.903	0.741	3.29628e-18	0	Sfxn1
1.58331e-22	0.237018	1	1	5.06929e-18	0	Arhgdib
1.74516e-22	0.221288	0.702	0.425	5.58747e-18	0	AI413582
1.81366e-22	0.249035	0.612	0.354	5.80681e-18	0	Clec2d
2.92385e-22	0.298234	0.852	0.639	9.3613e-18	0	Ankrd44
3.42111e-22	0.234761	1	0.995	1.09534e-17	0	Arpc2
3.71064e-22	0.351017	0.969	0.904	1.18804e-17	0	Cst3
5.02044e-22	0.239486	0.628	0.374	1.60739e-17	0	Pdlim7
5.13279e-22	0.268107	0.737	0.494	1.64337e-17	0	AB124611
7.11977e-22	0.280956	0.765	0.541	2.27954e-17	0	Txndc5
7.80802e-22	0.308757	0.99	0.922	2.4999e-17	0	Jak1
8.11333e-22	0.23434	0.648	0.399	2.59765e-17	0	Josd2
8.45574e-22	0.280632	0.952	0.791	2.70728e-17	0	Ptpn1
1.01824e-21	0.287677	0.98	0.874	3.2601e-17	0	Cox17
1.25034e-21	0.321372	0.939	0.762	4.00322e-17	0	Gimap1
2.11023e-21	0.309093	0.959	0.848	6.75634e-17	0	Cenpx
2.16479e-21	0.228075	0.997	0.992	6.93101e-17	0	Arpc3
2.33583e-21	0.262458	1	0.985	7.47861e-17	0	Tomm6
3.88436e-21	0.268317	0.73	0.512	1.24365e-16	0	Colgalt1
4.96908e-21	0.235793	0.607	0.386	1.59095e-16	0	Ap1g2
5.52809e-21	0.220035	0.755	0.456	1.76993e-16	0	Ikzf3
1.11351e-20	0.318279	0.872	0.707	3.56512e-16	0	Bola2
1.1399e-20	0.282889	0.452	0.234	3.64963e-16	0	Tsc22d1
1.1823e-20	0.234771	0.617	0.38	3.78538e-16	0	Tmem219
2.06742e-20	0.299162	0.969	0.92	6.61925e-16	0	Arl6ip5
3.08161e-20	0.251079	0.63	0.409	9.86638e-16	0	Mapre2
4.48231e-20	0.396012	0.888	0.742	1.4351e-15	0	Lgals3bp
4.9702e-20	0.27169	0.972	0.897	1.59131e-15	0	Sec11c
6.11752e-20	0.359513	0.569	0.331	1.95865e-15	0	Irf7
6.18579e-20	0.300375	0.997	0.992	1.9805e-15	0	B2m
6.49817e-20	0.225512	0.793	0.561	2.08052e-15	0	Cetn2
6.56493e-20	0.314323	0.844	0.681	2.10189e-15	0	Rapgef6
6.70238e-20	0.218769	0.628	0.386	2.1459e-15	0	Gm45716
7.25658e-20	0.261481	0.995	0.95	2.32334e-15	0	Gnai2
7.72022e-20	0.27579	0.959	0.842	2.47178e-15	0	Xrn2
2.0309e-19	0.295733	0.939	0.788	6.50235e-15	0	Rpa1
2.48153e-19	0.225494	0.638	0.4	7.9451e-15	0	Prkd3
3.79749e-19	0.250163	0.755	0.537	1.21584e-14	0	Arrdc1
4.23902e-19	0.236019	0.997	0.951	1.35721e-14	0	Ost4
4.38235e-19	0.27413	0.852	0.655	1.4031e-14	0	Nabp2
4.71035e-19	0.270271	0.86	0.649	1.50811e-14	0	Coro2a
5.93112e-19	0.218876	0.599	0.372	1.89897e-14	0	Igf2r
6.30162e-19	0.252393	0.788	0.588	2.01759e-14	0	Emc2
6.35117e-19	0.249567	0.806	0.597	2.03345e-14	0	Tpm1
6.84058e-19	0.214801	0.676	0.428	2.19015e-14	0	Card19
7.90804e-19	0.229829	0.686	0.46	2.53192e-14	0	Riox2
8.8703e-19	0.22984	0.809	0.549	2.84e-14	0	Cyth4
1.43362e-18	0.270079	0.776	0.585	4.59001e-14	0	Lnpep
1.73438e-18	0.296006	0.941	0.848	5.55298e-14	0	Actr2
1.80378e-18	0.265058	0.76	0.561	5.77515e-14	0	Gpaa1
3.52547e-18	0.28191	0.995	0.963	1.12875e-13	0	Cnn2
3.6113e-18	0.205024	0.454	0.245	1.15623e-13	0	Ece1
4.02881e-18	0.226039	1	0.996	1.2899e-13	0	Rpl22l1
4.05831e-18	0.278278	0.76	0.545	1.29935e-13	0	Ifi35
4.33087e-18	0.224014	0.676	0.445	1.38662e-13	0	Cdca7l
5.50801e-18	0.313509	0.995	0.972	1.7635e-13	0	Msn
5.61478e-18	0.26459	0.883	0.692	1.79768e-13	0	Pgp
1.02778e-17	0.220926	0.541	0.341	3.29065e-13	0	Elmo2
1.60468e-17	0.247392	0.987	0.968	5.13772e-13	0	Ywhah
1.80976e-17	0.245806	0.74	0.534	5.7943e-13	0	Tradd
2.06382e-17	0.245621	0.895	0.707	6.60773e-13	0	Pnp
2.10178e-17	0.231747	0.783	0.546	6.72925e-13	0	Lax1
2.37951e-17	0.266671	0.888	0.712	7.61848e-13	0	Dock10
5.01013e-17	0.22603	0.832	0.629	1.60409e-12	0	Tusc3
5.45007e-17	0.258046	0.732	0.551	1.74495e-12	0	Sike1
7.47861e-17	0.220937	0.704	0.484	2.39443e-12	0	Atraid
1.04124e-16	0.278113	0.742	0.533	3.33374e-12	0	Ifi47
1.4066e-16	0.919671	0.385	0.216	4.50351e-12	0	Ifitm2
1.41153e-16	0.217563	0.791	0.55	4.51929e-12	0	Pfkp
2.31387e-16	0.225077	0.714	0.511	7.40833e-12	0	Ier5
2.45126e-16	0.211509	0.554	0.35	7.84821e-12	0	Gpr171
2.79972e-16	0.210095	1	0.994	8.96386e-12	0	Atp5j
2.84338e-16	0.239837	0.857	0.669	9.10364e-12	0	Gusb
2.95262e-16	0.342181	0.895	0.715	9.4534e-12	0	Bst2
2.98745e-16	0.210041	1	1	9.56491e-12	0	Cd3d
3.04129e-16	0.237824	0.997	0.991	9.7373e-12	0	Grcc10
3.92335e-16	0.235416	0.997	0.958	1.25614e-11	0	Atox1
4.4895e-16	0.245926	0.622	0.422	1.4374e-11	0	Ebpl
4.55045e-16	0.23709	0.969	0.912	1.45692e-11	0	Anapc11
5.79282e-16	0.225912	0.765	0.546	1.85469e-11	0	Prep
6.86495e-16	0.214697	0.556	0.344	2.19795e-11	0	Ccne1
7.50469e-16	0.261314	0.972	0.882	2.40278e-11	0	Wdr83os
7.54034e-16	0.212676	0.599	0.379	2.41419e-11	0	Rnf213
8.09252e-16	0.290382	0.959	0.817	2.59098e-11	0	Apobec3
1.01703e-15	0.205995	1	0.986	3.25622e-11	0	Arhgdia
1.58086e-15	0.207106	0.747	0.577	5.06143e-11	0	Map2k3
1.73445e-15	0.266079	0.804	0.62	5.55317e-11	0	Iqgap2
1.85856e-15	0.227108	0.707	0.525	5.95055e-11	0	Srebf1
1.92367e-15	0.240299	0.954	0.881	6.15903e-11	0	Rinl
3.37494e-15	0.234549	0.852	0.663	1.08056e-10	0	2210016F16Rik
3.55666e-15	0.229759	0.819	0.62	1.13874e-10	0	Zdhhc20
4.00311e-15	0.233071	0.929	0.805	1.28168e-10	0	Itgb2
4.56478e-15	0.239999	0.883	0.735	1.46151e-10	0	Dock8
4.64935e-15	0.210223	0.883	0.706	1.48858e-10	0	Cox20
4.84697e-15	0.230329	0.765	0.557	1.55185e-10	0	Sept11
5.92686e-15	0.230126	0.982	0.887	1.8976e-10	0	Sfr1
7.52041e-15	0.223866	0.704	0.527	2.40781e-10	0	Gpd2
8.67011e-15	0.239461	0.832	0.638	2.77591e-10	0	Irf2
8.96437e-15	0.210339	0.702	0.505	2.87012e-10	0	Pus1
9.76248e-15	0.200916	0.717	0.509	3.12565e-10	0	Micu2
1.2341e-14	0.203137	0.625	0.43	3.9512e-10	0	Crlf2
1.32085e-14	0.223724	0.934	0.802	4.22897e-10	0	Chmp2a
1.46128e-14	0.239776	0.773	0.583	4.67858e-10	0	Cabin1
1.52337e-14	0.205806	0.86	0.669	4.87739e-10	0	Zfp36l1
1.90657e-14	0.227094	0.804	0.617	6.10427e-10	0	Slc50a1
1.94888e-14	0.251715	0.916	0.754	6.23973e-10	0	Flna
3.7457e-14	0.232637	0.906	0.753	1.19926e-09	0	Mea1
6.68943e-14	0.221598	0.918	0.796	2.14176e-09	0	Sra1
6.78455e-14	0.210008	0.625	0.418	2.17221e-09	0	S1pr4
6.83063e-14	0.20224	1	0.98	2.18696e-09	0	Cyba
7.29865e-14	0.25685	0.964	0.933	2.33681e-09	0	Tln1
1.55248e-13	0.223358	0.918	0.766	4.97056e-09	0	Pgd
1.59522e-13	0.249102	0.992	0.888	5.1074e-09	0	Ltb
1.66328e-13	0.213349	0.809	0.634	5.32533e-09	0	Tmem30a
1.71681e-13	0.236242	0.75	0.572	5.4967e-09	0	Pold4
1.72691e-13	0.204718	0.811	0.631	5.52906e-09	0	Ide
1.80519e-13	0.20723	1	0.999	5.77969e-09	0	Aldoa
1.83351e-13	0.210144	1	0.986	5.87035e-09	0	Hint1
2.6668e-13	0.208727	0.985	0.933	8.53829e-09	0	Cstb
3.41125e-13	0.223003	0.923	0.829	1.09218e-08	0	Vps29
5.20579e-13	0.221043	0.929	0.818	1.66674e-08	0	Kcnab2
6.00513e-13	0.218778	0.987	0.95	1.92266e-08	0	Sept7
6.04358e-13	0.228314	0.98	0.911	1.93497e-08	0	Cd37
1.07877e-12	0.206104	0.997	0.961	3.45391e-08	0	Tkt
1.15566e-12	0.212301	0.776	0.589	3.70009e-08	0	Fdx2
1.20615e-12	0.215619	0.852	0.722	3.86173e-08	0	Sh3bp1
1.31604e-12	0.224009	0.832	0.663	4.21357e-08	0	Pik3cd
1.35725e-12	0.22643	0.987	0.942	4.34552e-08	0	Rbbp7
1.94632e-12	0.20002	0.732	0.523	6.23155e-08	0	Lap3
2.14397e-12	0.214247	0.885	0.748	6.86436e-08	0	Tmem179b
5.1817e-12	0.210634	0.885	0.724	1.65902e-07	0	Runx3
5.50695e-12	0.444903	0.755	0.611	1.76316e-07	0	Nfkbia
1.27532e-11	0.202474	0.722	0.539	4.0832e-07	0	Pcbd2
1.84235e-11	0.241367	0.783	0.644	5.89866e-07	0	Nrm
3.92703e-11	0.203624	0.995	0.919	1.25732e-06	0	Rpn2
1.08371e-10	0.208505	0.707	0.558	3.46972e-06	0	Magohb
3.61573e-10	0.312922	0.556	0.406	1.15765e-05	0	Tuba1c
8.57475e-10	0.256339	0.888	0.755	2.74538e-05	0	Ier2
1.24566e-09	0.271551	0.707	0.526	3.98824e-05	0	Itga4
2.39982e-09	0.378565	0.5	0.37	7.68351e-05	0	H19
5.23565e-09	0.289066	0.38	0.234	0.00016763	0	Lta
3.29575e-08	0.311197	0.712	0.651	0.0010552	0	Asf1b
6.47659e-06	0.209674	0.551	0.428	0.207361	0	Aurkb
1.16187e-05	0.320504	0.202	0.122	0.371997	0	Ifi27l2a
2.43317e-05	0.276623	0.546	0.434	0.779028	0	Isg15
0.000143576	0.257731	0.446	0.368	1	0	Prc1
0.00138035	0.330501	0.893	0.796	1	0	Tubb4b
3.34218e-238	1.74822	0.972	0.24	1.07007e-233	1	Rorc
6.64809e-204	1.08893	0.586	0.045	2.12852e-199	1	1700012B07Rik
2.73114e-203	1.12941	0.838	0.162	8.74429e-199	1	Tnfrsf25
2.43917e-183	2.00454	0.993	0.785	7.80948e-179	1	Ifngr1
1.47188e-178	1.25899	0.675	0.109	4.71252e-174	1	Iqch
2.93271e-173	0.798398	0.539	0.048	9.38965e-169	1	Il17re
6.39137e-167	1.52799	0.906	0.39	2.04632e-162	1	Nebl
9.28461e-155	1.16888	1	0.999	2.97265e-150	1	Itm2b
1.0471e-153	1.36301	0.96	0.419	3.35251e-149	1	Maf
1.14795e-136	1.609	0.929	0.468	3.67539e-132	1	Ckb
3.939e-123	0.97601	0.746	0.252	1.26115e-118	1	Prrt1
1.11339e-120	0.879954	0.576	0.128	3.56473e-116	1	1700048O20Rik
1.20595e-119	0.937137	1	0.999	3.86111e-115	1	Ucp2
5.1549e-119	0.819875	0.656	0.164	1.65044e-114	1	Nav2
6.23791e-116	0.62488	0.322	0.019	1.99719e-111	1	Sdc4
2.43868e-114	1.11686	0.918	0.628	7.80792e-110	1	Sla
5.08324e-108	0.736654	0.609	0.16	1.6275e-103	1	Plekhf1
1.32478e-106	0.439703	1	1	4.24155e-102	1	Rps24
1.77378e-105	0.672173	0.501	0.099	5.67912e-101	1	Glcci1
4.15958e-103	0.429209	1	1	1.33177e-98	1	Tpt1
1.21529e-102	1.10997	0.894	0.446	3.891e-98	1	Endou
2.48651e-101	1.07094	0.969	0.463	7.96104e-97	1	Blk
8.22738e-101	0.407196	1	1	2.63416e-96	1	Rpl21
1.64479e-99	0.437016	0.325	0.029	5.26612e-95	1	Zbtb8b
1.93234e-97	1.08625	0.962	0.734	6.18677e-93	1	Ypel3
6.10014e-94	0.628234	0.485	0.105	1.95308e-89	1	Coro2b
1.2326e-93	1.00854	0.8	0.44	3.94641e-89	1	Smox
6.2099e-93	0.765168	0.986	0.99	1.98822e-88	1	Calm3
1.74132e-91	0.82001	0.772	0.428	5.57517e-87	1	Dusp12
6.85276e-86	0.295749	1	1	2.19405e-81	1	Rps16
7.55978e-86	0.366585	1	1	2.42042e-81	1	Rps7
1.12469e-85	0.922747	0.92	0.746	3.60093e-81	1	Ap3s1
2.00573e-81	0.489823	0.285	0.029	6.42173e-77	1	A930003A15Rik
1.10769e-80	1.26851	0.929	0.757	3.54649e-76	1	Cd163l1
4.09419e-77	0.919978	0.918	0.591	1.31084e-72	1	Ramp1
7.07247e-77	1.10831	0.736	0.351	2.26439e-72	1	Mzb1
2.84737e-76	0.799707	1	0.98	9.11643e-72	1	Lat
1.54259e-75	0.827977	0.821	0.552	4.9389e-71	1	Rab27a
3.31594e-75	1.07476	0.842	0.607	1.06166e-70	1	Ilvbl
2.31649e-74	0.614	0.993	0.981	7.4167e-70	1	Ptpn18
6.45262e-74	0.734275	0.986	0.953	2.06594e-69	1	Tsc22d4
3.18616e-73	0.597562	0.567	0.185	1.02011e-68	1	Podnl1
1.38338e-72	1.07338	0.671	0.314	4.42917e-68	1	Tubb2a
3.16085e-72	0.309821	1	1	1.01201e-67	1	Rps15a
4.18486e-72	0.344457	0.266	0.029	1.33987e-67	1	Gm13652
4.66874e-72	1.45167	0.696	0.36	1.49479e-67	1	Tubb2b
8.27073e-72	0.732546	0.866	0.685	2.64804e-67	1	Akirin1
2.11228e-70	0.964605	0.993	0.703	6.76287e-66	1	Ccr9
7.34318e-70	0.803737	0.896	0.518	2.35106e-65	1	Gpr25
2.3445e-69	0.312108	1	1	7.5064e-65	1	Rps10
1.00164e-68	0.768228	0.958	0.8	3.20695e-64	1	Abi3
8.93577e-67	0.828957	0.864	0.714	2.86096e-62	1	Ppp1r14b
4.11502e-66	0.790344	0.824	0.383	1.3175e-61	1	Pdlim4
4.71114e-65	0.765979	0.981	0.844	1.50837e-60	1	Camk2d
2.74201e-64	0.685384	0.694	0.367	8.77908e-60	1	Il12rb1
3.01129e-63	0.768339	0.873	0.48	9.64126e-59	1	Sox13
2.28737e-62	0.718261	0.828	0.62	7.32347e-58	1	Lipa
5.6914e-62	0.371965	0.32	0.061	1.82222e-57	1	Nim1k
1.21763e-61	0.923935	0.981	0.872	3.89848e-57	1	Thy1
2.4604e-60	0.706939	0.932	0.675	7.87747e-56	1	Kbtbd11
7.4735e-60	0.381787	0.334	0.068	2.39279e-55	1	Gm37552
5.9203e-58	0.857043	0.894	0.797	1.8955e-53	1	Rcbtb2
1.9354e-57	0.712992	0.993	0.987	6.19657e-53	1	Arl6ip1
6.24262e-56	0.658972	0.981	0.927	1.9987e-51	1	Gmfg
1.22052e-55	0.93244	0.576	0.257	3.90775e-51	1	Aqp11
2.11672e-55	0.730561	0.911	0.657	6.77711e-51	1	Bcl11b
2.61935e-54	0.369839	0.278	0.052	8.38638e-50	1	Plxnd1
4.73046e-54	0.469067	0.405	0.124	1.51455e-49	1	Furin
5.03139e-54	0.374427	1	1	1.6109e-49	1	Rps27
8.49968e-54	0.330241	1	1	2.72134e-49	1	Rpl13a
1.21672e-53	0.68979	0.986	0.932	3.89557e-49	1	Cd47
5.43118e-53	0.645962	0.779	0.588	1.7389e-48	1	Ero1l
2.84851e-52	0.467426	0.221	0.03	9.12006e-48	1	Zp1
3.53113e-52	0.709599	0.605	0.315	1.13056e-47	1	Xlr4a
1.97538e-51	0.788887	0.784	0.666	6.32459e-47	1	1110008P14Rik
1.51228e-50	0.672809	0.868	0.566	4.84186e-46	1	Myb
1.11449e-49	0.396654	0.358	0.099	3.56825e-45	1	Mturn
1.3234e-49	0.59606	0.929	0.826	4.23714e-45	1	Camk4
7.32131e-49	0.568703	0.696	0.444	2.34406e-44	1	Ppt2
8.7508e-49	0.649463	0.929	0.803	2.80174e-44	1	Ptpn7
9.13892e-48	0.24783	0.224	0.035	2.92601e-43	1	Lrrc25
1.14013e-47	0.604422	0.864	0.751	3.65036e-43	1	Itgal
1.50292e-47	0.642757	0.941	0.801	4.81189e-43	1	Rasgrp1
3.52733e-47	0.403955	1	1	1.12934e-42	1	mt-Co1
1.40841e-46	0.366872	0.306	0.074	4.50929e-42	1	Fam20a
4.52773e-46	0.59738	0.682	0.465	1.44964e-41	1	Carmil2
4.34481e-45	0.602622	0.579	0.317	1.39108e-40	1	Fbxl12
2.06339e-44	0.338833	0.278	0.064	6.60637e-40	1	Plcl1
2.46546e-44	0.245357	1	1	7.89365e-40	1	Rpl18a
4.05818e-44	0.58617	0.868	0.75	1.29931e-39	1	Pstpip1
4.42336e-44	0.216412	1	1	1.41623e-39	1	Rps20
8.6277e-44	0.460882	0.414	0.148	2.76233e-39	1	Pakap.1
2.75253e-43	0.422661	0.259	0.057	8.81279e-39	1	Parm1
2.63627e-42	0.571848	0.755	0.494	8.44054e-38	1	Runx1
3.31527e-42	0.534879	0.892	0.698	1.06145e-37	1	Slc9a9
4.66514e-42	0.352781	0.2	0.032	1.49364e-37	1	Lrrc17
5.78812e-42	0.781083	0.979	0.99	1.85318e-37	1	Gstp1
6.72634e-42	0.628042	0.76	0.577	2.15357e-37	1	Dck
7.63946e-42	0.595804	0.685	0.442	2.44593e-37	1	Ano6
2.62565e-41	0.629447	0.969	0.953	8.40654e-37	1	Cyb5a
2.72149e-41	0.506152	0.452	0.192	8.71338e-37	1	Slc6a13
4.29723e-41	0.563035	0.647	0.41	1.37585e-36	1	Slc35b4
1.88854e-40	0.834969	0.529	0.277	6.04653e-36	1	Naga
2.18315e-40	0.511064	0.602	0.364	6.98978e-36	1	Ptprs
8.01855e-40	0.516176	0.64	0.4	2.5673e-35	1	Slc43a2
8.82177e-40	0.578168	0.713	0.549	2.82447e-35	1	Aagab
1.16874e-39	0.598318	0.755	0.561	3.74196e-35	1	Lpar6
3.49759e-39	0.504012	0.393	0.156	1.11982e-34	1	Kctd12
2.00465e-38	0.531265	0.941	0.907	6.41828e-34	1	Ets1
1.66828e-37	0.472893	0.424	0.177	5.34133e-33	1	Syt13
2.96004e-36	0.226956	1	1	9.47716e-32	1	Rps19
1.3808e-35	0.518663	0.882	0.708	4.4209e-31	1	Gata3
2.11316e-35	0.411627	0.967	0.96	6.76569e-31	1	Ndufs5
3.54837e-35	0.521883	0.727	0.6	1.13608e-30	1	Galnt12
4.12378e-35	0.616075	0.438	0.189	1.32031e-30	1	Dgkeos
4.37308e-35	0.244233	1	1	1.40013e-30	1	Rpl22
1.14971e-34	0.498161	0.936	0.909	3.68103e-30	1	Parvg
3.95734e-34	0.582357	0.744	0.508	1.26702e-29	1	Ldhb
1.73308e-33	0.476098	0.925	0.858	5.5488e-29	1	Sept9
2.20661e-33	0.310329	0.339	0.128	7.06492e-29	1	Mafg
3.18456e-33	0.220889	1	1	1.0196e-28	1	Fau
3.8735e-33	0.505124	0.861	0.802	1.24018e-28	1	Nrros
4.26122e-33	0.479393	0.882	0.843	1.36431e-28	1	Cux1
1.11343e-32	0.488168	0.734	0.609	3.56486e-28	1	Mif4gd
1.21962e-32	0.62246	0.781	0.645	3.90486e-28	1	Btg2
1.6744e-32	0.529759	0.628	0.445	5.36092e-28	1	Chmp1b
2.8141e-32	0.47621	0.671	0.45	9.0099e-28	1	Cd6
6.15823e-32	0.529061	0.52	0.301	1.97168e-27	1	Ctsl
3.61855e-31	0.416685	0.489	0.255	1.15855e-26	1	Ptger4
3.94892e-31	0.397245	0.398	0.18	1.26432e-26	1	Chst10
4.03777e-31	0.573585	0.595	0.406	1.29277e-26	1	Man1a
9.87108e-31	0.255968	0.214	0.053	3.16043e-26	1	Gpr183
1.72627e-30	0.209676	1	1	5.527e-26	1	Rpl37a
1.95947e-30	0.326154	0.233	0.062	6.27365e-26	1	Vdr
3.40197e-30	0.350062	0.292	0.102	1.08921e-25	1	Cdkn1c
2.30512e-29	0.459229	0.76	0.686	7.38029e-25	1	Rnf166
2.54226e-29	0.607578	0.998	0.999	8.13954e-25	1	Malat1
3.05382e-29	0.481155	0.605	0.432	9.77743e-25	1	Slc11a2
8.13689e-28	0.472779	0.824	0.779	2.60519e-23	1	Cbl
4.93519e-27	0.268044	0.224	0.067	1.5801e-22	1	Fbxo27
1.99435e-26	0.548414	0.562	0.36	6.38532e-22	1	Nfkbie
2.16774e-26	0.443258	0.628	0.483	6.94046e-22	1	Dgcr6
2.43946e-26	0.437702	0.965	0.983	7.81043e-22	1	2410006H16Rik
2.45833e-26	0.478271	0.673	0.513	7.87084e-22	1	Nrip1
3.53451e-26	0.434877	0.466	0.269	1.13164e-21	1	Snai3
8.27137e-26	0.399589	0.478	0.288	2.64825e-21	1	Fbxw4
1.09052e-25	0.47519	0.901	0.877	3.49153e-21	1	Parp1
1.40456e-25	0.385368	0.541	0.368	4.49699e-21	1	Rbl2
1.41756e-25	0.315755	0.405	0.202	4.53859e-21	1	Gpr132
1.70898e-25	0.931812	0.868	0.828	5.47164e-21	1	Fabp5
1.78756e-25	0.202477	1	1	5.72324e-21	1	Eef1b2
2.07037e-25	0.415403	0.786	0.657	6.62871e-21	1	Znrf1
2.81723e-25	0.42315	0.727	0.642	9.01992e-21	1	Smco4
4.1837e-25	0.306805	1	1	1.33949e-20	1	mt-Atp6
7.77704e-25	0.203664	1	1	2.48997e-20	1	Rps28
8.77671e-25	0.523519	0.882	0.755	2.81004e-20	1	Rgs10
8.92713e-25	0.53211	0.341	0.163	2.8582e-20	1	Myl10
1.33255e-24	0.472154	0.452	0.264	4.26643e-20	1	Icos
1.43303e-24	0.410562	0.793	0.747	4.58813e-20	1	Chd1
1.52441e-24	0.44173	0.979	0.874	4.8807e-20	1	Marcksl1
3.13445e-24	0.398227	0.861	0.824	1.00356e-19	1	Fli1
4.43363e-24	0.387132	0.896	0.9	1.41952e-19	1	Tmem59
4.57338e-24	0.394994	0.511	0.32	1.46426e-19	1	Bach1
1.55028e-23	0.403696	0.932	0.893	4.96353e-19	1	Cd164
2.4407e-23	0.40246	0.939	0.936	7.81438e-19	1	Psap
5.54835e-23	0.371029	0.32	0.145	1.77641e-18	1	Art1
1.45797e-22	0.375738	0.475	0.3	4.66797e-18	1	Slc16a6
1.91764e-22	0.452428	0.72	0.644	6.13972e-18	1	Tap1
3.31317e-22	0.43171	0.805	0.685	1.06078e-17	1	Cd81
3.86752e-22	0.296065	0.998	0.994	1.23827e-17	1	Lsp1
6.32004e-22	0.566313	1	1	2.02349e-17	1	Gm42418
7.81551e-22	0.406782	0.755	0.713	2.50229e-17	1	Ergic1
8.20375e-22	0.379094	0.776	0.63	2.6266e-17	1	St6gal1
9.32143e-22	0.389675	0.995	0.993	2.98444e-17	1	B2m
2.38395e-21	0.373314	0.635	0.512	7.6327e-17	1	Uvrag
3.37312e-21	0.400665	0.468	0.304	1.07997e-16	1	Krt10
4.86283e-21	0.371119	0.864	0.848	1.55693e-16	1	Rnf114
5.51891e-21	0.358821	0.798	0.71	1.76699e-16	1	Grap2
6.39659e-21	0.418631	0.922	0.924	2.048e-16	1	Snhg1
9.24265e-21	0.303458	0.974	0.972	2.95922e-16	1	Bzw2
2.45001e-20	0.406669	0.969	0.964	7.84421e-16	1	Rsrp1
2.62213e-20	0.30873	0.941	0.907	8.39528e-16	1	Abhd8
3.05068e-20	0.383795	0.466	0.315	9.76735e-16	1	Cd84
3.90307e-20	0.353468	0.864	0.883	1.24965e-15	1	Psmb9
5.9361e-20	0.226911	0.231	0.09	1.90056e-15	1	Syngr1
6.67866e-20	0.330916	0.969	0.969	2.13831e-15	1	Scand1
9.12628e-20	0.37858	0.692	0.618	2.92196e-15	1	Txk
1.04214e-19	0.368039	0.412	0.234	3.33662e-15	1	Slc16a5
1.35016e-19	0.301951	0.988	0.999	4.32282e-15	1	Ubl5
1.37148e-19	0.336634	0.369	0.208	4.39108e-15	1	Xlr4b
1.42131e-19	0.416953	0.388	0.218	4.55062e-15	1	Hist3h2ba
1.99721e-19	0.362808	0.833	0.8	6.39448e-15	1	Hdac7
2.04198e-19	0.44286	0.619	0.478	6.53779e-15	1	Cbfa2t3
2.20724e-19	0.273917	0.301	0.141	7.06693e-15	1	Spsb1
2.59141e-19	0.303498	0.976	0.983	8.29692e-15	1	Spcs1
2.80531e-19	0.36068	0.859	0.879	8.98176e-15	1	Wdr33
3.06148e-19	0.414798	0.536	0.402	9.80194e-15	1	Sh3bp5
4.03333e-19	0.344707	0.645	0.477	1.29135e-14	1	Fam129a
5.1001e-19	0.263165	1	1	1.6329e-14	1	mt-Co3
5.99327e-19	0.431196	0.899	0.913	1.91886e-14	1	Ccnd3
6.59953e-19	0.281234	0.327	0.175	2.11297e-14	1	Dclk2
6.71203e-19	0.354237	0.638	0.553	2.14899e-14	1	Stx6
8.01892e-19	0.341849	0.468	0.279	2.56742e-14	1	Inava
8.27859e-19	0.282708	0.995	0.994	2.65056e-14	1	Rbm39
1.41459e-18	0.33668	0.372	0.221	4.52908e-14	1	Tube1
1.44167e-18	0.417272	0.64	0.484	4.61579e-14	1	Klf3
2.20362e-18	0.344389	0.953	0.974	7.05534e-14	1	Micos10
2.41253e-18	0.33754	0.878	0.895	7.72419e-14	1	Emb
3.7783e-18	0.387654	0.805	0.719	1.2097e-13	1	Il21r
4.81766e-18	0.241884	1	0.999	1.54247e-13	1	Psmb8
7.34411e-18	0.345076	0.696	0.646	2.35136e-13	1	Trpc4ap
8.4262e-18	0.383127	0.388	0.242	2.69781e-13	1	Lmo4
1.20673e-17	0.384658	0.567	0.446	3.8636e-13	1	Tecpr1
1.486e-17	0.323138	0.318	0.165	4.75773e-13	1	Ppm1l
1.85167e-17	0.316156	0.826	0.798	5.9285e-13	1	Ube2e3
2.17367e-17	0.309066	0.948	0.967	6.95945e-13	1	Tbc1d10c
3.21143e-17	0.447348	0.654	0.581	1.0282e-12	1	Arid5a
3.64658e-17	0.355801	0.454	0.299	1.16752e-12	1	Tiam1
4.93428e-17	0.420738	0.762	0.749	1.57981e-12	1	Fcho1
6.35728e-17	0.238897	0.278	0.132	2.03541e-12	1	Kcnh3
6.41154e-17	0.392026	0.831	0.659	2.05278e-12	1	Sox4
6.47404e-17	0.288875	0.433	0.258	2.07279e-12	1	Colq
7.08953e-17	0.388806	0.595	0.526	2.26986e-12	1	Helz
9.37992e-17	0.333366	0.948	0.974	3.00317e-12	1	Zap70
9.85619e-17	0.226455	0.998	1	3.15566e-12	1	Sept1
1.00987e-16	0.395503	0.567	0.426	3.23331e-12	1	Sytl1
1.08876e-16	0.466557	0.621	0.543	3.48588e-12	1	Satb1
1.42856e-16	0.231468	1	1	4.57383e-12	1	mt-Co2
1.57991e-16	0.255348	1	0.999	5.05841e-12	1	Limd2
1.85696e-16	0.357622	0.784	0.769	5.94543e-12	1	Rftn1
1.93728e-16	0.334358	0.807	0.671	6.2026e-12	1	Fam169b
3.8228e-16	0.272067	0.355	0.205	1.22395e-11	1	Ptprf
4.44263e-16	0.25868	1	0.995	1.4224e-11	1	mt-Nd4l
5.17431e-16	0.441464	0.602	0.55	1.65666e-11	1	Gtf2h4
5.6323e-16	0.237937	1	0.999	1.80329e-11	1	Ftl1
5.68456e-16	0.218832	0.304	0.155	1.82003e-11	1	Fam167a
8.93763e-16	0.298115	0.887	0.874	2.86156e-11	1	Pin1
1.13184e-15	0.292035	0.642	0.562	3.62381e-11	1	Stim1
1.13871e-15	0.331117	0.551	0.446	3.64582e-11	1	Dusp5
1.26269e-15	0.350601	0.878	0.863	4.04274e-11	1	Rcsd1
1.68431e-15	0.368021	0.586	0.439	5.39266e-11	1	Mxd4
3.19057e-15	0.329463	0.374	0.227	1.02152e-10	1	Lig4
3.22862e-15	0.293167	0.409	0.275	1.03371e-10	1	Tmem229b
3.43605e-15	0.349468	0.511	0.411	1.10012e-10	1	Uhrf1bp1l
3.53558e-15	0.335317	0.438	0.296	1.13199e-10	1	Capn3
3.59766e-15	0.265082	0.381	0.227	1.15186e-10	1	Slamf1
4.2323e-15	0.232231	0.986	0.991	1.35506e-10	1	Selplg
4.43107e-15	0.354572	0.732	0.721	1.4187e-10	1	Arhgap4
5.16575e-15	0.359812	0.699	0.636	1.65392e-10	1	2300009A05Rik
8.80598e-15	0.551699	0.901	0.878	2.81941e-10	1	H2-K1
9.5747e-15	0.242515	0.833	0.685	3.06553e-10	1	Lztfl1
1.16038e-14	0.309744	0.673	0.579	3.71519e-10	1	Trp53i11
1.3065e-14	0.246454	0.974	0.985	4.18303e-10	1	Tmem50a
1.40887e-14	0.327526	0.706	0.681	4.51079e-10	1	Prps2
2.19827e-14	0.206349	0.998	0.997	7.03819e-10	1	Pfdn5
2.20509e-14	0.288955	0.76	0.716	7.06004e-10	1	Pafah1b3
2.23608e-14	0.254157	0.219	0.1	7.15926e-10	1	Rasa4
2.27102e-14	0.335611	0.581	0.502	7.27112e-10	1	Tspan14
2.30722e-14	0.368543	0.628	0.573	7.38704e-10	1	Pgs1
3.61242e-14	0.281285	0.955	0.945	1.15659e-09	1	Ppp1r18
3.99014e-14	0.287908	0.372	0.228	1.27752e-09	1	Tmem154
4.49228e-14	0.245694	0.249	0.122	1.43829e-09	1	Igsf23
5.19503e-14	0.311423	0.661	0.572	1.66329e-09	1	Mbp
5.41638e-14	0.301494	0.633	0.543	1.73416e-09	1	Foxn3
5.47229e-14	0.351334	0.894	0.905	1.75206e-09	1	Pnrc1
7.11425e-14	0.411895	0.447	0.325	2.27777e-09	1	Arl5c
1.05937e-13	0.342116	0.588	0.525	3.3918e-09	1	Agfg2
1.5118e-13	0.325403	0.584	0.52	4.84032e-09	1	Il27ra
2.26385e-13	0.274443	0.929	0.937	7.24818e-09	1	Elf1
2.724e-13	0.304824	0.285	0.149	8.72143e-09	1	Fbln2
2.97026e-13	0.302437	0.647	0.595	9.50989e-09	1	Fdx1
3.0317e-13	0.315486	0.586	0.523	9.70658e-09	1	Fryl
4.34476e-13	0.261983	0.409	0.255	1.39106e-08	1	Rora
4.43231e-13	0.33255	0.76	0.763	1.41909e-08	1	Cirbp
6.80371e-13	0.334808	0.668	0.664	2.17834e-08	1	D16Ertd472e
7.10134e-13	0.269784	0.929	0.952	2.27364e-08	1	mt-Atp8
7.12411e-13	0.232088	0.28	0.164	2.28093e-08	1	Macrod2
8.92231e-13	0.257468	0.515	0.383	2.85666e-08	1	Heg1
1.22781e-12	0.2777	0.88	0.897	3.93108e-08	1	H13
1.41351e-12	0.352908	0.953	0.972	4.52564e-08	1	Anp32e
2.24093e-12	0.21979	0.986	0.986	7.17478e-08	1	Prdx2
2.44847e-12	0.288118	0.744	0.698	7.83927e-08	1	Plin3
2.88594e-12	0.314895	0.449	0.291	9.23991e-08	1	Cd8a
3.20365e-12	0.320931	0.692	0.681	1.02571e-07	1	Sirt2
3.74583e-12	0.304507	0.464	0.337	1.1993e-07	1	Tbxa2r
5.28147e-12	0.269617	0.856	0.887	1.69097e-07	1	Hnrnpr
7.10802e-12	0.257682	0.315	0.198	2.27578e-07	1	Mdfic
8.11058e-12	0.27226	0.367	0.247	2.59677e-07	1	Nck2
8.22908e-12	0.299933	0.664	0.618	2.63471e-07	1	Nisch
9.59195e-12	0.286787	0.494	0.411	3.07105e-07	1	Mppe1
1.0731e-11	0.314198	0.518	0.437	3.43575e-07	1	Agpat3
1.17083e-11	0.27602	0.344	0.223	3.74864e-07	1	Zfp219
1.32569e-11	0.243384	0.304	0.181	4.24447e-07	1	C030034L19Rik
1.40054e-11	0.282953	0.341	0.217	4.48412e-07	1	Ampd1
1.49476e-11	0.319266	0.635	0.571	4.78576e-07	1	Lax1
1.5231e-11	0.270648	0.407	0.302	4.8765e-07	1	Cerk
1.67502e-11	0.24497	0.666	0.487	5.36292e-07	1	Etv5
2.241e-11	0.22106	0.979	0.99	7.17502e-07	1	Tmbim6
2.66831e-11	0.290583	0.878	0.894	8.54314e-07	1	Rasal3
3.03407e-11	0.328202	0.675	0.594	9.71418e-07	1	Txnip
3.19689e-11	0.239217	0.367	0.25	1.02355e-06	1	Foxo3
3.58596e-11	0.295103	0.454	0.36	1.14812e-06	1	Atf6
3.75869e-11	0.270949	0.631	0.581	1.20342e-06	1	Ing4
3.7997e-11	0.307213	0.308	0.202	1.21655e-06	1	Slc35d1
3.83078e-11	0.316257	0.772	0.763	1.2265e-06	1	Rabgap1l
4.62119e-11	0.383393	0.988	0.984	1.47957e-06	1	H2afv
5.3644e-11	0.267526	0.64	0.587	1.71752e-06	1	Map2k5
5.46945e-11	0.392604	0.774	0.787	1.75115e-06	1	Zfas1
5.97019e-11	0.226732	0.998	0.995	1.91148e-06	1	Nsa2
6.08729e-11	0.371621	0.266	0.15	1.94897e-06	1	Gbp6
6.63906e-11	0.206662	0.301	0.186	2.12563e-06	1	Abhd15
6.89779e-11	0.354968	0.76	0.765	2.20846e-06	1	Mier1
7.41538e-11	0.234694	0.202	0.104	2.37418e-06	1	Rtkn
9.49931e-11	0.268932	0.325	0.206	3.0414e-06	1	Tgtp2
9.54613e-11	0.318257	0.741	0.746	3.05638e-06	1	Il16
1.10663e-10	0.302317	0.732	0.738	3.54311e-06	1	Eif4a2
1.16933e-10	0.385342	0.522	0.45	3.74385e-06	1	Epcam
1.21878e-10	0.282844	0.779	0.779	3.90216e-06	1	Tcf12
1.57082e-10	0.284202	0.88	0.918	5.02929e-06	1	Prdx5
1.67804e-10	0.230685	0.906	0.93	5.37259e-06	1	Emc6
2.18771e-10	0.243044	0.485	0.36	7.00441e-06	1	P2rx7
2.34295e-10	0.22879	0.409	0.297	7.50141e-06	1	Ptov1
2.64154e-10	0.249783	0.614	0.484	8.45741e-06	1	Tnfsf11
2.97921e-10	0.30436	0.461	0.398	9.53854e-06	1	Cmtm6
3.18499e-10	0.320797	0.751	0.796	1.01974e-05	1	Ccnl1
3.25649e-10	0.317641	0.466	0.341	1.04263e-05	1	Arpp21
3.27467e-10	0.225431	0.355	0.254	1.04845e-05	1	Camk1d
3.56309e-10	0.317081	0.624	0.624	1.14079e-05	1	Rasa2
4.61629e-10	0.288577	0.586	0.538	1.478e-05	1	Cyth1
5.44834e-10	0.296179	0.581	0.55	1.74439e-05	1	Tor1aip1
7.4658e-10	0.21213	1	1	2.39032e-05	1	mt-Cytb
8.36946e-10	0.251015	0.449	0.368	2.67965e-05	1	Aldh7a1
8.37437e-10	0.228046	0.929	0.943	2.68122e-05	1	Timm23
1.14308e-09	0.326717	0.544	0.53	3.6598e-05	1	Tab2
1.34828e-09	0.29345	0.485	0.405	4.31678e-05	1	Mgat5
1.37466e-09	0.229076	0.915	0.939	4.40125e-05	1	Cbx1
1.40628e-09	0.211956	0.329	0.216	4.50249e-05	1	Rapgef3
1.55411e-09	0.286847	0.584	0.555	4.97581e-05	1	Npepps
1.61334e-09	0.210963	0.831	0.868	5.16543e-05	1	Fam104a
1.90422e-09	0.241222	0.894	0.936	6.09673e-05	1	Atxn7l3b
1.91e-09	0.297477	0.746	0.626	6.11526e-05	1	Sh2d1a
1.92091e-09	0.604913	0.607	0.549	6.15018e-05	1	H1f0
2.30691e-09	0.216559	0.936	0.961	7.38604e-05	1	Sept6
2.66601e-09	0.221438	0.308	0.207	8.53578e-05	1	Cdh24
2.70791e-09	0.293624	0.494	0.432	8.66992e-05	1	Ppp1r16b
2.76152e-09	0.252065	0.442	0.337	8.84154e-05	1	St8sia1
3.24103e-09	0.300032	0.6	0.585	0.000103768	1	Dhcr24
3.38318e-09	0.267318	0.478	0.406	0.000108319	1	Dennd2d
4.152e-09	0.239321	0.482	0.425	0.000132934	1	Trp53i13
4.66969e-09	0.298333	0.567	0.54	0.00014951	1	Crtc3
4.94319e-09	0.251019	0.833	0.881	0.000158266	1	Plekhj1
5.2315e-09	0.236031	0.466	0.371	0.000167497	1	Tdrkh
5.81233e-09	0.262627	0.459	0.402	0.000186093	1	Timp2
6.01954e-09	0.268502	0.391	0.296	0.000192727	1	Plekhg3
6.25555e-09	0.278648	0.551	0.493	0.000200284	1	Rab19
6.72493e-09	0.245544	0.614	0.603	0.000215312	1	Retreg2
6.94144e-09	0.211152	0.998	0.998	0.000222244	1	Gas5
7.50096e-09	0.248394	0.318	0.229	0.000240158	1	Neil1
7.9596e-09	0.201746	0.861	0.913	0.000254842	1	Gm11808
9.10556e-09	0.283309	0.624	0.611	0.000291533	1	Gdi1
1.11834e-08	0.236878	0.713	0.727	0.000358058	1	Ssbp4
1.20615e-08	0.343326	0.753	0.748	0.000386173	1	Stat1
1.22993e-08	0.233304	0.946	0.967	0.000393786	1	H2afj
1.24551e-08	0.222835	0.32	0.235	0.000398776	1	Trim24
1.38952e-08	0.237057	0.546	0.523	0.000444882	1	Spsb3
1.70525e-08	0.248114	0.598	0.593	0.000545971	1	Eloa
1.89014e-08	0.270667	0.854	0.902	0.000605167	1	Chchd3
1.96703e-08	0.279681	0.816	0.849	0.000629783	1	Ddx6
2.18342e-08	0.256029	0.562	0.525	0.000699064	1	Flot1
2.27674e-08	0.208933	0.828	0.718	0.000728942	1	Idh2
2.41869e-08	0.384115	0.485	0.396	0.000774391	1	Igtp
3.4756e-08	0.259638	0.414	0.345	0.00111278	1	Pitpnm1
3.77542e-08	0.202006	0.821	0.862	0.00120878	1	Tap2
3.83082e-08	0.29221	0.532	0.511	0.00122651	1	Brf1
4.08578e-08	0.27697	0.544	0.543	0.00130814	1	Bad
4.66211e-08	0.215575	0.875	0.904	0.00149267	1	Smarce1
4.9032e-08	0.24318	0.391	0.305	0.00156986	1	Fam102a
5.02109e-08	0.23849	0.675	0.672	0.0016076	1	Trpv2
5.74044e-08	0.215948	0.974	0.988	0.00183792	1	Gpsm3
5.81631e-08	0.263601	0.581	0.577	0.00186221	1	Oga
6.21837e-08	0.24145	0.689	0.662	0.00199093	1	Coro7
8.43988e-08	0.253077	0.631	0.645	0.0027022	1	Rest
8.54983e-08	0.249082	0.541	0.515	0.0027374	1	Ldb1
9.51758e-08	0.264752	0.581	0.533	0.00304724	1	Wbp1
1.06605e-07	0.23896	0.642	0.61	0.00341316	1	Gm4258
1.28764e-07	0.229458	0.278	0.197	0.00412264	1	Dclre1c
1.39622e-07	0.274664	0.461	0.42	0.00447029	1	Jmjd1c
1.57534e-07	0.273437	0.562	0.56	0.00504378	1	Clip1
1.79533e-07	0.201923	0.351	0.275	0.0057481	1	Aebp2
2.24435e-07	0.27787	0.565	0.57	0.00718573	1	Map4k2
2.46493e-07	0.273109	0.732	0.78	0.00789198	1	Traf3ip3
2.47224e-07	0.235714	0.501	0.447	0.00791537	1	Csrnp1
2.54837e-07	0.287539	0.659	0.69	0.00815913	1	Tgfbr2
2.57487e-07	0.208545	0.256	0.173	0.00824397	1	Nabp1
2.65335e-07	0.317901	0.553	0.491	0.00849524	1	Ikzf3
2.9119e-07	0.213147	0.654	0.662	0.00932302	1	Ivns1abp
2.99633e-07	0.242932	0.409	0.352	0.00959336	1	Fam13b
3.00372e-07	0.254268	0.379	0.318	0.00961701	1	Slc37a3
3.70378e-07	0.253434	0.701	0.762	0.0118584	1	Ankrd11
4.24602e-07	0.276261	0.784	0.809	0.0135945	1	Tox
5.66365e-07	0.439324	0.974	0.993	0.0181333	1	Uqcrq
5.68002e-07	0.22247	0.332	0.254	0.0181857	1	Lxn
5.7657e-07	0.233564	0.428	0.376	0.0184601	1	Serf1
5.86857e-07	0.313505	0.908	0.922	0.0187894	1	Dut
6.54356e-07	0.236351	0.412	0.352	0.0209505	1	Smad3
6.6178e-07	0.596186	0.24	0.156	0.0211882	1	5830411N06Rik
6.81474e-07	0.254282	0.518	0.481	0.0218187	1	Jakmip1
6.88911e-07	0.279148	0.508	0.488	0.0220569	1	Spata13
6.95992e-07	0.253636	0.689	0.74	0.0222836	1	Wbp2
7.08833e-07	0.208271	0.296	0.225	0.0226947	1	Phf10
7.56294e-07	0.244765	0.998	0.999	0.0242143	1	Ly6e
8.30363e-07	0.262579	0.388	0.336	0.0265857	1	Orai2
9.18261e-07	0.233383	0.527	0.498	0.0293999	1	Entpd5
1.17452e-06	0.211106	0.744	0.806	0.0376048	1	Borcs8
1.17699e-06	0.203364	0.329	0.253	0.0376837	1	Fyco1
1.23774e-06	0.239809	0.713	0.763	0.0396289	1	Sh3gl1
1.23881e-06	0.214897	0.558	0.533	0.039663	1	Mef2a
1.31702e-06	0.216352	0.776	0.813	0.0421671	1	Bri3bp
1.45877e-06	0.241601	0.948	0.895	0.0467055	1	Ltb
1.63869e-06	0.234208	0.332	0.263	0.0524659	1	Plxdc2
1.69479e-06	0.201993	0.301	0.228	0.054262	1	Ripor1
1.76348e-06	0.262434	0.558	0.559	0.0564612	1	Snhg12
1.94185e-06	0.232405	0.692	0.732	0.0621724	1	Mrps5
2.19066e-06	0.257499	0.407	0.369	0.0701382	1	Pcf11
2.2497e-06	0.234057	0.64	0.647	0.0720287	1	Traf4
2.29537e-06	0.239688	0.678	0.727	0.0734908	1	Cnot2
2.33786e-06	0.20075	0.762	0.782	0.0748512	1	Pglyrp2
2.38509e-06	0.298818	0.765	0.773	0.0763635	1	Mcm2
2.68219e-06	0.267174	0.602	0.634	0.0858758	1	Zfp148
3.1779e-06	0.201996	0.341	0.277	0.101747	1	Sugp2
4.22759e-06	0.21506	0.805	0.836	0.135355	1	Ythdf2
4.60976e-06	0.232561	0.541	0.533	0.147591	1	Nudcd3
4.89167e-06	0.21148	0.774	0.837	0.156617	1	Ncor1
6.03362e-06	0.334814	0.753	0.808	0.193178	1	Mcm3
7.50569e-06	0.23642	0.452	0.404	0.24031	1	Armc7
7.7335e-06	0.240797	0.259	0.19	0.247603	1	Jun
9.07825e-06	0.270826	0.652	0.682	0.290658	1	H2-T22
1.1455e-05	0.217193	0.746	0.79	0.366756	1	Brd3
1.3019e-05	0.223898	0.673	0.734	0.416828	1	Git2
1.34824e-05	0.210211	0.598	0.611	0.431667	1	Rnf145
1.49571e-05	0.217815	0.593	0.62	0.47888	1	Senp6
1.74606e-05	0.260873	0.501	0.519	0.559035	1	Cnot6
1.76805e-05	0.200462	0.562	0.554	0.566078	1	Ankrd12
1.78616e-05	0.250667	0.539	0.5	0.571875	1	Btg1
1.81812e-05	0.20359	0.741	0.789	0.582106	1	Cdca4
1.82576e-05	0.206644	0.614	0.645	0.584554	1	Kansl2
2.47596e-05	0.219304	0.609	0.658	0.792729	1	Phf3
2.94595e-05	0.227785	0.379	0.338	0.943203	1	AC149090.1
3.03663e-05	0.213058	0.673	0.741	0.972238	1	Zfp292
3.31743e-05	0.252171	0.247	0.181	1	1	Selenop
3.5926e-05	0.202594	0.292	0.233	1	1	Gm5914
3.76602e-05	0.205188	0.44	0.419	1	1	Alkbh7
4.07936e-05	0.215379	0.722	0.748	1	1	Ppp1cb
4.189e-05	0.223004	0.635	0.65	1	1	Cdt1
4.41569e-05	0.206801	0.847	0.912	1	1	Arhgap30
4.74765e-05	0.210373	0.515	0.531	1	1	Phf20
4.97693e-05	0.227936	0.565	0.564	1	1	Wdr6
5.5127e-05	0.280661	0.562	0.576	1	1	Syce2
5.81133e-05	0.211522	0.713	0.759	1	1	Mbd3
5.92382e-05	0.2138	0.664	0.688	1	1	Haus4
6.89245e-05	0.25128	0.548	0.532	1	1	Gins2
7.31326e-05	0.208686	0.572	0.573	1	1	Cflar
7.39584e-05	0.218966	0.685	0.746	1	1	Ctcf
7.87964e-05	0.261196	0.532	0.55	1	1	Xrn1
9.29877e-05	0.201229	0.602	0.651	1	1	Gipc1
0.000100238	0.232833	0.511	0.506	1	1	Cenps
0.000127362	0.217376	0.642	0.661	1	1	Mpp1
0.000142963	0.216623	0.468	0.476	1	1	Mdm4
0.00014534	0.228508	0.221	0.163	1	1	H2-Q4
0.000149643	0.220435	0.908	0.906	1	1	H2-D1
0.000161035	0.243147	0.492	0.491	1	1	Tax1bp3
0.000163715	0.217529	0.569	0.602	1	1	Cnot10
0.000223714	0.205894	0.793	0.863	1	1	Prpf38b
0.000244882	0.219064	0.638	0.669	1	1	Kif21b
0.000256224	0.484584	0.925	0.952	1	1	Lars2
0.000298705	0.224524	0.341	0.312	1	1	Agtrap
0.000430412	0.2508	0.522	0.511	1	1	Tcf19
0.000516279	0.217486	0.621	0.673	1	1	Phip
0.000517085	0.215078	0.334	0.287	1	1	Trp53inp1
0.00124607	0.248675	0.544	0.564	1	1	Prim1
0.0014429	0.250214	0.473	0.444	1	1	Ung
0.00158555	0.229571	0.631	0.649	1	1	1500009L16Rik
0.00174711	0.313562	0.607	0.667	1	1	Irf1
0.00177814	0.229866	0.315	0.276	1	1	Gm42047
0.00182495	0.203194	0.242	0.202	1	1	Cdkn2c
0.00260916	0.2106	0.882	0.939	1	1	Psmb10
0.00311833	0.219345	0.633	0.623	1	1	Slfn2
0.00312964	0.269352	0.341	0.284	1	1	Myo6
0.00460848	0.212324	0.367	0.355	1	1	Pdcd4
2.70026e-194	2.0303	0.971	0.396	8.64542e-190	2	Cpa3
1.91218e-171	1.33073	1	0.962	6.12222e-167	2	Cd247
9.62271e-171	1.25155	0.942	0.456	3.0809e-166	2	Tox2
1.16424e-169	1.26992	1	0.998	3.72755e-165	2	Crip1
1.34196e-169	1.95907	0.998	0.814	4.29655e-165	2	Gzma
1.0251e-165	1.39382	0.936	0.413	3.28206e-161	2	Etv5
7.29067e-161	1.49368	0.959	0.517	2.33425e-156	2	Sell
7.23087e-151	1.27872	0.945	0.465	2.31511e-146	2	Tmem121
1.25732e-147	1.11091	0.998	0.921	4.02556e-143	2	Cmtm7
5.33182e-144	1.60687	0.994	0.689	1.70709e-139	2	Igfbp4
7.65395e-144	1.31422	0.971	0.441	2.45056e-139	2	Blk
2.3261e-143	0.920244	0.747	0.228	7.44747e-139	2	Slc15a1
8.58775e-143	1.10603	0.926	0.465	2.74954e-138	2	Gsn
4.25958e-142	1.04724	0.965	0.441	1.36379e-137	2	Sox13
2.46847e-139	1.67809	0.84	0.356	7.90329e-135	2	Ccr2
3.05263e-139	1.05951	0.982	0.877	9.77361e-135	2	Sh3kbp1
3.06186e-138	1.30098	0.996	0.774	9.80317e-134	2	Plac8
7.46292e-137	1.05153	0.994	0.835	2.3894e-132	2	Camk2d
5.53217e-136	0.906404	0.813	0.305	1.77123e-131	2	B630019A10Rik
5.48651e-132	1.22136	0.998	0.69	1.75662e-127	2	Ccr9
5.17738e-130	1.01816	0.904	0.493	1.65764e-125	2	Aff4
2.33002e-128	0.925527	0.947	0.582	7.46003e-124	2	St6gal1
3.54794e-128	1.22384	0.965	0.646	1.13594e-123	2	Lztfl1
5.20908e-125	0.987997	0.992	0.877	1.66779e-120	2	Cd164
7.51533e-121	1.03614	0.996	0.911	2.40618e-116	2	Lgals9
9.29216e-121	1.02516	0.971	0.655	2.97507e-116	2	Kbtbd11
2.65201e-117	0.969773	0.967	0.671	8.49095e-113	2	Slc9a9
6.69457e-116	1.09885	0.961	0.619	2.1434e-111	2	Sox4
2.15597e-115	1.01134	0.943	0.49	6.90278e-111	2	Gpr25
8.65141e-113	1.03545	0.836	0.424	2.76992e-108	2	Tnfsf11
1.15193e-111	0.655739	1	0.999	3.68813e-107	2	Snrpe
4.82651e-111	0.724814	0.561	0.136	1.5453e-106	2	Sstr2
1.06829e-109	0.97896	0.827	0.341	3.42034e-105	2	Tuba8
9.15031e-108	0.926306	0.99	0.759	2.92965e-103	2	Pdcd1
2.37798e-106	0.73936	0.737	0.278	7.61358e-102	2	Sox5
5.79615e-100	0.90927	0.926	0.674	1.85575e-95	2	Hnrnpll
1.21796e-99	0.685132	0.998	0.983	3.89954e-95	2	Prdx2
1.90494e-99	0.83063	0.979	0.726	6.09906e-95	2	Rgs10
4.20347e-99	0.883233	0.942	0.686	1.34583e-94	2	Gata3
2.42456e-97	0.671859	0.998	0.975	7.76272e-93	2	Npc2
1.08245e-96	0.809296	0.91	0.617	3.46567e-92	2	Kdm5b
1.48178e-96	0.80007	0.942	0.782	4.74421e-92	2	Tespa1
5.08225e-92	0.533723	0.998	1	1.62718e-87	2	Ftl1
1.82145e-90	0.981264	0.986	0.855	5.83173e-86	2	Lef1
1.38954e-88	0.668791	0.981	0.907	4.44888e-84	2	Tes
4.87672e-88	0.735836	0.986	0.871	1.56138e-83	2	Chchd3
1.92384e-86	0.82095	0.926	0.709	6.15956e-82	2	Abcb9
7.5657e-86	0.485948	0.554	0.163	2.42231e-81	2	Calcoco1
1.66845e-84	0.675509	0.76	0.373	5.34187e-80	2	Sytl1
2.14007e-81	0.742341	0.953	0.636	6.85187e-77	2	Bcl11b
3.20161e-80	0.642385	0.844	0.499	1.02506e-75	2	Aldh2
4.88704e-80	0.590573	0.563	0.191	1.56468e-75	2	Gm16565
6.1809e-79	0.600085	0.671	0.282	1.97894e-74	2	Gm29017
9.06798e-79	0.613194	0.692	0.278	2.9033e-74	2	Gfra1
1.25093e-77	0.76037	0.951	0.792	4.0051e-73	2	Rasgrp1
7.2252e-77	0.695067	0.971	0.79	2.31329e-72	2	Abi3
7.79514e-75	0.63411	0.682	0.301	2.49577e-70	2	Eng
9.32535e-75	0.588253	0.628	0.261	2.9857e-70	2	Mpp4
1.14234e-74	0.632687	0.708	0.342	3.65744e-70	2	Pecam1
1.57819e-73	0.71893	0.838	0.54	5.05289e-69	2	Ccr7
5.53659e-73	0.499266	0.524	0.18	1.77265e-68	2	Wfs1
2.26539e-71	0.404715	1	1	7.2531e-67	2	Eef2
2.5328e-69	0.608193	0.922	0.778	8.10927e-65	2	Dok2
2.83977e-69	0.653075	0.903	0.642	9.0921e-65	2	Fam169b
8.05524e-69	0.534427	0.973	0.897	2.57905e-64	2	Abhd8
3.40276e-68	0.311457	0.337	0.065	1.08946e-63	2	Rab27b
4.98753e-68	0.720877	0.996	0.988	1.59686e-63	2	Uqcrq
5.50865e-68	0.730908	0.945	0.728	1.7637e-63	2	Ypel3
2.67907e-67	0.603261	0.904	0.748	8.57758e-63	2	Pglyrp2
3.49651e-67	0.731568	0.752	0.424	1.11948e-62	2	Izumo1r
1.19914e-66	0.441669	1	1	3.8393e-62	2	mt-Co1
1.45544e-66	0.577092	0.602	0.238	4.65989e-62	2	Inava
1.79691e-66	0.789156	0.879	0.651	5.75317e-62	2	Bcl2
1.85108e-66	0.270358	1	1	5.92659e-62	2	Rps9
2.01907e-66	0.249139	1	1	6.46447e-62	2	Eef1a1
3.1363e-65	0.646794	0.988	0.909	1.00415e-60	2	Cd27
6.41955e-65	0.70862	0.877	0.551	2.05535e-60	2	Myb
1.65507e-63	0.642607	0.756	0.472	5.29905e-59	2	Batf
2.60717e-63	0.5763	0.651	0.292	8.34738e-59	2	Usp18
4.08063e-63	0.513878	0.994	0.978	1.30649e-58	2	Hmga1
4.30015e-63	0.585007	0.955	0.779	1.37678e-58	2	Ablim1
4.4679e-63	0.621968	0.984	0.869	1.43049e-58	2	Marcksl1
8.95815e-63	1.22517	0.908	0.792	2.86813e-58	2	Gyg
1.12984e-62	0.678835	0.75	0.467	3.61742e-58	2	Atp8b4
2.46775e-62	0.669695	0.563	0.229	7.90099e-58	2	Gpr83
2.85479e-62	0.531808	0.673	0.338	9.14017e-58	2	Heg1
3.80364e-61	0.693255	0.908	0.581	1.21781e-56	2	Sh2d1a
1.31804e-60	0.572254	0.832	0.594	4.21996e-56	2	Tspan31
5.65254e-59	0.3582	0.363	0.09	1.80977e-54	2	4932438H23Rik
9.97647e-59	0.502632	0.437	0.14	3.19417e-54	2	Pgam2
1.02047e-58	0.351393	1	1	3.26722e-54	2	Ptprcap
1.70922e-58	0.702564	0.766	0.459	5.47242e-54	2	Als2
2.27487e-58	0.645096	0.747	0.445	7.28344e-54	2	Fam129a
2.52524e-58	0.583977	0.823	0.536	8.08507e-54	2	Lpar6
4.08658e-58	0.570559	0.589	0.252	1.3084e-53	2	Itgb3
6.01036e-58	0.554684	0.544	0.215	1.92434e-53	2	Rora
2.42064e-57	0.53416	0.842	0.623	7.75015e-53	2	Coro7
3.2685e-57	0.535163	0.846	0.424	1.04648e-52	2	Maf
5.28834e-57	0.544994	0.854	0.67	1.69317e-52	2	Arhgef6
6.26745e-56	0.440374	0.624	0.287	2.00665e-51	2	St8sia1
1.31868e-55	0.525189	0.903	0.731	4.22202e-51	2	Rabgap1l
1.38854e-55	0.504438	0.953	0.889	4.44567e-51	2	Pigx
2.16346e-55	0.531166	0.836	0.561	6.92676e-51	2	Gm4258
9.04059e-55	0.364062	0.421	0.134	2.89453e-50	2	Tlr12
6.45371e-54	0.429373	0.532	0.224	2.06629e-49	2	Chst15
1.47014e-53	0.505716	0.624	0.321	4.70694e-49	2	P2rx7
2.01939e-53	0.450508	0.998	0.99	6.46549e-49	2	Grcc10
3.21904e-53	0.511948	0.694	0.413	1.03064e-48	2	Tedc1
6.92087e-53	0.498508	0.984	0.969	2.21585e-48	2	Arhgap45
6.92516e-52	0.531443	0.912	0.692	2.21723e-47	2	Idh2
7.81377e-52	0.504279	0.93	0.784	2.50173e-47	2	Prkcq
1.07668e-51	0.633457	0.696	0.394	3.4472e-47	2	Lef1os1
2.3244e-51	0.547883	0.801	0.598	7.44203e-47	2	Chd7
2.61929e-51	0.637908	0.713	0.462	8.38618e-47	2	Themis
2.92715e-51	0.597917	0.819	0.593	9.37186e-47	2	Inpp4b
6.8594e-51	0.331623	1	1	2.19617e-46	2	Eif3f
8.75293e-51	0.539806	0.936	0.866	2.80242e-46	2	Arrb2
1.74289e-50	0.497325	0.534	0.242	5.5802e-46	2	Igf1r
1.79471e-50	0.300336	1	1	5.74611e-46	2	Rac2
5.00875e-50	0.50203	0.955	0.85	1.60365e-45	2	Cd82
1.64944e-49	0.476442	0.938	0.88	5.281e-45	2	Rasal3
2.03083e-49	0.478695	0.813	0.447	6.5021e-45	2	Endou
5.81337e-49	0.331904	0.427	0.146	1.86127e-44	2	C030034L19Rik
6.44436e-49	0.408885	0.536	0.23	2.06329e-44	2	Pik3ip1
6.91308e-49	0.528866	0.674	0.424	2.21336e-44	2	Emid1
1.99061e-48	0.428093	0.501	0.222	6.37334e-44	2	Slc2a3
2.09878e-48	0.473334	0.84	0.638	6.71966e-44	2	Znrf1
1.08821e-47	0.413057	1	0.979	3.48411e-43	2	Lat
1.33875e-47	0.495021	0.854	0.692	4.28627e-43	2	Grap2
1.4263e-47	0.385905	0.442	0.174	4.56659e-43	2	Milr1
3.06292e-47	0.490942	0.903	0.781	9.80655e-43	2	Hdac7
4.72506e-47	0.365466	0.437	0.166	1.51282e-42	2	Tcn2
4.75026e-47	0.559125	0.809	0.606	1.52089e-42	2	2300009A05Rik
7.38782e-47	0.532312	0.924	0.776	2.36536e-42	2	Tox
9.20177e-47	0.443736	0.678	0.411	2.94613e-42	2	Ccdc28b
1.19876e-46	0.463292	0.778	0.54	3.83806e-42	2	Mbp
1.69864e-46	0.353013	0.462	0.179	5.43853e-42	2	Rapgef3
1.74776e-46	0.385537	0.998	0.996	5.5958e-42	2	Gpi1
4.13476e-46	0.415918	0.971	0.876	1.32383e-41	2	Spint2
5.40577e-46	0.483601	0.778	0.549	1.73077e-41	2	Trp53i11
7.00121e-46	0.491252	0.657	0.415	2.24158e-41	2	Atp13a2
9.1043e-46	0.50574	0.899	0.783	2.91492e-41	2	Lbh
1.20721e-45	0.480642	0.704	0.453	3.86512e-41	2	Rab19
4.53405e-45	0.697136	0.719	0.542	1.45167e-40	2	Exoc4
5.23996e-45	0.452066	0.92	0.785	1.67768e-40	2	Nrros
1.11878e-44	0.470324	0.986	0.924	3.58201e-40	2	Gmfg
2.99801e-44	0.633026	0.961	0.911	9.59872e-40	2	Tcf7
4.42485e-44	0.441925	0.6	0.339	1.41671e-39	2	Klhl24
5.0514e-44	0.327662	1	1	1.61731e-39	2	Cd3e
7.6605e-44	0.468819	0.949	0.881	2.45266e-39	2	H13
1.08952e-43	0.404453	0.992	0.984	3.48832e-39	2	Gpsm3
1.52065e-43	0.386366	0.982	0.975	4.86867e-39	2	Gabarap
2.37666e-43	0.464471	0.684	0.409	7.60936e-39	2	Mxd4
3.91064e-43	0.480581	0.959	0.886	1.25207e-38	2	Fyb
8.61383e-43	0.48692	0.965	0.919	2.75789e-38	2	Rhoh
1.07821e-42	0.420363	0.758	0.558	3.45211e-38	2	Casp6
1.4842e-42	0.432352	0.93	0.85	4.75196e-38	2	Rcsd1
2.31956e-42	0.429731	0.99	0.951	7.42655e-38	2	Ndfip1
3.75718e-42	0.456049	0.936	0.898	1.20294e-37	2	H2afy
6.7084e-42	0.522251	0.899	0.755	2.14783e-37	2	Pld3
7.07831e-42	0.473182	0.583	0.318	2.26626e-37	2	Ccr4
8.4685e-42	0.522333	0.981	0.884	2.71136e-37	2	Ighm
1.33082e-41	0.410106	0.69	0.442	4.26087e-37	2	Tax1bp3
2.48912e-41	0.325619	0.38	0.135	7.96942e-37	2	Galm
2.57833e-41	0.496971	0.821	0.602	8.25505e-37	2	Ilvbl
3.22151e-41	0.410122	0.959	0.902	1.03143e-36	2	Parvg
6.76259e-41	0.488081	0.92	0.839	2.16518e-36	2	Tap2
8.95351e-41	0.463042	0.747	0.558	2.86665e-36	2	Map2k5
1.71331e-40	0.220192	0.267	0.067	5.48551e-36	2	Ptgir
1.98386e-40	0.413597	0.712	0.499	6.35173e-36	2	Wbp1
3.64395e-40	0.549734	0.788	0.563	1.16668e-35	2	Txnip
5.83281e-40	0.373477	0.542	0.271	1.86749e-35	2	Tiam1
8.01757e-40	0.437139	0.836	0.686	2.56698e-35	2	Klhl6
1.3285e-39	0.44282	0.891	0.694	4.25347e-35	2	Il21r
1.36842e-39	0.42606	0.973	0.939	4.38128e-35	2	Arhgap9
1.76564e-39	0.345191	0.998	0.997	5.65306e-35	2	Pfdn5
1.80136e-39	0.437414	0.945	0.868	5.76741e-35	2	Sla2
2.27192e-39	0.433297	0.756	0.562	7.27399e-35	2	Grb2
2.5806e-39	0.433764	0.862	0.716	8.2623e-35	2	Acads
2.98224e-39	0.316226	1	1	9.54825e-35	2	Ubb
8.16824e-39	0.407247	0.503	0.261	2.61523e-34	2	Med13
1.01845e-38	0.38646	0.977	0.951	3.26076e-34	2	Paip2
1.11199e-38	0.658517	0.873	0.664	3.56025e-34	2	Ccr8
1.42384e-38	0.485089	0.727	0.479	4.5587e-34	2	Tmem108
1.50231e-38	0.387351	0.92	0.833	4.80996e-34	2	Cux1
2.23356e-38	0.419626	0.904	0.822	7.15119e-34	2	Sp110
8.66214e-38	0.375589	0.975	0.97	2.77336e-33	2	Cox7a2l
8.78065e-38	0.623114	0.788	0.651	2.8113e-33	2	Mta3
9.98075e-38	0.392514	0.996	0.988	3.19554e-33	2	Actr3
1.16788e-37	0.410589	0.758	0.568	3.7392e-33	2	Plscr3
1.31321e-37	0.431461	0.918	0.844	4.20452e-33	2	Lcp2
1.81761e-37	0.313586	0.503	0.24	5.81945e-33	2	Art4
1.85972e-37	0.411255	0.727	0.493	5.95427e-33	2	Nrip1
2.85432e-37	0.438762	0.904	0.76	9.13867e-33	2	Ttc3
9.06097e-37	0.440897	0.809	0.628	2.90105e-32	2	Kif21b
1.02328e-36	0.425974	0.805	0.651	3.27625e-32	2	Arhgap15
1.31182e-36	0.360804	0.961	0.922	4.20007e-32	2	Atxn7l3b
2.44932e-36	0.460999	0.788	0.629	7.842e-32	2	Ptk2b
2.48847e-36	0.518657	0.76	0.494	7.96733e-32	2	Ldhb
3.3276e-36	0.414281	0.871	0.588	1.0654e-31	2	Ramp1
3.83781e-36	0.393707	0.774	0.624	1.22875e-31	2	Eci2
6.53974e-36	0.422388	0.957	0.89	2.09383e-31	2	Pnrc1
7.90429e-36	0.469338	0.786	0.655	2.53072e-31	2	Cnot6l
8.75729e-36	0.275355	0.372	0.144	2.80382e-31	2	Slc27a1
1.39429e-35	0.433649	0.883	0.774	4.46409e-31	2	Rps6ka1
1.76719e-35	0.36899	0.569	0.306	5.65802e-31	2	Tbxa2r
1.82059e-35	0.429818	0.809	0.672	5.82899e-31	2	Midn
5.97335e-35	0.391481	0.745	0.561	1.91249e-30	2	Inpp5b
7.41973e-35	0.436323	0.856	0.76	2.37557e-30	2	Tcf12
2.71092e-34	0.43084	0.852	0.752	8.67955e-30	2	Rftn1
2.92642e-34	0.20773	1	1	9.3695e-30	2	H3f3a
3.17731e-34	0.443675	0.932	0.881	1.01728e-29	2	Akap13
3.26641e-34	0.456655	0.788	0.646	1.04581e-29	2	Prkd2
3.69483e-34	0.40968	0.721	0.531	1.18297e-29	2	Fndc3a
5.65681e-34	0.429227	0.684	0.5	1.81114e-29	2	Rnf125
6.79042e-34	1.29606	0.485	0.246	2.17409e-29	2	Myo6
8.84958e-34	0.493663	0.737	0.585	2.83337e-29	2	Dtnbp1
1.71735e-33	0.400761	0.737	0.548	5.49845e-29	2	Ldlrad4
1.81639e-33	0.55244	1	0.999	5.81552e-29	2	Malat1
3.33917e-33	0.275622	0.462	0.219	1.0691e-28	2	Nck2
3.57468e-33	0.417834	0.848	0.731	1.1445e-28	2	Mtf2
3.74053e-33	0.235367	0.357	0.136	1.19761e-28	2	Fam167a
6.47494e-33	0.411551	0.928	0.822	2.07308e-28	2	Camk4
7.05672e-33	0.429834	0.821	0.693	2.25935e-28	2	Hif1a
8.2709e-33	0.440314	0.906	0.79	2.64809e-28	2	Rcbtb2
9.15556e-33	0.355796	0.942	0.885	2.93133e-28	2	Bnip3l
1.00283e-32	0.39164	0.86	0.748	3.21075e-28	2	Pstpip1
1.54172e-32	0.367111	0.955	0.909	4.93613e-28	2	Celf2
2.62494e-32	0.256198	0.335	0.13	8.40429e-28	2	Ctxn1
2.96384e-32	0.386115	0.889	0.816	9.48934e-28	2	Fli1
3.85803e-32	0.372288	0.598	0.363	1.23523e-27	2	Pacsin1
5.30714e-32	0.370438	0.867	0.774	1.69919e-27	2	Rtf1
6.09749e-32	0.396093	0.71	0.521	1.95223e-27	2	Foxn3
6.18877e-32	0.320647	0.996	0.984	1.98146e-27	2	Gpx4
7.64572e-32	0.265706	1	1	2.44793e-27	2	Cd3d
7.96546e-32	0.405257	0.934	0.797	2.5503e-27	2	Ptpn7
1.12933e-31	0.295918	0.421	0.198	3.61577e-27	2	Zscan2
1.45563e-31	0.402208	0.774	0.638	4.66049e-27	2	Arhgef2
2.67697e-31	0.310748	0.417	0.203	8.57086e-27	2	Arhgap26
2.79126e-31	0.337251	0.626	0.398	8.93679e-27	2	Hspb11
3.11003e-31	0.442885	0.782	0.66	9.95739e-27	2	Gngt2
3.59491e-31	0.338291	0.739	0.543	1.15098e-26	2	Pgs1
3.661e-31	0.474562	0.903	0.837	1.17214e-26	2	Zfp36l2
3.92974e-31	0.30059	0.992	0.967	1.25819e-26	2	Ctsd
4.57548e-31	0.301726	0.509	0.284	1.46493e-26	2	Lysmd3
5.24136e-31	0.423969	0.75	0.565	1.67812e-26	2	Gimap5
5.35304e-31	0.254397	0.337	0.136	1.71388e-26	2	2610307P16Rik
7.12975e-31	0.299033	0.503	0.27	2.28273e-26	2	Ptov1
7.82011e-31	0.45705	0.686	0.466	2.50377e-26	2	Klf3
1.11063e-30	0.610036	0.825	0.729	3.5559e-26	2	Zbtb16
1.16068e-30	0.29468	0.499	0.274	3.71616e-26	2	Acss1
1.19244e-30	0.357019	0.581	0.371	3.81784e-26	2	Susd3
1.313e-30	0.351078	0.957	0.931	4.20384e-26	2	Elf1
1.36243e-30	0.336769	0.674	0.435	4.36209e-26	2	Ano6
1.40004e-30	0.315702	0.48	0.248	4.48252e-26	2	Ddah2
1.78242e-30	0.399015	0.803	0.682	5.70678e-26	2	Plin3
1.79362e-30	0.294904	0.439	0.206	5.74263e-26	2	Slamf1
3.21021e-30	0.2684	0.998	1	1.02781e-25	2	Uqcrh
6.57653e-30	0.35647	0.491	0.274	2.10561e-25	2	Clec12a
7.5147e-30	0.282891	0.435	0.219	2.40598e-25	2	Mpped2
8.45203e-30	0.387364	0.764	0.621	2.70609e-25	2	Aak1
1.60861e-29	0.366565	0.589	0.393	5.15027e-25	2	Bpgm
1.98815e-29	0.32846	0.462	0.248	6.36547e-25	2	Plekho1
3.47374e-29	0.372483	0.737	0.575	1.11219e-24	2	Sh2b1
3.82044e-29	0.40528	0.69	0.523	1.22319e-24	2	Ankrd12
4.55891e-29	0.537475	0.333	0.129	1.45963e-24	2	5830411N06Rik
5.00935e-29	0.217164	0.359	0.148	1.60384e-24	2	Ppm1l
5.77443e-29	0.366547	0.867	0.733	1.8488e-24	2	Sp100
7.42025e-29	0.368814	0.651	0.483	2.37574e-24	2	Prkca
9.57356e-29	0.353935	0.616	0.419	3.06517e-24	2	Gpr65
2.93356e-28	0.203182	0.23	0.072	9.39238e-24	2	Robo1
4.44959e-28	0.35259	0.474	0.249	1.42463e-23	2	Ptger4
5.5716e-28	0.222316	0.402	0.185	1.78386e-23	2	Snn
7.9119e-28	0.2538	0.404	0.198	2.53315e-23	2	Pbx4
2.68988e-27	0.359335	0.996	0.986	8.6122e-23	2	Arl6ip1
3.20092e-27	0.258984	1	1	1.02484e-22	2	mt-Co3
3.33784e-27	0.317728	0.996	0.994	1.06868e-22	2	Spcs2
4.99891e-27	0.251646	1	1	1.6005e-22	2	mt-Co2
6.33797e-27	0.437691	0.782	0.657	2.02923e-22	2	Gimap6
8.80547e-27	0.300421	0.444	0.247	2.81925e-22	2	Nxpe3
1.31525e-26	0.369312	0.676	0.508	4.21103e-22	2	Tfrc
1.51552e-26	0.345633	0.622	0.427	4.85224e-22	2	Tecpr1
1.90707e-26	0.250194	0.288	0.111	6.10586e-22	2	Dbn1
1.95137e-26	0.308973	0.423	0.204	6.2477e-22	2	Podnl1
2.22022e-26	0.372916	0.544	0.347	7.10848e-22	2	Tdrkh
2.30579e-26	0.367366	0.815	0.703	7.38245e-22	2	Kcnn4
2.4261e-26	0.290481	0.953	0.929	7.76763e-22	2	Atp6v1g1
2.56181e-26	0.336085	0.575	0.389	8.20215e-22	2	St8sia4
2.80566e-26	0.337163	0.524	0.308	8.98287e-22	2	Bach1
5.5796e-26	0.335504	0.632	0.46	1.78642e-21	2	Usp11
1.29607e-25	0.333171	0.382	0.191	4.14963e-21	2	Pld4
1.32486e-25	0.230138	0.376	0.177	4.24181e-21	2	Bcl2l14
1.46756e-25	0.228384	0.322	0.134	4.6987e-21	2	2900079G21Rik
1.72663e-25	0.217627	0.567	0.31	5.52816e-21	2	Arpp21
2.15307e-25	0.316706	0.589	0.392	6.89348e-21	2	Trerf1
2.15524e-25	0.330009	0.713	0.494	6.90043e-21	2	Runx1
2.45759e-25	0.2787	0.431	0.229	7.86845e-21	2	Foxo3
2.74583e-25	0.349602	0.78	0.619	8.79133e-21	2	Hpcal1
3.54588e-25	0.349577	0.813	0.707	1.13528e-20	2	Ddx19a
5.2138e-25	0.334281	0.458	0.244	1.6693e-20	2	Colq
1.33213e-24	0.258753	0.466	0.275	4.26507e-20	2	Zfp358
1.84966e-24	0.344731	0.766	0.629	5.92205e-20	2	Dnmt3a
2.05956e-24	0.30166	0.973	0.94	6.59409e-20	2	Ppp1r18
2.15046e-24	0.343481	0.593	0.414	6.88513e-20	2	Slc35b4
2.18046e-24	0.377194	0.864	0.783	6.98116e-20	2	Itk
2.37441e-24	0.278466	0.967	0.956	7.60213e-20	2	Tsc22d4
2.53373e-24	0.291021	0.994	0.989	8.11226e-20	2	Selplg
2.77679e-24	0.328949	0.665	0.491	8.89044e-20	2	Pink1
3.41762e-24	0.318949	0.616	0.445	1.09422e-19	2	Eva1b
4.29362e-24	0.27055	0.468	0.273	1.37469e-19	2	Emilin1
7.39866e-24	0.347112	0.723	0.595	2.36883e-19	2	Pitpnc1
8.05282e-24	0.247729	0.973	0.952	2.57827e-19	2	Cyb5a
9.72743e-24	0.216605	0.998	1	3.11443e-19	2	Itm2b
1.21369e-23	0.306125	0.659	0.525	3.88588e-19	2	Ap1b1
1.23738e-23	0.287808	0.975	0.961	3.96172e-19	2	Tbc1d10c
1.79415e-23	0.320421	0.674	0.536	5.74433e-19	2	Wdr6
1.94245e-23	0.291875	0.717	0.46	6.21916e-19	2	Cd24a
2.10423e-23	0.283944	0.413	0.229	6.7371e-19	2	Sh3bgrl2
2.11359e-23	0.315347	0.893	0.795	6.76708e-19	2	Acp5
2.64347e-23	0.339068	0.797	0.705	8.46358e-19	2	Pafah1b3
2.89123e-23	0.301494	0.834	0.766	9.25684e-19	2	Dpf2
3.08787e-23	0.258226	1	1	9.88642e-19	2	Cd3g
3.30527e-23	0.271569	0.384	0.202	1.05825e-18	2	Cdyl2
4.38668e-23	0.350215	0.511	0.339	1.40448e-18	2	Ptpre
5.44836e-23	0.323781	0.908	0.889	1.7444e-18	2	Acap1
6.09192e-23	0.326859	0.893	0.847	1.95045e-18	2	Cnpy2
6.63714e-23	0.355036	0.762	0.662	2.12501e-18	2	Fam189b
6.89441e-23	0.35569	0.684	0.553	2.20738e-18	2	Patz1
1.1108e-22	0.320523	0.682	0.536	3.55644e-18	2	Narf
1.32462e-22	0.293631	0.778	0.657	4.24105e-18	2	Sdf2
1.45991e-22	0.324807	0.862	0.806	4.67421e-18	2	Atp6v0d1
1.71418e-22	0.346527	0.674	0.538	5.4883e-18	2	Sema4a
1.95509e-22	0.353801	0.832	0.747	6.25961e-18	2	Ctsa
2.09784e-22	0.2508	0.474	0.287	6.71665e-18	2	Cd1d1
2.11193e-22	0.377857	0.801	0.677	6.76176e-18	2	Utrn
2.83075e-22	0.274764	0.437	0.253	9.0632e-18	2	Mex3a
2.98564e-22	0.347231	0.986	0.978	9.55914e-18	2	2410006H16Rik
3.09227e-22	0.275461	0.975	0.968	9.90051e-18	2	Scand1
3.35369e-22	0.248019	0.992	0.988	1.07375e-17	2	Calm3
3.41426e-22	0.253582	0.953	0.939	1.09314e-17	2	Atxn10
3.70541e-22	0.258712	0.511	0.342	1.18636e-17	2	Abtb1
4.37628e-22	0.294148	0.466	0.299	1.40115e-17	2	Rere
4.57036e-22	0.286525	0.973	0.933	1.46329e-17	2	Cd47
4.63739e-22	0.256538	0.789	0.637	1.48475e-17	2	Btg2
4.95398e-22	0.361449	0.606	0.426	1.58612e-17	2	Epcam
5.35912e-22	0.347388	0.893	0.852	1.71583e-17	2	Ikzf1
6.60811e-22	0.323363	0.602	0.45	2.11572e-17	2	Glrx
9.41765e-22	0.276887	0.979	0.963	3.01525e-17	2	Csnk1a1
1.02763e-21	0.225854	0.366	0.192	3.29017e-17	2	Susd1
1.04631e-21	0.324875	0.901	0.861	3.34997e-17	2	Sept9
1.39015e-21	0.353272	0.906	0.886	4.45083e-17	2	Cd53
1.6956e-21	0.257064	0.47	0.297	5.42879e-17	2	Paxbp1
1.83898e-21	1.07028	0.561	0.421	5.88787e-17	2	Gem
1.87266e-21	0.278529	0.63	0.452	5.9957e-17	2	Jakmip1
2.0655e-21	0.319092	0.904	0.837	6.61311e-17	2	Rnf114
3.52443e-21	0.27724	0.54	0.384	1.12842e-16	2	Zcchc10
4.70545e-21	0.299191	0.928	0.895	1.50654e-16	2	Arhgap30
4.96688e-21	0.273461	0.971	0.963	1.59025e-16	2	Rsrp1
7.01551e-21	0.266946	0.485	0.31	2.24616e-16	2	H2-Oa
9.16419e-21	0.296319	0.848	0.793	2.9341e-16	2	Znrd1
1.31204e-20	0.256449	0.998	0.993	4.20074e-16	2	Lsp1
1.44217e-20	0.332516	0.635	0.476	4.61741e-16	2	Egln3
1.66529e-20	0.274565	0.602	0.444	5.33176e-16	2	Chmp1b
2.00552e-20	0.247299	0.468	0.286	6.42109e-16	2	Ifngr2
2.3396e-20	0.233365	0.353	0.186	7.4907e-16	2	Spns3
2.38159e-20	0.279122	0.466	0.283	7.62513e-16	2	Capn3
2.81132e-20	0.256426	0.565	0.409	9.00101e-16	2	Pxn
3.66654e-20	0.310653	0.791	0.675	1.17392e-15	2	Rnf166
4.98284e-20	0.336573	0.678	0.56	1.59536e-15	2	Slc39a6
5.0554e-20	0.206438	0.398	0.221	1.61859e-15	2	Tmem120b
5.62797e-20	0.313289	0.848	0.738	1.80191e-15	2	H2-T23
7.448e-20	0.212259	0.396	0.216	2.38463e-15	2	Lig4
8.86725e-20	0.326354	0.569	0.404	2.83903e-15	2	Man1a
1.0334e-19	0.292206	0.69	0.569	3.30864e-15	2	Map4k4
1.13409e-19	0.267578	0.495	0.329	3.63101e-15	2	Smad3
1.15801e-19	0.289234	0.803	0.73	3.7076e-15	2	Tia1
1.19477e-19	0.24369	0.489	0.32	3.82529e-15	2	Ppm1h
1.36578e-19	0.283671	0.945	0.907	4.37281e-15	2	Saraf
1.56135e-19	0.295859	0.68	0.566	4.99896e-15	2	Ing4
1.86483e-19	0.323109	0.71	0.573	5.97063e-15	2	Adam19
1.91862e-19	0.275434	0.936	0.922	6.14284e-15	2	Ppdpf
2.71887e-19	0.299128	0.606	0.469	8.705e-15	2	Trim26
2.91399e-19	0.33035	0.622	0.491	9.32973e-15	2	Dtx3
3.33802e-19	0.304945	0.815	0.749	1.06874e-14	2	Mob3a
4.29587e-19	0.266045	0.587	0.416	1.37541e-14	2	Itpr2
4.92148e-19	0.27289	0.887	0.856	1.57571e-14	2	Arpc1a
5.50958e-19	0.289945	0.93	0.917	1.764e-14	2	Slc38a1
6.44271e-19	0.262462	0.552	0.377	2.06276e-14	2	Armc7
6.66558e-19	0.305725	0.869	0.837	2.13412e-14	2	Ddx6
6.69024e-19	0.254592	0.969	0.963	2.14201e-14	2	mt-Nd5
7.26028e-19	0.279773	0.745	0.638	2.32453e-14	2	Rnf2
9.66568e-19	0.267213	0.889	0.876	3.09466e-14	2	Ctsb
1.01979e-18	0.252168	0.977	0.968	3.26505e-14	2	Rap1a
1.34643e-18	0.25094	0.47	0.306	4.31085e-14	2	Kcna3
1.53534e-18	0.250486	0.481	0.32	4.9157e-14	2	Gtpbp2
1.67988e-18	0.286538	0.827	0.796	5.37848e-14	2	Vav1
1.95248e-18	0.225453	0.439	0.259	6.25126e-14	2	Trp53inp1
2.18282e-18	0.269582	0.959	0.924	6.98874e-14	2	Atrx
2.54771e-18	0.288922	0.696	0.578	8.15701e-14	2	Nr3c1
2.74747e-18	0.215907	0.38	0.217	8.79657e-14	2	AI504432
3.01493e-18	0.305565	0.637	0.518	9.65291e-14	2	Gstt2
3.08072e-18	0.240895	0.396	0.239	9.86354e-14	2	Myl6b
3.1312e-18	0.250747	0.865	0.82	1.00252e-13	2	Plgrkt
3.55039e-18	0.283664	0.867	0.825	1.13673e-13	2	Ubac2
3.68291e-18	0.252539	0.524	0.367	1.17916e-13	2	Trim12a
3.73328e-18	0.30653	0.856	0.805	1.19529e-13	2	Zfand6
3.89495e-18	0.272953	0.875	0.842	1.24705e-13	2	Actr10
3.94089e-18	0.376218	0.776	0.712	1.26176e-13	2	Mns1
4.21924e-18	0.274783	0.943	0.918	1.35087e-13	2	Csk
4.3718e-18	0.256982	0.967	0.957	1.39972e-13	2	Fermt3
4.9486e-18	0.272889	0.739	0.655	1.58439e-13	2	Atp6ap1
5.15952e-18	0.304447	0.834	0.774	1.65193e-13	2	Cbl
5.24758e-18	0.317648	0.943	0.916	1.68012e-13	2	Cd37
5.2622e-18	0.231736	0.641	0.5	1.6848e-13	2	Cbr1
6.35501e-18	0.233578	0.971	0.972	2.03468e-13	2	Akr1a1
6.91612e-18	0.241811	0.423	0.262	2.21434e-13	2	Arvcf
7.19016e-18	0.26232	0.84	0.796	2.30207e-13	2	Dctn6
7.81971e-18	0.253495	0.94	0.935	2.50364e-13	2	Map1lc3b
1.0111e-17	0.27003	0.456	0.302	3.23725e-13	2	Ube2h
1.15107e-17	0.258762	0.696	0.571	3.68539e-13	2	Rab27a
1.99129e-17	0.289481	0.536	0.382	6.3755e-13	2	Hbp1
1.99912e-17	0.273416	0.567	0.441	6.40059e-13	2	Camkk2
2.02184e-17	0.228651	0.994	0.98	6.47332e-13	2	Tmem50a
2.51318e-17	0.216255	0.423	0.265	8.04644e-13	2	Klc3
3.17714e-17	0.218847	0.441	0.278	1.01723e-12	2	Smpd2
3.23822e-17	0.20054	0.31	0.16	1.03678e-12	2	Matk
3.39736e-17	0.352198	0.84	0.771	1.08773e-12	2	Zfas1
3.479e-17	0.243258	0.998	0.998	1.11387e-12	2	Laptm5
4.20465e-17	0.244423	0.361	0.206	1.3462e-12	2	Tcp11l2
4.26291e-17	0.219907	0.957	0.931	1.36485e-12	2	Psap
6.13919e-17	0.20004	0.296	0.152	1.96559e-12	2	Kdm7a
7.05658e-17	0.225434	0.981	0.971	2.2593e-12	2	Top1
9.10227e-17	0.267868	0.721	0.627	2.91427e-12	2	Traf4
9.42331e-17	0.235178	0.429	0.273	3.01706e-12	2	Etv3
9.5814e-17	0.248472	0.472	0.33	3.06768e-12	2	Prxl2a
1.15462e-16	0.261701	0.797	0.72	3.69675e-12	2	Rbfa
1.22604e-16	0.264294	0.565	0.408	3.92542e-12	2	Slc43a2
1.2368e-16	0.217683	0.437	0.284	3.95987e-12	2	Map2k6
1.24271e-16	0.240647	0.511	0.357	3.97877e-12	2	Smo
1.26854e-16	0.236717	0.614	0.491	4.06149e-12	2	Fam216a
1.44367e-16	0.294249	0.789	0.734	4.62218e-12	2	Irf2bpl
1.49039e-16	0.244941	0.402	0.243	4.77177e-12	2	Plxdc2
2.13643e-16	0.213317	0.279	0.139	6.8402e-12	2	Nipal1
2.4294e-16	0.213673	0.967	0.956	7.77822e-12	2	Def6
3.00708e-16	0.210959	0.361	0.214	9.62778e-12	2	Dusp6
3.98921e-16	0.238922	0.908	0.897	1.27722e-11	2	Tmem59
4.89349e-16	0.213929	0.394	0.236	1.56675e-11	2	Lxn
5.5499e-16	0.309639	0.825	0.729	1.77691e-11	2	Runx3
8.32875e-16	0.24971	0.653	0.568	2.66662e-11	2	4833420G17Rik
8.38088e-16	0.231102	0.602	0.443	2.68331e-11	2	Ralgps2
9.10885e-16	0.237971	0.495	0.352	2.91638e-11	2	Baz2b
1.10167e-15	0.221888	0.347	0.201	3.52721e-11	2	Camk2a
1.1511e-15	0.358615	0.813	0.639	3.68547e-11	2	Itgae
1.15794e-15	0.305791	0.858	0.817	3.70736e-11	2	Mrpl24
1.28718e-15	0.258373	0.708	0.606	4.12116e-11	2	Nisch
1.32565e-15	0.202781	0.402	0.252	4.24432e-11	2	Kdm4b
1.36011e-15	0.224527	0.982	0.978	4.35466e-11	2	Rhog
1.52459e-15	0.249041	0.887	0.881	4.88127e-11	2	Pdha1
1.57619e-15	0.249641	0.712	0.626	5.04648e-11	2	Hacd3
1.63193e-15	0.256794	0.485	0.341	5.22494e-11	2	Pbxip1
2.1015e-15	0.256933	0.92	0.887	6.72836e-11	2	Rnasek
2.33573e-15	0.275324	0.762	0.703	7.47829e-11	2	Arid4b
2.39732e-15	0.267234	0.71	0.642	7.67549e-11	2	Wipf1
2.61598e-15	0.248208	0.522	0.397	8.37557e-11	2	Fam98c
3.33245e-15	0.213225	0.45	0.307	1.06695e-10	2	Kdm4a
3.50562e-15	0.263265	0.688	0.505	1.12239e-10	2	Cd5
3.65462e-15	0.220668	0.437	0.298	1.1701e-10	2	Sp140
4.23034e-15	0.25165	0.706	0.61	1.35443e-10	2	Mif4gd
4.78017e-15	0.248116	0.737	0.673	1.53047e-10	2	Ccni
5.40838e-15	0.214496	0.372	0.215	1.7316e-10	2	Hist3h2ba
5.7017e-15	0.219695	0.361	0.22	1.82551e-10	2	Eif2ak3
6.21565e-15	0.307478	0.986	0.989	1.99006e-10	2	Gstp1
6.58103e-15	0.264676	0.741	0.687	2.10705e-10	2	Usp3
7.59627e-15	0.288172	0.776	0.718	2.4321e-10	2	Zfp292
7.97091e-15	0.201968	0.489	0.351	2.55205e-10	2	Bphl
9.31029e-15	0.214761	0.429	0.289	2.98088e-10	2	Pcmtd2
9.60164e-15	0.230162	0.62	0.524	3.07416e-10	2	Pex13
1.41223e-14	0.258213	0.6	0.49	4.52154e-10	2	Smpd1
2.02774e-14	0.243765	0.778	0.71	6.4922e-10	2	Arhgap4
2.05816e-14	0.231519	0.421	0.287	6.58961e-10	2	Cdc42ep3
2.12037e-14	0.251905	0.875	0.849	6.78879e-10	2	Rassf5
2.1323e-14	0.253621	0.556	0.44	6.827e-10	2	Jarid2
2.35682e-14	0.219594	0.487	0.351	7.54583e-10	2	Xpc
2.75587e-14	0.239715	0.864	0.807	8.82346e-10	2	Gimap9
3.06516e-14	0.400131	0.497	0.368	9.81372e-10	2	Nfkbie
3.39402e-14	0.24962	0.821	0.759	1.08666e-09	2	Nucb1
3.42114e-14	0.207985	0.996	0.991	1.09535e-09	2	Skap1
4.04202e-14	0.232754	0.92	0.909	1.29413e-09	2	Prdx5
4.07933e-14	0.234969	0.478	0.348	1.30608e-09	2	Plcg1
5.22839e-14	0.259644	0.737	0.665	1.67397e-09	2	Stat3
5.89148e-14	0.299753	0.366	0.235	1.88628e-09	2	Chd3
6.23175e-14	0.244152	0.71	0.626	1.99522e-09	2	Glb1
6.50416e-14	0.278557	0.784	0.74	2.08244e-09	2	Bptf
6.78226e-14	0.255034	0.817	0.677	2.17148e-09	2	Cd81
6.94786e-14	0.24995	0.922	0.909	2.2245e-09	2	Lbr
7.43697e-14	0.246561	0.591	0.481	2.38109e-09	2	Glipr1
1.10507e-13	0.231185	0.924	0.883	3.53811e-09	2	Hectd1
1.19103e-13	0.295672	0.706	0.635	3.81332e-09	2	Slc16a10
1.2317e-13	0.224965	0.441	0.312	3.94352e-09	2	Gnptab
1.28584e-13	0.215605	0.427	0.299	4.11688e-09	2	Csnk1e
1.51278e-13	0.243374	0.791	0.733	4.84345e-09	2	Oxa1l
1.85299e-13	0.227246	0.828	0.809	5.93272e-09	2	Frg1
2.04528e-13	0.213017	0.439	0.312	6.54839e-09	2	Zfand1
2.84565e-13	0.223524	0.951	0.959	9.11092e-09	2	Sept6
3.30608e-13	0.248247	0.62	0.548	1.05851e-08	2	Chp1
3.78874e-13	0.218205	0.647	0.561	1.21304e-08	2	Nck1
3.85281e-13	0.229935	0.916	0.906	1.23356e-08	2	Hp1bp3
4.21395e-13	0.200033	0.52	0.393	1.34918e-08	2	Mgat5
4.3911e-13	0.246966	0.614	0.527	1.4059e-08	2	Senp7
4.7641e-13	0.205573	0.624	0.524	1.52532e-08	2	Crtc3
4.97939e-13	0.258561	0.78	0.735	1.59425e-08	2	Maf1
5.34937e-13	0.238717	0.791	0.797	1.71271e-08	2	Commd4
5.46592e-13	0.200111	0.6	0.491	1.75002e-08	2	Lcmt1
5.59291e-13	0.22367	0.864	0.834	1.79068e-08	2	Dctn2
5.71998e-13	0.218011	0.825	0.773	1.83137e-08	2	Brd3
5.9782e-13	0.261598	0.614	0.518	1.91404e-08	2	Mef2a
6.01557e-13	0.221123	0.719	0.643	1.926e-08	2	Mpp1
6.30986e-13	0.226533	0.591	0.474	2.02023e-08	2	Tnik
6.77457e-13	0.286726	0.298	0.173	2.16901e-08	2	Hes1
6.87675e-13	0.214018	0.674	0.598	2.20173e-08	2	Gdi1
8.20328e-13	0.25326	0.862	0.855	2.62644e-08	2	Qars
1.03607e-12	0.213629	0.895	0.897	3.31718e-08	2	Snx6
2.07564e-12	0.208515	0.698	0.635	6.64558e-08	2	Ethe1
2.18631e-12	0.237733	0.797	0.752	6.99992e-08	2	Sema4d
2.48619e-12	0.222334	0.692	0.632	7.96004e-08	2	Dcaf8
2.9247e-12	0.243301	0.752	0.699	9.364e-08	2	Elovl5
3.04692e-12	0.205675	0.614	0.525	9.75534e-08	2	Rab37
3.11014e-12	0.229772	0.673	0.617	9.95774e-08	2	Stx5a
3.63761e-12	0.222519	0.581	0.491	1.16465e-07	2	Tmem9
3.69059e-12	0.207311	0.764	0.737	1.18162e-07	2	Chmp5
4.40798e-12	0.221681	0.803	0.75	1.4113e-07	2	Rbm5
7.03068e-12	0.201125	0.429	0.303	2.25101e-07	2	Slc37a3
8.17305e-12	0.203156	0.686	0.615	2.61677e-07	2	Zfp148
8.19466e-12	0.278562	0.581	0.482	2.62368e-07	2	Cbfa2t3
8.8035e-12	0.224329	0.53	0.43	2.81862e-07	2	Akap8l
1.03543e-11	0.252501	0.793	0.71	3.31514e-07	2	Cxxc5
1.03885e-11	0.216043	0.643	0.578	3.32609e-07	2	Smarcd1
1.1635e-11	0.204852	0.581	0.475	3.72518e-07	2	Tnfrsf1a
1.27861e-11	0.201126	0.797	0.731	4.09371e-07	2	Arid1a
1.30471e-11	0.207186	0.981	0.979	4.17729e-07	2	Cdk2ap2
1.45859e-11	0.214802	0.493	0.385	4.66997e-07	2	Snx20
1.48857e-11	0.22916	0.602	0.523	4.76595e-07	2	Osbpl8
1.7203e-11	0.213597	0.903	0.876	5.5079e-07	2	Twf2
2.03165e-11	0.231039	0.885	0.884	6.50473e-07	2	Tcf25
2.29355e-11	0.219722	0.735	0.657	7.34325e-07	2	Trpv2
2.55862e-11	0.226243	0.733	0.657	8.19193e-07	2	Anxa5
2.61534e-11	0.208763	0.659	0.594	8.37353e-07	2	Ist1
2.67248e-11	0.206757	0.758	0.736	8.55648e-07	2	Echs1
2.77444e-11	0.214488	0.897	0.886	8.88294e-07	2	Ptbp3
2.84359e-11	0.208178	0.604	0.513	9.10433e-07	2	AB124611
2.90836e-11	0.209452	0.717	0.642	9.3117e-07	2	Vgll4
3.54006e-11	0.21614	0.673	0.607	1.13342e-06	2	Bloc1s1
3.61448e-11	0.21391	0.869	0.857	1.15725e-06	2	Tcf3
3.75697e-11	0.225547	0.772	0.762	1.20287e-06	2	Zfp422
3.76819e-11	0.233642	0.828	0.786	1.20646e-06	2	Dnajb1
3.82738e-11	0.265638	0.657	0.582	1.22541e-06	2	Galnt6
4.43818e-11	0.221151	0.739	0.687	1.42097e-06	2	Igbp1
5.1237e-11	0.222417	0.667	0.601	1.64045e-06	2	Zmynd8
5.95821e-11	0.222199	0.698	0.631	1.90764e-06	2	Smim14
6.52027e-11	0.236642	0.955	0.937	2.08759e-06	2	1110038B12Rik
7.24127e-11	0.227252	0.821	0.804	2.31844e-06	2	Rock1
1.15179e-10	0.217417	0.645	0.588	3.6877e-06	2	Gatd1
1.28707e-10	0.217648	0.68	0.617	4.12081e-06	2	Mllt3
1.52318e-10	0.218818	0.663	0.579	4.87677e-06	2	Zbtb1
1.55332e-10	0.222199	0.852	0.845	4.97327e-06	2	Lrp10
1.6637e-10	0.284038	0.712	0.69	5.32666e-06	2	Serinc3
1.80678e-10	0.209053	0.612	0.537	5.78477e-06	2	Clk1
1.89808e-10	0.221142	0.947	0.954	6.0771e-06	2	Nedd4
2.0129e-10	0.211247	0.331	0.228	6.44469e-06	2	Dhx34
2.09009e-10	0.205873	0.532	0.442	6.69183e-06	2	Msi2
2.17811e-10	0.241751	0.951	0.9	6.97366e-06	2	Ubald2
2.52937e-10	0.267793	0.624	0.536	8.09829e-06	2	Mgst2
3.67885e-10	0.204828	0.727	0.684	1.17786e-05	2	Armc10
3.69113e-10	0.237785	0.583	0.499	1.18179e-05	2	Bcor
5.13925e-10	0.220475	0.565	0.473	1.64543e-05	2	Rbpms
5.54384e-10	0.211211	0.809	0.793	1.77497e-05	2	Cyfip2
7.26405e-10	0.208257	0.887	0.886	2.32573e-05	2	Sqstm1
8.05816e-10	0.216195	0.409	0.309	2.57998e-05	2	2810001G20Rik
9.41557e-10	0.200527	0.579	0.523	3.01458e-05	2	Fbxo3
1.02347e-09	0.212133	0.813	0.803	3.27686e-05	2	Nipbl
1.42397e-09	0.202303	0.686	0.639	4.55911e-05	2	Kdm5a
2.02742e-09	0.208251	0.567	0.5	6.49119e-05	2	Hsdl2
2.10543e-09	0.200145	0.735	0.682	6.74096e-05	2	Yipf3
2.22894e-09	0.272152	0.836	0.819	7.13641e-05	2	Xbp1
3.66179e-09	0.202994	0.71	0.641	0.00011724	2	Lipa
3.69757e-09	0.200866	0.585	0.533	0.000118385	2	Cyth2
4.14308e-09	0.201376	0.747	0.709	0.000132649	2	Foxp1
4.53839e-09	0.21947	0.622	0.554	0.000145306	2	Tle3
5.23236e-09	0.202162	0.967	0.961	0.000167525	2	Chd4
1.28073e-08	0.204602	0.548	0.483	0.000410051	2	Vezf1
1.36317e-08	0.203347	0.791	0.782	0.000436446	2	Fnbp1
5.77499e-08	0.223244	0.439	0.319	0.00184898	2	Cx3cr1
7.49739e-08	0.207282	0.474	0.388	0.00240044	2	Kdm6b
1.30231e-07	0.226601	0.762	0.775	0.00416962	2	Stt3b
2.34934e-07	0.220374	0.614	0.56	0.00752188	2	Prelid2
3.15762e-07	0.206097	0.811	0.802	0.0101097	2	Rtf2
5.73036e-07	0.206662	0.661	0.629	0.0183469	2	Lpxn
1.16535e-06	0.392939	0.809	0.82	0.037311	2	Pycr2
0.000530898	0.242609	0.587	0.552	1	2	H1f0
4.28771e-128	1.17827	0.874	0.256	1.37279e-123	3	Eno3
3.69335e-123	0.389642	0.396	0.027	1.1825e-118	3	Trpm1
6.78476e-107	1.17651	0.853	0.271	2.17228e-102	3	Nrgn
9.13536e-80	0.520316	0.647	0.172	2.92487e-75	3	Ephx1
2.32042e-77	1.06869	0.612	0.154	7.42928e-73	3	Tnfrsf9
1.79423e-74	0.580724	0.716	0.246	5.74458e-70	3	Chchd10
1.88332e-74	0.692467	0.809	0.276	6.02983e-70	3	Ubash3b
1.57672e-70	0.726029	0.727	0.224	5.04818e-66	3	Rln3
4.64185e-66	0.23305	0.259	0.024	1.48618e-61	3	Cd200
1.85823e-64	0.904925	0.935	0.443	5.9495e-60	3	Il2rb
3.18444e-64	1.0874	0.924	0.629	1.01956e-59	3	Cldnd1
1.02446e-62	0.607649	0.777	0.247	3.28001e-58	3	Pglyrp1
1.66843e-62	0.425133	0.565	0.152	5.34182e-58	3	A430093F15Rik
9.09017e-62	0.791832	0.989	0.905	2.9104e-57	3	Cotl1
1.18674e-60	0.739997	0.964	0.597	3.79958e-56	3	Prkch
2.85939e-60	0.684863	0.996	0.922	9.1549e-56	3	Eno1
3.2017e-60	0.63291	1	0.997	1.02509e-55	3	Ldha
3.67067e-60	0.622252	0.838	0.332	1.17524e-55	3	Cd9
1.54617e-59	0.618871	0.799	0.359	4.95038e-55	3	Igf2r
4.63923e-59	0.66023	1	0.952	1.48534e-54	3	Tpi1
2.46859e-58	0.415579	1	1	7.90367e-54	3	Pfn1
5.33185e-55	1.02637	0.475	0.123	1.7071e-50	3	Nr4a1
1.42475e-52	0.802808	0.982	0.75	4.56161e-48	3	Shisa5
2.47255e-51	0.395485	0.565	0.168	7.91635e-47	3	Gimap3
1.73687e-50	0.628476	0.867	0.492	5.56095e-46	3	Klhdc2
1.77675e-50	0.293793	0.317	0.054	5.68862e-46	3	Prr5l
9.55145e-49	0.557003	1	0.976	3.05809e-44	3	Pgam1
4.70102e-45	0.379789	0.629	0.234	1.50513e-40	3	Nsg2
1.13561e-44	0.424171	1	1	3.63588e-40	3	Actb
1.33953e-44	0.468192	1	0.999	4.28876e-40	3	Eif5a
1.65562e-44	0.640256	0.96	0.813	5.3008e-40	3	B4galnt1
1.01933e-43	0.459799	0.655	0.218	3.2636e-39	3	Gpr15
1.63805e-43	0.600547	1	1	5.24456e-39	3	Tmsb4x
5.12209e-43	0.386855	0.601	0.219	1.63994e-38	3	Plaat3
1.77094e-42	0.536005	0.694	0.314	5.67003e-38	3	Nab2
8.13865e-42	0.603794	0.95	0.578	2.60575e-37	3	Cd160
2.37262e-41	0.483958	0.687	0.293	7.59643e-37	3	Ptms
2.18956e-40	0.466228	1	0.997	7.01032e-36	3	Mif
2.81604e-40	0.54418	0.917	0.618	9.01611e-36	3	Acadl
7.81003e-40	0.471794	1	1	2.50054e-35	3	Actg1
7.77386e-39	0.33356	0.622	0.248	2.48896e-34	3	Steap3
1.21e-38	0.25669	0.414	0.117	3.87407e-34	3	Nt5e
1.33794e-37	0.527651	0.734	0.364	4.28367e-33	3	Ahr
8.62487e-37	0.363872	0.647	0.27	2.76142e-32	3	Lfng
2.6827e-36	0.264504	0.496	0.175	8.58919e-32	3	Csrp2
4.49378e-36	0.258928	0.417	0.124	1.43877e-31	3	Homer2
5.56491e-36	0.484665	0.723	0.387	1.78172e-31	3	Gm45716
5.84685e-36	1.0036	0.608	0.227	1.87199e-31	3	Xcl1
6.34974e-36	0.458216	0.996	0.992	2.033e-31	3	Ran
8.83759e-36	0.531309	0.946	0.72	2.82953e-31	3	Plp2
1.18597e-35	0.768809	0.978	0.831	3.79711e-31	3	Id3
1.72893e-35	0.327287	0.342	0.088	5.53551e-31	3	Crtam
8.09255e-35	0.397355	0.968	0.657	2.59099e-30	3	Ctsw
8.67025e-35	0.48544	0.993	0.87	2.77595e-30	3	Nhp2
8.70909e-35	0.756209	0.878	0.676	2.78839e-30	3	Zfp36l1
1.39295e-34	0.342964	0.453	0.154	4.45982e-30	3	Lmna
1.47616e-34	0.445595	0.971	0.829	4.72622e-30	3	Nt5c
1.64022e-34	0.238402	0.381	0.108	5.2515e-30	3	Rom1
3.00312e-34	0.549404	0.996	0.867	9.6151e-30	3	Emp3
7.2787e-34	0.267209	0.496	0.175	2.33042e-29	3	Gm19585
7.55204e-34	0.312015	0.363	0.104	2.41794e-29	3	Tagap
9.36968e-34	0.496968	0.921	0.699	2.99989e-29	3	Lrmp
9.59207e-34	0.642826	0.986	0.734	3.07109e-29	3	Vim
1.07046e-33	0.492303	0.996	0.949	3.4273e-29	3	Ptprc
1.21293e-33	0.421667	0.737	0.37	3.88342e-29	3	Slc16a3
7.4615e-33	0.632965	0.982	0.913	2.38895e-28	3	Ikzf2
8.34227e-33	0.339253	1	1	2.67094e-28	3	Atp5g3
1.06207e-32	0.559221	0.982	0.896	3.40044e-28	3	Ptpn6
1.50309e-32	0.552408	0.953	0.79	4.81245e-28	3	Sptbn1
2.38212e-32	0.467465	0.975	0.85	7.62685e-28	3	Reep5
7.78236e-32	0.335814	1	0.998	2.49168e-27	3	Slc25a5
1.56057e-31	0.228184	0.482	0.175	4.99648e-27	3	Zfp52
1.77238e-31	0.744674	0.878	0.636	5.67462e-27	3	Klf2
4.77858e-31	0.273507	0.464	0.171	1.52996e-26	3	Lysmd2
1.32043e-30	0.347719	1	0.999	4.22763e-26	3	Nme2
2.24517e-30	0.469704	0.975	0.742	7.18837e-26	3	AI506816
2.89911e-30	0.452172	0.975	0.83	9.28207e-26	3	Rexo2
1.01747e-29	0.39048	0.64	0.238	3.25762e-25	3	Fcer1g
9.05326e-29	0.201629	0.349	0.106	2.89858e-24	3	Hmga2
1.04064e-28	0.388893	0.986	0.954	3.33181e-24	3	Rps27l
3.86178e-28	0.317608	0.701	0.363	1.23643e-23	3	Cpox
6.34201e-28	0.337329	0.989	0.988	2.03052e-23	3	Hint1
7.3126e-28	0.262592	0.277	0.073	2.34127e-23	3	Nr4a2
1.09069e-27	0.569279	0.996	0.97	3.49207e-23	3	Lgals1
1.29768e-27	0.397638	0.658	0.355	4.15477e-23	3	Tspan32
1.48744e-27	0.284203	0.576	0.272	4.76234e-23	3	Nab1
3.52725e-27	0.380244	0.77	0.457	1.12932e-22	3	Med14
3.86852e-27	0.514109	0.899	0.595	1.23858e-22	3	Gimap4
4.61119e-27	0.269534	1	0.999	1.47637e-22	3	Atp5e
5.74351e-27	0.261264	1	1	1.8389e-22	3	Rpl38
8.73124e-27	0.368829	0.996	0.98	2.79548e-22	3	Nme1
8.84466e-27	0.411487	0.968	0.841	2.8318e-22	3	Vasp
9.00673e-27	0.295287	0.529	0.221	2.88368e-22	3	S1pr1
1.70162e-26	0.420455	0.629	0.301	5.44808e-22	3	Ppic
2.27598e-26	0.439491	0.759	0.47	7.287e-22	3	Dgka
3.96874e-26	0.360297	0.845	0.533	1.27067e-21	3	Bin1
7.01982e-26	0.572722	0.784	0.465	2.24753e-21	3	Ms4a4b
1.05701e-25	0.295196	0.561	0.268	3.38422e-21	3	Fhl2
1.23809e-25	0.407522	0.946	0.75	3.96401e-21	3	Dnajc15
1.31293e-25	0.252575	0.518	0.218	4.20361e-21	3	2900026A02Rik
1.3461e-25	0.34352	0.82	0.463	4.30982e-21	3	Ikzf3
1.52074e-25	0.32292	1	1	4.86894e-21	3	Npm1
3.74427e-25	0.309315	1	0.996	1.1988e-20	3	Arpc1b
4.58542e-25	0.227155	0.493	0.203	1.46811e-20	3	Tstd3
6.65126e-25	0.243786	0.342	0.112	2.12953e-20	3	Otof
7.85383e-25	0.415804	1	0.985	2.51456e-20	3	Ncl
8.8984e-25	0.376292	1	0.999	2.849e-20	3	Aldoa
1.17714e-24	0.377945	0.727	0.413	3.76883e-20	3	Ipcef1
1.39163e-24	0.417337	0.748	0.416	4.4556e-20	3	Cd28
2.0084e-24	0.43962	0.975	0.922	6.43029e-20	3	Bin2
3.22619e-24	0.277642	0.712	0.371	1.03293e-19	3	Litaf
3.66144e-24	0.244762	0.665	0.336	1.17228e-19	3	Ptpn22
4.43881e-24	0.250143	0.525	0.234	1.42117e-19	3	Eea1
4.92595e-24	0.395179	0.845	0.504	1.57714e-19	3	Samhd1
5.43791e-24	0.361304	1	0.964	1.74106e-19	3	Phb2
7.20082e-24	0.495921	0.946	0.767	2.30549e-19	3	Anxa2
7.27394e-24	0.231017	1	1	2.3289e-19	3	Cfl1
1.18881e-23	0.308202	1	0.993	3.80621e-19	3	Myl12a
1.61311e-23	0.400248	0.989	0.928	5.1647e-19	3	Hspd1
1.88623e-23	0.340169	0.993	0.978	6.03916e-19	3	Banf1
2.1712e-23	0.395757	0.906	0.637	6.95153e-19	3	Chn2
2.28357e-23	0.235407	0.561	0.266	7.3113e-19	3	Rgs3
3.39098e-23	0.299044	0.712	0.416	1.08569e-18	3	A430005L14Rik
5.47446e-23	0.280964	0.741	0.445	1.75276e-18	3	Gnpnat1
5.90883e-23	0.382065	0.906	0.699	1.89183e-18	3	Glud1
6.66677e-23	0.291937	0.705	0.382	2.1345e-18	3	Eci1
7.76693e-23	0.399831	0.942	0.804	2.48674e-18	3	Mrpl17
7.81139e-23	0.357423	0.935	0.716	2.50097e-18	3	Evl
9.08814e-23	0.382399	0.932	0.737	2.90975e-18	3	Cd48
9.3176e-23	0.348783	0.709	0.395	2.98322e-18	3	Tuba1c
1.343e-22	0.407091	0.96	0.871	4.29987e-18	3	Tomm5
2.24005e-22	0.338997	0.547	0.228	7.17197e-18	3	Tnni1
2.59362e-22	0.329056	0.993	0.965	8.30401e-18	3	Set
3.15193e-22	0.252443	1	1	1.00915e-17	3	Rps15
3.35411e-22	0.227773	0.406	0.164	1.07388e-17	3	Zfp318
3.81675e-22	0.457577	0.971	0.843	1.22201e-17	3	Zyx
6.4274e-22	0.273025	0.996	0.994	2.05786e-17	3	Cox5b
6.66498e-22	0.319432	0.91	0.679	2.13393e-17	3	Ctsc
6.78729e-22	0.377172	0.996	0.945	2.17309e-17	3	Srgn
7.3666e-22	0.229146	0.594	0.298	2.35856e-17	3	Lactb
7.69574e-22	0.311776	0.996	0.997	2.46394e-17	3	Calm1
7.80544e-22	0.354137	0.989	0.94	2.49907e-17	3	Fbl
8.71679e-22	0.359736	0.996	0.982	2.79085e-17	3	Cyba
9.46992e-22	0.305064	0.741	0.445	3.03198e-17	3	Psen2
1.02846e-21	0.272337	1	1	3.29281e-17	3	Myl6
1.12801e-21	0.457909	0.917	0.758	3.61156e-17	3	Ier2
1.44614e-21	0.328252	0.996	0.97	4.63011e-17	3	Nop10
1.60584e-21	0.612519	0.899	0.744	5.14142e-17	3	Smc4
2.70466e-21	0.360968	0.953	0.809	8.6595e-17	3	Fam162a
4.47601e-21	0.348323	0.986	0.925	1.43309e-16	3	Lsm7
7.54475e-21	0.234836	0.23	0.067	2.4156e-16	3	Gsta4
1.04336e-20	0.216279	0.644	0.333	3.34053e-16	3	Lpcat4
1.44173e-20	0.317117	1	0.963	4.61599e-16	3	Tkt
1.45033e-20	0.329075	0.906	0.72	4.64353e-16	3	Lrrfip1
1.60596e-20	0.339501	0.986	0.925	5.1418e-16	3	C1qbp
1.99198e-20	0.301903	0.996	0.976	6.37773e-16	3	Eif3c
2.14287e-20	0.324772	0.766	0.536	6.86083e-16	3	Eno1b
2.36069e-20	0.287771	1	0.983	7.55822e-16	3	Snrpb
2.87583e-20	0.260523	0.993	0.995	9.20755e-16	3	Atp5j
2.98074e-20	0.323757	0.763	0.494	9.54342e-16	3	Comt
6.83832e-20	0.341554	0.989	0.887	2.18942e-15	3	Ddx39
9.11639e-20	0.370792	0.335	0.126	2.9188e-15	3	9130015A21Rik
1.01373e-19	0.277728	0.619	0.343	3.24565e-15	3	E2f2
1.85987e-19	0.299939	0.986	0.9	5.95475e-15	3	Ndufb2
2.08101e-19	0.315722	0.701	0.419	6.66277e-15	3	Ripor2
3.57496e-19	0.287321	0.996	0.987	1.1446e-14	3	Cox7a2
5.84691e-19	0.307702	0.978	0.953	1.87201e-14	3	Sept7
6.08799e-19	0.259138	0.755	0.481	1.94919e-14	3	Mthfd1l
6.74464e-19	0.279882	1	0.999	2.15943e-14	3	Pkm
6.81789e-19	0.205983	0.327	0.125	2.18288e-14	3	Gm43042
8.245e-19	0.342798	0.935	0.745	2.6398e-14	3	Myo1g
9.0608e-19	0.336776	0.939	0.869	2.901e-14	3	Phb
1.02037e-18	0.201341	1	1	3.26691e-14	3	Cox8a
1.50281e-18	0.330146	0.874	0.665	4.81156e-14	3	Nop16
1.57918e-18	0.23167	1	1	5.05605e-14	3	Ppia
1.59823e-18	0.251743	0.471	0.222	5.11706e-14	3	Bcl2l11
1.75526e-18	0.272505	1	0.996	5.6198e-14	3	Ybx1
1.85146e-18	0.368357	0.975	0.835	5.92781e-14	3	1810037I17Rik
2.19863e-18	0.299693	0.939	0.708	7.03936e-14	3	Bola2
2.41514e-18	0.272174	0.759	0.507	7.73254e-14	3	Ube2j1
2.4623e-18	0.241925	0.687	0.393	7.88353e-14	3	Treml2
2.77438e-18	0.261746	0.651	0.339	8.88273e-14	3	Ahnak
3.17221e-18	0.288989	0.802	0.539	1.01565e-13	3	Gramd1a
3.17901e-18	0.334639	0.957	0.853	1.01782e-13	3	Cenpx
4.97118e-18	0.33131	0.982	0.93	1.59162e-13	3	Selenoh
6.72423e-18	0.421449	0.817	0.601	2.1529e-13	3	Junb
7.49222e-18	0.318259	0.953	0.804	2.39878e-13	3	Ebna1bp2
7.71371e-18	0.276015	0.637	0.364	2.4697e-13	3	Clec2d
7.98481e-18	0.258908	0.806	0.533	2.5565e-13	3	Gcat
8.35901e-18	0.229249	0.299	0.114	2.6763e-13	3	Kit
1.02249e-17	0.313202	0.896	0.672	3.27372e-13	3	Timm8a1
1.07744e-17	0.344379	1	0.944	3.44965e-13	3	Ranbp1
1.16485e-17	0.285517	0.96	0.824	3.72949e-13	3	Ostf1
1.32143e-17	0.320853	0.978	0.859	4.23082e-13	3	Hprt
1.45655e-17	0.250606	1	0.994	4.66343e-13	3	Cdc42
1.58931e-17	0.32015	0.95	0.735	5.08848e-13	3	Rbms1
1.67568e-17	0.205831	0.374	0.16	5.36502e-13	3	Bcl3
3.08398e-17	0.277564	0.978	0.904	9.87399e-13	3	Eif1ax
3.39615e-17	0.211901	0.993	0.993	1.08735e-12	3	Arpc3
3.46311e-17	0.315125	0.953	0.8	1.10878e-12	3	Psat1
3.95004e-17	0.334402	0.842	0.647	1.26469e-12	3	Peli1
4.83435e-17	0.270624	0.842	0.595	1.54781e-12	3	Aimp2
6.44778e-17	0.299785	0.975	0.878	2.06439e-12	3	Llph
6.87244e-17	0.287388	0.968	0.907	2.20035e-12	3	Sri
8.15492e-17	0.351383	0.953	0.827	2.61096e-12	3	Cytip
8.47391e-17	0.293634	0.996	0.967	2.71309e-12	3	Hspe1
8.87763e-17	0.304096	0.978	0.909	2.84235e-12	3	Cycs
1.77654e-16	0.347262	0.871	0.642	5.68794e-12	3	Cst7
2.81773e-16	0.203955	1	0.998	9.02153e-12	3	Atp5a1
3.33786e-16	0.295372	0.665	0.423	1.06868e-11	3	S1pr4
3.75532e-16	0.325306	0.928	0.748	1.20234e-11	3	Nsun2
3.82339e-16	0.231311	0.982	0.987	1.22413e-11	3	Rbx1
6.24461e-16	0.422281	0.906	0.772	1.99934e-11	3	Rasgrp2
6.55615e-16	0.29977	0.964	0.857	2.09908e-11	3	Eif3b
8.48976e-16	0.329467	0.986	0.852	2.71817e-11	3	Nop58
1.0821e-15	0.261892	0.989	0.93	3.46457e-11	3	Sf3b5
1.15765e-15	0.23484	0.723	0.467	3.70644e-11	3	Riox2
1.17692e-15	0.285092	0.96	0.852	3.76813e-11	3	Lsm5
1.24258e-15	0.2504	0.838	0.554	3.97837e-11	3	Rnh1
1.35737e-15	0.293185	0.781	0.563	4.34588e-11	3	Pfkp
1.37053e-15	0.267942	0.86	0.664	4.38802e-11	3	Nabp2
1.48965e-15	0.319105	0.881	0.683	4.76942e-11	3	Add3
1.49462e-15	0.246141	0.946	0.831	4.78531e-11	3	Vps29
1.52892e-15	0.268296	0.95	0.849	4.89514e-11	3	Xrn2
1.53919e-15	0.293521	0.993	0.939	4.92801e-11	3	Anxa6
1.59662e-15	0.329241	0.86	0.63	5.11189e-11	3	Capg
1.8409e-15	0.25719	0.953	0.76	5.89401e-11	3	Gars
1.89681e-15	0.251377	0.615	0.373	6.07301e-11	3	Rhof
2.57698e-15	0.212664	1	1	8.25071e-11	3	Rps2
3.45713e-15	0.300489	0.917	0.758	1.10687e-10	3	Gar1
3.57694e-15	0.241904	0.673	0.448	1.14523e-10	3	Med11
3.67187e-15	0.227596	0.64	0.399	1.17562e-10	3	Heatr1
4.24595e-15	0.294585	0.968	0.855	1.35943e-10	3	Gspt1
4.75887e-15	0.24878	0.511	0.295	1.52365e-10	3	Tnfrsf1b
4.89208e-15	0.310478	0.996	0.964	1.5663e-10	3	Cnn2
5.84428e-15	0.351045	0.95	0.837	1.87116e-10	3	Ccnd2
5.94217e-15	0.265689	0.942	0.761	1.9025e-10	3	Pbdc1
5.97794e-15	0.260411	0.957	0.834	1.91396e-10	3	Exosc3
6.6007e-15	0.32243	0.924	0.754	2.11335e-10	3	Mybbp1a
6.98339e-15	0.270774	0.691	0.452	2.23587e-10	3	Tnip1
7.06817e-15	0.250925	0.784	0.558	2.26302e-10	3	Pycrl
7.47148e-15	0.279354	0.942	0.805	2.39215e-10	3	Idh3a
9.76099e-15	0.276069	0.932	0.762	3.12518e-10	3	Mrto4
9.86924e-15	0.316727	0.658	0.399	3.15983e-10	3	Drc1
9.96727e-15	0.237029	1	1	3.19122e-10	3	Ptma
1.11096e-14	0.273115	0.975	0.89	3.55696e-10	3	Eif2s1
1.11944e-14	0.271737	0.993	0.977	3.5841e-10	3	Dad1
1.23535e-14	0.220492	0.996	0.99	3.95522e-10	3	Capzb
1.57661e-14	0.412479	0.939	0.796	5.04782e-10	3	Tubb4b
1.72648e-14	0.205765	0.597	0.35	5.52768e-10	3	Gsto1
2.24202e-14	0.357153	0.64	0.429	7.17827e-10	3	Gm43305
2.4199e-14	0.266966	0.669	0.452	7.74779e-10	3	Nfkb1
2.44219e-14	0.245366	0.996	0.987	7.81916e-10	3	Tomm6
2.54117e-14	0.248709	1	0.993	8.13608e-10	3	Lcp1
2.86671e-14	0.254501	0.802	0.574	9.17834e-10	3	Cndp2
3.3352e-14	0.344738	0.939	0.747	1.06783e-09	3	Nolc1
3.33841e-14	0.253949	0.971	0.903	1.06886e-09	3	Mrpl20
3.43506e-14	0.257222	1	0.981	1.0998e-09	3	Hsp90aa1
4.21372e-14	0.295534	1	0.988	1.34911e-09	3	Pgk1
4.48295e-14	0.232848	0.978	0.917	1.43531e-09	3	Psmd13
4.50791e-14	0.250203	0.863	0.629	1.4433e-09	3	Pum3
4.82763e-14	0.234886	0.838	0.601	1.54566e-09	3	Tmem126a
6.17247e-14	0.200185	0.601	0.358	1.97624e-09	3	Nol8
6.52874e-14	0.263639	0.845	0.573	2.09031e-09	3	Gimap5
7.44848e-14	0.285834	0.989	0.944	2.38478e-09	3	Rbbp7
7.95375e-14	0.276804	0.842	0.631	2.54655e-09	3	Naa20
8.67395e-14	0.25709	0.924	0.784	2.77714e-09	3	Sms
8.93393e-14	0.207311	0.615	0.387	2.86038e-09	3	Eif4ebp1
9.30391e-14	0.269097	0.932	0.818	2.97883e-09	3	Rnaseh2c
9.38117e-14	0.210599	0.59	0.351	3.00357e-09	3	Ccne1
1.06831e-13	0.249935	0.946	0.837	3.4204e-09	3	Pop5
1.07727e-13	0.261269	0.968	0.892	3.44911e-09	3	Mrpl12
1.08685e-13	0.275079	0.755	0.531	3.47977e-09	3	Plec
1.18421e-13	0.243596	0.993	0.969	3.79149e-09	3	Pa2g4
1.26144e-13	0.28021	0.813	0.637	4.03875e-09	3	Nfyb
1.26869e-13	0.300063	0.863	0.705	4.06198e-09	3	Znrd2
1.52194e-13	0.216245	0.996	0.991	4.87278e-09	3	Psmb3
1.55384e-13	0.253466	1	0.976	4.97492e-09	3	Arpc5
1.68818e-13	0.213137	0.683	0.448	5.40506e-09	3	Cisd3
1.88252e-13	0.253378	0.975	0.875	6.02727e-09	3	Atp1b3
1.89804e-13	0.24566	0.95	0.832	6.07695e-09	3	Dnajc19
2.39513e-13	0.248497	0.982	0.89	7.66849e-09	3	Cacybp
2.56542e-13	0.250376	0.968	0.888	8.21372e-09	3	Sap18
2.6719e-13	0.268163	1	1	8.55464e-09	3	Hspa8
2.81168e-13	0.254972	0.741	0.519	9.00216e-09	3	Wdr36
3.02641e-13	0.200941	1	0.995	9.68966e-09	3	Slc25a3
3.71029e-13	0.231617	0.712	0.473	1.18792e-08	3	Rasa3
4.36406e-13	0.315618	0.777	0.545	1.39724e-08	3	Racgap1
5.54573e-13	0.224782	0.993	0.984	1.77558e-08	3	Psmb5
6.3915e-13	0.224001	0.687	0.47	2.04637e-08	3	Sdhaf1
6.53309e-13	0.271378	0.96	0.83	2.0917e-08	3	Galk1
7.11356e-13	0.230631	0.662	0.446	2.27755e-08	3	Ccdc50
7.8229e-13	0.274021	0.921	0.773	2.50466e-08	3	Gimap1
1.03255e-12	0.287429	0.82	0.596	3.30592e-08	3	Gnl3
1.09206e-12	0.212503	0.838	0.623	3.49646e-08	3	Syngr2
1.12609e-12	0.209658	0.734	0.512	3.6054e-08	3	Nup93
1.23582e-12	0.235011	0.957	0.906	3.95673e-08	3	Rwdd1
1.26052e-12	0.244647	0.989	0.948	4.03581e-08	3	Fkbp3
1.43563e-12	0.260291	0.935	0.775	4.59645e-08	3	Ppa1
1.61969e-12	0.411506	0.856	0.701	5.18576e-08	3	Dusp2
1.71564e-12	0.253907	0.986	0.897	5.49298e-08	3	Nutf2
1.82771e-12	0.241679	0.935	0.819	5.85179e-08	3	Mtch2
2.77772e-12	0.245522	0.806	0.583	8.89342e-08	3	Pno1
2.78969e-12	0.24373	0.921	0.795	8.93175e-08	3	Tomm40
2.82498e-12	0.207058	0.676	0.459	9.04473e-08	3	Dtd1
3.13684e-12	0.22942	1	0.983	1.00432e-07	3	Psme2
3.99398e-12	0.227597	0.96	0.868	1.27875e-07	3	Mrpl42
4.36963e-12	0.244437	0.964	0.866	1.39903e-07	3	Polr2f
4.57406e-12	0.200857	0.795	0.563	1.46448e-07	3	Cyth4
5.5172e-12	0.310678	0.978	0.84	1.76644e-07	3	Dek
5.54773e-12	0.241439	0.946	0.795	1.77622e-07	3	Psmd1
5.73057e-12	0.265101	0.903	0.737	1.83476e-07	3	Nip7
6.50046e-12	0.24301	0.968	0.887	2.08125e-07	3	Wdr83os
6.6333e-12	0.217526	0.788	0.559	2.12378e-07	3	Utp18
6.69421e-12	0.247007	0.935	0.759	2.14329e-07	3	Flna
6.69758e-12	0.275888	0.928	0.748	2.14436e-07	3	Ddx21
6.76323e-12	0.324166	0.942	0.755	2.16538e-07	3	Srm
6.78299e-12	0.208664	0.705	0.479	2.17171e-07	3	Yars2
6.79475e-12	0.231227	0.924	0.79	2.17547e-07	3	Ilk
7.18136e-12	0.351447	0.849	0.676	2.29926e-07	3	Smc2
7.79901e-12	0.247006	0.921	0.744	2.49701e-07	3	Shmt2
8.18396e-12	0.20938	0.993	0.896	2.62026e-07	3	H2-D1
8.69293e-12	0.256286	0.917	0.829	2.78321e-07	3	Apobec3
8.74606e-12	0.272954	0.842	0.652	2.80023e-07	3	Sptan1
9.75248e-12	0.212973	1	0.993	3.12245e-07	3	Anp32a
1.02054e-11	0.251787	0.881	0.685	3.26745e-07	3	Rangap1
1.06296e-11	0.218659	1	0.992	3.40327e-07	3	Cnbp
1.28085e-11	0.217174	0.734	0.538	4.1009e-07	3	Mrpl16
1.52629e-11	0.24122	0.766	0.567	4.88674e-07	3	Sept11
1.54362e-11	0.259492	0.91	0.768	4.9422e-07	3	Smchd1
1.58714e-11	0.260745	0.892	0.762	5.08156e-07	3	Vars
1.84733e-11	0.225213	1	0.981	5.91459e-07	3	Il2rg
1.93831e-11	0.229496	0.73	0.533	6.20589e-07	3	Lap3
1.96433e-11	0.313331	1	0.977	6.28921e-07	3	Cd52
2.01884e-11	0.209387	0.896	0.714	6.46372e-07	3	Lyar
2.0197e-11	0.208498	0.96	0.881	6.46648e-07	3	Cox17
2.08562e-11	0.322777	0.986	0.964	6.67753e-07	3	Hmgb2
2.11601e-11	0.240134	0.971	0.888	6.77484e-07	3	Ak2
2.40956e-11	0.236443	0.82	0.586	7.71468e-07	3	Cenpa
2.57901e-11	0.226103	0.964	0.825	8.25723e-07	3	Atic
2.67335e-11	0.201995	0.719	0.506	8.55927e-07	3	Cinp
2.76487e-11	0.22414	0.871	0.693	8.85229e-07	3	Dph3
3.20376e-11	0.295909	0.964	0.831	1.02575e-06	3	Tuba1b
3.75429e-11	0.220954	0.996	0.964	1.20201e-06	3	Uqcr10
3.97558e-11	0.239387	0.989	0.948	1.27286e-06	3	Impdh2
4.14776e-11	0.210366	0.658	0.456	1.32799e-06	3	Aopep
4.28997e-11	0.28055	1	0.977	1.37352e-06	3	Hmgn2
4.53826e-11	0.203746	0.982	0.914	1.45301e-06	3	Arpp19
4.67991e-11	0.218303	0.971	0.828	1.49837e-06	3	Pfdn6
4.69414e-11	0.207673	0.612	0.397	1.50292e-06	3	Ncapg
4.73564e-11	0.209474	0.924	0.769	1.51621e-06	3	Timm50
5.28587e-11	0.207448	0.59	0.373	1.69238e-06	3	Foxo1
5.65718e-11	0.222479	0.928	0.793	1.81126e-06	3	Nsmce1
6.13107e-11	0.238143	0.626	0.414	1.96299e-06	3	Cdc25b
6.35344e-11	0.207922	0.942	0.842	2.03418e-06	3	Ndufv1
6.52046e-11	0.223595	0.986	0.892	2.08766e-06	3	Tspo
6.57129e-11	0.241876	0.968	0.834	2.10393e-06	3	Snrpa1
6.73089e-11	0.214288	0.993	0.97	2.15503e-06	3	Snu13
6.75993e-11	0.210076	0.989	0.927	2.16433e-06	3	Nudc
7.09783e-11	0.2396	0.871	0.687	2.27251e-06	3	Me2
7.12079e-11	0.222763	0.942	0.804	2.27986e-06	3	Exosc8
7.13093e-11	0.212206	0.935	0.8	2.28311e-06	3	Sra1
7.2702e-11	0.21674	0.975	0.819	2.3277e-06	3	Esyt1
7.34195e-11	0.320161	0.809	0.589	2.35067e-06	3	Birc5
9.48488e-11	0.208613	0.788	0.576	3.03678e-06	3	Elovl1
9.85514e-11	0.234716	1	0.955	3.15532e-06	3	Srsf2
1.00526e-10	0.209196	0.82	0.642	3.21855e-06	3	Cul1
1.0567e-10	0.308576	0.964	0.887	3.38322e-06	3	Tagln2
1.08766e-10	0.223011	0.996	0.971	3.48236e-06	3	Bzw1
1.19885e-10	0.210742	0.982	0.942	3.83835e-06	3	Wdr1
1.22739e-10	0.205239	0.986	0.953	3.92972e-06	3	Timm13
1.30205e-10	0.224384	0.978	0.876	4.16879e-06	3	Eif6
1.48625e-10	0.210892	0.788	0.591	4.75852e-06	3	Rcc1
1.58296e-10	0.211416	0.971	0.877	5.06817e-06	3	Psmd6
1.58985e-10	0.224127	0.978	0.924	5.09023e-06	3	Cct6a
1.70111e-10	0.237613	0.259	0.119	5.44645e-06	3	Ifi27l2a
1.83225e-10	0.239608	0.784	0.58	5.86633e-06	3	Tmem97
2.05032e-10	0.229472	0.752	0.546	6.5645e-06	3	Mthfd1
2.25304e-10	0.214467	0.91	0.784	7.21357e-06	3	Ccdc124
2.51149e-10	0.238635	0.95	0.85	8.04102e-06	3	Rsl1d1
2.65294e-10	0.21944	0.989	0.921	8.49393e-06	3	Eif4a3
2.78627e-10	0.245221	0.996	0.953	8.92081e-06	3	Nap1l1
[truncated: 3,603 more rows]

## Sheet: WT D9
p_val	avg_log2FC	pct.1	pct.2	p_val_adj	cluster	gene
4.34173e-101	1.54631	0.899	0.327	1.39009e-96	0	Rorc
3.80147e-94	1.43342	1	0.858	1.21712e-89	0	Ifngr1
1.09744e-84	1.46213	0.794	0.279	3.51367e-80	0	Nebl
3.91531e-75	1.29238	0.638	0.156	1.25356e-70	0	Sdc4
3.7087e-70	0.791932	1	0.998	1.18742e-65	0	Ucp2
7.3061e-68	0.846763	1	0.997	2.3392e-63	0	Itm2b
5.55254e-66	0.848279	0.324	0.026	1.77776e-61	0	Wnt8b
3.62149e-64	1.18268	0.902	0.648	1.15949e-59	0	Sla
2.86188e-60	1.12916	0.958	0.675	9.16289e-56	0	Maf
6.06571e-55	1.2049	0.889	0.63	1.94206e-50	0	Btg2
2.51614e-53	1.16194	0.596	0.208	8.05593e-49	0	Mzb1
6.14391e-53	0.387904	1	1	1.96709e-48	0	Rps24
2.12441e-51	1.02313	0.721	0.344	6.80173e-47	0	Prrt1
7.35947e-51	1.48892	0.582	0.221	2.35628e-46	0	Aqp11
6.16008e-50	1.33619	0.638	0.269	1.97227e-45	0	Ctsl
1.22059e-49	0.845914	0.993	0.897	3.90797e-45	0	Ramp1
2.33665e-49	1.17502	0.638	0.263	7.48124e-45	0	Arpp21
8.68253e-48	0.993257	0.843	0.58	2.77988e-43	0	Lipa
1.19079e-46	1.16345	0.564	0.213	3.81254e-42	0	Slc35d1
4.55166e-45	0.95664	0.78	0.494	1.45731e-40	0	Galnt12
4.70025e-45	0.53636	0.226	0.018	1.50488e-40	0	Gpr162
5.06906e-45	0.971727	0.484	0.153	1.62296e-40	0	Unc5cl
1.05008e-44	0.812259	0.997	0.906	3.36204e-40	0	Thy1
1.27496e-42	0.850002	0.366	0.081	4.08204e-38	0	Nim1k
3.6185e-41	0.872315	0.495	0.149	1.15853e-36	0	Il17re
3.94375e-41	0.980705	0.906	0.608	1.26267e-36	0	5830411N06Rik
3.60414e-40	1.00695	0.711	0.418	1.15394e-35	0	Smox
9.78644e-39	0.80115	0.913	0.771	3.13332e-34	0	Ap3s1
1.28664e-38	1.11758	0.707	0.377	4.11943e-34	0	Endou
2.23615e-38	0.884179	0.84	0.624	7.15949e-34	0	Mier1
3.82717e-38	0.899748	0.707	0.457	1.22534e-33	0	Dgcr6
4.61393e-38	0.928517	0.617	0.299	1.47724e-33	0	Fbxl12
5.41096e-38	0.685975	0.972	0.931	1.73243e-33	0	Tsc22d4
6.64418e-38	0.63643	0.216	0.023	2.12727e-33	0	Pde6a
3.04957e-37	0.918237	0.861	0.718	9.7638e-33	0	Ppp1r14b
7.96601e-37	0.582712	0.993	0.971	2.55048e-32	0	Arl6ip1
1.11241e-35	0.997929	0.634	0.338	3.56161e-31	0	Arl5c
1.40807e-35	0.792067	0.401	0.122	4.50822e-31	0	Glcci1
5.0822e-35	0.925325	0.613	0.289	1.62717e-30	0	Slc16a5
1.28023e-34	0.697041	0.941	0.882	4.09893e-30	0	Ets1
1.3701e-34	0.691588	0.923	0.819	4.38664e-30	0	Cirbp
1.8141e-34	0.654078	0.265	0.047	5.80821e-30	0	Iqch
3.16489e-33	0.840436	0.585	0.302	1.0133e-28	0	Dusp12
4.50333e-33	0.552283	0.216	0.029	1.44183e-28	0	A930003A15Rik
3.79246e-30	0.69812	0.93	0.845	1.21423e-25	0	Rhoh
1.26841e-29	0.806913	0.805	0.5	4.06108e-25	0	Gpr25
4.83197e-29	0.774416	0.314	0.089	1.54705e-24	0	1700048O20Rik
3.33381e-28	0.713167	0.934	0.697	1.06739e-23	0	Sox4
3.66762e-28	0.65449	0.962	0.866	1.17426e-23	0	Rgs10
7.78309e-28	0.759076	0.787	0.585	2.49191e-23	0	Lpar6
8.02065e-28	0.682916	0.868	0.78	2.56797e-23	0	Camk4
9.84132e-28	0.846517	0.603	0.364	3.1509e-23	0	Gpr132
2.61369e-27	0.460421	0.99	0.987	8.36825e-23	0	Rbm39
2.98653e-27	0.631882	0.606	0.291	9.56196e-23	0	Tnfrsf25
3.19586e-26	0.620587	0.282	0.076	1.02322e-21	0	Prodh
3.19974e-26	0.631516	0.955	0.866	1.02446e-21	0	Ypel3
3.77321e-26	0.758053	0.711	0.531	1.20807e-21	0	Ilvbl
1.3599e-25	0.564114	0.916	0.755	4.354e-21	0	Abi3
1.91287e-25	0.769088	0.861	0.729	6.12444e-21	0	Bcl11b
3.50085e-25	0.531187	0.955	0.934	1.12087e-20	0	Calm3
4.24511e-25	0.39462	1	0.997	1.35916e-20	0	Ftl1
7.32606e-25	0.658854	0.369	0.137	2.34559e-20	0	Bcl2l11
8.33683e-25	0.605664	0.383	0.14	2.6692e-20	0	Gm37552
1.29421e-24	0.61045	0.847	0.746	4.14367e-20	0	Il16
1.48154e-24	0.700844	0.564	0.337	4.74343e-20	0	Slc11a2
2.11501e-24	0.587739	1	0.998	6.77163e-20	0	Malat1
9.03899e-24	0.678905	0.742	0.469	2.89401e-19	0	Ckb
1.18831e-23	0.673783	0.397	0.168	3.8046e-19	0	Plekhf1
1.66786e-23	0.531314	0.268	0.075	5.34e-19	0	2900052L18Rik
2.07229e-23	0.391829	0.993	0.989	6.63485e-19	0	Sept1
2.13767e-23	1.0433	0.61	0.435	6.84419e-19	0	4930523C07Rik
2.23379e-23	0.491826	0.997	0.978	7.15194e-19	0	Lat
3.57116e-23	0.608955	0.927	0.725	1.14338e-18	0	Marcksl1
1.85295e-22	0.832624	0.551	0.335	5.9326e-18	0	Gm5914
2.24377e-22	0.576418	0.923	0.808	7.18389e-18	0	Gata3
2.28995e-22	0.507555	0.279	0.085	7.33172e-18	0	Fbxo27
2.68291e-22	0.587682	0.899	0.877	8.58987e-18	0	Pnrc1
4.08127e-22	0.830419	0.568	0.348	1.3067e-17	0	Ano6
7.99923e-22	0.669921	0.777	0.635	2.56111e-17	0	Nrip1
9.54798e-22	0.484465	0.972	0.962	3.05698e-17	0	Gas5
1.67381e-21	0.245132	1	1	5.35904e-17	0	Rpl21
2.01364e-21	0.691434	0.589	0.404	6.44707e-17	0	Stx6
2.15956e-21	0.358208	1	0.998	6.91427e-17	0	Hmgb1
5.64639e-21	0.33973	1	1	1.8078e-16	0	H3f3b
7.60497e-21	0.633638	0.596	0.373	2.43488e-16	0	Slc35b4
8.2502e-21	0.54954	0.986	0.811	2.64147e-16	0	Ccr9
8.41032e-21	0.22402	1	1	2.69273e-16	0	Rps7
9.73622e-21	0.668396	0.728	0.586	3.11725e-16	0	Desi1
1.02777e-20	0.536979	0.927	0.802	3.29063e-16	0	Ighm
2.71295e-20	0.778427	0.429	0.22	8.68605e-16	0	Neil1
1.19411e-19	0.775957	0.596	0.449	3.82318e-15	0	Satb1
1.28445e-19	0.750494	0.585	0.419	4.11241e-15	0	Chmp1b
1.53061e-19	0.498271	0.206	0.053	4.90054e-15	0	Cdkn1c
8.48094e-19	0.700898	0.345	0.149	2.71534e-14	0	Hist3h2ba
1.24287e-18	0.56185	0.763	0.562	3.9793e-14	0	Myb
2.65312e-18	0.516105	1	1	8.49449e-14	0	Gm42418
3.22607e-18	0.724713	0.547	0.371	1.03289e-13	0	Dck
4.97696e-18	0.474647	0.254	0.084	1.59347e-13	0	Plcl1
5.01229e-18	0.673495	0.502	0.299	1.60479e-13	0	Bach1
1.02452e-17	0.650988	0.728	0.552	3.28021e-13	0	Klf3
1.35681e-17	0.521854	0.261	0.092	4.34411e-13	0	Plxnd1
1.72362e-17	0.538773	0.829	0.796	5.51851e-13	0	Parvg
1.92457e-17	0.593309	0.725	0.6	6.16191e-13	0	2300009A05Rik
3.08044e-17	0.710415	0.599	0.436	9.86265e-13	0	Ldhb
3.5619e-17	0.535359	0.829	0.816	1.14041e-12	0	Tmem59
4.78578e-17	0.562503	0.784	0.632	1.53226e-12	0	Sox13
6.82235e-17	0.634124	0.693	0.589	2.18431e-12	0	Tcf12
7.80875e-17	0.592973	0.861	0.781	2.50013e-12	0	Txnip
1.09705e-16	0.463	0.735	0.648	3.51241e-12	0	Ube2e3
1.21974e-16	0.536499	0.753	0.661	3.90525e-12	0	Mpp1
2.22779e-16	0.559937	0.718	0.678	7.13271e-12	0	Wdr33
2.42707e-16	0.56599	0.446	0.251	7.77076e-12	0	P2ry10
2.51815e-16	0.557031	0.631	0.507	8.06237e-12	0	Xrcc6
3.49912e-16	0.449548	0.892	0.817	1.12031e-11	0	Camk2d
5.19493e-16	0.507345	0.275	0.112	1.66326e-11	0	2810410L24Rik
8.72556e-16	0.341373	0.997	0.997	2.79366e-11	0	mt-Atp6
9.19574e-16	0.686453	0.425	0.244	2.9442e-11	0	Epcam
1.02168e-15	0.550823	0.679	0.56	3.27112e-11	0	Trp53i11
1.12418e-15	0.648573	0.714	0.62	3.59928e-11	0	Zfp36l1
1.38432e-15	0.539207	0.767	0.647	4.43219e-11	0	Il21r
2.58839e-15	0.558793	0.662	0.534	8.28723e-11	0	Mxd4
2.73556e-15	0.498073	0.272	0.109	8.75844e-11	0	Kcnh3
2.89538e-15	0.622708	0.359	0.178	9.27014e-11	0	Chst10
2.92014e-15	0.435527	0.906	0.866	9.34943e-11	0	Snrnp70
3.28752e-15	0.447702	0.247	0.094	1.05257e-10	0	Rtkn
3.34017e-15	0.599639	0.429	0.269	1.06942e-10	0	Cdpf1
7.04329e-15	0.604075	0.422	0.257	2.25505e-10	0	Carmil2
1.04771e-14	0.422879	0.209	0.069	3.35445e-10	0	1810059H22Rik
1.09647e-14	0.202252	1	1	3.51057e-10	0	Tpt1
1.92137e-14	0.71555	0.411	0.258	6.15166e-10	0	Gtf2h4
2.28634e-14	0.539916	0.436	0.253	7.32018e-10	0	Dbn1
3.04168e-14	0.485263	0.3	0.128	9.73854e-10	0	H2-Q2
4.06756e-14	0.616311	0.481	0.327	1.30231e-09	0	Xlr4a
6.45483e-14	0.551868	0.711	0.62	2.06664e-09	0	Zfas1
6.86681e-14	0.329118	0.206	0.067	2.19855e-09	0	Gm13855
9.76523e-14	0.387741	0.937	0.954	3.12653e-09	0	Cnbp
2.19138e-13	0.497423	0.777	0.679	7.01613e-09	0	Znrf1
2.71194e-13	0.483917	0.697	0.599	8.68281e-09	0	Wbp1
2.91788e-13	0.400669	0.92	0.838	9.34218e-09	0	Rasgrp1
5.76952e-13	0.465754	0.854	0.838	1.84723e-08	0	Eif5
7.21142e-13	0.547985	0.456	0.303	2.30888e-08	0	Pcf11
7.7139e-13	0.477483	0.467	0.294	2.46976e-08	0	Nck2
1.46319e-12	0.523848	0.453	0.303	4.68469e-08	0	Ptprs
2.02186e-12	0.408156	0.868	0.834	6.47338e-08	0	H13
2.41863e-12	0.351102	0.213	0.081	7.74372e-08	0	Syngr1
3.38504e-12	0.483662	0.794	0.727	1.08379e-07	0	Btg1
3.46941e-12	0.518516	0.404	0.255	1.1108e-07	0	Xlr4b
3.72576e-12	0.382537	0.916	0.7	1.19288e-07	0	Blk
5.89864e-12	0.520237	0.449	0.3	1.88857e-07	0	Matk
1.14345e-11	0.46903	0.275	0.137	3.66097e-07	0	N4bp3
1.17733e-11	0.526357	0.721	0.651	3.76947e-07	0	Tspan13
1.27132e-11	0.363346	0.233	0.097	4.07038e-07	0	Lingo4
1.36764e-11	0.487935	0.53	0.4	4.37878e-07	0	Slc43a2
1.38272e-11	0.466608	0.76	0.745	4.42704e-07	0	Rsrp1
1.50743e-11	0.460027	0.268	0.129	4.82634e-07	0	Gm50335
1.5081e-11	0.217383	1	0.998	4.82848e-07	0	Rps27
2.40131e-11	0.509372	0.617	0.529	7.68826e-07	0	Chd1
2.46485e-11	0.496751	0.718	0.654	7.89172e-07	0	Rnf166
3.10191e-11	0.488273	0.589	0.454	9.93138e-07	0	Klhl24
3.26423e-11	0.436259	0.718	0.666	1.04511e-06	0	Fli1
3.28652e-11	0.285025	1	0.992	1.05225e-06	0	Limd2
3.3647e-11	0.392949	0.868	0.854	1.07728e-06	0	Sept9
3.8747e-11	0.278617	0.923	0.937	1.24056e-06	0	Pebp1
4.33197e-11	0.443727	0.3	0.158	1.38697e-06	0	Coro2b
5.56384e-11	0.543595	0.551	0.467	1.78137e-06	0	Akirin1
6.95117e-11	0.42893	0.209	0.088	2.22555e-06	0	Art1
7.10221e-11	0.489732	0.564	0.478	2.27391e-06	0	Pgs1
1.17191e-10	0.410547	0.272	0.138	3.75211e-06	0	Dclre1c
1.27195e-10	0.369317	0.843	0.762	4.07239e-06	0	Slc9a9
1.40394e-10	0.566308	0.491	0.386	4.49501e-06	0	Ogt
1.4389e-10	0.38055	0.784	0.766	4.60691e-06	0	Cbx1
1.55449e-10	0.376724	0.787	0.784	4.97701e-06	0	Rcsd1
1.65579e-10	0.491521	0.296	0.159	5.30135e-06	0	Pakap.1
1.77826e-10	0.539765	0.397	0.252	5.69347e-06	0	Snai3
2.35482e-10	0.459801	0.495	0.349	7.53942e-06	0	Pik3ip1
2.4445e-10	0.353445	0.871	0.843	7.82655e-06	0	Abhd8
2.81177e-10	0.530907	0.463	0.35	9.00244e-06	0	Aagab
4.84634e-10	0.48657	0.383	0.244	1.55165e-05	0	Lig4
5.5326e-10	0.428366	0.279	0.148	1.77137e-05	0	Vamp1
5.65835e-10	0.443215	0.732	0.698	1.81164e-05	0	Spint2
5.75125e-10	0.40724	0.784	0.749	1.84138e-05	0	1110038B12Rik
6.55322e-10	0.475135	0.328	0.198	2.09815e-05	0	Laptm4b
1.31611e-09	0.533746	0.613	0.533	4.21378e-05	0	Atp1b1
1.40413e-09	0.410651	0.669	0.599	4.49561e-05	0	Foxn3
2.09092e-09	0.675542	0.523	0.464	6.69451e-05	0	1110008P14Rik
2.10917e-09	0.50851	0.627	0.577	6.75293e-05	0	Txk
2.16112e-09	0.423407	0.498	0.391	6.91925e-05	0	Uvrag
2.3319e-09	0.256242	0.962	0.986	7.46606e-05	0	Nsa2
2.35859e-09	0.314071	0.254	0.125	7.5515e-05	0	Gm11695
2.36116e-09	0.369701	0.878	0.863	7.55973e-05	0	H2afy
3.44198e-09	0.425386	0.296	0.171	0.000110202	0	Zfp219
3.46352e-09	0.20012	1	0.999	0.000110891	0	H3f3a
3.53834e-09	0.385239	0.279	0.153	0.000113287	0	Bmp7
4.32741e-09	0.289163	0.902	0.93	0.000138551	0	Gm11808
5.28869e-09	0.502269	0.432	0.322	0.000169328	0	Man1a
6.51156e-09	0.408379	0.268	0.149	0.000208481	0	Zfyve21
1.06359e-08	0.465281	0.247	0.135	0.00034053	0	Myl10
1.17517e-08	0.385934	0.307	0.186	0.000376253	0	Aff1
1.24636e-08	0.443189	0.592	0.506	0.000399047	0	Kcna3
1.31557e-08	0.451787	0.516	0.445	0.000421207	0	Ppt2
1.76199e-08	0.497082	0.345	0.229	0.000564136	0	Capn3
1.86737e-08	0.356161	0.666	0.651	0.000597876	0	Ube2e1
2.11722e-08	0.41467	0.721	0.71	0.000677872	0	Pstpip1
2.30101e-08	0.338303	0.774	0.718	0.000736715	0	Idh2
2.50564e-08	0.493643	0.39	0.285	0.000802231	0	Phyh
2.56439e-08	0.340423	0.85	0.875	0.000821041	0	Def6
2.62774e-08	0.462944	0.411	0.306	0.000841325	0	Agfg2
2.65528e-08	0.367516	0.672	0.594	0.000850142	0	Cd81
2.82988e-08	0.316928	0.885	0.883	0.000906041	0	Fus
3.08533e-08	0.275332	0.955	0.96	0.000987831	0	Ube2i
3.21041e-08	0.341332	0.718	0.609	0.00102788	0	Fam169b
3.2956e-08	0.509077	0.328	0.214	0.00105515	0	Cep170
3.40416e-08	0.367347	0.202	0.099	0.00108991	0	Engase
5.86877e-08	0.334436	0.223	0.115	0.00187901	0	Furin
6.98252e-08	0.291245	0.934	0.926	0.00223559	0	Cdk4
7.34166e-08	0.443647	0.3	0.193	0.00235058	0	Ripor1
8.38894e-08	0.433697	0.244	0.131	0.00268589	0	Fbln2
1.09101e-07	0.390499	0.578	0.557	0.00349308	0	Mrps5
1.10435e-07	0.259317	0.829	0.773	0.00353579	0	Emb
1.48761e-07	0.339957	0.777	0.811	0.00476288	0	Atxn7l3b
1.56966e-07	0.391601	0.721	0.711	0.00502558	0	Jund
1.75821e-07	0.365736	0.582	0.528	0.00562927	0	Nisch
1.94319e-07	0.444522	0.453	0.366	0.0062215	0	Helz
2.03672e-07	0.348928	0.676	0.623	0.00652097	0	Ttc3
2.04605e-07	0.367808	0.77	0.735	0.00655083	0	Phgdh
2.13331e-07	0.388819	0.613	0.561	0.00683021	0	Jakmip1
2.44579e-07	0.461906	0.582	0.552	0.0078307	0	Pdcd4
2.59004e-07	0.389681	0.348	0.244	0.00829252	0	2810013P06Rik
2.61232e-07	0.39742	0.61	0.593	0.00836386	0	Cbl
2.61674e-07	0.350421	0.683	0.706	0.00837803	0	Plekhj1
3.03149e-07	0.37626	0.275	0.174	0.00970593	0	Serf1
3.32789e-07	0.323668	0.22	0.12	0.0106549	0	Fam117a
3.42614e-07	0.246974	0.983	0.977	0.0109695	0	Uba52
3.45614e-07	0.365274	0.707	0.696	0.0110655	0	Cux1
3.74935e-07	0.416521	0.585	0.56	0.0120043	0	Brd3
4.21488e-07	0.330363	0.882	0.838	0.0134948	0	Ltb
4.35965e-07	0.246689	0.979	0.98	0.0139583	0	Ddx5
4.89014e-07	0.405998	0.279	0.179	0.0156568	0	Trim24
5.47957e-07	0.391961	0.38	0.285	0.017544	0	Zfp580
5.5642e-07	0.454027	0.484	0.406	0.0178149	0	Ptov1
6.02768e-07	0.308902	0.808	0.807	0.0192988	0	Hp1bp3
6.80005e-07	0.405411	0.467	0.408	0.0217717	0	Cd84
8.52572e-07	0.350169	0.258	0.16	0.0272968	0	Bcl2l1
8.53194e-07	0.307613	0.209	0.115	0.0273167	0	Phf10
9.06513e-07	0.29609	0.889	0.923	0.0290238	0	Cd47
1.01671e-06	0.523367	0.411	0.32	0.0325519	0	Cbfa2t3
1.21892e-06	0.293418	0.756	0.786	0.0390261	0	Sin3b
1.24164e-06	0.423722	0.477	0.42	0.0397535	0	Dennd2d
1.52828e-06	0.346918	0.638	0.578	0.0489309	0	Kbtbd11
1.5621e-06	0.332605	0.247	0.153	0.0500139	0	Arl15
1.61141e-06	0.285458	0.868	0.906	0.0515925	0	Son
1.71023e-06	0.529702	0.578	0.503	0.0547563	0	Jun
1.71948e-06	0.402536	0.69	0.689	0.0550525	0	Rabgap1l
1.74047e-06	0.434313	0.261	0.166	0.0557246	0	Arntl
1.97406e-06	0.291659	0.767	0.775	0.0632036	0	Slc38a1
2.01639e-06	0.438692	0.456	0.399	0.0645586	0	Celf1
2.05717e-06	0.386168	0.449	0.388	0.0658643	0	Brf1
2.06456e-06	0.331459	0.847	0.894	0.066101	0	Psap
2.24173e-06	0.465072	0.519	0.476	0.0717735	0	Map2k5
2.33867e-06	0.374919	0.599	0.592	0.0748773	0	Pnisr
2.43629e-06	0.361738	0.592	0.603	0.0780026	0	Smarcd2
2.46179e-06	0.376404	0.261	0.165	0.0788192	0	Galm
2.86893e-06	0.278969	0.794	0.828	0.0918547	0	Apbb1ip
2.93849e-06	0.443965	0.488	0.418	0.0940818	0	Tbxa2r
3.08253e-06	0.260509	0.798	0.808	0.0986933	0	Ndufs5
3.11834e-06	0.409452	0.533	0.485	0.0998398	0	Runx1
3.22048e-06	0.314949	0.784	0.845	0.10311	0	Mtdh
3.24072e-06	0.270416	0.725	0.694	0.103758	0	Sla2
3.2996e-06	0.393413	0.631	0.595	0.105643	0	Kdm5b
3.52718e-06	0.207911	0.993	0.999	0.11293	0	mt-Cytb
3.67742e-06	0.339483	0.645	0.614	0.11774	0	Pink1
3.69772e-06	0.327025	0.714	0.715	0.11839	0	Srsf10
4.19037e-06	0.369301	0.512	0.442	0.134163	0	Sh3bp5
4.23423e-06	0.394034	0.655	0.68	0.135567	0	Hnrnpr
4.27389e-06	0.366234	0.456	0.349	0.136837	0	Gfra1
5.52864e-06	0.319951	0.655	0.682	0.17701	0	Ythdf2
5.55671e-06	0.377224	0.261	0.174	0.177909	0	Gm9856
6.32042e-06	0.364093	0.686	0.712	0.202361	0	Eif4b
6.38605e-06	0.34249	0.652	0.691	0.204462	0	Dnm2
6.48918e-06	0.38877	0.505	0.483	0.207764	0	Zfp148
6.79671e-06	0.361247	0.463	0.405	0.21761	0	Trerf1
6.86706e-06	0.370878	0.53	0.498	0.219863	0	Senp6
7.02505e-06	0.325932	0.554	0.529	0.224921	0	Hes6
7.96809e-06	0.396124	0.718	0.757	0.255114	0	Elf1
8.32629e-06	0.394757	0.575	0.528	0.266583	0	Sytl1
8.88895e-06	0.242308	0.833	0.875	0.284598	0	Rnf187
9.15718e-06	0.34983	0.777	0.821	0.293185	0	Lcp2
1.17787e-05	0.314313	0.718	0.734	0.377119	0	Ptpn7
1.23626e-05	0.209865	0.965	0.966	0.395812	0	Srrm2
1.36851e-05	0.357535	0.408	0.319	0.438156	0	St3gal6
1.45182e-05	0.378362	0.449	0.398	0.464829	0	Armc7
1.4823e-05	0.25856	0.854	0.862	0.474587	0	Csnk1a1
1.48391e-05	0.361426	0.568	0.563	0.475102	0	Ttc14
1.54407e-05	0.38058	0.429	0.375	0.494364	0	Lrrc42
1.71269e-05	0.244633	0.662	0.663	0.548353	0	Dnajb1
1.74288e-05	0.582311	0.453	0.365	0.558018	0	Fos
1.79075e-05	0.345115	0.477	0.447	0.573343	0	Eefsec
1.81226e-05	0.377922	0.477	0.421	0.580231	0	Rara
1.88814e-05	0.254631	0.732	0.771	0.604526	0	Rasal3
1.91553e-05	0.391942	0.655	0.694	0.613295	0	Snhg1
1.98359e-05	0.265208	0.777	0.822	0.635086	0	Dnajc3
2.00438e-05	0.371377	0.544	0.547	0.641744	0	Cnot2
2.10604e-05	0.382932	0.564	0.553	0.674292	0	Parp1
2.34805e-05	0.30481	0.254	0.169	0.751776	0	Herc3
2.35771e-05	0.432583	0.467	0.428	0.754867	0	Clk3
2.57799e-05	0.345408	0.394	0.299	0.825397	0	Colq
2.60989e-05	0.385562	0.321	0.248	0.835608	0	4632427E13Rik
3.28453e-05	0.302817	0.247	0.162	1	0	Nav2
3.45293e-05	0.343399	0.481	0.431	1	0	Stat4
3.46629e-05	0.364518	0.415	0.346	1	0	Cd6
3.4843e-05	0.373294	0.408	0.344	1	0	Ero1l
3.49024e-05	0.224776	0.979	0.971	1	0	Gmfg
3.75214e-05	0.347279	0.338	0.264	1	0	Hilpda
4.69307e-05	0.321207	0.226	0.147	1	0	Gls
4.77287e-05	0.478428	0.401	0.348	1	0	Glul
5.07395e-05	0.202239	0.962	0.982	1	0	Ptpn18
5.43813e-05	0.324288	0.502	0.42	1	0	Ikzf3
5.46144e-05	0.30181	0.617	0.597	1	0	Impdh1
5.70249e-05	0.351064	0.537	0.531	1	0	Mbd3
6.23585e-05	0.444026	0.282	0.205	1	0	Tubb2a
6.70177e-05	0.289732	0.735	0.789	1	0	Sh2d2a
7.12615e-05	0.384577	0.334	0.267	1	0	Mbtd1
7.16507e-05	0.254892	0.721	0.782	1	0	Rbm25
7.17622e-05	0.206771	0.889	0.93	1	0	Scand1
7.74676e-05	0.212112	0.941	0.944	1	0	Prdx2
8.0663e-05	0.420798	0.484	0.459	1	0	Oga
8.35858e-05	0.311651	0.582	0.595	1	0	Tra2a
8.65317e-05	0.299006	0.443	0.368	1	0	Podnl1
8.79826e-05	0.31184	0.223	0.148	1	0	Ets2
0.000100106	0.47037	0.659	0.689	1	0	Xist
0.000100135	0.339643	0.279	0.21	1	0	Atp8a1
0.000100671	0.353714	0.314	0.247	1	0	Fyco1
0.000122167	0.369452	0.467	0.435	1	0	Tor1aip1
0.000124739	0.241436	0.861	0.872	1	0	Map1lc3b
0.000140558	0.429942	0.495	0.478	1	0	Clec2i
0.000144259	0.30608	0.463	0.42	1	0	Baz2a
0.000158624	0.317012	0.341	0.27	1	0	Nfkbie
0.000158739	0.326709	0.244	0.172	1	0	Slamf1
0.000159149	0.30195	0.268	0.199	1	0	Uspl1
0.000160325	0.339933	0.429	0.395	1	0	Cnot1
0.000164542	0.272542	0.237	0.162	1	0	Mpped2
0.000174063	0.303641	0.648	0.651	1	0	Grap2
0.000182055	0.38294	0.523	0.532	1	0	Mbp
0.000184416	0.29091	0.373	0.322	1	0	Cnot6
0.000188734	0.372797	0.317	0.257	1	0	Ssbp2
0.000193836	0.347176	0.641	0.651	1	0	Cnot6l
0.00019974	0.37689	0.446	0.414	1	0	Prps2
0.00020096	0.320554	0.282	0.216	1	0	Mynn
0.000222112	0.356549	0.279	0.205	1	0	Plxdc2
0.000238013	0.37477	0.244	0.172	1	0	Abhd15
0.000244866	0.331571	0.38	0.322	1	0	Ccng2
0.000247218	0.255367	0.718	0.777	1	0	Luc7l2
0.000268919	0.230602	0.85	0.863	1	0	Paip2
0.000271181	0.261343	0.202	0.131	1	0	Mturn
0.000278448	0.401116	0.226	0.151	1	0	Tubb2b
0.00028026	0.287001	0.645	0.682	1	0	Tmem223
0.000280606	0.333967	0.592	0.626	1	0	Git2
0.000280922	0.317097	0.404	0.355	1	0	AC149090.1
0.000291136	0.308159	0.247	0.18	1	0	Aebp2
0.000297626	0.413442	0.383	0.325	1	0	Dusp1
0.00029818	0.309683	0.362	0.305	1	0	Ip6k2
0.000311317	0.250231	0.672	0.712	1	0	Tcf3
0.000315299	0.230556	0.767	0.807	1	0	Srsf5
0.000323707	0.289148	0.307	0.237	1	0	Ptger4
0.000327506	0.308615	0.617	0.646	1	0	Fam89b
0.000334372	0.274195	0.774	0.794	1	0	Cyb5a
0.00034217	0.334419	0.439	0.408	1	0	Ing4
0.000371149	0.352451	0.425	0.402	1	0	Epc1
0.000379749	0.281948	0.554	0.565	1	0	Sh3gl1
0.000396585	0.37276	0.352	0.303	1	0	Csrnp1
0.000396978	0.327908	0.585	0.645	1	0	Cpsf6
0.000420242	0.302126	0.338	0.287	1	0	Zfp329
0.000429239	0.336703	0.505	0.497	1	0	Dcaf8
0.000436178	0.281912	0.22	0.151	1	0	Zfp846
0.000439884	0.324841	0.38	0.324	1	0	Rapgef3
0.000449315	0.202228	0.77	0.82	1	0	Bnip3l
0.000494633	0.327738	0.314	0.26	1	0	Rev3l
0.000517245	0.342226	0.296	0.238	1	0	Slc37a3
0.000524664	0.255696	0.836	0.888	1	0	Zap70
0.000559219	0.33903	0.397	0.371	1	0	Tnfrsf1a
0.000568034	0.296218	0.293	0.221	1	0	Ppm1l
0.000590977	0.317229	0.477	0.469	1	0	March7
0.000602729	0.367435	0.355	0.291	1	0	Lxn
0.000622268	0.335531	0.338	0.286	1	0	N4bp2
0.000629251	0.267635	0.533	0.526	1	0	Gdi1
0.000630991	0.287842	0.359	0.297	1	0	Il12rb1
0.000679457	0.301248	0.24	0.178	1	0	Dbp
0.000702467	0.291015	0.662	0.702	1	0	Srsf6
0.000791327	0.311279	0.617	0.653	1	0	Nipbl
0.000839189	0.243291	0.892	0.917	1	0	2410006H16Rik
0.000906943	0.245213	0.659	0.706	1	0	Bclaf1
0.000922174	0.313281	0.561	0.569	1	0	Zfp292
0.00107938	0.293474	0.561	0.592	1	0	Gsk3b
0.00111437	0.26081	0.652	0.688	1	0	Vav1
0.00112163	0.296798	0.509	0.495	1	0	Crtc3
0.00132072	0.318526	0.362	0.326	1	0	Ralgps2
0.00142202	0.322437	0.289	0.236	1	0	Neu1
0.0016925	0.283974	0.571	0.613	1	0	Mkrn1
0.00172356	0.29069	0.436	0.422	1	0	Ncstn
0.00173039	0.267784	0.575	0.582	1	0	Tgfbr2
0.00181363	0.271402	0.603	0.631	1	0	Dhx9
0.0018933	0.316228	0.324	0.282	1	0	Ppp1r9b
0.00203077	0.237503	0.571	0.626	1	0	Mrps12
0.00204175	0.28748	0.484	0.474	1	0	Mgat5
0.0020583	0.326703	0.505	0.518	1	0	Rest
0.00217475	0.267405	0.345	0.299	1	0	Sp3os
0.00225034	0.303668	0.216	0.162	1	0	Tob2
0.00229897	0.207061	0.895	0.928	1	0	Ubc
0.00241247	0.287433	0.512	0.533	1	0	Ppp1cb
0.0024754	0.266386	0.411	0.395	1	0	Eif4a2
0.00252094	0.229135	0.798	0.855	1	0	Chd3
0.00252484	0.370372	0.443	0.427	1	0	Tecpr1
0.00252852	0.247408	0.3	0.251	1	0	Fbxw4
0.00254682	0.278453	0.272	0.22	1	0	Ctxn1
0.00267832	0.333937	0.491	0.511	1	0	Setd5
0.00275147	0.20905	0.784	0.835	1	0	Acin1
0.00275164	0.225693	0.481	0.485	1	0	Rnf2
0.00288669	0.326612	0.366	0.34	1	0	Inpp5d
0.00291058	0.28072	0.307	0.257	1	0	Prkcb
0.00305108	0.251917	0.568	0.565	1	0	Gngt2
0.00321375	0.242233	0.279	0.226	1	0	Pcmtd2
0.0034271	0.207227	0.662	0.759	1	0	R3hdm4
0.0034553	0.257545	0.578	0.62	1	0	Ilf2
0.0035806	0.310511	0.477	0.499	1	0	Tbl1x
0.00362877	0.283781	0.338	0.306	1	0	Rab22a
0.0037082	0.253923	0.446	0.421	1	0	Traf4
0.00378419	0.34318	0.495	0.528	1	0	March5
0.00390394	0.253325	0.3	0.254	1	0	Zfp397
0.00393821	0.317941	0.512	0.521	1	0	Hdac7
0.00401777	0.302923	0.387	0.368	1	0	Zfp266
0.00432344	0.318193	0.415	0.396	1	0	Atf7ip
0.00437446	0.26783	0.348	0.321	1	0	Chd6
0.00437882	0.293957	0.233	0.186	1	0	Cep120
0.00439746	0.277988	0.47	0.473	1	0	Slc38a2
0.0044642	0.327558	0.355	0.332	1	0	Ash1l
0.00484392	0.361076	0.436	0.454	1	0	Ergic1
0.00486081	0.228992	0.213	0.157	1	0	2900079G21Rik
0.00499158	0.246732	0.526	0.553	1	0	Ankrd10
0.00509057	0.304539	0.275	0.236	1	0	Zfp68
0.00513838	0.299488	0.31	0.278	1	0	Rbm4
0.00548482	0.379504	0.369	0.364	1	0	Mcl1
0.00549454	0.343422	0.425	0.426	1	0	Rsf1
0.00551353	0.304737	0.432	0.431	1	0	Them6
0.00552577	0.205748	0.686	0.743	1	0	Snx6
0.00553028	0.234714	0.575	0.599	1	0	Itgal
0.00560349	0.228998	0.24	0.189	1	0	Snn
0.00562796	0.234254	0.244	0.196	1	0	Khdc4
0.00576477	0.255468	0.613	0.658	1	0	Gng10
0.00605367	0.32173	0.422	0.413	1	0	Upf3b
0.00615482	0.266292	0.463	0.462	1	0	Pag1
0.0063995	0.302825	0.341	0.319	1	0	Entpd5
0.00643925	0.291599	0.537	0.572	1	0	Ctcf
0.00655716	0.249893	0.22	0.17	1	0	Sugp2
0.00669548	0.227589	0.585	0.645	1	0	Zfand6
0.00696773	0.335793	0.481	0.522	1	0	Ccnl1
0.00701478	0.268773	0.491	0.54	1	0	Mob4
0.00714453	0.261135	0.254	0.212	1	0	Kdm4a
0.00715088	0.201067	0.801	0.9	1	0	Cdc37
0.00726373	0.240265	0.592	0.648	1	0	Smarcc1
0.00751093	0.341072	0.397	0.405	1	0	Zfp644
0.00756181	0.215491	0.213	0.165	1	0	E130307A14Rik
0.00801646	0.291012	0.429	0.435	1	0	Pithd1
0.00825629	0.292738	0.439	0.438	1	0	Arid5a
0.00836134	0.286427	0.307	0.269	1	0	Notch1
0.00870865	0.499439	0.585	0.598	1	0	H1f0
0.00885644	0.285222	0.463	0.491	1	0	Rnf5
0.00897865	0.214016	0.728	0.794	1	0	Rp9
0.00900709	0.291569	0.39	0.374	1	0	Narf
0.0090702	0.290475	0.261	0.223	1	0	Hsdl1
0.00923391	0.292857	0.429	0.43	1	0	Pde4b
0.00979884	0.301339	0.509	0.54	1	0	Elovl5
0.00980885	0.288324	0.237	0.191	1	0	Plekhg3
3.15181e-72	1.27598	0.961	0.477	1.00912e-67	1	Gpr25
6.08196e-67	1.58139	0.996	0.664	1.94726e-62	1	Gzma
2.93366e-53	0.984957	1	0.812	9.39271e-49	1	Ccr9
2.20437e-49	0.384489	1	1	7.05774e-45	1	Rpl21
7.08698e-47	0.967714	0.926	0.749	2.26904e-42	1	Chchd3
3.43921e-45	0.897982	0.98	0.8	1.10113e-40	1	Gata3
5.6658e-45	0.895909	0.957	0.743	1.81402e-40	1	Slc9a9
7.8256e-44	0.728464	0.488	0.125	2.50552e-39	1	Gm37552
2.19148e-40	0.794913	0.957	0.682	7.01645e-36	1	Maf
6.41588e-40	0.987272	0.852	0.532	2.05417e-35	1	Klf3
6.40903e-39	0.9297	0.957	0.698	2.05198e-34	1	Sox4
1.75283e-38	0.815294	0.965	0.805	5.61204e-34	1	Camk2d
5.44786e-35	0.877558	0.82	0.466	1.74424e-30	1	Etv5
3.67262e-34	0.98529	0.762	0.485	1.17586e-29	1	Exoc4
5.97484e-33	0.699417	0.961	0.841	1.91297e-28	1	Rhoh
2.62762e-32	0.79103	0.863	0.547	8.41285e-28	1	Myb
1.5692e-31	0.737918	0.902	0.758	5.02412e-27	1	Cd164
2.29182e-31	0.629322	0.992	0.931	7.33773e-27	1	Lgals9
3.44389e-31	0.902727	0.922	0.611	1.10263e-26	1	5830411N06Rik
5.01962e-31	0.754995	0.984	0.928	1.60713e-26	1	Cd247
1.03902e-30	0.882829	0.738	0.465	3.32664e-26	1	Tnfsf11
2.71893e-30	0.641111	1	0.999	8.70521e-26	1	Malat1
4.45521e-30	0.747998	0.586	0.265	1.42642e-25	1	Colq
3.06587e-29	0.581042	0.98	0.93	9.81599e-25	1	Calm3
3.24132e-29	0.948119	0.969	0.945	1.03777e-24	1	Srgn
7.15846e-28	0.255035	1	1	2.29192e-23	1	Rps10
2.38959e-27	0.299837	1	1	7.65076e-23	1	Rps9
1.4547e-26	0.855802	0.703	0.377	4.65752e-22	1	Cpa3
1.98865e-26	0.65754	0.867	0.62	6.36707e-22	1	Sox13
6.39802e-26	0.404316	1	0.997	2.04846e-21	1	Ftl1
1.40145e-25	0.593654	0.953	0.869	4.48701e-21	1	Ypel3
1.5375e-25	0.683813	0.969	0.831	4.9226e-21	1	Rasgrp1
8.79913e-25	0.748837	0.633	0.371	2.81722e-20	1	Slc35b4
4.06201e-24	0.795845	0.805	0.588	1.30053e-19	1	Lztfl1
7.97086e-24	0.702264	0.609	0.323	2.55203e-19	1	Gfra1
1.76835e-23	0.615803	0.797	0.621	5.66173e-19	1	Cnot6l
1.98109e-23	0.57404	0.922	0.757	6.34287e-19	1	Abi3
3.11712e-23	0.351651	1	1	9.98009e-19	1	H3f3b
3.26461e-23	0.231318	1	1	1.04523e-18	1	Rps15a
5.41961e-23	0.669291	0.809	0.515	1.7352e-18	1	Tmem121
1.63232e-22	0.60509	0.945	0.726	5.22618e-18	1	Marcksl1
4.59172e-22	0.606187	0.934	0.841	1.47013e-17	1	Fyb
9.24503e-22	0.613461	0.883	0.585	2.95998e-17	1	Sell
1.34972e-21	0.671404	0.773	0.569	4.32141e-17	1	Kdm5b
2.37024e-21	0.563957	0.781	0.58	7.58878e-17	1	Foxn3
4.59492e-21	0.638124	0.758	0.58	1.47116e-16	1	Tcf12
5.22019e-21	0.600242	0.723	0.512	1.67135e-16	1	Galnt12
1.52111e-20	0.534882	0.953	0.869	4.87015e-16	1	Rgs10
2.2389e-20	0.52746	0.945	0.883	7.16828e-16	1	Ets1
2.53366e-20	0.65955	0.82	0.662	8.11202e-16	1	Mta3
3.91285e-20	0.640861	0.637	0.397	1.25278e-15	1	B630019A10Rik
1.35345e-19	0.505799	0.941	0.869	4.33334e-15	1	Pnrc1
1.76045e-19	0.590622	0.867	0.674	5.63642e-15	1	Tox
1.84615e-19	0.625788	0.648	0.417	5.91081e-15	1	Sh3bp5
1.88862e-19	0.528204	0.887	0.727	6.0468e-15	1	Bcl11b
2.15264e-19	0.503449	0.875	0.78	6.8921e-15	1	Camk4
1.63585e-18	0.507028	0.961	0.903	5.2375e-14	1	2410006H16Rik
4.64562e-18	0.591652	0.797	0.597	1.48739e-13	1	Fam169b
7.81818e-18	0.621137	0.762	0.594	2.50315e-13	1	Lpar6
9.93719e-18	0.263096	1	1	3.18159e-13	1	Eef2
1.90295e-17	0.300288	0.996	0.996	6.09269e-13	1	Eif3f
3.33431e-17	0.569645	0.395	0.186	1.06755e-12	1	Sox5
4.11673e-17	0.549532	0.828	0.742	1.31805e-12	1	1110038B12Rik
7.53121e-17	0.529434	0.828	0.728	2.41127e-12	1	Ppp1r14b
8.78423e-17	0.268123	1	0.999	2.81245e-12	1	Rps27
9.46279e-17	0.636965	0.508	0.29	3.0297e-12	1	Nck2
1.43805e-16	0.614685	0.727	0.603	4.60421e-12	1	2300009A05Rik
3.18998e-16	0.539501	0.523	0.307	1.02134e-11	1	Man1a
3.43265e-16	0.486615	0.484	0.276	1.09903e-11	1	Smo
4.52204e-16	0.525641	0.879	0.767	1.44782e-11	1	Rcsd1
1.11274e-15	0.527882	0.566	0.353	3.56265e-11	1	Ano6
1.21379e-15	0.381458	0.262	0.091	3.8862e-11	1	Sstr2
1.7062e-15	0.463869	0.875	0.78	5.46274e-11	1	Txnip
2.35347e-15	0.399127	0.984	0.966	7.53511e-11	1	Gstp1
2.91981e-15	0.439896	0.555	0.308	9.34835e-11	1	Slc16a5
3.04216e-15	0.464691	0.379	0.181	9.74008e-11	1	Clec12a
3.73097e-15	0.436748	0.961	0.869	1.19455e-10	1	Ifngr1
5.67747e-15	0.500468	0.707	0.523	1.81775e-10	1	St6gal1
6.04684e-15	0.443377	0.465	0.24	1.93602e-10	1	Slc35d1
6.43846e-15	0.403766	0.352	0.159	2.0614e-10	1	Wfs1
7.51753e-15	0.428327	0.988	0.909	2.40689e-10	1	Thy1
1.10466e-14	0.422166	0.945	0.796	3.53679e-10	1	Cd27
1.14845e-14	0.535823	0.613	0.459	3.67701e-10	1	Map2k5
1.32431e-14	0.445171	0.805	0.667	4.24004e-10	1	Rabgap1l
2.13002e-14	0.487942	0.508	0.301	6.8197e-10	1	Rapgef3
6.31682e-14	0.498747	0.887	0.71	2.02246e-09	1	Blk
7.53722e-14	0.39959	0.895	0.836	2.41319e-09	1	Chd3
1.10957e-13	0.511625	0.605	0.404	3.5525e-09	1	Endou
1.41016e-13	0.339412	0.977	0.903	4.5149e-09	1	Ramp1
1.51991e-13	0.514155	0.695	0.56	4.86628e-09	1	Trp53i11
1.56161e-13	0.470295	0.754	0.603	4.99982e-09	1	Lipa
2.85432e-13	0.256218	0.98	0.974	9.13869e-09	1	Arl6ip1
3.48275e-13	0.56053	0.711	0.633	1.11507e-08	1	Rsrc2
4.51199e-13	0.47426	0.586	0.423	1.4446e-08	1	Chmp1b
5.15322e-13	0.495536	0.504	0.297	1.64991e-08	1	Arpp21
1.01413e-12	0.484334	0.594	0.423	3.24693e-08	1	Ldlrad4
1.13768e-12	0.413293	0.809	0.726	3.64251e-08	1	Rtf1
1.31232e-12	0.406489	0.828	0.709	4.20167e-08	1	Idh2
1.78005e-12	0.547781	0.609	0.472	5.69917e-08	1	Casp3
2.01819e-12	0.302107	0.992	0.985	6.46163e-08	1	Uqcrh
2.90705e-12	0.318081	0.25	0.097	9.30752e-08	1	Lingo4
3.74654e-12	0.415104	0.77	0.66	1.19953e-07	1	Mpp1
5.22347e-12	0.442099	0.699	0.504	1.6724e-07	1	Tmem108
5.56914e-12	0.354525	0.797	0.653	1.78307e-07	1	Btg2
5.89745e-12	0.482966	0.531	0.353	1.88819e-07	1	Podnl1
8.85725e-12	0.442985	0.703	0.571	2.83582e-07	1	Nrros
9.79771e-12	0.364448	0.902	0.825	3.13693e-07	1	Cirbp
1.11725e-11	0.45076	0.484	0.307	3.57709e-07	1	Bach1
1.14303e-11	0.476973	0.629	0.501	3.65963e-07	1	Kcna3
1.43206e-11	0.411625	0.918	0.807	4.58504e-07	1	Ighm
1.55748e-11	0.431301	0.742	0.645	4.98658e-07	1	Nrip1
2.17384e-11	0.467532	0.738	0.617	6.95999e-07	1	Zfas1
2.61928e-11	0.328819	1	0.975	8.38616e-07	1	Snrpe
4.63165e-11	0.408311	0.484	0.308	1.48291e-06	1	Cbfa2t3
4.86746e-11	0.420647	0.539	0.347	1.55841e-06	1	Itgae
6.29508e-11	0.412262	0.645	0.496	2.01549e-06	1	Hdac7
7.3103e-11	0.440883	0.676	0.581	2.34054e-06	1	Cbl
7.54316e-11	0.418649	0.785	0.729	2.41509e-06	1	Prkcq
7.60975e-11	0.415462	0.73	0.65	2.43641e-06	1	Mier1
9.02971e-11	0.393013	0.668	0.511	2.89104e-06	1	Sytl1
1.06012e-10	0.381705	0.414	0.241	3.3942e-06	1	Lig4
1.23341e-10	0.473303	0.566	0.407	3.949e-06	1	Rora
2.09988e-10	0.40579	0.672	0.551	6.72318e-06	1	Jakmip1
2.62743e-10	0.271743	0.984	0.936	8.41225e-06	1	Prdx2
2.78416e-10	0.436497	0.727	0.636	8.91406e-06	1	Grap2
2.80412e-10	0.41211	0.324	0.181	8.97796e-06	1	Arhgap26
3.00839e-10	0.307493	0.273	0.124	9.63197e-06	1	Gm11695
3.20947e-10	0.333375	0.863	0.836	1.02758e-05	1	H13
4.3066e-10	0.391602	0.75	0.653	1.37884e-05	1	Il21r
4.39352e-10	0.412306	0.426	0.259	1.40667e-05	1	Dbn1
4.47562e-10	0.319509	0.258	0.118	1.43296e-05	1	Pld4
4.80094e-10	0.491774	0.562	0.432	1.53712e-05	1	Mtf2
4.94513e-10	0.274864	0.227	0.093	1.58328e-05	1	Plcl1
5.92558e-10	0.2038	1	0.999	1.89719e-05	1	Ucp2
5.95301e-10	0.418499	0.691	0.588	1.90597e-05	1	Coro7
6.21862e-10	0.450476	0.852	0.768	1.99102e-05	1	Anp32e
6.67819e-10	0.430025	0.309	0.16	2.13815e-05	1	Pakap.1
6.80978e-10	0.35895	0.844	0.787	2.18029e-05	1	Ap3s1
7.94871e-10	0.330395	0.906	0.816	2.54494e-05	1	Tcf7
8.70869e-10	0.389992	0.516	0.349	2.78826e-05	1	Pik3ip1
8.75647e-10	0.379969	0.852	0.782	2.80356e-05	1	Tespa1
1.07129e-09	0.263005	0.934	0.939	3.42996e-05	1	Tsc22d4
1.20531e-09	0.401613	0.781	0.741	3.85904e-05	1	Rsrp1
1.30686e-09	0.389564	0.363	0.209	4.18418e-05	1	Ppm1l
1.40415e-09	0.281547	0.543	0.338	4.49566e-05	1	Nebl
1.63531e-09	0.395871	0.5	0.361	5.23577e-05	1	Slc39a6
1.66557e-09	0.445898	0.594	0.486	5.33267e-05	1	Nr3c1
1.70762e-09	0.438839	0.426	0.281	5.46728e-05	1	Phyh
3.41582e-09	0.419172	0.598	0.455	0.000109364	1	Klhl24
3.44207e-09	0.410495	0.406	0.267	0.000110205	1	Tdrkh
4.66786e-09	0.2999	0.828	0.797	0.000149451	1	Parvg
6.4643e-09	0.369322	0.832	0.794	0.000206967	1	Sh3kbp1
9.46387e-09	0.251416	0.945	0.945	0.000303005	1	Gpsm3
1.03139e-08	0.399809	0.781	0.703	0.000330219	1	Sh2d1a
1.11468e-08	0.448463	0.641	0.549	0.000356887	1	Ilvbl
1.12621e-08	0.271351	0.973	0.962	0.00036058	1	Gas5
1.23143e-08	0.321224	0.691	0.596	0.000394268	1	Desi1
1.25177e-08	0.31113	0.695	0.507	0.000400781	1	Gsn
1.33089e-08	0.35909	0.738	0.652	0.000426111	1	Rnf166
1.33939e-08	0.452133	0.582	0.404	0.000428833	1	Ccr8
1.42991e-08	0.35416	0.527	0.417	0.000457814	1	Nudcd3
2.01606e-08	0.408956	0.727	0.63	0.000645482	1	Rcbtb2
2.1642e-08	0.285527	0.883	0.856	0.000692913	1	Paip2
2.62492e-08	0.319593	0.816	0.765	0.000840422	1	Slc38a1
3.15187e-08	0.329681	0.469	0.319	0.00100914	1	Tcp11l2
3.3218e-08	0.345183	0.758	0.687	0.00106354	1	Cux1
3.6255e-08	0.269691	0.965	0.959	0.00116078	1	Grcc10
4.10622e-08	0.279517	0.223	0.105	0.00131469	1	Vdr
5.38274e-08	0.212974	0.988	0.987	0.00172339	1	Rbm39
5.51617e-08	0.254024	0.598	0.397	0.00176611	1	Rorc
8.27976e-08	0.368683	0.637	0.552	0.00265093	1	Gngt2
8.61401e-08	0.201246	0.832	0.684	0.00275795	1	Lef1
8.66712e-08	0.349902	0.52	0.401	0.00277495	1	Ptov1
1.18744e-07	0.365108	0.324	0.202	0.00380183	1	Mex3a
1.47947e-07	0.353121	0.695	0.62	0.00473683	1	Ttc3
1.50906e-07	0.2213	0.992	0.996	0.00483157	1	Cd3d
1.52736e-07	0.37066	0.52	0.408	0.00489015	1	Traf4
1.61022e-07	0.315248	0.332	0.206	0.00515545	1	Foxo3
1.6234e-07	0.374818	0.285	0.169	0.00519763	1	Chst15
1.6805e-07	0.281397	0.254	0.134	0.00538047	1	Tcf4
2.57077e-07	0.323001	0.715	0.654	0.00823085	1	Ube2e3
3.23292e-07	0.324944	0.707	0.654	0.0103508	1	Dnajb1
3.45796e-07	0.201428	0.973	0.975	0.0110713	1	Pfdn5
3.49876e-07	0.315036	0.301	0.18	0.011202	1	Plekhg3
3.78794e-07	0.343676	0.695	0.602	0.0121279	1	Wbp1
3.92608e-07	0.358914	0.68	0.608	0.0125701	1	Pink1
4.08983e-07	0.288278	0.441	0.305	0.0130944	1	Matk
4.35306e-07	0.315168	0.414	0.28	0.0139372	1	Calcoco1
4.74906e-07	0.34476	0.598	0.527	0.0152051	1	Nisch
4.9642e-07	0.36281	0.711	0.669	0.0158939	1	Tmem223
6.16142e-07	0.258469	0.895	0.903	0.019727	1	Cd37
7.23725e-07	0.300681	0.664	0.596	0.0231715	1	Itk
8.56163e-07	0.285076	0.91	0.921	0.0274118	1	Arhgap45
9.06803e-07	0.329199	0.43	0.311	0.0290331	1	Ptprs
9.08501e-07	0.242531	0.875	0.843	0.0290875	1	Abhd8
1.01286e-06	0.200771	1	0.998	0.0324286	1	mt-Co1
1.02934e-06	0.517658	0.262	0.146	0.0329563	1	Tubb2b
1.15648e-06	0.418513	0.531	0.462	0.037027	1	Kif21b
1.32688e-06	0.33065	0.617	0.549	0.0424827	1	Bptf
1.41494e-06	0.279301	0.82	0.784	0.045302	1	Ubald2
1.52751e-06	0.287668	0.551	0.397	0.0489063	1	Cd24a
1.58309e-06	0.332841	0.375	0.266	0.0506857	1	Arid2
1.74208e-06	0.206103	0.98	0.98	0.0557762	1	Ddx5
1.78893e-06	0.252906	0.84	0.805	0.0572762	1	Bnip3l
1.90791e-06	0.284239	0.629	0.532	0.0610856	1	Atp1b1
1.9242e-06	0.344508	0.59	0.511	0.0616072	1	Zmiz1
2.05433e-06	0.278237	0.742	0.708	0.0657736	1	Ubac2
2.13263e-06	0.273176	0.852	0.857	0.0682805	1	Sept9
2.18805e-06	0.311986	0.684	0.651	0.0700548	1	Stk4
2.25648e-06	0.393077	0.445	0.36	0.0722456	1	Adamts10
2.39626e-06	0.319222	0.652	0.58	0.0767211	1	Plscr3
2.73347e-06	0.273476	0.598	0.516	0.0875175	1	Xrcc6
3.2061e-06	0.211508	0.762	0.68	0.10265	1	Sla
3.3213e-06	0.275451	0.223	0.126	0.106338	1	Tmem120b
3.47113e-06	0.265992	0.824	0.804	0.111135	1	Hp1bp3
3.61021e-06	0.298559	0.266	0.162	0.115588	1	Kdm4b
3.97845e-06	0.27909	0.402	0.286	0.127378	1	Tedc1
3.98333e-06	0.325495	0.531	0.43	0.127534	1	Hbp1
4.07734e-06	0.318963	0.34	0.224	0.130544	1	C030034L19Rik
4.39312e-06	0.281674	0.355	0.239	0.140655	1	Neil1
4.55567e-06	0.322296	0.57	0.506	0.145859	1	Rest
4.83977e-06	0.27674	0.289	0.178	0.154955	1	Zbtb20
5.20118e-06	0.205293	0.227	0.121	0.166526	1	Kcnh3
5.61175e-06	0.472156	0.387	0.286	0.179672	1	Lxn
5.7227e-06	0.27948	0.73	0.701	0.183224	1	Tcf3
6.15475e-06	0.275977	0.883	0.858	0.197057	1	Nono
7.10422e-06	0.347739	0.359	0.257	0.227456	1	Palm
7.73744e-06	0.304457	0.574	0.488	0.24773	1	Dgcr6
8.0864e-06	0.230191	0.801	0.763	0.258902	1	Cbx1
8.51273e-06	0.272052	0.566	0.478	0.272552	1	Pafah1b3
8.70772e-06	0.235449	0.215	0.122	0.278795	1	Twsg1
8.78392e-06	0.302378	0.305	0.192	0.281235	1	Chst10
9.17984e-06	0.344799	0.711	0.649	0.293911	1	Abcb9
1.23315e-05	0.207272	0.887	0.915	0.394819	1	Cox7a2l
1.25967e-05	0.316762	0.652	0.577	0.403308	1	Kbtbd11
1.30903e-05	0.287642	0.273	0.167	0.419114	1	Hist3h2ba
1.68563e-05	0.274907	0.586	0.523	0.539687	1	Zfp422
1.70034e-05	0.24169	0.25	0.153	0.544397	1	N4bp2l1
1.81835e-05	0.256078	0.715	0.603	0.582182	1	Pdcd1
1.86762e-05	0.330564	0.535	0.474	0.597956	1	Rnf2
1.87147e-05	0.300994	0.617	0.573	0.599189	1	Prkd2
1.90833e-05	0.328499	0.246	0.152	0.61099	1	2900079G21Rik
2.03663e-05	0.275768	0.586	0.52	0.652067	1	Mbp
2.05139e-05	0.248997	0.883	0.868	0.656793	1	Map1lc3b
2.10485e-05	0.317438	0.711	0.698	0.67391	1	Sla2
2.11307e-05	0.209435	0.867	0.875	0.676542	1	Atp6v0c
2.17142e-05	0.354715	0.402	0.312	0.695224	1	Itgb3
2.17489e-05	0.22315	0.82	0.805	0.696335	1	Atp6v1g1
2.18569e-05	0.340032	0.578	0.512	0.699791	1	Ankrd12
2.1939e-05	0.2973	0.457	0.363	0.702422	1	Slc11a2
2.46765e-05	0.288822	0.332	0.235	0.790069	1	Zscan2
2.55453e-05	0.26771	0.746	0.696	0.817883	1	Spint2
2.58135e-05	0.212961	0.777	0.761	0.82647	1	Il16
2.72771e-05	0.233181	0.836	0.799	0.873332	1	Atxn7l3b
2.76455e-05	0.272247	0.262	0.168	0.885125	1	Arntl
2.79725e-05	0.338411	0.242	0.142	0.895596	1	H2-Q2
3.10668e-05	0.305538	0.625	0.587	0.994667	1	Pnisr
3.21188e-05	0.241139	0.277	0.181	1	1	Pbx4
3.4804e-05	0.309766	0.41	0.315	1	1	Pcf11
4.16208e-05	0.349478	0.371	0.284	1	1	Mdfic
4.37915e-05	0.2035	0.844	0.82	1	1	Atxn10
4.39741e-05	0.287028	0.684	0.624	1	1	Ikzf1
4.50756e-05	0.240957	0.859	0.845	1	1	Cd53
4.52086e-05	0.219884	0.27	0.169	1	1	Slamf1
4.6136e-05	0.214439	0.523	0.413	1	1	Tbxa2r
4.81847e-05	0.252201	0.309	0.213	1	1	Acss1
5.51318e-05	0.311438	0.363	0.277	1	1	Heg1
5.79178e-05	0.211686	0.449	0.338	1	1	Fbxl12
6.05825e-05	0.253413	0.699	0.659	1	1	Gnai3
6.19654e-05	0.310311	0.551	0.497	1	1	Utrn
6.27527e-05	0.202417	0.914	0.897	1	1	Tecr
6.62273e-05	0.257184	0.547	0.462	1	1	Satb1
6.87036e-05	0.328115	0.359	0.272	1	1	Igf1r
7.42016e-05	0.255945	0.301	0.203	1	1	Plxdc2
7.50867e-05	0.244081	0.855	0.86	1	1	Top1
7.50879e-05	0.23684	0.234	0.147	1	1	Atat1
8.34324e-05	0.283829	0.586	0.527	1	1	Pitpnc1
9.0952e-05	0.293262	0.508	0.445	1	1	Kdm5a
9.11107e-05	0.238192	0.75	0.766	1	1	Rasal3
0.000100265	0.281305	0.488	0.397	1	1	Prrt1
0.000103967	0.30435	0.426	0.35	1	1	Epb41l4aos
0.000106124	0.366022	0.504	0.471	1	1	Mgat5
0.000108113	0.274844	0.438	0.358	1	1	Aagab
0.000110405	0.31063	0.473	0.404	1	1	Trerf1
0.000111019	0.288523	0.68	0.674	1	1	Fli1
0.000133052	0.303624	0.367	0.282	1	1	Ppm1h
0.000144101	0.260376	0.586	0.567	1	1	Pdcd2
0.000159753	0.304323	0.547	0.495	1	1	Aff4
0.000176735	0.260333	0.812	0.788	1	1	Ablim1
0.000177187	0.272055	0.562	0.527	1	1	Eci2
0.000185025	0.295676	0.371	0.293	1	1	Akap8l
0.000188732	0.273734	0.73	0.753	1	1	G3bp2
0.000199942	0.201777	0.852	0.877	1	1	Snrnp70
0.000237502	0.285212	0.66	0.648	1	1	Ddx6
0.000240759	0.247282	0.699	0.666	1	1	Fam189b
0.000242059	0.244593	0.684	0.674	1	1	Hnrnpr
0.000242368	0.285025	0.441	0.376	1	1	Samsn1
0.000245596	0.255188	0.32	0.236	1	1	Ptger4
0.000249143	0.253379	0.516	0.477	1	1	Rnf4
0.000266295	0.236993	0.449	0.359	1	1	Gm5914
0.000268003	0.201304	0.895	0.929	1	1	Gabarap
0.000286693	0.20091	0.898	0.913	1	1	Ndufa6
0.000294513	0.302111	0.465	0.419	1	1	Ilf3
0.000300942	0.27412	0.5	0.453	1	1	Ube2r2
0.000310484	0.284491	0.379	0.306	1	1	Phf20
0.000326697	0.266533	0.582	0.56	1	1	Ttc14
0.00033321	0.276421	0.398	0.331	1	1	Mgat1
0.000333581	0.229162	0.348	0.266	1	1	Mbtd1
0.000346624	0.293721	0.871	0.849	1	1	Lars2
0.000350617	0.256194	0.441	0.388	1	1	Tpp1
0.000355326	0.21613	0.707	0.661	1	1	Mta2
0.000369156	0.275461	0.457	0.396	1	1	Ldb1
0.000378122	0.207085	0.727	0.714	1	1	Smarce1
0.000399946	0.261052	0.391	0.327	1	1	Mmd
0.000405788	0.217283	0.746	0.751	1	1	Elf1
0.000410477	0.22947	0.539	0.451	1	1	Ldhb
0.000413615	0.265629	0.348	0.286	1	1	Stard3
0.000429796	0.231518	0.242	0.163	1	1	Mpped2
0.000455988	0.310286	0.34	0.278	1	1	Nudt8
0.000457505	0.223306	0.25	0.17	1	1	Gm16565
0.000478597	0.268666	0.312	0.243	1	1	Itch
0.000478919	0.320084	0.391	0.317	1	1	Usp18
0.00048498	0.245744	0.402	0.322	1	1	Galnt10
0.000511936	0.275849	0.281	0.209	1	1	Wdr91
0.000512533	0.238564	0.672	0.686	1	1	Dnm2
0.000527144	0.243155	0.27	0.193	1	1	Tlr12
0.000553348	0.246015	0.465	0.412	1	1	Kansl2
0.000574074	0.217084	0.34	0.265	1	1	Tmem131l
0.000592024	0.206111	0.715	0.704	1	1	Fgfr1op2
0.00062942	0.273388	0.516	0.465	1	1	Vgll4
0.000639517	0.280117	0.469	0.417	1	1	Tax1bp3
0.0006462	0.226955	0.223	0.15	1	1	Trps1
0.000651396	0.208939	0.25	0.174	1	1	Slc25a23
0.000656431	0.237444	0.633	0.641	1	1	Mettl9
0.000683136	0.283735	0.465	0.406	1	1	Map4k4
0.000733595	0.244682	0.297	0.223	1	1	Cep170
0.000767644	0.202515	0.559	0.526	1	1	Vps72
0.000769561	0.241975	0.484	0.434	1	1	4833420G17Rik
0.000776544	0.224815	0.684	0.697	1	1	Maf1
0.000825126	0.234911	0.66	0.651	1	1	Rtn3
0.000879309	0.249127	0.27	0.203	1	1	Lman2l
0.000896526	0.261761	0.348	0.279	1	1	Rin3
0.000914981	0.342261	0.508	0.476	1	1	Clec2i
0.000952973	0.206052	0.602	0.566	1	1	Usp3
0.00100763	0.250578	0.543	0.526	1	1	Bcl7c
0.00101956	0.254434	0.246	0.184	1	1	Cd320
0.00107701	0.212161	0.648	0.67	1	1	Rab14
0.00118824	0.205787	0.781	0.78	1	1	Sin3b
0.00121925	0.240288	0.355	0.297	1	1	Thap11
0.00125339	0.26912	0.539	0.509	1	1	Midn
0.00130941	0.242327	0.754	0.772	1	1	Atrx
0.00134244	0.304176	0.59	0.577	1	1	Pycr2
0.00138247	0.203802	0.219	0.15	1	1	Kdm7a
0.00138545	0.235611	0.535	0.515	1	1	Rnf138
0.00141842	0.255203	0.391	0.336	1	1	Osbpl8
0.00143545	0.219835	0.625	0.597	1	1	Tia1
0.00164847	0.307577	0.504	0.497	1	1	Dcaf8
0.0016733	0.246847	0.352	0.288	1	1	Kif23
0.00179143	0.200157	0.73	0.749	1	1	Kmt2e
0.00207154	0.244818	0.371	0.32	1	1	Haghl
0.0021276	0.271472	0.508	0.496	1	1	Crtc3
0.00216564	0.233728	0.367	0.316	1	1	Sptlc1
0.00224765	0.210437	0.453	0.406	1	1	Ing4
0.00244561	0.224044	0.523	0.504	1	1	Wac
0.00248377	0.247409	0.203	0.143	1	1	Spns3
0.0025863	0.253156	0.41	0.36	1	1	Pecam1
0.00261349	0.251735	0.547	0.524	1	1	Gdi1
0.00270501	0.20605	0.523	0.459	1	1	Gm4258
0.00281311	0.210397	0.68	0.679	1	1	Foxp1
0.00285718	0.205021	0.672	0.688	1	1	Wdr33
0.0028948	0.231701	0.699	0.715	1	1	Pstpip1
0.00303075	0.273614	0.543	0.533	1	1	Elovl5
0.00304496	0.388188	0.559	0.508	1	1	Jun
0.0030637	0.220909	0.547	0.537	1	1	Rbm5
0.00315285	0.211212	0.59	0.575	1	1	Acads
0.0032397	0.227969	0.598	0.563	1	1	Rbmx
0.00338264	0.218742	0.41	0.355	1	1	AC149090.1
0.00359121	0.241864	0.363	0.318	1	1	Gmcl1
0.00359754	0.224062	0.316	0.265	1	1	Ppp2r5a
0.00372744	0.221503	0.27	0.207	1	1	Camk1d
0.00382014	0.209592	0.246	0.184	1	1	Zfp219
0.00413195	0.234675	0.656	0.666	1	1	Caprin1
0.0042625	0.210396	0.285	0.226	1	1	Pcmtd2
0.0044561	0.22459	0.586	0.594	1	1	Tra2a
0.00452988	0.256031	0.516	0.49	1	1	Runx1
0.00457399	0.258632	0.473	0.451	1	1	Sun2
0.00463761	0.230222	0.387	0.339	1	1	Tet3
0.00516565	0.208737	0.539	0.546	1	1	Ddx50
0.00527955	0.213007	0.352	0.293	1	1	Ypel5
0.00529393	0.205721	0.652	0.651	1	1	Cnpy2
0.00564369	0.200004	0.656	0.634	1	1	Smarcc1
0.00566337	0.232925	0.566	0.564	1	1	Brd3
0.0057895	0.236796	0.305	0.253	1	1	Cd1d1
0.00581304	0.23228	0.492	0.484	1	1	Fibp
0.00594831	0.241373	0.336	0.282	1	1	Pip5k1a
0.00640427	0.256752	0.445	0.422	1	1	Inpp5b
0.00669892	0.207664	0.234	0.18	1	1	Primpol
0.00674013	0.26744	0.395	0.37	1	1	Pex13
0.00681024	0.202218	0.328	0.274	1	1	Ube2h
0.00720451	0.21891	0.293	0.24	1	1	Gm13012
0.00732947	0.217457	0.57	0.571	1	1	Mospd3
0.00747803	0.221122	0.441	0.414	1	1	Itpr2
0.00856709	0.206242	0.227	0.176	1	1	Tgfbr1
0.00863419	0.253283	0.395	0.358	1	1	Mns1
0.00894097	0.250025	0.492	0.487	1	1	Smarcd1
0.00909148	0.23223	0.203	0.152	1	1	Plekho1
0.00936221	0.243585	0.395	0.367	1	1	Zfp266
0.009647	0.206859	0.363	0.319	1	1	Xpc
0.00972425	0.205759	0.43	0.4	1	1	Ogt
0.00990732	0.214904	0.457	0.433	1	1	Stx6
0.0099855	0.207615	0.449	0.437	1	1	Trmt1
1.14741e-64	1.0273	0.823	0.244	3.67366e-60	2	Tox2
8.8412e-61	1.15729	1	0.994	2.83069e-56	2	Crip1
9.68679e-60	1.46024	0.99	0.55	3.10142e-55	2	Igfbp4
1.6103e-56	1.08876	0.869	0.324	5.15569e-52	2	Tuba8
7.22106e-49	0.99718	0.949	0.479	2.31197e-44	2	Gsn
4.71819e-48	1.17323	0.955	0.506	1.51062e-43	2	Plac8
2.03194e-45	1.08546	0.949	0.507	6.50566e-41	2	Tmem121
5.48271e-44	1.27384	1	0.678	1.7554e-39	2	Gzma
1.41783e-43	0.942797	1	0.929	4.53947e-39	2	Cd247
4.36727e-42	0.982819	0.965	0.586	1.39827e-37	2	Sell
1.63908e-36	0.829395	0.919	0.467	5.24785e-32	2	Etv5
8.88027e-33	0.763762	0.995	0.933	2.8432e-28	2	Lgals9
3.03376e-32	0.600948	1	0.976	9.71318e-28	2	Snrpe
7.43881e-32	0.834313	0.929	0.577	2.38168e-27	2	Pdcd1
5.0016e-30	0.583182	0.99	0.947	1.60136e-25	2	Atp5f1
1.0338e-29	0.673209	0.985	0.835	3.30992e-25	2	Cmtm7
2.58256e-28	0.661267	0.641	0.254	8.26858e-24	2	Izumo1r
8.80201e-28	0.731234	0.96	0.699	2.81814e-23	2	Arrb2
1.06914e-27	0.668174	0.803	0.435	3.42308e-23	2	Aldh2
3.07762e-27	0.703116	0.702	0.327	9.8536e-23	2	Ccr7
7.11116e-25	0.656669	0.758	0.39	2.27678e-20	2	B630019A10Rik
2.20081e-24	0.451334	0.333	0.087	7.04632e-20	2	Cx3cr1
3.48092e-24	0.865644	0.833	0.527	1.11449e-19	2	Gyg
1.81888e-23	0.337357	0.429	0.133	5.8235e-19	2	Gm29017
2.95198e-22	0.618985	0.652	0.323	9.45136e-18	2	Mns1
3.22541e-22	0.590994	0.949	0.771	1.03268e-17	2	Tespa1
3.449e-22	0.473808	1	0.941	1.10427e-17	2	Actr3
1.11952e-21	0.386789	0.596	0.243	3.58437e-17	2	Igf1r
1.32505e-21	0.464499	0.5	0.18	4.24241e-17	2	Sox5
2.95194e-21	0.637174	0.96	0.874	9.45123e-17	2	Uqcrq
3.42013e-21	0.571002	0.949	0.757	1.09502e-16	2	Cd164
3.85954e-21	0.330139	0.298	0.078	1.23571e-16	2	Pgam2
4.14511e-21	0.567112	0.975	0.679	1.32714e-16	2	Sh2d1a
1.16343e-20	0.460867	1	0.936	3.72495e-16	2	Prdx2
1.51944e-20	0.33066	0.343	0.102	4.86481e-16	2	Slc15a1
4.36529e-20	0.319024	0.364	0.117	1.39764e-15	2	Gm15708
5.61038e-20	0.370181	1	0.992	1.79627e-15	2	Ptprcap
5.84405e-20	0.72919	0.737	0.385	1.87109e-15	2	Cpa3
9.36665e-20	0.412659	0.49	0.197	2.99892e-15	2	P2rx7
2.70492e-19	0.494015	0.571	0.267	8.66035e-15	2	Tedc1
2.94856e-19	0.561716	0.929	0.712	9.4404e-15	2	Hmga1
3.67268e-19	0.481688	0.985	0.835	1.17588e-14	2	Rasgrp1
4.14163e-19	0.490721	0.843	0.492	1.32602e-14	2	Tmem108
2.2635e-18	0.539315	0.808	0.49	7.24705e-14	2	Exoc4
4.20566e-18	0.520977	0.985	0.797	1.34653e-13	2	Cd27
4.24097e-18	0.569553	0.884	0.66	1.35783e-13	2	Mta3
4.24634e-18	0.370891	0.46	0.177	1.35955e-13	2	2610307P16Rik
5.00149e-18	0.549624	0.949	0.779	1.60133e-13	2	Sh3kbp1
5.3558e-18	0.344408	0.429	0.156	1.71477e-13	2	Wfs1
6.19594e-18	0.499188	0.606	0.29	1.98375e-13	2	Usp18
6.74401e-18	1.41558	0.404	0.161	2.15923e-13	2	Myo6
1.86611e-17	0.685718	0.778	0.475	5.97473e-13	2	Bcl2
3.05177e-17	0.440983	0.515	0.231	9.77085e-13	2	Trat1
6.45217e-17	0.451126	0.889	0.592	2.06579e-12	2	Fam169b
6.95323e-17	0.356986	0.495	0.211	2.22622e-12	2	Themis
9.96193e-17	0.266764	0.359	0.124	3.18951e-12	2	Milr1
1.17734e-16	0.430289	0.505	0.233	3.76949e-12	2	Ddah2
2.01422e-16	0.386448	0.586	0.286	6.44894e-12	2	Hspb11
2.36957e-16	0.408491	0.99	0.887	7.58666e-12	2	Rap1a
2.8025e-16	0.534816	0.773	0.471	8.97276e-12	2	Tnfsf11
3.20349e-16	0.390109	0.949	0.752	1.02566e-11	2	Chchd3
4.53997e-16	0.561216	0.677	0.405	1.45356e-11	2	Dtnbp1
9.09088e-16	0.294402	0.323	0.112	2.91063e-11	2	Mpp4
1.63862e-15	0.496422	0.843	0.592	5.24638e-11	2	Lztfl1
2.71369e-15	0.511396	0.626	0.365	8.68843e-11	2	Atp8b4
2.94328e-15	0.473099	0.899	0.627	9.4235e-11	2	Hnrnpll
3.89893e-15	0.376385	0.273	0.088	1.24832e-10	2	4932438H23Rik
7.1609e-15	0.560939	0.697	0.395	2.2927e-10	2	Ccr8
1.21528e-14	0.299275	0.535	0.251	3.89096e-10	2	Usp11
1.42796e-14	0.53973	0.949	0.709	4.5719e-10	2	Blk
1.96615e-14	0.283185	0.303	0.106	6.29503e-10	2	Ptgir
3.44675e-14	0.376471	0.869	0.567	1.10355e-09	2	Coro7
3.71773e-14	0.228721	0.308	0.11	1.19031e-09	2	Myl6b
6.89912e-14	0.451781	0.995	0.82	2.20889e-09	2	Ccr9
8.43821e-14	0.455674	0.697	0.414	2.70166e-09	2	Eng
2.03038e-13	0.392947	0.616	0.353	6.50066e-09	2	Rnf125
2.04036e-13	0.418915	0.965	0.811	6.53261e-09	2	Camk2d
2.51881e-13	0.386688	0.535	0.269	8.06447e-09	2	Calcoco1
3.48098e-13	0.412677	0.985	0.85	1.1145e-08	2	Tes
3.68982e-13	0.375858	0.975	0.896	1.18137e-08	2	Hnrnpa1
4.47841e-13	0.402812	0.778	0.521	1.43385e-08	2	St6gal1
1.21211e-12	0.302191	0.414	0.184	3.8808e-08	2	Clec12a
1.31081e-12	0.441523	0.965	0.811	4.19683e-08	2	Tcf7
1.54981e-12	0.265752	0.596	0.297	4.96204e-08	2	Rapgef3
2.02868e-12	0.355701	0.778	0.502	6.49523e-08	2	Sytl1
2.9029e-12	0.344652	0.591	0.318	9.29421e-08	2	Rbpms
3.43111e-12	0.473081	0.722	0.472	1.09854e-07	2	Aff4
3.72077e-12	0.377952	0.636	0.38	1.19128e-07	2	Batf
4.01269e-12	0.373424	0.682	0.446	1.28474e-07	2	Ddx19a
4.37361e-12	0.412921	0.97	0.898	1.4003e-07	2	Npc2
6.89774e-12	0.40484	0.894	0.715	2.20845e-07	2	Pdha1
1.08322e-11	0.36078	0.596	0.35	3.46814e-07	2	Gstt2
1.64842e-11	0.321317	0.995	0.955	5.27774e-07	2	Grcc10
1.8751e-11	0.337129	0.5	0.26	6.0035e-07	2	Tdrkh
1.972e-11	0.306577	0.46	0.231	6.31374e-07	2	Itga4
2.04883e-11	0.310917	0.631	0.378	6.55973e-07	2	Mical1
4.48116e-11	0.329177	0.601	0.355	1.43473e-06	2	Mgst2
6.51966e-11	0.275723	0.949	0.752	2.0874e-06	2	Slc9a9
7.09114e-11	0.219941	1	1	2.27037e-06	2	Tmsb10
7.13854e-11	0.371723	0.894	0.697	2.28555e-06	2	Dok2
8.2628e-11	0.312975	0.98	0.96	2.6455e-06	2	Gpi1
8.6291e-11	0.361499	0.818	0.559	2.76278e-06	2	Plscr3
1.4411e-10	0.345	0.869	0.63	4.61398e-06	2	Sox13
2.04782e-10	0.343105	0.904	0.694	6.5565e-06	2	Tpm4
2.06469e-10	0.256288	0.581	0.322	6.61052e-06	2	Baz2b
2.12342e-10	0.325602	0.697	0.455	6.79855e-06	2	Sypl
2.34963e-10	0.241368	0.995	0.998	7.52281e-06	2	Pcbp2
3.81138e-10	0.317813	0.934	0.815	1.22029e-05	2	Saraf
3.88604e-10	0.305464	0.485	0.263	1.24419e-05	2	Heg1
4.34069e-10	0.219759	0.374	0.176	1.38976e-05	2	Emilin1
5.56823e-10	0.355096	0.848	0.632	1.78278e-05	2	Abcb9
6.21853e-10	0.294841	1	0.994	1.99099e-05	2	Actg1
8.80136e-10	0.29203	0.727	0.459	2.81793e-05	2	Pafah1b3
9.99194e-10	0.242245	0.313	0.143	3.19912e-05	2	Prr7
1.15394e-09	0.276852	0.606	0.359	3.69456e-05	2	Bpgm
1.26003e-09	0.325905	0.97	0.732	4.03423e-05	2	Marcksl1
1.30906e-09	0.240162	1	0.999	4.19123e-05	2	Hsp90ab1
1.40712e-09	0.777532	0.404	0.216	4.50516e-05	2	Gem
1.69931e-09	0.332048	0.687	0.438	5.44068e-05	2	Gm4258
1.82698e-09	0.274144	1	0.994	5.84944e-05	2	Cd3d
1.964e-09	0.293324	0.899	0.688	6.28814e-05	2	Pglyrp2
2.20376e-09	0.209089	0.232	0.089	7.05579e-05	2	Hes1
2.51896e-09	0.30011	0.949	0.812	8.06496e-05	2	Gata3
2.97294e-09	0.288765	0.909	0.703	9.51846e-05	2	Idh2
3.56379e-09	0.267198	0.53	0.308	0.000114102	2	Oxct1
3.58108e-09	0.213105	0.394	0.2	0.000114655	2	Homer3
3.90435e-09	0.2296	0.5	0.27	0.000125006	2	St8sia4
4.13866e-09	0.271375	0.354	0.17	0.000132507	2	Dusp10
5.24842e-09	0.300865	0.843	0.666	0.000168039	2	Commd3
6.0801e-09	0.284313	0.803	0.567	0.000194667	2	Kcnn4
6.46349e-09	0.221185	0.258	0.11	0.000206942	2	Susd1
6.90422e-09	0.233413	1	0.996	0.000221052	2	Eif3f
7.40878e-09	0.213648	0.212	0.082	0.000237207	2	Pdgfrb
1.09738e-08	0.31407	0.727	0.506	0.000351348	2	Eci2
1.12756e-08	0.290519	0.955	0.709	0.000361011	2	Sox4
1.19485e-08	0.242816	0.338	0.168	0.000382554	2	Gimap1os
1.21967e-08	0.306331	0.884	0.68	0.000390502	2	Tox
1.39764e-08	0.256112	0.53	0.312	0.000447482	2	Ap1b1
1.39953e-08	0.232931	0.985	0.938	0.000448088	2	Gpx4
1.4155e-08	0.200647	0.515	0.287	0.0004532	2	Stap1
1.49674e-08	0.263501	0.843	0.613	0.00047921	2	Ptpn6
1.98851e-08	0.311847	0.768	0.564	0.000636661	2	Blmh
2.3966e-08	0.297599	0.884	0.709	0.00076732	2	Aimp1
3.27776e-08	0.259677	0.525	0.326	0.00104944	2	2310009B15Rik
3.56719e-08	0.297166	0.596	0.372	0.00114211	2	Gstp3
3.95334e-08	0.231506	0.525	0.317	0.00126574	2	Zfp277
4.04988e-08	0.265173	0.611	0.394	0.00129665	2	Igbp1
4.13383e-08	0.279073	0.768	0.551	0.00132353	2	Acads
4.61098e-08	0.241293	0.944	0.843	0.0014763	2	Fyb
4.88591e-08	0.238955	0.707	0.473	0.00156432	2	Gimap5
4.98384e-08	0.263254	0.904	0.68	0.00159568	2	Lef1
5.43538e-08	0.326159	0.753	0.574	0.00174024	2	Mrpl24
6.60243e-08	0.232257	0.439	0.248	0.0021139	2	Pacsin1
6.70254e-08	0.290799	0.818	0.621	0.00214595	2	Rcbtb2
6.91674e-08	0.30515	0.596	0.404	0.00221453	2	AB124611
8.16361e-08	0.275412	0.803	0.593	0.00261374	2	Gimap9
8.37127e-08	0.239104	0.949	0.834	0.00268023	2	Abhd8
8.37293e-08	0.325477	0.727	0.526	0.00268076	2	Cxxc5
1.01367e-07	0.224321	0.404	0.226	0.00324548	2	Coro2a
1.0566e-07	0.289944	0.505	0.309	0.00338291	2	Emid1
1.05894e-07	0.265051	0.975	0.917	0.0033904	2	Gabarap
1.11474e-07	0.335758	0.854	0.736	0.00356907	2	Actr10
1.27111e-07	0.256356	0.854	0.62	0.0040697	2	Cnot6l
1.45466e-07	0.214121	0.884	0.672	0.00465739	2	Cux1
1.84123e-07	0.213769	0.53	0.322	0.00589508	2	Ccdc28b
1.85668e-07	0.251292	0.444	0.251	0.00594453	2	Zfp358
1.94359e-07	0.258189	0.662	0.45	0.00622279	2	Ptk2b
2.33905e-07	0.283486	0.747	0.519	0.00748894	2	Dap
3.01331e-07	0.205257	1	0.992	0.00964772	2	Rps6
3.28517e-07	0.217739	0.687	0.471	0.0105181	2	Vrk3
3.51598e-07	0.207486	0.833	0.595	0.0112571	2	Gimap6
3.77714e-07	0.281433	0.667	0.47	0.0120933	2	Casp3
3.86649e-07	0.201511	0.899	0.732	0.0123793	2	Bcl11b
4.04991e-07	0.230326	0.818	0.632	0.0129666	2	Mrpl58
4.11413e-07	0.273792	0.939	0.832	0.0131722	2	Chd3
4.7049e-07	0.219496	0.672	0.465	0.0150637	2	Mplkip
5.09217e-07	0.229204	0.944	0.761	0.0163036	2	Abi3
5.17568e-07	0.223534	0.995	0.963	0.016571	2	Atp5c1
5.77682e-07	0.288057	0.631	0.441	0.0184956	2	Grb2
7.61544e-07	0.209759	0.768	0.579	0.0243824	2	Tia1
7.83618e-07	0.277148	0.212	0.096	0.0250891	2	Gm49708
8.05694e-07	0.265569	0.848	0.633	0.0257959	2	Dctn2
8.15602e-07	0.238486	0.434	0.262	0.0261131	2	Actn1
8.25239e-07	0.229418	0.566	0.388	0.0264217	2	Tmem251
9.51502e-07	0.213342	0.98	0.929	0.0304642	2	Skp1a
1.07582e-06	0.221231	0.51	0.32	0.0344445	2	Abtb1
1.33488e-06	0.229418	0.581	0.388	0.0427388	2	Trappc1
1.35616e-06	0.241869	0.98	0.873	0.0434201	2	Polr1d
1.47929e-06	0.238541	0.97	0.897	0.0473625	2	Eif3e
1.50564e-06	0.226037	0.596	0.402	0.0482059	2	Inpp5b
1.52819e-06	0.242704	0.985	0.9	0.048928	2	Cox7a2l
1.56568e-06	0.336477	0.742	0.552	0.0501285	2	Ifi27
1.69421e-06	0.271151	0.788	0.602	0.0542434	2	Dpf2
1.82361e-06	0.249383	0.813	0.65	0.0583866	2	Ccni
1.83727e-06	0.210471	0.515	0.333	0.0588238	2	Impa2
1.84378e-06	0.269394	0.874	0.717	0.0590324	2	Ndufs2
1.88175e-06	0.304214	0.793	0.648	0.0602481	2	Gnai3
2.18349e-06	0.242381	0.995	0.974	0.0699086	2	Tubb5
2.46072e-06	0.234408	0.97	0.891	0.0787849	2	Rhog
2.5236e-06	0.255793	0.303	0.165	0.0807982	2	Gm16565
2.54747e-06	0.240288	0.449	0.281	0.0815625	2	Fndc3a
2.62888e-06	0.204792	0.273	0.142	0.0841689	2	I730030J21Rik
2.72685e-06	0.208644	0.278	0.149	0.0873056	2	Paxbp1
2.95895e-06	0.223496	0.944	0.882	0.0947368	2	Ube2d2a
3.13866e-06	0.253976	0.843	0.731	0.10049	2	Lamtor4
3.23246e-06	0.249916	0.636	0.392	0.103494	2	Cd24a
3.49336e-06	0.204277	0.692	0.497	0.111847	2	Phax
3.97567e-06	0.278266	0.768	0.605	0.127289	2	Rps6ka1
3.99705e-06	0.269102	0.682	0.487	0.127974	2	Stt3b
4.42821e-06	0.233338	0.576	0.391	0.141778	2	Igf2bp3
4.62005e-06	0.238147	0.616	0.427	0.14792	2	Ldlrad4
4.63638e-06	0.230138	0.848	0.72	0.148443	2	Fam49b
4.89009e-06	0.22185	0.864	0.674	0.156566	2	Sp110
4.89165e-06	0.200715	0.747	0.557	0.156616	2	Prkd2
5.75053e-06	0.200033	0.975	0.911	0.184115	2	Ywhae
6.62841e-06	0.221489	0.576	0.391	0.212222	2	Tspan31
6.823e-06	0.209362	0.955	0.893	0.218452	2	Tecr
6.87889e-06	0.238182	0.884	0.722	0.220241	2	R3hdm4
7.11774e-06	0.235766	0.848	0.678	0.227889	2	Arpc1a
8.62522e-06	0.210366	0.505	0.327	0.276154	2	H2-Oa
1.02516e-05	0.201611	0.758	0.565	0.328227	2	Kbtbd11
1.1484e-05	0.205187	0.444	0.282	0.367684	2	Paox
1.23214e-05	0.208452	0.934	0.856	0.394494	2	H2afy
1.23912e-05	0.206916	0.995	0.975	0.39673	2	Sumo2
1.28028e-05	0.262065	0.692	0.514	0.409906	2	Mrpl9
1.34201e-05	0.212478	0.702	0.513	0.429672	2	Pitpnc1
1.45661e-05	0.203991	0.763	0.612	0.466363	2	Kdelr1
2.27596e-05	0.204233	0.793	0.582	0.728696	2	Cd81
2.40839e-05	0.216777	0.566	0.393	0.771094	2	Eif2a
2.55983e-05	0.211427	0.934	0.808	0.819582	2	Atxn10
2.60589e-05	0.218765	0.621	0.464	0.834327	2	Cmc1
3.40435e-05	0.214307	0.692	0.512	1	2	Cnih1
3.64541e-05	0.20215	0.833	0.712	1	2	Acap1
3.74645e-05	0.216142	0.611	0.459	1	2	Arhgef6
4.08269e-05	0.204457	0.747	0.576	1	2	Myb
5.19577e-05	0.212774	0.722	0.561	1	2	Mob3a
5.64831e-05	0.215129	0.859	0.718	1	2	Hdac1
0.000100281	0.254852	0.813	0.658	1	2	Id3
0.000108665	0.256205	0.747	0.591	1	2	Runx3
0.00011528	0.21168	0.732	0.6	1	2	Wbp1
0.000131854	0.203966	0.934	0.833	1	2	Akr1a1
0.000132389	0.201568	0.571	0.418	1	2	Ethe1
0.000136127	0.242096	0.707	0.562	1	2	Qars
0.000157709	0.209664	0.864	0.726	1	2	Slc25a4
0.00018614	0.206882	0.727	0.554	1	2	Ezh2
0.000216023	0.209725	0.525	0.397	1	2	Glipr1
0.000217365	0.201542	0.672	0.542	1	2	Rbm7
0.000294777	0.203982	0.742	0.599	1	2	Commd4
0.000301186	0.203347	0.939	0.825	1	2	Mrpl30
0.000352637	0.212706	0.803	0.671	1	2	Pld3
0.000390086	0.219968	0.646	0.498	1	2	Jun
0.000411025	0.202951	0.904	0.772	1	2	Vdac1
0.000519015	0.204978	0.894	0.787	1	2	Arhgap9
0.00067512	0.349069	0.662	0.567	1	2	Pycr2
0.00146916	0.219068	0.753	0.644	1	2	Atp6v0d1
0.00161038	0.222694	0.308	0.207	1	2	Tubb2a
0.00243141	0.207298	0.242	0.153	1	2	Tubb2b
0.00907198	0.301759	0.247	0.172	1	2	Hist1h2ap
3.25604e-65	0.251166	0.302	0.013	1.04249e-60	3	Dnph1
7.29956e-62	1.23151	0.719	0.137	2.3371e-57	3	Ccnb2
1.97752e-57	0.71799	0.662	0.123	6.33141e-53	3	Gm29017
4.26436e-57	0.557936	0.748	0.148	1.36532e-52	3	Cnn3
1.15604e-55	1.19718	0.993	0.703	3.70129e-51	3	Txn1
5.39788e-54	1.57021	1	0.799	1.72824e-49	3	Hmgn2
1.05796e-52	0.332931	0.288	0.018	3.38726e-48	3	Bex6
2.45816e-52	1.22513	1	0.874	7.87029e-48	3	Uqcrq
5.85954e-52	0.535456	0.576	0.097	1.87605e-47	3	Mpp4
3.28797e-50	0.842372	1	0.999	1.05271e-45	3	Hsp90ab1
4.04311e-50	0.783854	1	1	1.29448e-45	3	Ppia
1.80444e-49	1.50941	1	0.937	5.77726e-45	3	H2afz
3.71562e-49	0.958568	1	0.897	1.18963e-44	3	Hnrnpa1
1.22793e-47	0.963251	1	0.969	3.93145e-43	3	Ybx1
1.01013e-43	1.27719	1	0.692	3.23412e-39	3	Stmn1
1.42277e-43	0.928831	0.784	0.208	4.55529e-39	3	Pclaf
3.05644e-43	0.737442	0.626	0.143	9.7858e-39	3	Lockd
7.54514e-43	0.789816	0.568	0.119	2.41573e-38	3	Gm4316
3.0117e-40	0.748581	1	0.965	9.64257e-36	3	Gapdh
3.28512e-40	0.776859	1	0.962	1.0518e-35	3	Rpl22l1
1.04144e-39	0.714285	1	0.966	3.33439e-35	3	Atp5b
4.16046e-39	0.530608	0.655	0.171	1.33206e-34	3	Gm10282
5.79867e-39	0.873131	1	0.998	1.85656e-34	3	Hmgb1
7.32675e-39	0.772202	1	1	2.34581e-34	3	Ptma
4.05923e-38	0.229396	0.324	0.039	1.29965e-33	3	Fads2
4.09102e-38	0.360771	0.403	0.064	1.30982e-33	3	Slc22a3
4.45996e-38	0.843712	1	0.98	1.42795e-33	3	Eif5a
6.64889e-38	0.88473	1	0.866	2.12878e-33	3	Prdx1
3.60459e-36	0.604565	1	0.999	1.15408e-31	3	Rps2
1.18468e-35	0.811014	0.964	0.599	3.79299e-31	3	Dbi
5.72294e-35	0.351969	0.475	0.094	1.83231e-30	3	Mcub
1.21096e-34	0.704086	1	0.981	3.87713e-30	3	Atp5g3
1.49427e-34	1.01212	0.784	0.27	4.78419e-30	3	Itm2a
1.04721e-33	0.851632	0.64	0.175	3.35285e-29	3	Ube2c
1.19775e-33	0.267135	0.324	0.045	3.83485e-29	3	5033406O09Rik
1.4102e-33	0.74745	1	0.883	4.51502e-29	3	Hmgn1
2.10068e-33	0.656825	0.633	0.176	6.72576e-29	3	Spc24
2.4248e-33	0.463586	0.54	0.128	7.76348e-29	3	Knstrn
7.89296e-33	0.560184	1	0.997	2.52709e-28	3	Rbm3
9.5141e-33	0.688608	1	0.929	3.04613e-28	3	Skp1a
1.43005e-32	0.588628	1	0.997	4.57859e-28	3	Hnrnpa2b1
1.79251e-32	0.65169	1	0.948	5.73909e-28	3	Atp5f1
1.84904e-32	0.880625	0.899	0.377	5.92006e-28	3	Cd24a
6.19095e-32	0.827048	0.986	0.698	1.98216e-27	3	Selenoh
2.9633e-31	0.506691	0.554	0.137	9.4876e-27	3	Tk1
3.05238e-31	0.665321	1	0.866	9.77281e-27	3	Swi5
4.37285e-31	1.01487	0.986	0.749	1.40006e-26	3	Hsp90aa1
5.90955e-31	1.16633	0.647	0.213	1.89206e-26	3	Cenpa
2.19574e-30	0.64641	0.54	0.141	7.03011e-26	3	Cdca3
2.71165e-30	0.588366	1	0.93	8.68189e-26	3	Atp5j
4.03979e-30	0.79092	1	0.762	1.29342e-25	3	Tkt
4.8123e-30	0.704255	0.59	0.159	1.54075e-25	3	Birc5
7.24197e-30	0.66383	0.791	0.308	2.31866e-25	3	Psat1
8.9908e-30	0.644992	0.619	0.191	2.87858e-25	3	1500009L16Rik
1.479e-29	0.251944	0.446	0.097	4.7353e-25	3	Pkig
1.68294e-29	1.05673	0.993	0.87	5.38825e-25	3	Ran
3.3241e-29	0.331671	1	1	1.06428e-24	3	Rpl41
4.24303e-29	0.794007	0.835	0.349	1.35849e-24	3	Tuba8
1.20473e-28	0.439027	1	0.997	3.85717e-24	3	Rpl3
1.73902e-28	0.723611	0.698	0.251	5.56781e-24	3	Cdca7
2.41797e-28	0.619155	1	0.911	7.74163e-24	3	Ywhae
2.84724e-28	0.509933	0.719	0.234	9.11601e-24	3	Lig1
3.0721e-28	0.496574	1	0.984	9.83596e-24	3	Atp5g2
1.15466e-27	0.629359	0.799	0.321	3.69687e-23	3	AI506816
1.26815e-27	0.83697	0.993	0.917	4.06025e-23	3	Mif
2.083e-27	0.816289	0.719	0.262	6.66914e-23	3	Izumo1r
2.10688e-27	0.617609	1	0.864	6.7456e-23	3	Cox6a1
2.29658e-27	0.778854	0.871	0.42	7.35295e-23	3	Siva1
2.63596e-27	0.697408	0.993	0.705	8.43955e-23	3	Rps27l
2.94766e-27	0.214212	0.374	0.073	9.43753e-23	3	Angpt1
3.68768e-27	0.486356	1	0.995	1.18069e-22	3	Fth1
4.31923e-27	0.565026	1	0.977	1.38289e-22	3	Snrpe
4.4742e-27	0.584725	1	0.884	1.43251e-22	3	Psma7
4.48435e-27	0.61141	1	0.969	1.43576e-22	3	Hnrnpa3
7.59666e-27	0.721701	0.993	0.521	2.43222e-22	3	Plac8
8.91859e-27	0.823195	0.849	0.401	2.85546e-22	3	Cks1b
1.11868e-26	0.210789	0.345	0.067	3.58167e-22	3	Egfl7
1.18709e-26	0.668125	0.64	0.212	3.8007e-22	3	Tyms
1.26989e-26	0.525085	0.799	0.299	4.06581e-22	3	Fabp5
1.43461e-26	0.435281	1	1	4.59318e-22	3	Cfl1
2.29414e-26	0.674093	0.971	0.615	7.34515e-22	3	Impdh2
2.57859e-26	0.235807	0.23	0.03	8.25586e-22	3	I830077J02Rik
2.8001e-26	0.65862	0.849	0.39	8.96508e-22	3	Hmgb3
4.52337e-26	0.652917	0.971	0.582	1.44825e-21	3	Snrpa
7.42768e-26	0.498872	1	0.969	2.37812e-21	3	Cox6c
7.70942e-26	0.865582	0.928	0.53	2.46832e-21	3	Dut
8.54931e-26	0.855227	1	0.994	2.73723e-21	3	Crip1
8.58508e-26	0.551287	0.993	0.893	2.74868e-21	3	Mdh1
8.59438e-26	0.782896	0.806	0.392	2.75166e-21	3	Nasp
1.46532e-25	0.28045	0.496	0.128	4.69152e-21	3	Tsc22d1
1.48329e-25	0.390324	1	0.999	4.74906e-21	3	Rpl14
1.62523e-25	0.445237	1	0.993	5.2035e-21	3	Rps6
1.83303e-25	0.597745	0.993	0.769	5.8688e-21	3	Vdac1
3.03096e-25	0.599523	0.77	0.29	9.70423e-21	3	Mcm5
5.91991e-25	0.722555	0.978	0.763	1.89538e-20	3	Anp32e
9.08401e-25	0.66538	1	0.805	2.90843e-20	3	Banf1
1.74984e-24	0.692109	1	0.839	5.60245e-20	3	Cmtm7
1.80502e-24	0.750112	0.957	0.645	5.77915e-20	3	Pgam1
2.06008e-24	0.680392	1	0.908	6.59577e-20	3	Anp32b
2.79929e-24	0.260437	0.309	0.059	8.9625e-20	3	Itih5
3.8238e-24	0.486959	1	0.942	1.22427e-19	3	Cox5b
5.10955e-24	0.258076	0.388	0.087	1.63592e-19	3	Camk2a
5.93762e-24	0.343563	0.424	0.109	1.90105e-19	3	2610318N02Rik
7.30833e-24	1.14371	0.971	0.73	2.33991e-19	3	Hmgb2
1.59739e-23	0.604585	0.964	0.763	5.11437e-19	3	Tcp1
1.71126e-23	0.232744	0.417	0.103	5.47893e-19	3	Poc1a
1.74996e-23	0.474202	0.734	0.273	5.60284e-19	3	Uhrf1
1.90763e-23	0.611906	0.993	0.844	6.10765e-19	3	Pomp
2.53863e-23	0.552755	1	0.885	8.12793e-19	3	Atpif1
2.88385e-23	0.413639	0.655	0.23	9.23322e-19	3	Cenpw
3.90046e-23	0.602593	0.95	0.582	1.24881e-18	3	Psmc1
4.48225e-23	0.408982	0.504	0.147	1.43508e-18	3	Tacc3
4.74985e-23	0.424152	1	0.963	1.52076e-18	3	Atp5c1
6.58263e-23	0.51756	1	0.976	2.10756e-18	3	Rps17
7.52889e-23	0.338188	0.568	0.181	2.41052e-18	3	Nmral1
1.40265e-22	0.632618	1	0.946	4.49088e-18	3	Slc25a5
2.11418e-22	0.313211	0.518	0.153	6.76897e-18	3	Dhfr
2.14048e-22	0.502172	1	0.878	6.85318e-18	3	Atp5o
2.14871e-22	0.588072	0.784	0.324	6.87953e-18	3	Mns1
2.69263e-22	0.617448	0.82	0.386	8.62098e-18	3	Nucks1
2.72447e-22	0.67804	0.971	0.725	8.72292e-18	3	Snrpd1
3.24432e-22	0.394973	0.647	0.223	1.03873e-17	3	Itga4
3.88711e-22	0.793689	0.921	0.531	1.24453e-17	3	Gyg
4.51619e-22	0.538651	0.719	0.299	1.44595e-17	3	Oxct1
6.30995e-22	0.670954	0.511	0.164	2.02026e-17	3	Cdca8
6.83323e-22	0.627259	0.727	0.311	2.18779e-17	3	Mcm2
7.59446e-22	0.609267	0.698	0.286	2.43152e-17	3	Rrm1
7.91638e-22	0.580471	0.978	0.798	2.53459e-17	3	Pgk1
8.4725e-22	0.770086	0.942	0.669	2.71264e-17	3	Srsf2
9.18386e-22	0.519962	1	0.879	2.9404e-17	3	Tomm6
1.0212e-21	0.386679	0.698	0.257	3.26957e-17	3	Pmf1
1.10164e-21	0.626628	0.719	0.311	3.52711e-17	3	Cd5
1.15813e-21	0.396517	0.417	0.111	3.70798e-17	3	Cenpe
1.25527e-21	0.410241	0.791	0.322	4.01901e-17	3	Slirp
1.44056e-21	0.308134	0.36	0.086	4.61223e-17	3	Bub1b
1.44889e-21	0.521458	0.986	0.815	4.63891e-17	3	Psmb6
1.51824e-21	0.251647	0.381	0.097	4.86095e-17	3	Cenpp
1.52855e-21	0.530374	0.799	0.343	4.89397e-17	3	Mcm4
1.72429e-21	0.362232	0.705	0.263	5.52066e-17	3	Hist1h2ae
2.0204e-21	0.396118	0.597	0.209	6.46872e-17	3	Hmgn5
2.49082e-21	0.262714	0.511	0.152	7.97485e-17	3	Hist1h4i
3.06803e-21	0.456735	0.763	0.312	9.82291e-17	3	Rbpms
3.36033e-21	0.629388	1	0.844	1.07588e-16	3	Nme1
3.38532e-21	0.790611	0.655	0.257	1.08388e-16	3	Cks2
4.28757e-21	0.247125	0.46	0.131	1.37275e-16	3	Chchd6
4.42365e-21	0.886622	0.95	0.683	1.41632e-16	3	Ranbp1
5.64551e-21	0.434625	0.727	0.276	1.80752e-16	3	Tox2
5.92916e-21	0.863752	0.59	0.215	1.89834e-16	3	Lef1os1
6.53057e-21	0.338679	0.54	0.179	2.09089e-16	3	Cenps
7.8364e-21	0.650731	0.755	0.336	2.50898e-16	3	Mcm3
7.85542e-21	0.579161	0.547	0.194	2.51507e-16	3	Als2
9.79157e-21	0.43599	0.583	0.201	3.13497e-16	3	Hells
1.15774e-20	0.493783	1	0.883	3.70674e-16	3	Park7
1.49695e-20	0.536534	1	0.995	4.79279e-16	3	Actg1
1.61491e-20	0.394338	0.791	0.329	5.17046e-16	3	Ppih
1.92062e-20	0.518075	0.871	0.418	6.14924e-16	3	Fdps
2.11596e-20	0.637518	0.978	0.716	6.77468e-16	3	Hmga1
2.54729e-20	0.670561	0.432	0.132	8.15567e-16	3	Tpx2
3.37992e-20	0.494917	0.374	0.103	1.08215e-15	3	Ccnb1
3.56473e-20	0.535911	1	0.885	1.14132e-15	3	Vcp
3.59413e-20	0.441104	0.993	0.961	1.15073e-15	3	Atp5j2
3.78977e-20	0.304256	0.432	0.128	1.21337e-15	3	Fignl1
3.84261e-20	0.610155	0.993	0.938	1.23029e-15	3	Hnrnpab
5.57067e-20	0.551354	0.511	0.176	1.78356e-15	3	Cd28
6.74512e-20	0.590542	0.986	0.862	2.15959e-15	3	Snrpb
7.30025e-20	0.765689	0.842	0.473	2.33732e-15	3	Mcm6
7.657e-20	0.526168	1	0.829	2.45154e-15	3	Psma3
8.33157e-20	0.319137	0.525	0.171	2.66752e-15	3	Gins2
8.98139e-20	0.560685	0.978	0.722	2.87557e-15	3	Anapc5
1.12384e-19	0.349223	0.568	0.196	3.5982e-15	3	Syce2
1.17379e-19	0.530959	0.993	0.86	3.75813e-15	3	Snrpf
1.27982e-19	0.559336	1	0.887	4.09758e-15	3	Hint1
1.2923e-19	0.536702	0.957	0.64	4.13755e-15	3	Psma1
1.31e-19	0.542231	0.676	0.281	4.19422e-15	3	Cdk6
1.45653e-19	0.740741	0.964	0.57	4.66337e-15	3	Igfbp4
1.72728e-19	0.440696	1	0.955	5.53024e-15	3	Ndufa4
2.0816e-19	0.466616	1	0.908	6.66467e-15	3	Tma7
2.2937e-19	0.660295	0.417	0.128	7.34374e-15	3	Cdc20
2.4782e-19	0.537096	0.993	0.817	7.93445e-15	3	Lsm4
2.55944e-19	0.540271	0.921	0.568	8.19455e-15	3	Lsm5
2.7584e-19	0.50953	0.986	0.856	8.83156e-15	3	Hnrnpl
2.97756e-19	0.984045	0.878	0.576	9.53326e-15	3	Tuba1b
3.15456e-19	0.380955	0.36	0.096	1.00999e-14	3	Hivep3
3.25858e-19	0.426269	1	0.943	1.0433e-14	3	Nme2
3.36587e-19	0.274436	0.338	0.083	1.07765e-14	3	Pgam2
3.57251e-19	0.553452	1	0.983	1.14381e-14	3	Npm1
3.90997e-19	0.558545	0.978	0.851	1.25186e-14	3	Srsf3
4.23542e-19	0.495397	0.921	0.511	1.35605e-14	3	Etfa
4.7862e-19	0.66501	0.95	0.649	1.5324e-14	3	Cycs
6.50182e-19	0.433024	0.676	0.274	2.08169e-14	3	Gmnn
7.59976e-19	0.488996	1	0.856	2.43321e-14	3	Cct2
8.13373e-19	0.459289	1	0.903	2.60418e-14	3	Cox7a2
8.55498e-19	0.474053	0.871	0.432	2.73905e-14	3	Ruvbl1
9.33259e-19	0.458617	0.971	0.773	2.98801e-14	3	Nudt21
1.09873e-18	0.516288	0.971	0.618	3.51781e-14	3	Npm3
1.31518e-18	0.499407	0.892	0.481	4.21082e-14	3	Psmd1
1.38553e-18	0.619455	0.532	0.189	4.43605e-14	3	Mki67
1.43576e-18	0.397323	1	0.98	4.59686e-14	3	Snrpg
1.68483e-18	0.389399	1	0.949	5.39431e-14	3	Sem1
1.69955e-18	0.409766	1	0.929	5.44146e-14	3	Chchd2
2.5034e-18	0.210369	0.424	0.124	8.01513e-14	3	Idi1
2.52239e-18	0.517642	0.942	0.607	8.07593e-14	3	Pdap1
2.76237e-18	0.43976	0.799	0.373	8.84428e-14	3	Fh1
2.8903e-18	0.244294	0.41	0.119	9.25386e-14	3	Oaf
3.01032e-18	0.471726	0.971	0.807	9.63815e-14	3	Ndufb8
3.37955e-18	0.569609	0.921	0.553	1.08203e-13	3	H2afx
3.5623e-18	0.206496	0.525	0.17	1.14054e-13	3	Clic4
4.03771e-18	0.266847	0.683	0.253	1.29275e-13	3	Cmc2
4.72669e-18	0.559852	0.928	0.618	1.51334e-13	3	Cct6a
4.9344e-18	0.261874	0.604	0.221	1.57985e-13	3	Mettl16
5.22604e-18	0.216396	0.302	0.073	1.67322e-13	3	Gm42047
5.43562e-18	0.48759	0.971	0.756	1.74032e-13	3	Psma6
5.59799e-18	0.469858	0.993	0.921	1.79231e-13	3	Cdk4
6.18258e-18	0.515813	1	0.967	1.97948e-13	3	Eif4a1
6.25692e-18	0.262277	0.655	0.241	2.00328e-13	3	Magohb
6.56043e-18	0.52706	0.942	0.634	2.10045e-13	3	Ndufa12
6.70399e-18	0.406816	0.784	0.354	2.14642e-13	3	Rnaseh2b
6.9062e-18	0.58863	0.763	0.373	2.21116e-13	3	Tipin
1.07352e-17	0.492223	0.971	0.79	3.43709e-13	3	Ndufc2
1.07383e-17	0.590006	0.41	0.128	3.43809e-13	3	Ccna2
1.12347e-17	0.251439	0.302	0.074	3.59702e-13	3	Cdkn3
1.15426e-17	0.377693	0.619	0.24	3.69559e-13	3	Ccdc34
1.15493e-17	0.414608	0.77	0.346	3.69773e-13	3	Erh
1.16503e-17	0.449317	0.755	0.35	3.73007e-13	3	Haus4
1.43871e-17	0.612084	0.942	0.747	4.60631e-13	3	Sfpq
1.89087e-17	0.447792	0.482	0.164	6.05401e-13	3	Rrm2
1.9833e-17	0.406016	0.741	0.331	6.34995e-13	3	Cdv3
2.10136e-17	0.609645	0.878	0.56	6.72791e-13	3	Ptges3
2.11169e-17	0.465936	0.878	0.473	6.761e-13	3	Csrp1
2.98998e-17	0.417924	1	0.91	9.57303e-13	3	Psmb3
3.34793e-17	0.416903	1	0.938	1.07191e-12	3	Cox5a
3.37224e-17	0.272323	0.554	0.196	1.07969e-12	3	Zbed3
3.39792e-17	0.211618	0.46	0.147	1.08791e-12	3	Tbc1d7
5.82613e-17	0.298771	0.446	0.152	1.86535e-12	3	Tmem97
9.00026e-17	0.517896	0.95	0.728	2.88161e-12	3	Ndufb6
9.36793e-17	0.407003	1	0.975	2.99933e-12	3	Sumo2
9.81703e-17	0.310476	0.633	0.253	3.14312e-12	3	Cbx5
1.06006e-16	0.224662	0.59	0.215	3.39399e-12	3	Tex30
1.09093e-16	0.414478	1	0.944	3.49284e-12	3	Atp5a1
1.16494e-16	0.431179	1	0.938	3.72979e-12	3	Slc25a3
1.60507e-16	0.711124	0.921	0.629	5.13895e-12	3	Hspd1
1.6477e-16	0.44243	1	0.961	5.27543e-12	3	Pkm
1.79715e-16	0.207175	0.532	0.185	5.75395e-12	3	Asf1b
2.0449e-16	0.516437	0.971	0.722	6.54715e-12	3	Nap1l1
2.10076e-16	0.496777	0.95	0.644	6.72601e-12	3	Nutf2
2.111e-16	0.418088	1	0.867	6.7588e-12	3	Psma2
2.35439e-16	0.228245	0.446	0.149	7.53804e-12	3	Jpt2
2.41037e-16	0.753867	0.273	0.068	7.71729e-12	3	Nrgn
2.55402e-16	0.44738	0.885	0.488	8.17719e-12	3	Cops3
2.69987e-16	0.49472	0.899	0.58	8.64417e-12	3	Smarca5
3.06914e-16	0.513181	1	0.96	9.82646e-12	3	Ldha
3.66274e-16	0.901683	0.978	0.682	1.1727e-11	3	Lef1
3.83108e-16	0.455724	1	0.804	1.2266e-11	3	Cox7b
4.76311e-16	0.423564	0.863	0.449	1.525e-11	3	Sypl
4.99046e-16	0.411987	0.978	0.83	1.59779e-11	3	Psmb5
5.87656e-16	0.314518	0.691	0.289	1.8815e-11	3	Pnp
6.7061e-16	0.545176	0.914	0.551	2.14709e-11	3	Tpi1
7.65962e-16	0.262718	0.41	0.136	2.45238e-11	3	Mad2l1
7.90545e-16	0.262077	0.36	0.107	2.53109e-11	3	Hist1h2ac
8.37746e-16	0.414174	0.748	0.354	2.68221e-11	3	Ppa1
8.66458e-16	0.219074	0.496	0.172	2.77414e-11	3	Sap30
9.16441e-16	0.206738	0.417	0.132	2.93417e-11	3	Clspn
1.04428e-15	0.245447	0.54	0.204	3.34346e-11	3	Coq7
1.06207e-15	0.417619	1	0.897	3.40044e-11	3	Mdh2
1.16496e-15	0.353985	1	0.978	3.72985e-11	3	Cox8a
1.17392e-15	0.4657	0.971	0.703	3.75853e-11	3	Snrpc
1.25626e-15	0.215831	0.367	0.112	4.02218e-11	3	Diaph3
1.38165e-15	0.374658	1	0.955	4.42362e-11	3	Cox7c
1.41175e-15	0.249953	0.46	0.16	4.52001e-11	3	Mrps22
1.5714e-15	0.437729	0.993	0.74	5.03116e-11	3	Glrx3
1.58638e-15	0.468094	1	0.891	5.07911e-11	3	Ddx39b
1.80627e-15	0.493415	0.878	0.486	5.78313e-11	3	Nsmce1
2.21382e-15	0.368653	0.993	0.944	7.088e-11	3	Cox6b1
2.2458e-15	0.432057	0.993	0.813	7.19039e-11	3	Cct7
2.28272e-15	0.385982	0.806	0.416	7.3086e-11	3	Hdgf
2.48444e-15	0.311431	0.683	0.302	7.95444e-11	3	Ddx1
2.48503e-15	0.463385	0.914	0.544	7.95631e-11	3	Ezh2
2.48588e-15	0.544589	0.914	0.591	7.95903e-11	3	Lmnb1
2.49282e-15	0.283633	0.597	0.232	7.98127e-11	3	Trim59
2.57692e-15	0.253637	0.604	0.234	8.25051e-11	3	Trat1
2.88972e-15	0.209627	0.554	0.2	9.25201e-11	3	Marcks
3.08936e-15	0.476265	0.878	0.478	9.89122e-11	3	Bcl2
3.09525e-15	0.483062	0.878	0.604	9.91006e-11	3	Magoh
3.1524e-15	0.424795	0.978	0.823	1.0093e-10	3	Snrpd2
3.32894e-15	0.30858	0.763	0.347	1.06583e-10	3	Hsd17b12
3.34386e-15	0.436756	0.885	0.492	1.0706e-10	3	Gclm
3.43128e-15	0.283354	0.597	0.246	1.09859e-10	3	Haus1
3.51276e-15	0.425664	0.655	0.307	1.12468e-10	3	Lyar
4.02171e-15	0.338061	0.842	0.409	1.28763e-10	3	Asf1a
4.17201e-15	0.210236	0.561	0.212	1.33575e-10	3	Pitrm1
4.88799e-15	0.37371	0.791	0.382	1.56499e-10	3	Acot7
5.52656e-15	0.229612	0.568	0.22	1.76944e-10	3	Aars
5.62881e-15	0.313518	0.878	0.425	1.80218e-10	3	Grb2
5.78084e-15	0.459332	1	0.817	1.85085e-10	3	Cct5
5.86103e-15	0.439392	0.964	0.68	1.87652e-10	3	Romo1
5.96378e-15	0.214382	0.547	0.202	1.90942e-10	3	Prim1
6.04086e-15	0.511223	0.928	0.645	1.9341e-10	3	Hnrnpdl
6.05045e-15	0.31736	0.77	0.352	1.93717e-10	3	Acadl
6.16179e-15	0.431102	0.921	0.584	1.97282e-10	3	Ilf2
6.37029e-15	0.266393	0.676	0.281	2.03958e-10	3	Stap1
6.46915e-15	0.481012	0.892	0.574	2.07123e-10	3	Lsm6
7.38658e-15	0.425521	0.856	0.469	2.36496e-10	3	Snrpa1
7.43118e-15	0.456253	0.986	0.889	2.37924e-10	3	Hnrnpu
7.4397e-15	0.308614	0.748	0.346	2.38197e-10	3	Larp7
7.46761e-15	0.330121	0.309	0.088	2.39091e-10	3	Hes1
7.5131e-15	0.259461	0.345	0.109	2.40547e-10	3	Dlgap5
8.39973e-15	0.354205	1	0.955	2.68934e-10	3	Elob
8.85731e-15	0.254022	0.676	0.274	2.83585e-10	3	Rpf2
9.18104e-15	0.403824	0.863	0.458	2.93949e-10	3	Gmps
9.4171e-15	0.417785	0.763	0.411	3.01507e-10	3	Ppie
9.68054e-15	0.240534	0.468	0.167	3.09942e-10	3	Dusp10
9.92268e-15	0.280222	0.576	0.229	3.17695e-10	3	Pold1
1.0335e-14	0.416226	0.935	0.636	3.30897e-10	3	Psmd2
1.08267e-14	0.257313	0.691	0.287	3.46638e-10	3	Scd2
1.09952e-14	0.366062	0.885	0.447	3.52032e-10	3	Idh3g
1.11984e-14	0.212867	0.554	0.212	3.5854e-10	3	Ndufaf2
1.19128e-14	0.480066	0.986	0.84	3.81412e-10	3	Dnaja1
1.24739e-14	0.37172	0.813	0.41	3.99376e-10	3	Gtf2f1
1.50737e-14	0.416019	0.863	0.496	4.82614e-10	3	Sumo3
1.62427e-14	0.44334	0.986	0.791	5.20042e-10	3	Cct8
1.6392e-14	0.538642	0.957	0.796	5.24823e-10	3	Srsf7
1.70828e-14	0.237427	0.662	0.276	5.46941e-10	3	Pabpc4
1.82994e-14	0.57906	1	0.935	5.85892e-10	3	Lgals9
1.85377e-14	0.467215	0.935	0.599	5.9352e-10	3	Etfb
1.94158e-14	0.419329	0.748	0.374	6.21636e-10	3	Ppid
2.1491e-14	0.234697	0.266	0.071	6.88078e-10	3	Kif2c
2.27888e-14	0.417421	0.978	0.796	7.29629e-10	3	Hnrnpm
2.35498e-14	0.526046	0.77	0.405	7.53993e-10	3	Pcna
2.39505e-14	0.22358	0.619	0.247	7.66823e-10	3	Nme4
2.57878e-14	0.278979	0.712	0.308	8.25646e-10	3	Rbmxl1
2.65075e-14	0.450608	0.978	0.826	8.48692e-10	3	Prmt1
2.93724e-14	0.249001	0.619	0.249	9.40417e-10	3	Fam92a
3.09107e-14	0.304035	0.777	0.352	9.89668e-10	3	Yif1b
3.12323e-14	0.49367	0.928	0.595	9.99964e-10	3	Smc1a
3.29418e-14	0.383207	0.748	0.387	1.0547e-09	3	Aarsd1
3.36004e-14	0.209875	0.59	0.234	1.07578e-09	3	Anapc15
3.82859e-14	0.318289	0.626	0.272	1.2258e-09	3	Rfc5
4.18067e-14	0.300136	0.755	0.344	1.33852e-09	3	Snrnp25
4.70217e-14	0.519171	0.957	0.601	1.50549e-09	3	Sell
5.17282e-14	0.231304	0.604	0.249	1.65618e-09	3	Ccdc58
5.79844e-14	0.234946	0.381	0.126	1.85649e-09	3	Kif22
5.90487e-14	0.42589	0.957	0.68	1.89056e-09	3	Uqcc2
6.12951e-14	0.49359	0.885	0.561	1.96248e-09	3	Ddx39
6.21133e-14	0.482814	0.827	0.473	1.98868e-09	3	Tfdp1
6.26008e-14	0.272696	0.604	0.255	2.00429e-09	3	Gcsh
6.747e-14	0.256902	0.475	0.182	2.16019e-09	3	Timeless
7.07654e-14	0.326785	0.863	0.429	2.2657e-09	3	Srrt
8.17617e-14	0.462252	1	0.925	2.61776e-09	3	H2afv
8.17961e-14	0.404366	1	0.819	2.61887e-09	3	Ewsr1
8.60652e-14	0.403898	0.986	0.855	2.75555e-09	3	Ndufb9
8.92849e-14	0.252238	0.705	0.304	2.85863e-09	3	Pcbd2
8.97244e-14	0.407057	0.993	0.944	2.87271e-09	3	Actr3
9.27453e-14	0.337593	0.763	0.367	2.96942e-09	3	Atic
9.68182e-14	0.287347	0.64	0.276	3.09983e-09	3	Acsl5
9.77051e-14	0.214656	0.504	0.184	3.12822e-09	3	2610307P16Rik
1.04482e-13	0.445447	0.986	0.765	3.34521e-09	3	Mrpl52
1.06708e-13	0.654221	0.576	0.256	3.41648e-09	3	Top2a
1.07199e-13	0.243078	0.647	0.279	3.43217e-09	3	Fam111a
1.33851e-13	0.247896	0.597	0.252	4.28551e-09	3	Aaas
1.34168e-13	0.355257	1	0.969	4.29564e-09	3	Rps25
1.42428e-13	0.336436	0.612	0.271	4.56012e-09	3	Orc6
1.49016e-13	0.355962	1	0.914	4.77103e-09	3	Atp5md
1.67759e-13	0.475328	0.935	0.72	5.37115e-09	3	Hspa4
1.70439e-13	0.46603	0.95	0.719	5.45695e-09	3	Ssrp1
1.71947e-13	0.456096	0.755	0.413	5.50523e-09	3	Tmpo
1.91398e-13	0.259153	0.734	0.329	6.12801e-09	3	Tceal9
1.99394e-13	0.407894	0.971	0.69	6.384e-09	3	Psmd13
2.1481e-13	0.339594	0.777	0.4	6.87758e-09	3	Pbdc1
2.22788e-13	0.295822	0.317	0.099	7.13301e-09	3	Pbk
2.26868e-13	0.513934	0.345	0.116	7.26364e-09	3	Cenpf
2.32275e-13	0.282464	0.755	0.354	7.43674e-09	3	Dera
2.35692e-13	0.277854	0.748	0.354	7.54616e-09	3	Psmg1
2.39458e-13	0.361392	0.453	0.177	7.66672e-09	3	Racgap1
2.42754e-13	0.352727	1	0.929	7.77226e-09	3	Pebp1
2.46168e-13	0.394925	0.432	0.158	7.88155e-09	3	Hist1h2ap
2.53329e-13	0.405782	0.964	0.821	8.11082e-09	3	Uqcrb
2.58927e-13	0.235739	0.496	0.194	8.29008e-09	3	Gm10131
2.6418e-13	0.345001	0.597	0.262	8.45826e-09	3	Rfc4
3.3555e-13	0.377124	0.993	0.819	1.07433e-08	3	Sumo1
4.3149e-13	0.460278	0.899	0.627	1.3815e-08	3	Eif1ax
4.38104e-13	0.328764	0.885	0.442	1.40268e-08	3	Aldh2
4.39419e-13	0.321813	1	1	1.40689e-08	3	Actb
4.43127e-13	0.25871	0.633	0.275	1.41876e-08	3	Lrmp
4.43419e-13	0.362585	0.813	0.43	1.41969e-08	3	Uchl5
4.64286e-13	0.276349	0.755	0.35	1.48651e-08	3	Sh3bgrl
4.76496e-13	0.207586	0.446	0.166	1.5256e-08	3	Cenpm
4.8632e-13	0.376619	0.914	0.59	1.55705e-08	3	Psmd6
5.32881e-13	0.439775	0.906	0.614	1.70613e-08	3	Txnl1
5.34825e-13	0.354093	0.892	0.54	1.71235e-08	3	Tcof1
5.43025e-13	0.46305	0.309	0.1	1.7386e-08	3	Plk1
5.45509e-13	0.383662	0.971	0.798	1.74656e-08	3	Uqcr11
5.48869e-13	0.226747	0.489	0.191	1.75732e-08	3	Prdx4
6.71716e-13	0.242509	0.619	0.267	2.15063e-08	3	Amz2
6.84386e-13	0.382477	0.619	0.281	2.1912e-08	3	Smc2
7.12793e-13	0.224959	0.597	0.253	2.28215e-08	3	Thyn1
7.32467e-13	0.444972	0.971	0.703	2.34514e-08	3	Psma4
7.44544e-13	0.247506	0.734	0.337	2.3838e-08	3	Rars
8.28584e-13	0.377603	0.978	0.8	2.65288e-08	3	Psmb2
8.42273e-13	0.298978	0.741	0.358	2.69671e-08	3	Abcf2
8.56488e-13	0.433744	0.986	0.811	2.74222e-08	3	Hspe1
9.54283e-13	0.293709	0.676	0.318	3.05533e-08	3	Fen1
1.0283e-12	0.200527	0.403	0.145	3.29229e-08	3	Carhsp1
1.05073e-12	0.250816	1	1	3.36412e-08	3	Rpl7a
1.07947e-12	0.233607	0.432	0.164	3.45613e-08	3	Hirip3
1.15731e-12	0.204027	0.662	0.284	3.70536e-08	3	Pgrmc1
1.16276e-12	0.220363	0.64	0.279	3.72282e-08	3	Plrg1
1.49478e-12	0.359447	0.597	0.276	4.78584e-08	3	Akr1c13
1.57383e-12	0.633136	0.892	0.6	5.03893e-08	3	Ube2s
1.92081e-12	0.259691	0.626	0.275	6.14987e-08	3	Umps
1.93118e-12	0.218736	0.554	0.232	6.18306e-08	3	Pdk3
2.09974e-12	0.338347	0.669	0.324	6.72275e-08	3	Mthfd2
2.25765e-12	0.298186	0.741	0.361	7.22831e-08	3	Zfp36l2
2.2935e-12	0.251493	0.691	0.313	7.34309e-08	3	Hax1
2.32262e-12	0.302069	0.281	0.088	7.43632e-08	3	Aurka
2.35642e-12	0.338515	0.921	0.538	7.54455e-08	3	Cops4
2.57618e-12	0.455661	0.928	0.664	8.24817e-08	3	Rbbp7
2.70261e-12	0.350934	0.777	0.418	8.65295e-08	3	Hnrnpd
2.76254e-12	0.397869	0.856	0.556	8.84482e-08	3	Stip1
2.83805e-12	0.2245	0.683	0.299	9.08659e-08	3	Dpp4
3.2247e-12	0.390451	0.935	0.614	1.03245e-07	3	Ptpn6
3.35086e-12	0.313628	0.906	0.509	1.07285e-07	3	Suclg1
3.36581e-12	0.399348	0.892	0.559	1.07763e-07	3	Prpf19
3.47587e-12	0.298438	0.741	0.36	1.11287e-07	3	Srsf1
3.56992e-12	0.402276	0.935	0.654	1.14298e-07	3	Ndufb2
3.60748e-12	0.361923	0.957	0.698	1.15501e-07	3	Ptbp1
3.66302e-12	0.200539	0.381	0.138	1.17279e-07	3	Shmt1
3.86202e-12	0.343051	0.856	0.477	1.2365e-07	3	Exosc8
3.8662e-12	0.233292	0.604	0.267	1.23784e-07	3	Pno1
4.21507e-12	0.483613	0.849	0.539	1.34954e-07	3	Mcm7
4.52666e-12	0.2256	0.525	0.221	1.4493e-07	3	Coro2a
4.61336e-12	0.301886	0.849	0.455	1.47706e-07	3	Tardbp
5.3966e-12	0.330502	0.993	0.88	1.72783e-07	3	Tomm7
5.53494e-12	0.393023	0.791	0.432	1.77212e-07	3	Dnmt1
5.94601e-12	0.412134	0.892	0.582	1.90374e-07	3	U2af2
5.97878e-12	0.210267	0.626	0.273	1.91422e-07	3	Fxn
6.00731e-12	0.357563	0.971	0.728	1.92336e-07	3	Rnps1
6.53246e-12	0.392812	0.978	0.766	2.0915e-07	3	Sdhb
6.61356e-12	0.22967	0.568	0.249	2.11746e-07	3	Apip
1.09714e-11	0.371698	1	0.904	3.5127e-07	3	Eef1d
1.10533e-11	0.337014	0.806	0.437	3.53892e-07	3	Gm4258
1.24763e-11	0.403159	0.374	0.14	3.99454e-07	3	Cdk1
1.29137e-11	0.435829	0.978	0.851	4.13457e-07	3	Atp5g1
1.48972e-11	0.212776	0.619	0.275	4.76963e-07	3	Tedc1
1.52231e-11	0.248756	0.691	0.324	4.87399e-07	3	Impa2
1.57247e-11	0.23441	0.748	0.352	5.03458e-07	3	Patz1
1.6756e-11	0.521902	0.971	0.811	5.36477e-07	3	Pa2g4
1.70873e-11	0.272766	0.64	0.303	5.47084e-07	3	Pold2
1.74097e-11	0.378701	0.942	0.769	5.57405e-07	3	Metap2
1.75526e-11	0.226057	0.676	0.322	5.61983e-07	3	Dld
1.81661e-11	0.317613	1	0.933	5.81623e-07	3	Atp5l
1.82878e-11	0.312188	0.698	0.359	5.85519e-07	3	Usp1
1.92139e-11	0.346185	0.899	0.618	6.1517e-07	3	Trim28
1.95523e-11	0.336631	0.748	0.403	6.26007e-07	3	Hpf1
2.02924e-11	0.289311	0.849	0.458	6.497e-07	3	Adrm1
2.3569e-11	0.400605	0.928	0.722	7.54608e-07	3	Ndufab1
2.39273e-11	0.400489	0.935	0.591	7.6608e-07	3	Pdcd1
2.48881e-11	0.325202	0.82	0.456	7.96843e-07	3	Psmb7
2.57912e-11	0.230201	0.683	0.321	8.25756e-07	3	Nudt5
2.65221e-11	0.205418	0.59	0.263	8.49158e-07	3	Gins4
2.7395e-11	0.214389	0.482	0.204	8.77105e-07	3	Ncapd2
2.76258e-11	0.389913	0.906	0.555	8.84496e-07	3	Pdlim1
2.85003e-11	0.299887	0.885	0.457	9.12494e-07	3	Pfdn6
2.87291e-11	0.213686	0.259	0.082	9.19819e-07	3	Cep55
2.97715e-11	0.346645	0.777	0.418	9.53193e-07	3	Htatsf1
3.07504e-11	0.379684	0.928	0.687	9.84535e-07	3	Psmc4
3.21609e-11	0.231693	0.561	0.251	1.02969e-06	3	Cdt1
3.55295e-11	0.420747	0.82	0.511	1.13755e-06	3	Tuba4a
3.60585e-11	0.228234	0.46	0.189	1.15449e-06	3	Dbf4
3.80333e-11	0.243228	0.669	0.314	1.21771e-06	3	Hat1
3.80985e-11	0.271611	0.619	0.288	1.2198e-06	3	Chaf1b
3.86963e-11	0.244628	0.511	0.226	1.23894e-06	3	Rfc3
3.95297e-11	0.333565	1	0.897	1.26562e-06	3	Prelid1
3.98769e-11	0.217817	0.777	0.37	1.27674e-06	3	Hypk
4.0007e-11	0.377735	0.906	0.644	1.2809e-06	3	Uba2
4.02029e-11	0.355346	0.921	0.611	1.28718e-06	3	Psmd7
4.26035e-11	0.290395	0.813	0.452	1.36404e-06	3	Pcmt1
4.481e-11	0.290835	0.806	0.42	1.43468e-06	3	Nars
4.54143e-11	0.380886	0.964	0.711	1.45403e-06	3	Eloc
4.56222e-11	0.278446	0.691	0.327	1.46069e-06	3	Mrps6
4.74706e-11	0.328148	0.95	0.555	1.51987e-06	3	Cuedc2
4.81738e-11	0.316231	1	0.885	1.54238e-06	3	Dad1
5.00036e-11	0.201505	0.374	0.143	1.60097e-06	3	Bora
5.08907e-11	0.328266	0.856	0.491	1.62937e-06	3	Mtch2
5.1983e-11	0.325254	0.993	0.808	1.66434e-06	3	Nol7
5.36923e-11	0.335891	0.899	0.539	1.71906e-06	3	Psmd14
5.60726e-11	0.310079	0.935	0.613	1.79528e-06	3	Psmd3
5.82175e-11	0.39648	0.906	0.684	1.86395e-06	3	Cct3
6.22254e-11	0.322894	0.734	0.402	1.99227e-06	3	Ruvbl2
6.24247e-11	0.289062	1	0.968	1.99865e-06	3	Sec61b
6.33839e-11	0.200284	0.259	0.081	2.02936e-06	3	Mxd3
6.39329e-11	0.344961	0.791	0.459	2.04694e-06	3	Ppil1
6.55399e-11	0.351918	0.978	0.672	2.09839e-06	3	Arpc1a
6.7144e-11	0.45984	0.921	0.652	2.14975e-06	3	C1qbp
6.7173e-11	0.496402	0.971	0.881	2.15068e-06	3	Ncl
6.80296e-11	0.25857	0.777	0.386	2.1781e-06	3	Gtf2e2
6.89182e-11	0.359398	0.806	0.465	2.20655e-06	3	Supt16
7.20219e-11	0.229806	0.777	0.382	2.30593e-06	3	Cnih4
8.71067e-11	0.35649	0.899	0.54	2.7889e-06	3	Mrpl42
8.7325e-11	0.224706	1	0.999	2.79588e-06	3	Btf3
9.10662e-11	0.237733	0.957	0.524	2.91567e-06	3	Tmem121
9.44944e-11	0.340645	0.942	0.624	3.02543e-06	3	Cnpy2
9.61536e-11	0.36586	0.957	0.603	3.07855e-06	3	Uba1
9.73208e-11	0.47024	0.942	0.755	3.11592e-06	3	Set
9.89454e-11	0.316601	0.799	0.438	3.16794e-06	3	Adsl
1.07961e-10	0.258111	0.662	0.331	3.45659e-06	3	Fmc1
1.09268e-10	0.366217	0.957	0.656	3.49844e-06	3	Dazap1
1.18178e-10	0.329868	0.813	0.466	3.7837e-06	3	Got2
1.18977e-10	0.313648	0.899	0.5	3.80928e-06	3	Acp1
1.20306e-10	0.289954	0.863	0.48	3.85183e-06	3	Rnaseh2c
1.3076e-10	0.24533	0.784	0.406	4.18654e-06	3	Ddb1
1.33349e-10	0.243369	0.82	0.414	4.26945e-06	3	Sdhc
1.33562e-10	0.246579	0.633	0.309	4.27625e-06	3	Usp14
1.37933e-10	0.358348	0.906	0.593	4.4162e-06	3	Psmc2
1.46261e-10	0.304717	0.921	0.578	4.68282e-06	3	Timm8b
1.46841e-10	0.281818	0.612	0.305	4.70141e-06	3	Ak6
1.52744e-10	0.298909	0.849	0.471	4.89039e-06	3	Commd1
1.65321e-10	0.329268	0.914	0.586	5.29307e-06	3	Ndufs6
1.67294e-10	0.238811	0.273	0.092	5.35625e-06	3	A430093F15Rik
1.71335e-10	0.437258	0.928	0.685	5.48565e-06	3	Nudc
1.79634e-10	0.343529	0.942	0.608	5.75133e-06	3	Dnajc19
1.85519e-10	0.30192	0.273	0.094	5.93975e-06	3	Hmmr
1.85882e-10	0.344463	0.892	0.54	5.9514e-06	3	Lsm3
1.94526e-10	0.264984	0.727	0.379	6.22814e-06	3	Trap1
1.95666e-10	0.354247	0.417	0.173	6.26465e-06	3	Gm43305
1.97388e-10	0.317513	0.978	0.837	6.31978e-06	3	Psmd8
1.97683e-10	0.335917	0.95	0.72	6.3292e-06	3	Fubp1
2.18452e-10	0.217555	0.77	0.38	6.99418e-06	3	Tspan31
2.22423e-10	0.323049	0.957	0.773	7.12131e-06	3	Psmc3
2.34144e-10	0.231221	0.482	0.216	7.49657e-06	3	Nenf
2.50459e-10	0.329464	0.921	0.617	8.01893e-06	3	Dars
2.52043e-10	0.326193	0.835	0.504	8.06966e-06	3	Cops5
2.6707e-10	0.348876	0.993	0.787	8.55077e-06	3	Bzw2
2.89796e-10	0.315472	0.892	0.576	9.27839e-06	3	Ndufv1
2.91069e-10	0.273132	0.302	0.112	9.31916e-06	3	Knl1
3.09095e-10	0.32751	0.302	0.111	9.8963e-06	3	Aurkb
3.35813e-10	0.391302	0.892	0.601	1.07517e-05	3	Cacybp
3.45675e-10	0.355306	0.921	0.644	1.10675e-05	3	Psip1
3.56758e-10	0.468853	1	0.974	1.14223e-05	3	Tubb5
3.71029e-10	0.292804	0.921	0.555	1.18792e-05	3	Znrd1
3.8193e-10	0.386868	0.935	0.653	1.22282e-05	3	Paics
4.15504e-10	0.383094	0.871	0.566	1.33032e-05	3	Dtymk
4.32325e-10	0.333368	0.971	0.806	1.38418e-05	3	Fkbp3
4.52073e-10	0.243341	0.295	0.106	1.4474e-05	3	Kif11
4.81203e-10	0.240272	0.676	0.328	1.54067e-05	3	Cd6
4.85315e-10	0.326329	0.576	0.274	1.55383e-05	3	Slc29a1
5.02373e-10	0.272246	1	0.984	1.60845e-05	3	Hnrnpf
5.37127e-10	0.305208	0.971	0.786	1.71972e-05	3	Uqcrc1
5.98824e-10	0.25598	0.612	0.312	1.91726e-05	3	Prmt5
6.07494e-10	0.263908	0.842	0.465	1.94501e-05	3	Mrps18c
7.40018e-10	0.330832	0.906	0.631	2.36932e-05	3	Psmc6
7.73893e-10	0.262337	0.842	0.462	2.47777e-05	3	Eftud2
7.88818e-10	0.305463	0.928	0.614	2.52556e-05	3	Atp5k
7.98786e-10	0.201103	0.612	0.293	2.55747e-05	3	Oard1
8.37024e-10	0.239956	0.806	0.426	2.6799e-05	3	Farsb
8.92044e-10	0.322786	0.971	0.742	2.85606e-05	3	Psmb4
1.02306e-09	0.283642	0.755	0.411	3.27553e-05	3	Gar1
1.0952e-09	0.217181	0.993	0.624	3.50651e-05	3	Vim
1.11123e-09	0.250388	1	0.983	3.55782e-05	3	Hnrnpk
1.1626e-09	0.240409	0.791	0.424	3.72229e-05	3	Mrpl11
1.1817e-09	0.448608	0.914	0.725	3.78345e-05	3	Phgdh
1.18562e-09	0.256692	0.719	0.376	3.79601e-05	3	Cisd1
1.29695e-09	0.34208	0.892	0.581	4.15244e-05	3	Hprt
1.47488e-09	0.273657	0.921	0.606	4.72212e-05	3	Sdha
1.52858e-09	0.27787	1	0.971	4.89406e-05	3	Ppp1ca
1.53981e-09	0.300742	1	0.89	4.93002e-05	3	Rap1a
1.72816e-09	0.287515	0.755	0.424	5.53305e-05	3	Mtf2
1.73294e-09	0.324291	0.273	0.103	5.54834e-05	3	Ckap2l
1.73408e-09	0.369676	0.806	0.486	5.55202e-05	3	Lsm2
1.79824e-09	0.334738	0.957	0.752	5.75742e-05	3	Cbx1
1.81712e-09	0.364713	0.986	0.74	5.81786e-05	3	Marcksl1
1.85825e-09	0.317319	0.978	0.807	5.94956e-05	3	D8Ertd738e
1.89296e-09	0.27802	0.849	0.498	6.06069e-05	3	Bcl7c
1.94065e-09	0.267088	0.799	0.437	6.21339e-05	3	Mrto4
2.00784e-09	0.299321	0.856	0.505	6.42851e-05	3	Mrpl21
2.02323e-09	0.231754	0.705	0.359	6.47777e-05	3	Nup62
2.10923e-09	0.30517	0.993	0.899	6.75314e-05	3	Raly
2.14139e-09	0.317427	0.957	0.859	6.85608e-05	3	Snrpd3
2.16594e-09	0.454359	0.453	0.219	6.93469e-05	3	Gem
2.25504e-09	0.391866	0.878	0.631	7.21995e-05	3	Fkbp4
2.26246e-09	0.364413	0.971	0.819	7.24372e-05	3	Snu13
2.48354e-09	0.293491	0.95	0.668	7.95154e-05	3	Ndufb3
2.52292e-09	0.319566	0.878	0.585	8.07763e-05	3	Aco2
2.52581e-09	0.211518	1	0.999	8.0869e-05	3	Rpl36a
2.56666e-09	0.324348	0.885	0.561	8.21766e-05	3	Mrps36
2.71141e-09	0.395022	0.842	0.496	8.68113e-05	3	Smc4
2.89146e-09	0.30309	0.942	0.661	9.25759e-05	3	1110004F10Rik
2.94316e-09	0.280867	0.892	0.532	9.42312e-05	3	Bex3
3.52488e-09	0.285933	0.986	0.839	0.000112856	3	Ndufb5
3.92213e-09	0.200028	0.741	0.383	0.000125575	3	Igf2bp3
4.0592e-09	0.223975	0.849	0.453	0.000129964	3	Ndufa9
4.12932e-09	0.273935	0.388	0.168	0.000132208	3	Ung
4.16613e-09	0.345967	0.957	0.73	0.000133387	3	Ssr2
4.44959e-09	0.237768	0.669	0.348	0.000142463	3	Naa50
4.50565e-09	0.290087	1	0.965	0.000144258	3	Serbp1
4.98901e-09	0.213316	0.777	0.409	0.000159733	3	Lims1
5.21171e-09	0.278986	0.885	0.582	0.000166863	3	Rexo2
5.24429e-09	0.246238	0.712	0.375	0.000167907	3	Rbm10
5.35041e-09	0.202789	0.741	0.396	0.000171304	3	Ciao2b
5.36028e-09	0.224396	0.662	0.349	0.00017162	3	Wdr18
5.3651e-09	0.268093	0.863	0.483	0.000171774	3	Idh3a
5.53859e-09	0.312223	0.957	0.71	0.000177329	3	Arrb2
5.60078e-09	0.689695	0.813	0.53	0.00017932	3	Tubb4b
6.06859e-09	0.402599	0.942	0.696	0.000194298	3	Gzma
6.21835e-09	0.355565	0.784	0.512	0.000199093	3	Slbp
6.3126e-09	0.217477	0.813	0.435	0.00020211	3	Eif1ad
6.55725e-09	0.237391	0.791	0.422	0.000209944	3	Rfc2
7.10887e-09	0.291118	0.863	0.492	0.000227605	3	Bola3
7.32587e-09	0.25686	1	0.944	0.000234552	3	Calm1
7.50064e-09	0.287289	0.978	0.811	0.000240148	3	Khdrbs1
7.81561e-09	0.246447	0.791	0.445	0.000250232	3	Ddx19a
8.15213e-09	0.396816	0.374	0.165	0.000261007	3	Kpna2
9.75954e-09	0.292889	0.95	0.718	0.000312471	3	Ndufc1
9.87513e-09	0.326883	0.986	0.814	0.000316172	3	Sept7
9.91758e-09	0.214599	0.719	0.383	0.000317531	3	Ssr1
1.06716e-08	0.224411	0.82	0.459	0.000341672	3	Mplkip
1.07891e-08	0.285884	0.734	0.404	0.000345433	3	Timm50
1.07989e-08	0.273226	0.835	0.506	0.000345748	3	Sf3a3
1.19897e-08	0.244835	0.82	0.485	0.000383876	3	Dnajc9
1.20224e-08	0.288875	0.899	0.61	0.000384922	3	Ccar1
1.29368e-08	0.253571	0.799	0.46	0.000414196	3	Nucb1
1.4036e-08	0.309195	0.978	0.811	0.000449392	3	Sf3b6
1.42309e-08	0.278223	0.899	0.575	0.000455631	3	Ola1
1.63347e-08	0.315126	0.921	0.598	0.000522989	3	Luc7l3
1.63738e-08	0.24619	0.806	0.445	0.000524239	3	Glod4
1.70646e-08	0.308542	0.885	0.553	0.000546357	3	Ube2a
1.74278e-08	0.282279	0.942	0.734	0.000557984	3	Mrpl23
1.77559e-08	0.426065	0.806	0.555	0.00056849	3	Nop58
1.84654e-08	0.223776	0.784	0.428	0.000591207	3	Snf8
1.90022e-08	0.271499	0.935	0.659	0.000608393	3	Llph
1.93057e-08	0.259929	0.691	0.379	0.000618111	3	Rpa2
1.94102e-08	0.273173	0.993	0.869	0.000621455	3	Rbbp4
2.00744e-08	0.255649	0.835	0.48	0.000642721	3	Mrpl28
2.01093e-08	0.288682	0.942	0.73	0.000643839	3	Pdcd5
2.10474e-08	0.302613	0.935	0.685	0.000673874	3	Psma5
2.11711e-08	0.301308	0.971	0.821	0.000677835	3	Eif3c
2.12115e-08	0.291669	0.978	0.801	0.000679129	3	Cct4
2.14785e-08	0.224371	0.784	0.438	0.000687678	3	Mrpl40
2.16223e-08	0.328	1	0.831	0.00069228	3	Akr1a1
2.16618e-08	0.286318	0.964	0.759	0.000693545	3	Micos10
2.23451e-08	0.291887	0.763	0.439	0.000715423	3	Nop56
2.31999e-08	0.221753	0.813	0.47	0.000742791	3	Mrps18a
2.63129e-08	0.283204	0.986	0.771	0.000842461	3	Ndufv2
2.84607e-08	0.245609	0.576	0.299	0.000911226	3	Rangap1
2.86018e-08	0.205187	0.863	0.502	0.000915745	3	Zfp422
2.88309e-08	0.249571	0.856	0.522	0.000923079	3	Dpm1
2.95487e-08	0.276218	1	0.933	0.00094606	3	Eef1g
2.99992e-08	0.287415	0.942	0.654	0.000960485	3	Cwc15
3.05064e-08	0.286843	0.978	0.747	0.000976722	3	Abracl
3.09565e-08	0.311716	0.777	0.483	0.000991136	3	Hspa9
3.33003e-08	0.254463	0.799	0.469	0.00106617	3	Apex1
3.43249e-08	0.236903	0.77	0.445	0.00109898	3	Morf4l2
3.50505e-08	0.235379	1	0.962	0.00112221	3	Atp5h
3.67438e-08	0.299969	0.82	0.542	0.00117643	3	Ctnnb1
3.75258e-08	0.203715	0.791	0.441	0.00120146	3	Mrpl35
3.78935e-08	0.289025	0.835	0.538	0.00121324	3	Dpy30
3.85934e-08	0.292073	0.914	0.63	0.00123564	3	Mrpl58
4.17897e-08	0.308763	0.899	0.675	0.00133798	3	Mrpl18
4.37612e-08	0.211256	0.827	0.481	0.0014011	3	Hnrnph1
4.82978e-08	0.312663	0.827	0.521	0.00154635	3	Dap
4.88486e-08	0.227754	0.835	0.509	0.00156399	3	Vps36
5.3178e-08	0.233129	0.784	0.439	0.0017026	3	Wdr61
5.34469e-08	0.257348	0.849	0.536	0.00171121	3	Galk1
5.53779e-08	0.291259	0.885	0.576	0.00177303	3	Strap
5.61531e-08	0.234277	0.849	0.542	0.00179786	3	Rbmx
5.8493e-08	0.297364	0.964	0.762	0.00187277	3	Ssb
5.85914e-08	0.2329	0.806	0.492	0.00187592	3	Sms
5.91236e-08	0.255517	0.978	0.916	0.00189296	3	Eif3i
5.98088e-08	0.283953	0.986	0.728	0.0019149	3	Prpf40a
6.07613e-08	0.283874	0.856	0.586	0.0019454	3	Sae1
7.65267e-08	0.284551	0.993	0.847	0.00245016	3	Top1
7.78653e-08	0.261373	0.957	0.659	0.00249301	3	Bcas2
7.93939e-08	0.322502	0.986	0.772	0.00254195	3	Eif3l
8.79274e-08	0.238112	0.914	0.579	0.00281517	3	Mrps15
9.0068e-08	0.203491	1	1	0.00288371	3	Pfn1
9.10513e-08	0.336573	0.942	0.747	0.00291519	3	Eif2s2
9.49973e-08	0.297889	0.906	0.68	0.00304153	3	Rbis
1.08829e-07	0.279495	0.957	0.716	0.00348437	3	Ciao2a
1.10564e-07	0.279553	0.978	0.728	0.00353992	3	Dynlrb1
1.16011e-07	0.226921	0.82	0.478	0.00371433	3	Rfc1
1.20998e-07	0.205296	0.842	0.483	0.003874	3	Ik
1.21436e-07	0.290332	0.957	0.741	0.00388803	3	Pigx
1.24081e-07	0.206114	1	0.984	0.00397269	3	Rpl31
1.25088e-07	0.321677	0.95	0.712	0.00400493	3	Tmem256
1.31454e-07	0.253997	0.928	0.646	0.00420877	3	Snx5
1.31504e-07	0.284077	1	0.929	0.00421035	3	Ubl5
1.31558e-07	0.207675	0.741	0.407	0.00421208	3	CAAA01147332.1
1.31722e-07	0.26986	0.885	0.581	0.00421736	3	Smarcb1
1.33575e-07	0.21359	0.705	0.387	0.00427666	3	Ncaph2
1.50959e-07	0.273879	0.957	0.714	0.00483326	3	Hdac1
1.53993e-07	0.218074	0.719	0.409	0.00493038	3	Emc8
1.5965e-07	0.249744	0.935	0.675	0.00511151	3	Bclaf1
1.81462e-07	0.208937	0.813	0.466	0.00580986	3	Arl1
1.87353e-07	0.246183	0.906	0.619	0.00599849	3	Sf3b4
1.97919e-07	0.217799	0.259	0.104	0.00633677	3	Cx3cr1
1.99554e-07	0.250525	0.863	0.534	0.00638912	3	Lta4h
2.0613e-07	0.262406	0.928	0.637	0.00659966	3	Vdac3
2.27276e-07	0.25194	0.849	0.556	0.0072767	3	Psmd12
2.40635e-07	0.242877	0.928	0.645	0.00770442	3	Hnrnpc
2.41813e-07	0.25981	1	0.938	0.00774213	3	Prdx2
2.65701e-07	0.210762	0.727	0.411	0.00850695	3	Dtnbp1
2.7362e-07	0.245778	0.971	0.875	0.00876049	3	Fus
2.85685e-07	0.243116	0.842	0.573	0.00914678	3	Actl6a
2.98061e-07	0.233366	0.835	0.513	0.00954301	3	Tmed5
3.03599e-07	0.276153	0.978	0.822	0.00972034	3	Uqcr10
3.18874e-07	0.235478	0.914	0.56	0.0102094	3	Tufm
3.24491e-07	0.259413	0.921	0.667	0.0103892	3	Ube2n
3.48918e-07	0.255664	0.971	0.834	0.0111713	3	Bsg
3.97133e-07	0.253052	0.942	0.652	0.012715	3	Mpc1
4.16465e-07	0.306116	0.95	0.703	0.013334	3	Fbl
4.77981e-07	0.278593	0.871	0.583	0.0153035	3	Rsl1d1
4.8559e-07	0.237857	0.892	0.616	0.0155471	3	Sec13
5.17025e-07	0.220867	0.899	0.597	0.0165536	3	Eny2
5.80897e-07	0.207039	0.993	0.916	0.0185986	3	Sec61g
6.10797e-07	0.245656	0.95	0.707	0.0195559	3	Tsn
6.11636e-07	0.25319	0.971	0.811	0.0195828	3	Ndufb7
6.16087e-07	0.222372	0.842	0.496	0.0197253	3	Ap1s1
6.32005e-07	0.251955	0.971	0.796	0.0202349	3	Eif3a
6.39253e-07	0.215123	0.813	0.473	0.020467	3	Fcf1
6.43981e-07	0.247259	0.978	0.851	0.0206184	3	Nono
6.50959e-07	0.264315	0.784	0.489	0.0208418	3	Stoml2
6.91207e-07	0.238095	0.856	0.536	0.0221304	3	Phb
7.52031e-07	0.276102	0.906	0.611	0.0240778	3	Dnajc2
7.55842e-07	0.216859	0.849	0.537	0.0241998	3	Cs
7.60165e-07	0.269359	0.95	0.737	0.0243382	3	Lsm7
7.98731e-07	0.211485	0.835	0.506	0.025573	3	Eprs
8.92351e-07	0.206942	0.77	0.47	0.0285704	3	Exosc3
9.0819e-07	0.259565	0.806	0.547	0.0290775	3	Gspt1
1.08084e-06	0.229244	0.849	0.536	0.0346054	3	Naa38
1.08088e-06	0.224109	0.928	0.612	0.0346065	3	Snrnp40
1.11648e-06	0.238093	0.914	0.597	0.0357465	3	Dpf2
1.15205e-06	0.260535	0.986	0.811	0.0368851	3	Nop10
1.17935e-06	0.212128	0.856	0.523	0.0377592	3	Samm50
1.19606e-06	0.234169	0.799	0.481	0.0382942	3	Snrpb2
1.21286e-06	0.251658	0.964	0.756	0.0388322	3	Uqcrc2
1.23279e-06	0.248385	1	0.762	0.0394701	3	Esd
1.26999e-06	0.213603	0.82	0.489	0.0406612	3	Ccdc124
1.34675e-06	0.278732	0.964	0.833	0.0431189	3	Tra2b
1.45759e-06	0.22185	0.871	0.559	0.0466678	3	Chchd1
1.58733e-06	0.217244	0.986	0.849	0.0508217	3	Taldo1
1.64304e-06	0.211168	0.899	0.549	0.0526051	3	Qars
1.64369e-06	0.264891	0.899	0.654	0.0526259	3	Eif4a3
1.90631e-06	0.258473	0.906	0.591	0.0610345	3	Utp3
2.13186e-06	0.223439	0.626	0.356	0.0682557	3	Nde1
2.15391e-06	0.237801	0.935	0.76	0.0689616	3	Eif4h
2.2135e-06	0.200755	0.942	0.661	0.0708698	3	Smarca4
2.26929e-06	0.246831	0.813	0.555	0.0726558	3	Dek
2.58478e-06	0.258159	0.993	0.848	0.0827568	3	Vdac2
2.78715e-06	0.232402	0.993	0.864	0.0892361	3	Selenof
2.82817e-06	0.204597	0.849	0.559	0.0905496	3	Lsm12
3.35491e-06	0.234299	0.957	0.714	0.107414	3	Mrps14
3.42936e-06	0.213555	0.237	0.103	0.109798	3	Prc1
3.46638e-06	0.283835	0.978	0.892	0.110983	3	Dynll1
3.5023e-06	0.336044	0.942	0.697	0.112133	3	Cytip
4.25182e-06	0.247407	0.849	0.543	0.13613	3	Polr2f
4.39477e-06	0.229738	0.942	0.653	0.140707	3	Elavl1
4.50876e-06	0.209801	0.82	0.505	0.144357	3	Rnf10
4.77994e-06	0.248076	0.899	0.67	0.153039	3	Fundc2
4.83575e-06	0.205417	0.827	0.512	0.154826	3	Rbfa
4.87301e-06	0.209785	0.993	0.885	0.156019	3	Clta
4.94284e-06	0.216435	0.871	0.595	0.158255	3	Pfdn1
5.56037e-06	0.233086	0.885	0.672	0.178026	3	Phf5a
5.76646e-06	0.240513	0.942	0.72	0.184625	3	Sf3b5
6.2619e-06	0.257319	0.971	0.751	0.200487	3	Chd4
6.34013e-06	0.232102	0.899	0.64	0.202992	3	Psmc5
6.54258e-06	0.216966	0.993	0.885	0.209474	3	Ndufa7
7.16003e-06	0.265342	0.957	0.697	0.229243	3	Tpm4
7.6594e-06	0.223681	0.763	0.502	0.245231	3	Dctpp1
8.15968e-06	0.267329	0.755	0.466	0.261249	3	Tuba1a
8.99601e-06	0.209857	0.942	0.728	0.288025	3	Ndufb4
9.51534e-06	0.21793	0.957	0.689	0.304653	3	Lamtor2
9.85303e-06	0.243458	0.971	0.811	0.315464	3	Bzw1
1.04598e-05	0.222919	0.942	0.787	0.33489	3	U2af1
1.11004e-05	0.208584	0.964	0.79	0.3554	3	Ddost
1.20599e-05	0.23327	0.978	0.857	0.386123	3	Fkbp1a
1.22005e-05	0.204919	0.964	0.749	0.390625	3	Tmed10
1.24436e-05	0.207376	0.993	0.824	0.398408	3	Ap2m1
1.35827e-05	0.224144	0.957	0.793	0.434879	3	Srrm1
1.43098e-05	0.224574	0.993	0.897	0.458156	3	Psmb1
1.44917e-05	0.221079	0.748	0.492	0.463982	3	Uchl3
1.63005e-05	0.205168	0.863	0.591	0.521892	3	Grpel1
1.69951e-05	0.228563	0.986	0.847	0.544133	3	Ezr
1.73857e-05	0.225323	0.82	0.566	0.556638	3	Nhp2
1.80897e-05	0.219537	0.993	0.849	0.579177	3	Nedd8
1.9151e-05	0.253315	0.957	0.802	0.613159	3	Phb2
1.91801e-05	0.228306	0.878	0.577	0.614089	3	AI662270
1.91903e-05	0.21194	0.906	0.603	0.614414	3	Rbm8a
1.94915e-05	0.208644	0.986	0.768	0.624059	3	Timm13
2.06412e-05	0.253411	0.827	0.608	0.660868	3	Eif2s1
2.15123e-05	0.215023	0.971	0.791	0.68876	3	Cops9
2.47157e-05	0.214231	0.957	0.757	0.791323	3	Eif4g2
2.78819e-05	0.217508	0.928	0.672	0.892694	3	Mrpl20
2.95386e-05	0.305118	0.971	0.817	0.945736	3	Tcf7
3.0353e-05	0.26424	0.906	0.646	0.971813	3	Tgfb1
3.09403e-05	0.21158	0.899	0.675	0.990617	3	Srsf6
3.31717e-05	0.202053	0.892	0.643	1	3	Caprin1
3.82467e-05	0.21005	0.964	0.716	1	3	Ube2l3
3.83761e-05	0.205712	0.849	0.594	1	3	St13
3.90722e-05	0.207584	0.95	0.703	1	3	Adh5
4.23338e-05	0.205537	0.971	0.813	1	3	Acin1
5.26583e-05	0.221879	0.986	0.791	1	3	Akr1b3
6.24235e-05	0.215496	0.748	0.532	1	3	Cxxc5
7.17968e-05	0.21576	0.928	0.686	1	3	Ssu72
7.72277e-05	0.205615	0.993	0.91	1	3	Gnas
8.59354e-05	0.20492	0.899	0.638	1	3	Hnrnpll
0.000109509	0.205736	0.928	0.688	1	3	Cyc1
0.00021789	0.212258	0.791	0.601	1	3	Ak2
0.000261249	0.200008	0.95	0.716	1	3	Ndufs2
0.000278343	0.341466	0.82	0.664	1	3	Id3
0.000289168	0.242498	0.432	0.263	1	3	Incenp
0.000387759	0.216037	0.827	0.555	1	3	Pycr2
0.00111463	0.229265	0.741	0.547	1	3	Syncrip
6.79055e-40	0.998148	1	1	2.17413e-35	4	Tmsb10
3.81461e-39	2.0622	0.987	0.5	1.22132e-34	4	Ms4a4b
2.69076e-36	1.40386	0.711	0.173	8.615e-32	4	S1pr1
6.37246e-32	1.2495	0.829	0.278	2.04027e-27	4	Arl4c
1.12185e-31	1.38178	0.868	0.317	3.59184e-27	4	Cd2
1.70644e-30	1.46145	0.974	0.484	5.46352e-26	4	Rasgrp2
2.00093e-29	1.25282	0.895	0.372	6.40637e-25	4	Dgka
2.95378e-28	1.5526	0.974	0.559	9.4571e-24	4	Klf2
3.63127e-28	1.03371	0.789	0.273	1.16262e-23	4	Rasa3
1.93118e-26	1.45718	0.987	0.585	6.18306e-22	4	Shisa5
2.5784e-26	0.989325	1	1	8.25525e-22	4	Tmsb4x
1.18203e-25	1.45915	0.868	0.428	3.78452e-21	4	Ms4a6b
2.2537e-25	1.4767	0.276	0.031	7.21567e-21	4	Cd8b1
3.52006e-25	0.755747	0.526	0.119	1.12702e-20	4	Nsg2
7.15763e-25	1.09618	1	0.861	2.29166e-20	4	Cnn2
1.89652e-23	0.921862	0.684	0.243	6.0721e-19	4	A930005H10Rik
4.78126e-23	0.909386	0.961	0.562	1.53082e-18	4	Ctsw
9.66357e-23	1.05866	0.961	0.738	3.09399e-18	4	Bin2
1.76926e-21	0.76151	0.513	0.121	5.66464e-17	4	Gimap3
6.90256e-21	0.700916	0.434	0.1	2.20999e-16	4	Phf11c
1.28365e-20	0.883314	0.987	0.852	4.10986e-16	4	Lck
2.87935e-20	1.51864	0.5	0.126	9.2188e-16	4	Ifi27l2a
4.82348e-20	0.893395	0.684	0.264	1.54433e-15	4	Actn1
7.54748e-20	1.21393	0.329	0.059	2.41648e-15	4	Ifit1
6.86161e-19	0.986997	0.789	0.377	2.19688e-14	4	Foxo1
8.03237e-19	1.09667	0.697	0.267	2.57173e-14	4	Irf7
1.02357e-18	0.929089	0.724	0.306	3.27715e-14	4	Ripor2
1.13294e-18	0.568914	1	0.998	3.62734e-14	4	Coro1a
1.91228e-18	0.780104	0.961	0.579	6.12256e-14	4	Nkg7
3.67919e-18	0.807378	0.987	0.926	1.17797e-13	4	Cyba
5.4905e-18	0.812581	0.5	0.137	1.75789e-13	4	Ifi208
6.1074e-18	1.11742	0.974	0.64	1.95541e-13	4	Vim
1.32009e-17	0.908629	0.921	0.519	4.22655e-13	4	Itgb7
2.05857e-17	0.612336	1	1	6.59091e-13	4	Actb
3.00355e-17	0.97626	0.75	0.355	9.61648e-13	4	Ccr7
9.18501e-17	0.759699	0.987	0.846	2.94076e-12	4	Anxa6
2.54718e-16	0.825613	0.895	0.57	8.15529e-12	4	Pdlim1
2.71777e-16	0.785058	1	0.992	8.7015e-12	4	Cd52
3.99476e-16	0.622666	0.987	0.928	1.279e-11	4	Psme1
8.74821e-16	0.653345	0.829	0.447	2.80091e-11	4	AW112010
1.08906e-15	0.874876	0.882	0.61	3.48683e-11	4	Acp5
1.32803e-15	0.815837	0.75	0.329	4.25195e-11	4	Gimap4
1.81465e-15	1.09753	0.737	0.352	5.80995e-11	4	Samhd1
7.20615e-15	0.554493	1	0.995	2.30719e-10	4	Arhgdib
7.76171e-15	0.42468	0.355	0.089	2.48507e-10	4	Ift80
9.23817e-15	0.969578	0.592	0.223	2.95778e-10	4	Rtp4
1.48974e-14	0.850497	0.842	0.483	4.76971e-10	4	Evl
[truncated: 5,229 more rows]

## Sheet: WT Adult
p_val	avg_log2FC	pct.1	pct.2	p_val_adj	cluster	gene
4.31995e-104	1.6825	0.93	0.537	1.38312e-99	0	Ms4a4b
1.45252e-76	0.557632	1	1	4.65055e-72	0	Tmsb10
6.16525e-76	1.13984	0.954	0.737	1.97393e-71	0	Shisa5
1.06036e-72	1.16613	0.496	0.114	3.39495e-68	0	S1pr1
7.63485e-64	0.843255	0.997	0.961	2.44445e-59	0	Cd52
3.86011e-63	1.29149	0.841	0.547	1.23589e-58	0	Klf2
1.49101e-59	0.648664	1	0.999	4.77376e-55	0	Tmsb4x
2.32569e-59	1.13196	0.755	0.376	7.44616e-55	0	Cd2
8.03931e-56	1.27932	0.739	0.416	2.57395e-51	0	Slfn2
9.33835e-51	0.903115	0.957	0.817	2.98986e-46	0	Ltb
3.04317e-49	0.714684	0.978	0.916	9.74331e-45	0	Lck
4.80862e-49	1.0046	0.722	0.407	1.53958e-44	0	Itgb7
4.75428e-47	1.02332	0.544	0.204	1.52218e-42	0	Samhd1
1.258e-41	0.770952	0.914	0.76	4.02774e-37	0	Nkg7
3.9519e-41	0.861937	0.445	0.159	1.26528e-36	0	Arl4c
2.42686e-40	0.911819	0.709	0.412	7.77009e-36	0	Gimap4
1.27613e-39	0.557963	0.997	0.986	4.0858e-35	0	B2m
2.71149e-39	0.855041	0.825	0.622	8.68136e-35	0	Ms4a6b
1.04291e-38	0.82614	0.865	0.689	3.33909e-34	0	Emp3
3.77053e-38	0.981569	0.633	0.379	1.20721e-33	0	Dgka
4.55e-38	1.20136	0.232	0.04	1.45677e-33	0	Ifit1
3.6871e-37	1.11514	0.518	0.239	1.1805e-32	0	Irf7
1.54235e-36	0.446043	0.997	0.991	4.93814e-32	0	Arhgdib
4.87677e-36	0.810684	0.752	0.493	1.5614e-31	0	Ctsw
5.06493e-36	1.04252	0.491	0.216	1.62164e-31	0	Rtp4
7.95523e-36	0.934644	0.806	0.601	2.54703e-31	0	Smc4
1.61796e-35	0.799243	0.911	0.72	5.18022e-31	0	Vim
2.17735e-35	1.36081	0.394	0.135	6.97124e-31	0	Ifi27l2a
6.17209e-35	0.887402	0.302	0.081	1.97612e-30	0	Slfn5
1.79555e-32	0.852226	0.717	0.494	5.74881e-28	0	Rasgrp2
1.58909e-30	0.834277	0.569	0.32	5.08778e-26	0	Ripor2
5.87988e-30	0.759537	0.712	0.486	1.88256e-25	0	Evl
1.69597e-29	1.74101	0.48	0.24	5.43e-25	0	Isg15
1.94997e-29	0.87259	0.73	0.507	6.24321e-25	0	Ifi203
2.15123e-29	0.783332	0.442	0.183	6.8876e-25	0	Gimap3
2.71294e-29	0.469681	0.973	0.962	8.68601e-25	0	Il2rg
5.67393e-29	0.384736	0.997	0.994	1.81662e-24	0	Coro1a
1.24347e-28	0.582039	0.954	0.896	3.98122e-24	0	Cnn2
9.22681e-28	0.413666	0.995	0.981	2.95415e-23	0	Sh3bgrl3
3.25828e-27	0.762494	0.283	0.088	1.0432e-22	0	Ifi208
5.63997e-27	0.890858	0.709	0.537	1.80575e-22	0	Ifi47
3.21409e-25	0.463281	0.949	0.912	1.02906e-20	0	Cyba
3.41575e-25	1.04369	0.601	0.416	1.09362e-20	0	Bst2
3.17891e-24	0.586492	0.857	0.758	1.01779e-19	0	Cytip
4.58067e-24	0.609372	0.286	0.101	1.46659e-19	0	Phf11c
8.1196e-24	0.556788	0.957	0.884	2.59965e-19	0	H2-D1
8.40817e-24	0.597358	0.798	0.68	2.69204e-19	0	Bin2
2.86992e-23	0.343033	0.992	0.989	9.18863e-19	0	Laptm5
4.31199e-23	0.716832	0.706	0.532	1.38057e-18	0	Mndal
4.56062e-23	0.71275	0.334	0.14	1.46017e-18	0	Rnf213
9.44622e-23	0.240446	1	1	3.0244e-18	0	Actb
3.83603e-22	0.692649	0.553	0.365	1.22818e-17	0	Add3
1.31212e-21	0.505487	0.938	0.926	4.20101e-17	0	Psme1
1.66821e-21	0.733317	0.485	0.275	5.34111e-17	0	Arl5c
1.70749e-20	0.555213	0.34	0.145	5.46688e-16	0	Lfng
1.90226e-20	0.607843	0.736	0.644	6.09047e-16	0	Acp5
2.74647e-20	0.5572	0.652	0.469	8.79338e-16	0	AW112010
3.07635e-20	0.691747	0.415	0.212	9.84956e-16	0	Tesc
3.14777e-20	0.42009	0.978	0.961	1.00782e-15	0	Selplg
4.09666e-20	0.525422	0.884	0.833	1.31163e-15	0	Lsp1
6.7859e-20	0.568207	0.857	0.776	2.17264e-15	0	Gimap6
8.76824e-20	0.680693	0.437	0.249	2.80733e-15	0	Ctss
1.63105e-19	0.343204	0.987	0.986	5.22215e-15	0	Limd2
1.76415e-19	0.625011	0.679	0.531	5.64829e-15	0	Ddit4
4.08896e-19	0.469923	0.903	0.852	1.30916e-14	0	Saraf
5.98782e-19	0.607699	0.814	0.734	1.91712e-14	0	Btg1
9.65426e-19	0.459039	0.903	0.851	3.091e-14	0	Fxyd5
1.70983e-18	0.678441	0.426	0.243	5.47435e-14	0	Trim30a
2.75152e-18	0.65697	0.501	0.321	8.80954e-14	0	Actn1
2.84419e-18	0.573791	0.887	0.822	9.10625e-14	0	H2-K1
4.48042e-18	0.455881	0.868	0.803	1.4345e-13	0	Anxa6
6.90323e-18	0.448196	0.237	0.085	2.21021e-13	0	Ar
9.68013e-18	0.546477	0.313	0.144	3.09929e-13	0	Ifi209
1.21166e-17	0.586866	0.388	0.217	3.87937e-13	0	A930005H10Rik
1.21432e-17	0.550929	0.814	0.75	3.88788e-13	0	Sp100
1.60404e-17	0.570074	0.798	0.712	5.13566e-13	0	Ccnd2
2.43705e-17	0.636107	0.606	0.439	7.80271e-13	0	Clec2d
5.19564e-17	0.556032	0.291	0.128	1.66349e-12	0	Hsd11b1
1.08094e-16	0.682667	0.447	0.263	3.46083e-12	0	Tsc22d3
2.06864e-16	0.527245	0.809	0.76	6.62315e-12	0	Rbm38
3.89624e-16	0.562136	0.31	0.152	1.24746e-11	0	Xaf1
5.35514e-16	0.457825	0.822	0.715	1.71456e-11	0	Tspo
7.08962e-16	0.502105	0.27	0.117	2.26989e-11	0	Slfn8
2.57856e-15	0.512896	0.461	0.295	8.25578e-11	0	Vsir
3.07751e-15	0.538002	0.437	0.267	9.85327e-11	0	Rasa3
3.34682e-15	0.815715	0.566	0.438	1.07155e-10	0	Stat1
4.64723e-15	0.583906	0.596	0.475	1.4879e-10	0	Rbms1
6.752e-15	0.661728	0.453	0.301	2.16179e-10	0	Foxo1
1.29512e-14	0.416176	0.248	0.108	4.14657e-10	0	Slc17a9
3.17393e-14	0.344177	0.906	0.871	1.0162e-09	0	Ptprc
3.56139e-14	0.39365	0.245	0.107	1.14025e-09	0	Flt3l
4.14303e-14	0.527552	0.757	0.687	1.32647e-09	0	Foxp1
6.09824e-14	0.414835	0.838	0.815	1.95247e-09	0	Arl6ip5
8.02254e-14	0.657217	0.45	0.303	2.56858e-09	0	Zbp1
1.30677e-13	0.73286	0.367	0.214	4.18389e-09	0	Tgtp2
1.94751e-13	0.414821	0.237	0.107	6.23534e-09	0	Pced1b
2.12198e-13	0.532972	0.323	0.181	6.79395e-09	0	Hexb
2.44744e-13	0.436673	0.792	0.732	7.83596e-09	0	Arhgef1
3.37293e-13	0.301144	0.965	0.946	1.07991e-08	0	Arpc1b
9.53962e-13	0.332842	0.919	0.886	3.0543e-08	0	Npc2
1.93387e-12	0.508566	0.887	0.824	6.19169e-08	0	Id3
2.17423e-12	0.396173	0.895	0.888	6.96122e-08	0	Chd3
2.4669e-12	0.478202	0.601	0.487	7.89826e-08	0	Cdkn2d
2.51612e-12	0.48666	0.283	0.151	8.05587e-08	0	Arhgef18
2.53548e-12	0.405326	0.765	0.704	8.11785e-08	0	Cotl1
2.83854e-12	0.290331	0.992	0.966	9.08816e-08	0	S100a10
3.22503e-12	0.478706	0.655	0.596	1.03256e-07	0	Atp1b3
3.23428e-12	0.495176	0.596	0.509	1.03552e-07	0	Hpcal1
5.60335e-12	0.437839	0.364	0.22	1.79402e-07	0	S1pr4
5.77002e-12	0.480991	0.76	0.717	1.84739e-07	0	Emb
9.54153e-12	0.482105	0.245	0.119	3.05491e-07	0	Gbp6
9.8282e-12	0.476195	0.404	0.261	3.1467e-07	0	Irf9
9.97735e-12	0.378364	0.919	0.906	3.19445e-07	0	Arhgap45
1.09844e-11	0.657576	0.337	0.202	3.51687e-07	0	Igtp
1.27826e-11	0.498442	0.296	0.171	4.09261e-07	0	Treml2
1.67606e-11	0.506961	0.539	0.419	5.36625e-07	0	Ccr7
1.73123e-11	0.501974	0.472	0.332	5.54286e-07	0	Tspan32
2.07534e-11	0.434989	0.447	0.309	6.6446e-07	0	4930523C07Rik
2.10023e-11	0.325128	0.906	0.859	6.72432e-07	0	Cd53
3.02429e-11	0.442348	0.243	0.122	9.68288e-07	0	Gbp9
3.22022e-11	0.374244	0.585	0.441	1.03102e-06	0	Prkch
4.45944e-11	0.43128	0.677	0.591	1.42778e-06	0	Pdlim1
5.98805e-11	0.457781	0.356	0.216	1.91719e-06	0	Gimap7
1.07069e-10	0.312871	0.922	0.91	3.42801e-06	0	Ppp1r18
1.32977e-10	0.423168	0.687	0.624	4.25752e-06	0	Klk8
1.55746e-10	0.419898	0.739	0.686	4.98651e-06	0	Ikzf2
2.09104e-10	0.454095	0.555	0.44	6.69487e-06	0	Tgfbr2
2.20863e-10	0.370297	0.757	0.7	7.07136e-06	0	Cap1
2.28056e-10	0.380508	0.863	0.837	7.30168e-06	0	Myh9
2.3112e-10	0.376335	0.965	0.895	7.39977e-06	0	Thy1
2.75685e-10	0.240911	0.997	0.993	8.82659e-06	0	Cd3g
3.91573e-10	0.507389	0.561	0.467	1.2537e-05	0	Lgals3bp
4.44832e-10	0.322755	0.458	0.323	1.42422e-05	0	S100a6
6.08259e-10	0.4589	0.585	0.502	1.94746e-05	0	Slc44a2
7.74723e-10	0.410867	0.34	0.216	2.48043e-05	0	Smad7
8.36368e-10	0.37358	0.765	0.75	2.6778e-05	0	Rap1b
1.19618e-09	0.373806	0.202	0.098	3.8298e-05	0	Nsg2
1.88254e-09	0.413152	0.668	0.601	6.02732e-05	0	Fam189b
4.64858e-09	0.349613	0.806	0.779	0.000148834	0	Rnasek
5.23572e-09	0.381162	0.69	0.598	0.000167632	0	Tmem108
6.29462e-09	0.415032	0.631	0.577	0.000201535	0	Rapgef6
7.42784e-09	0.477448	0.294	0.186	0.000237817	0	Pde3b
7.70969e-09	0.362287	0.73	0.69	0.000246841	0	B4galnt1
8.53269e-09	0.429642	0.598	0.531	0.000273191	0	Tapbp
1.05629e-08	0.331811	0.806	0.79	0.000338193	0	Leprotl1
1.3262e-08	0.41112	0.305	0.193	0.000424609	0	Gbp8
1.45294e-08	0.565874	0.65	0.578	0.000465187	0	Nfkbia
1.59287e-08	0.373899	0.509	0.412	0.000509988	0	Ctsc
1.97417e-08	0.351947	0.633	0.563	0.000632068	0	Cd48
2.19683e-08	0.360606	0.272	0.168	0.000703358	0	Glipr2
2.37336e-08	0.356682	0.65	0.557	0.000759877	0	Pitpnc1
2.8049e-08	0.321004	0.868	0.845	0.000898045	0	Msn
2.88077e-08	0.36781	0.361	0.242	0.000922335	0	Selenop
3.24878e-08	0.352096	0.709	0.663	0.00104016	0	Vasp
3.66144e-08	0.317759	0.79	0.732	0.00117228	0	Sri
3.69642e-08	0.431761	0.391	0.296	0.00118348	0	Ehd1
5.14657e-08	0.284482	0.806	0.806	0.00164778	0	Psap
5.2156e-08	0.263694	0.978	0.955	0.00166988	0	Skap1
5.28517e-08	0.397516	0.385	0.28	0.00169215	0	Dennd1c
5.56224e-08	0.35161	0.28	0.167	0.00178086	0	Itgae
7.74611e-08	0.445443	0.504	0.432	0.00248007	0	Stk38
8.05276e-08	0.232899	0.96	0.968	0.00257825	0	Myl12b
1.56058e-07	0.354707	0.582	0.531	0.00499652	0	Ostf1
2.03447e-07	0.491697	0.42	0.324	0.00651375	0	Epsti1
2.08783e-07	0.372944	0.547	0.48	0.0066846	0	Tpst2
2.76898e-07	0.480756	0.396	0.313	0.00886543	0	Ifi35
2.83538e-07	0.287667	0.809	0.821	0.00907804	0	Jak1
3.106e-07	0.519827	0.259	0.166	0.00994447	0	Isg20
4.12335e-07	0.218742	0.97	0.961	0.0132017	0	Arpc2
4.26395e-07	0.394031	0.52	0.449	0.0136519	0	Tnfaip8l2
4.85124e-07	0.273482	0.755	0.731	0.0155322	0	Cdc42se1
5.73131e-07	0.312255	0.205	0.116	0.0183499	0	BC147527
6.59894e-07	0.454572	0.38	0.293	0.0211278	0	Themis
7.52227e-07	0.318929	0.76	0.739	0.024084	0	Sash3
8.33982e-07	0.264783	0.776	0.745	0.0267016	0	Apbb1ip
9.44838e-07	0.301208	0.709	0.698	0.0302509	0	Pycard
9.78829e-07	0.341054	0.852	0.838	0.0313392	0	Cd47
1.34674e-06	0.229596	0.889	0.906	0.0431187	0	Cox7a2l
1.36197e-06	0.299855	0.698	0.659	0.0436061	0	Ddx24
1.46767e-06	0.366454	0.224	0.135	0.0469903	0	Parp14
1.63786e-06	0.36151	0.458	0.391	0.0524393	0	Myo1g
1.82467e-06	0.44558	0.426	0.352	0.0584205	0	Vps37b
2.53761e-06	0.344527	0.553	0.487	0.0812466	0	Smpdl3a
2.96015e-06	0.34669	0.477	0.393	0.0947752	0	Cyth4
3.01043e-06	0.331452	0.644	0.625	0.0963848	0	Srpk1
3.33724e-06	0.331065	0.291	0.202	0.106849	0	Rhof
3.7488e-06	0.382836	0.617	0.589	0.120025	0	H2-T22
4.39082e-06	0.383392	0.291	0.201	0.140581	0	Fam78a
4.83873e-06	0.360422	0.496	0.427	0.154922	0	Pde4b
5.64832e-06	0.208799	0.935	0.927	0.180842	0	Myl12a
6.32253e-06	0.312962	0.313	0.227	0.202429	0	Bin1
6.51865e-06	0.281805	0.205	0.127	0.208708	0	Adar
7.90957e-06	0.256431	0.792	0.77	0.253241	0	Wdr1
8.01235e-06	0.325378	0.278	0.195	0.256531	0	St3gal1
9.30616e-06	0.239524	0.911	0.909	0.297955	0	Slc9a3r1
9.78358e-06	0.337457	0.615	0.543	0.313241	0	Txnip
1.03682e-05	0.369625	0.294	0.219	0.331957	0	Parp9
1.08056e-05	0.277543	0.798	0.795	0.345963	0	Ablim1
1.08968e-05	0.325514	0.431	0.359	0.348882	0	Cst7
1.12919e-05	0.284642	0.647	0.591	0.361531	0	Grap2
1.14284e-05	0.300876	0.221	0.142	0.365902	0	Prr7
1.17409e-05	0.285308	0.698	0.684	0.375907	0	Il16
1.31109e-05	0.313707	0.844	0.843	0.419773	0	Psme2
1.31986e-05	0.204049	0.876	0.85	0.422579	0	Cd37
1.39475e-05	0.33868	0.534	0.485	0.446557	0	Irf2
1.51222e-05	0.278346	0.65	0.64	0.484169	0	Rab8a
1.58973e-05	0.360523	0.477	0.416	0.508983	0	Ankrd44
1.59172e-05	0.269197	0.655	0.653	0.509621	0	Cnp
1.62892e-05	0.292077	0.235	0.153	0.52153	0	Orai2
1.8012e-05	0.4056	0.318	0.244	0.57669	0	Dtx3l
1.88724e-05	0.33306	0.31	0.226	0.604239	0	B4galt1
2.00366e-05	0.38729	0.453	0.388	0.641512	0	Ssh2
2.26052e-05	0.367298	0.321	0.248	0.72375	0	Mitd1
2.31657e-05	0.292763	0.24	0.157	0.741698	0	Cd226
2.50193e-05	0.294295	0.213	0.136	0.801042	0	Trib2
2.56859e-05	0.278293	0.787	0.806	0.822386	0	Gabarapl2
2.73449e-05	0.25418	0.72	0.724	0.875501	0	Ppp1r12a
3.21488e-05	0.334285	0.367	0.289	1	0	Gimap8
3.47352e-05	0.289459	0.631	0.603	1	0	Ptp4a2
3.77579e-05	0.201846	0.887	0.883	1	0	Rhog
4.557e-05	0.243507	0.836	0.8	1	0	H2afj
4.64937e-05	0.330333	0.256	0.179	1	0	Snai3
4.90002e-05	0.298802	0.604	0.56	1	0	Hcst
5.18753e-05	0.320413	0.224	0.155	1	0	Scml4
6.43562e-05	0.295469	0.655	0.663	1	0	AI467606
6.51747e-05	0.224483	0.69	0.667	1	0	Itgb2
6.75203e-05	0.296462	0.526	0.473	1	0	Slc50a1
7.88623e-05	0.358282	0.302	0.229	1	0	Ddx58
8.52122e-05	0.265691	0.205	0.135	1	0	Pmepa1
8.70674e-05	0.250551	0.706	0.711	1	0	Sept6
8.77509e-05	0.232781	0.216	0.14	1	0	Gm20069
8.86985e-05	0.270978	0.677	0.628	1	0	Gsn
9.40988e-05	0.317119	0.315	0.248	1	0	AI413582
9.97349e-05	0.24068	0.833	0.86	1	0	Tbc1d10c
0.000102705	0.268375	0.585	0.565	1	0	Dock10
0.00011374	0.308658	0.472	0.434	1	0	Otulinl
0.00013546	0.371706	0.315	0.246	1	0	Cd79b
0.000139198	0.314863	0.539	0.509	1	0	Peli1
0.000148363	0.249437	0.372	0.292	1	0	Il7r
0.000151077	0.21784	0.846	0.857	1	0	Arpc5
0.000169956	0.3556	0.429	0.386	1	0	Trim12c
0.000181702	0.202043	0.881	0.909	1	0	Rsrp1
0.000206582	0.221989	0.671	0.668	1	0	Anapc11
0.0002395	0.280602	0.385	0.327	1	0	Nfatc3
0.000269786	0.381774	0.353	0.285	1	0	Itgb3
0.000285383	0.273935	0.418	0.362	1	0	Plec
0.000294169	0.296915	0.412	0.372	1	0	Kcnab2
0.000350988	0.265519	0.639	0.636	1	0	Twf2
0.000404187	0.289382	0.642	0.659	1	0	Psmb10
0.00043741	0.286438	0.48	0.452	1	0	Frmd8
0.000439597	0.20812	0.792	0.809	1	0	Supt4a
0.000455172	0.260456	0.364	0.298	1	0	Mgst2
0.000494541	0.295132	0.464	0.424	1	0	Mllt3
0.000527384	0.238328	0.226	0.165	1	0	Trim14
0.000590119	0.261295	0.633	0.635	1	0	Mbnl1
0.000594586	0.254419	0.482	0.437	1	0	Cdc42se2
0.000610409	0.26094	0.278	0.22	1	0	Adcy7
0.000717318	0.214774	0.776	0.78	1	0	Rinl
0.000746357	0.236089	0.474	0.445	1	0	Nsd3
0.000789979	0.227953	0.515	0.485	1	0	Sptbn1
0.000960986	0.301764	0.609	0.624	1	0	Itk
0.00110228	0.255011	0.682	0.711	1	0	Gimap1
0.00116727	0.256916	0.226	0.167	1	0	Rab3ip
0.00125132	0.233983	0.682	0.707	1	0	Acap1
0.00129644	0.322911	0.412	0.377	1	0	Esyt1
0.0013172	0.277061	0.636	0.643	1	0	Ifi27
0.00149253	0.258639	0.588	0.603	1	0	S100a13
0.00151223	0.266451	0.251	0.196	1	0	Erich1
0.00155194	0.211006	0.819	0.818	1	0	Prrc2c
0.00158064	0.248584	0.283	0.224	1	0	Gpr18
0.0015956	0.227941	0.21	0.155	1	0	Cpq
0.00183101	0.205999	0.739	0.748	1	0	Kmt2e
0.00232241	0.277255	0.356	0.313	1	0	Retreg1
0.00238259	0.237833	0.585	0.547	1	0	Gimap5
0.00251877	0.239849	0.52	0.514	1	0	Chmp4b
0.00267721	0.292708	0.345	0.307	1	0	Gm9844
0.00290551	0.241128	0.423	0.383	1	0	Eva1b
0.00314493	0.252895	0.598	0.602	1	0	Jund
0.00314534	0.216728	0.437	0.393	1	0	Txk
0.00383285	0.338577	0.426	0.407	1	0	Pik3cd
0.0039694	0.233297	0.539	0.529	1	0	Grap
0.00402726	0.304735	0.402	0.367	1	0	Eng
0.00419896	0.265278	0.302	0.257	1	0	Klf13
0.00444253	0.233735	0.394	0.355	1	0	H2-T23
0.00450778	0.263541	0.553	0.552	1	0	Ccm2
0.00498716	0.22248	0.321	0.271	1	0	Ifnar1
0.00523327	0.224882	0.739	0.715	1	0	Lgals1
0.00532822	0.235179	0.415	0.385	1	0	Sun2
0.00542974	0.286872	0.364	0.337	1	0	Gramd1a
0.00566681	0.247434	0.27	0.227	1	0	Limk2
0.00575436	0.228268	0.598	0.622	1	0	Dnm2
0.00604456	0.299326	0.364	0.326	1	0	Dennd2d
0.0061442	0.239663	0.534	0.543	1	0	Marc2
0.00622649	0.236963	0.593	0.588	1	0	Psmb9
0.00677075	0.253045	0.261	0.217	1	0	Ehd3
0.00691928	0.249049	0.237	0.193	1	0	Spata6
0.00719472	0.209512	0.598	0.617	1	0	Sp110
0.00723562	0.207965	0.631	0.661	1	0	Ctsa
0.00768435	0.20421	0.283	0.235	1	0	1600014C10Rik
0.0077698	0.262798	0.24	0.198	1	0	Dipk1a
0.00791412	0.203296	0.712	0.732	1	0	Vps28
0.0081001	0.218456	0.229	0.185	1	0	Zfp1
0.00949911	0.307289	0.291	0.248	1	0	Gbp7
8.51958e-82	0.947234	1	0.835	2.72771e-77	1	Ccr9
1.18402e-81	1.41201	0.958	0.639	3.79088e-77	1	Gzma
1.19276e-78	0.912761	0.987	0.922	3.81887e-74	1	Cd247
2.3705e-66	0.915998	0.771	0.365	7.58963e-62	1	Sox13
7.53643e-64	1.34107	0.787	0.432	2.41294e-59	1	Cpa3
8.65911e-62	1.1141	0.905	0.61	2.77239e-57	1	Igfbp4
1.04271e-61	0.880201	0.937	0.677	3.33845e-57	1	Gata3
3.04171e-60	1.07303	0.653	0.305	9.73864e-56	1	Tnfsf11
9.19129e-58	0.939105	0.802	0.457	2.94277e-53	1	Tmem121
1.2835e-54	0.82881	0.895	0.682	4.10939e-50	1	Slc9a9
4.6325e-53	1.04762	0.68	0.329	1.48319e-48	1	Ccr8
4.78591e-52	0.870264	0.872	0.591	1.53231e-47	1	Lztfl1
2.84066e-51	0.745664	0.884	0.641	9.09495e-47	1	Camk2d
3.50261e-50	0.897745	0.722	0.357	1.12143e-45	1	Gpr25
3.45759e-49	0.298502	1	1	1.10702e-44	1	Rpl21
4.99003e-49	0.339191	1	1	1.59766e-44	1	Rps9
1.34975e-45	0.765825	0.777	0.425	4.32149e-41	1	Blk
3.73087e-44	0.711679	0.838	0.574	1.19451e-39	1	Gsn
1.26786e-42	0.921715	0.735	0.468	4.05929e-38	1	Exoc4
2.74523e-42	0.758296	0.737	0.467	8.78941e-38	1	B630019A10Rik
4.69911e-42	0.626955	0.996	0.984	1.50451e-37	1	Crip1
2.03839e-41	0.646995	0.792	0.436	6.52633e-37	1	Maf
1.89296e-38	0.725364	0.785	0.531	6.06069e-34	1	Abcb9
8.22949e-37	0.589718	0.926	0.788	2.63483e-32	1	Rasgrp1
1.04657e-36	0.755506	0.655	0.368	3.35081e-32	1	Etv5
1.12716e-36	0.545448	0.979	0.937	3.60882e-32	1	Snrpe
2.53463e-36	0.606498	0.375	0.126	8.11512e-32	1	Wfs1
6.18199e-36	0.603328	0.842	0.612	1.97929e-31	1	Abi3
3.84008e-35	1.74029	0.375	0.138	1.22948e-30	1	Myo6
4.58111e-33	0.584174	0.897	0.754	1.46673e-28	1	Rgs10
5.67345e-33	0.619047	0.861	0.691	1.81647e-28	1	Mta3
9.40831e-32	0.615066	0.608	0.327	3.01226e-27	1	Tuba8
1.55039e-31	0.315156	1	0.999	4.96388e-27	1	Eef2
3.95747e-30	0.706166	0.752	0.491	1.26706e-25	1	5830411N06Rik
1.62196e-29	0.593585	0.375	0.149	5.19303e-25	1	Sstr2
3.58276e-28	0.481848	0.811	0.566	1.14709e-23	1	Lpar6
5.04426e-27	0.204777	1	1	1.61502e-22	1	Rps11
8.43189e-27	0.523279	0.939	0.779	2.69964e-22	1	Sell
8.93779e-27	0.55948	0.903	0.774	2.86161e-22	1	Sox4
3.35145e-26	0.555875	0.823	0.661	1.07304e-21	1	Cd164
6.39849e-26	0.444793	0.958	0.872	2.0486e-21	1	Lgals9
1.86351e-25	0.290908	1	1	5.96641e-21	1	Rpl10
2.46671e-25	0.542798	0.375	0.165	7.89767e-21	1	Tdrkh
8.17498e-25	0.520068	0.876	0.754	2.61738e-20	1	Tespa1
2.29361e-24	0.473218	0.92	0.731	7.34344e-20	1	Ighm
1.2012e-23	0.424953	0.947	0.871	3.84587e-19	1	Calm3
2.00704e-23	0.546701	0.642	0.436	6.42595e-19	1	Gngt2
2.01619e-23	0.296945	0.994	0.99	6.45524e-19	1	Eif3f
5.33968e-23	0.315054	1	0.978	1.70961e-18	1	Lat
1.40907e-22	0.514409	0.829	0.686	4.51141e-18	1	Chchd3
1.65022e-22	0.417422	0.994	0.881	5.28351e-18	1	Thy1
3.37717e-22	0.482307	0.457	0.241	1.08127e-17	1	Gfra1
1.37316e-21	0.483878	0.842	0.701	4.39645e-17	1	Sh3kbp1
1.56379e-20	0.332921	0.966	0.926	5.00679e-16	1	Gpi1
3.67392e-20	0.267168	1	0.998	1.17628e-15	1	Ftl1
6.09059e-20	0.504266	0.638	0.417	1.95002e-15	1	Endou
2.07951e-19	0.42136	0.855	0.688	6.65796e-15	1	Bcl11b
6.99835e-19	0.397463	0.552	0.341	2.24066e-14	1	Usp18
7.86644e-19	0.454725	0.495	0.284	2.5186e-14	1	Slc16a5
1.42435e-18	0.482074	0.375	0.189	4.56035e-14	1	Clec12a
2.61606e-18	0.276793	0.983	0.975	8.37583e-14	1	Uqcrh
3.15951e-18	0.396922	0.914	0.727	1.01158e-13	1	Marcksl1
3.91327e-18	0.497807	0.72	0.555	1.25291e-13	1	Fam169b
5.46239e-18	0.441615	0.657	0.452	1.74889e-13	1	Kbtbd11
8.51822e-18	0.433213	0.971	0.937	2.72728e-13	1	Pdia3
9.34938e-18	0.452143	0.775	0.651	2.99339e-13	1	Pglyrp2
9.86368e-18	0.209613	0.996	1	3.15805e-13	1	Rpl37a
2.07813e-17	0.67491	0.855	0.784	6.65353e-13	1	Manf
3.21042e-17	0.433413	0.655	0.448	1.02788e-12	1	Dntt
6.78769e-17	0.455028	0.632	0.461	2.17322e-12	1	St6gal1
1.23196e-16	0.228658	0.998	0.997	3.94438e-12	1	Rps27
1.46012e-16	0.357887	0.918	0.851	4.67486e-12	1	Tes
5.6936e-16	0.423673	0.547	0.365	1.82292e-11	1	Ldlrad4
1.59276e-15	0.404109	0.931	0.886	5.09953e-11	1	Cdk2ap2
2.00409e-15	0.472861	0.602	0.46	6.41649e-11	1	Hnrnpll
2.22399e-15	0.373981	0.893	0.813	7.12056e-11	1	2410006H16Rik
3.82508e-15	0.42329	0.566	0.382	1.22468e-10	1	Tbxa2r
3.95253e-15	0.325819	0.924	0.842	1.26548e-10	1	Ramp1
4.26006e-15	0.464511	0.655	0.533	1.36394e-10	1	Zfas1
6.11324e-15	0.466989	0.482	0.323	1.95727e-10	1	Tox2
6.98008e-15	0.462919	0.459	0.279	2.23481e-10	1	Rora
7.4862e-15	0.347804	0.92	0.847	2.39686e-10	1	Fyb
1.4689e-14	0.455274	0.577	0.422	4.70297e-10	1	Aff4
4.09881e-14	0.439097	0.573	0.412	1.31232e-09	1	Myb
4.25369e-14	0.394255	0.705	0.555	1.3619e-09	1	Kdm5b
6.05187e-14	0.360794	0.686	0.54	1.93763e-09	1	Foxn3
6.06287e-14	0.624236	0.855	0.827	1.94115e-09	1	Hspa5
9.40849e-14	0.321906	0.914	0.857	3.01232e-09	1	Rhoh
1.03791e-13	0.384208	0.756	0.653	3.32309e-09	1	Parvg
1.04783e-13	0.305099	0.933	0.857	3.35483e-09	1	Tsc22d4
1.22579e-13	0.319073	0.909	0.811	3.92463e-09	1	Ypel3
1.46783e-13	0.334418	0.276	0.133	4.69954e-09	1	Ppm1l
2.34812e-13	0.327413	0.722	0.578	7.51799e-09	1	Pstpip1
2.42139e-13	0.395049	0.606	0.468	7.75257e-09	1	Traf4
3.2758e-13	0.435017	0.855	0.74	1.04881e-08	1	P4hb
3.2876e-13	0.474771	0.573	0.429	1.05259e-08	1	Mns1
5.21366e-13	0.28828	0.916	0.881	1.66926e-08	1	Chd3
5.98629e-13	0.302672	1	1	1.91663e-08	1	Malat1
7.29465e-13	0.45178	0.589	0.45	2.33553e-08	1	Xbp1
1.35947e-12	0.334611	0.893	0.865	4.35262e-08	1	Spcs2
2.02132e-12	0.380046	0.345	0.201	6.47165e-08	1	Cbfa2t3
2.97443e-12	0.302379	0.966	0.936	9.52323e-08	1	Gstp1
4.33607e-12	0.363113	0.28	0.153	1.38828e-07	1	Slc15a1
4.34452e-12	0.321282	0.735	0.627	1.39099e-07	1	Camk4
4.52644e-12	0.379687	0.602	0.477	1.44923e-07	1	Wbp1
4.60245e-12	0.278559	0.217	0.1	1.47357e-07	1	Ptgir
4.60861e-12	0.359045	0.579	0.423	1.47554e-07	1	Klf3
4.6444e-12	0.367007	0.714	0.611	1.487e-07	1	Dnajb1
5.36967e-12	0.361898	0.787	0.681	1.71921e-07	1	Arrb2
6.26826e-12	0.318849	0.331	0.191	2.00691e-07	1	Slc16a10
6.61308e-12	0.394177	0.659	0.538	2.11731e-07	1	Rabgap1l
7.49118e-12	0.316177	0.688	0.541	2.39845e-07	1	Fli1
9.60003e-12	0.328673	0.811	0.701	3.07364e-07	1	Sh2d1a
1.03985e-11	0.336675	0.779	0.68	3.32928e-07	1	Prkcq
1.10552e-11	0.291955	0.657	0.524	3.53955e-07	1	Ppp1r14b
1.77906e-11	0.355423	0.663	0.523	5.69601e-07	1	Nrros
2.14892e-11	0.328621	0.76	0.666	6.88021e-07	1	Rtf1
2.46226e-11	0.338138	0.486	0.33	7.88341e-07	1	Sytl1
2.71221e-11	0.389213	0.709	0.56	8.68368e-07	1	Rcbtb2
4.54282e-11	0.386578	0.434	0.297	1.45448e-06	1	Slc39a6
5.16129e-11	0.35048	0.665	0.548	1.65249e-06	1	Cnot6l
5.46402e-11	0.347316	0.718	0.606	1.74942e-06	1	Mpp1
6.23078e-11	0.276034	0.897	0.867	1.99491e-06	1	Pnrc1
9.99565e-11	0.228687	0.943	0.89	3.20031e-06	1	Cox7a2l
1.21485e-10	0.421091	0.712	0.627	3.88958e-06	1	Pdia4
1.67473e-10	0.295773	0.284	0.158	5.36197e-06	1	Mpped2
1.81824e-10	0.298803	0.726	0.618	5.82147e-06	1	1110038B12Rik
1.85079e-10	0.332087	0.806	0.697	5.92567e-06	1	Tox
3.55523e-10	0.362572	0.566	0.446	1.13828e-05	1	Klhl24
4.17688e-10	0.476702	0.533	0.398	1.33731e-05	1	Fos
7.15417e-10	0.325635	0.648	0.523	2.29055e-05	1	Jakmip1
8.14207e-10	0.230146	0.947	0.92	2.60685e-05	1	Ptpn18
8.50466e-10	0.262471	0.931	0.851	2.72294e-05	1	Rap1a
8.56417e-10	0.372618	0.539	0.414	2.74199e-05	1	Arhgef6
8.92958e-10	0.304927	0.808	0.75	2.85898e-05	1	Il21r
1.23162e-09	0.349428	0.328	0.211	3.94328e-05	1	Rapgef3
1.42219e-09	0.32394	0.72	0.632	4.55342e-05	1	Dok2
1.91774e-09	0.324348	0.785	0.754	6.14003e-05	1	H13
2.22892e-09	0.329638	0.545	0.435	7.13633e-05	1	Trp53i11
2.44763e-09	0.241178	0.943	0.936	7.83658e-05	1	Grcc10
3.09286e-09	0.321317	0.766	0.685	9.90241e-05	1	Rcsd1
3.32929e-09	0.256755	0.811	0.742	0.000106594	1	Atxn7l3b
5.03387e-09	0.256837	0.324	0.203	0.00016117	1	Bach1
5.32811e-09	0.26865	0.905	0.83	0.00017059	1	Cmtm7
6.22099e-09	0.359722	0.472	0.357	0.000199177	1	Kcna3
6.37082e-09	0.241386	0.912	0.886	0.000203974	1	Npc2
8.07726e-09	0.349476	0.651	0.525	0.00025861	1	Cd69
8.3651e-09	0.316106	0.558	0.446	0.000267825	1	Grb2
9.10477e-09	0.33039	0.472	0.349	0.000291507	1	Trerf1
1.0015e-08	0.228109	0.291	0.165	0.00032065	1	Podnl1
1.2058e-08	0.250882	0.617	0.508	0.00038606	1	Gm2a
1.82802e-08	0.270038	0.284	0.175	0.000585277	1	Tlr12
1.89836e-08	0.346476	0.451	0.353	0.000607797	1	Bcat2
1.90181e-08	0.269313	0.261	0.154	0.000608902	1	Hid1
1.97117e-08	0.276909	0.735	0.637	0.00063111	1	Ptpn7
2.04178e-08	0.218297	0.933	0.886	0.000653715	1	Cd27
2.35418e-08	0.334212	0.661	0.593	0.000753739	1	Rsrc2
2.3833e-08	0.314275	0.722	0.673	0.000763063	1	Sept9
3.20147e-08	0.282265	0.646	0.548	0.00102502	1	Idh2
3.2103e-08	0.234883	0.64	0.517	0.00102784	1	Atp1b1
3.29341e-08	0.22571	0.931	0.92	0.00105445	1	Gas5
3.50749e-08	0.2932	0.276	0.161	0.00112299	1	Itgae
4.07309e-08	0.307228	0.497	0.396	0.00130408	1	Galnt6
4.5362e-08	0.262871	0.493	0.371	0.00145235	1	2300009A05Rik
4.77195e-08	0.276156	0.623	0.521	0.00152783	1	Znrf1
5.23612e-08	0.236796	0.819	0.764	0.00167645	1	Abhd8
5.23976e-08	0.243946	0.307	0.197	0.00167762	1	St8sia1
6.70778e-08	0.298782	0.354	0.245	0.00214763	1	Galnt10
6.80884e-08	0.277783	0.707	0.625	0.00217999	1	Sla2
7.83e-08	0.32594	0.286	0.186	0.00250693	1	Heg1
9.94457e-08	0.21506	0.905	0.857	0.00318395	1	Ctsd
1.08377e-07	0.228425	0.44	0.307	0.00346992	1	Tcp11l2
2.04263e-07	0.297074	0.417	0.317	0.00653988	1	Gpr65
2.52484e-07	0.324669	0.518	0.417	0.0080838	1	Ccr7
2.76424e-07	0.205571	0.267	0.161	0.00885028	1	Galm
2.93707e-07	0.214169	0.255	0.157	0.00940362	1	Tiam1
2.96576e-07	0.255875	0.661	0.583	0.00949549	1	Grap2
3.08484e-07	0.275254	0.238	0.141	0.00987675	1	C030034L19Rik
3.78739e-07	0.295447	0.261	0.157	0.0121261	1	H2-Q2
4.11422e-07	0.236641	0.225	0.136	0.0131725	1	Itpr1
5.55087e-07	0.247041	0.777	0.7	0.0177722	1	Ubald2
6.56564e-07	0.247764	0.56	0.459	0.0210212	1	Aldh2
7.11804e-07	0.249284	0.682	0.594	0.0227898	1	Tmem108
7.77241e-07	0.238199	0.286	0.189	0.0248849	1	Igf1r
1.22796e-06	0.253496	0.251	0.164	0.0393156	1	Gm16565
1.25515e-06	0.24404	0.733	0.681	0.0401861	1	Ap3s1
1.44308e-06	0.207515	0.882	0.851	0.0462032	1	Tecr
1.4577e-06	0.220778	0.893	0.839	0.0466711	1	Top1
1.47678e-06	0.202936	0.28	0.179	0.047282	1	Eya2
1.98174e-06	0.301348	0.312	0.215	0.0634493	1	Ppp1r15a
2.01252e-06	0.228089	0.562	0.473	0.0644349	1	Rest
2.07443e-06	0.297725	0.535	0.463	0.066417	1	Tcf12
2.09465e-06	0.310768	0.417	0.32	0.0670644	1	Mgat5
2.18887e-06	0.385722	0.779	0.715	0.0700811	1	Pdia6
2.20291e-06	0.239013	0.274	0.185	0.0705305	1	Nudt8
2.36531e-06	0.246338	0.331	0.229	0.07573	1	Lxn
2.60675e-06	0.242176	0.259	0.169	0.0834602	1	Ptger4
2.61919e-06	0.215734	0.238	0.149	0.0838585	1	Lig4
3.00206e-06	0.283967	0.297	0.215	0.096117	1	Tedc1
3.48947e-06	0.270488	0.28	0.191	0.111722	1	Kif23
3.60488e-06	0.245892	0.269	0.183	0.115417	1	Nck2
3.66427e-06	0.261598	0.312	0.223	0.117319	1	Gimap1os
4.19366e-06	0.231453	0.808	0.748	0.134268	1	Atxn10
4.4091e-06	0.210169	0.229	0.145	0.141166	1	Foxo3
4.98552e-06	0.22883	0.463	0.373	0.159621	1	Armc7
5.04189e-06	0.254515	0.448	0.362	0.161426	1	Inpp5b
5.35262e-06	0.296444	0.554	0.483	0.171375	1	Arid4b
5.94124e-06	0.282364	0.516	0.442	0.190221	1	Coro7
6.05144e-06	0.222451	0.358	0.258	0.193749	1	Card11
6.94273e-06	0.250733	0.347	0.262	0.222285	1	Sit1
7.21286e-06	0.306273	0.499	0.434	0.230934	1	Nucb1
7.52039e-06	0.222024	0.238	0.151	0.24078	1	Dbn1
7.66118e-06	0.286078	0.421	0.342	0.245288	1	Adamts10
8.65708e-06	0.230424	0.337	0.246	0.277174	1	Zscan2
8.78743e-06	0.230523	0.537	0.468	0.281347	1	Glipr1
9.19693e-06	0.615622	0.251	0.173	0.294458	1	Gem
9.38515e-06	0.257682	0.516	0.429	0.300484	1	Arhgap4
1.00049e-05	0.25704	0.455	0.375	0.320326	1	Tspan31
1.03321e-05	0.22184	0.726	0.647	0.330802	1	Cux1
1.08608e-05	0.236326	0.651	0.576	0.34773	1	Dpf2
1.15481e-05	0.257446	0.341	0.252	0.369734	1	Ptpre
1.27433e-05	0.212162	0.206	0.13	0.408004	1	Tab1
1.33749e-05	0.20088	0.861	0.829	0.428225	1	Csk
1.64711e-05	0.230753	0.236	0.16	0.527355	1	Mcfd2
1.67021e-05	0.312672	0.387	0.296	0.534751	1	Dusp1
2.06194e-05	0.233477	0.373	0.282	0.660173	1	Slc43a2
2.33931e-05	0.21547	0.276	0.197	0.748977	1	Pip4k2a
2.71614e-05	0.27942	0.354	0.275	0.869628	1	Ptov1
2.98975e-05	0.230363	0.531	0.454	0.957228	1	Runx3
3.04018e-05	0.271146	0.459	0.39	0.973375	1	Slc35b1
3.34935e-05	0.241913	0.749	0.65	1	1	Plac8
3.5137e-05	0.240704	0.501	0.424	1	1	Hdac7
3.58351e-05	0.226884	0.531	0.465	1	1	Rftn1
3.58617e-05	0.232088	0.528	0.469	1	1	Nktr
3.61827e-05	0.334261	0.88	0.86	1	1	Hsp90b1
3.92093e-05	0.231264	0.32	0.238	1	1	Ppm1h
4.04151e-05	0.283106	0.307	0.229	1	1	Hyou1
4.12273e-05	0.248818	0.432	0.353	1	1	Ptk2b
4.37378e-05	0.295889	0.545	0.477	1	1	H2-Q4
4.37419e-05	0.220358	0.556	0.494	1	1	Prkd2
4.69492e-05	0.252634	0.415	0.336	1	1	Dgkd
4.80875e-05	0.25394	0.305	0.234	1	1	Fndc3a
4.88447e-05	0.208903	0.263	0.184	1	1	Ppp1r9b
4.91758e-05	0.218783	0.448	0.372	1	1	Eva1b
4.94768e-05	0.235154	0.617	0.566	1	1	Dctn6
5.18254e-05	0.217481	0.32	0.24	1	1	Ano6
5.28218e-05	0.268422	0.499	0.432	1	1	Kif21b
5.34393e-05	0.221784	0.543	0.481	1	1	Impdh1
5.51753e-05	0.23583	0.282	0.205	1	1	Slc11a2
5.95159e-05	0.203184	0.625	0.558	1	1	Pitpnc1
6.47449e-05	0.320093	0.478	0.424	1	1	Selenos
7.46344e-05	0.24762	0.242	0.169	1	1	Slc35d1
8.14343e-05	0.257632	0.482	0.409	1	1	Pgs1
8.53001e-05	0.254081	0.408	0.341	1	1	Sh2b1
0.000110154	0.209156	0.322	0.249	1	1	Emid1
0.000112079	0.203173	0.434	0.371	1	1	Pepd
0.000115098	0.231583	0.322	0.255	1	1	Ccdc28b
0.000135908	0.229158	0.415	0.356	1	1	Ddx19a
0.000137288	0.21517	0.514	0.444	1	1	Pink1
0.000143153	0.209974	0.604	0.548	1	1	Nrip1
0.000156754	0.2169	0.316	0.24	1	1	Tmem131l
0.000157341	0.214981	0.495	0.441	1	1	Rbfa
0.000180303	0.238734	0.307	0.236	1	1	Phyh
0.000188667	0.206667	0.32	0.253	1	1	Ddah2
0.000211875	0.230142	0.528	0.481	1	1	Lasp1
0.000242878	0.227206	0.261	0.198	1	1	Mex3a
0.000254332	0.203782	0.404	0.33	1	1	Itpr2
0.000264075	0.257456	0.533	0.483	1	1	Ankrd12
0.000268835	0.26927	0.261	0.189	1	1	Cd163l1
0.000320647	0.22026	0.556	0.491	1	1	Nr3c1
0.000364675	0.2015	0.501	0.451	1	1	Rnf138
0.000366345	0.244176	0.402	0.335	1	1	Ilvbl
0.000387385	0.206064	0.234	0.169	1	1	Lysmd3
0.000443802	0.221586	0.389	0.333	1	1	Kansl2
0.000486236	0.227775	0.347	0.285	1	1	Jarid2
0.000547391	0.247605	0.255	0.198	1	1	Smo
0.000581695	0.222365	0.206	0.15	1	1	2900079G21Rik
0.000613818	0.200724	0.665	0.634	1	1	Snx6
0.000725725	0.212307	0.465	0.416	1	1	Use1
0.000734285	0.233599	0.337	0.278	1	1	St8sia4
0.000917994	0.281525	0.446	0.407	1	1	Magt1
0.00106881	0.206355	0.364	0.304	1	1	Map2k5
0.00114954	0.208066	0.28	0.217	1	1	P2ry10
0.00129436	0.264378	0.406	0.349	1	1	Rnf125
0.00131759	0.447711	0.472	0.453	1	1	Sdf2l1
0.00153998	0.215171	0.333	0.274	1	1	H2-Oa
0.00191935	0.213125	0.383	0.337	1	1	Trim26
0.00477907	0.208216	0.345	0.308	1	1	Snd1
0.00555162	0.200952	0.573	0.554	1	1	Surf4
0.00829732	0.201156	0.263	0.223	1	1	Pex6
1.10641e-124	2.17692	0.97	0.7	3.54238e-120	2	Ifngr1
1.00089e-122	1.73047	0.75	0.168	3.20456e-118	2	Rorc
1.12241e-99	1.63618	0.93	0.449	3.59361e-95	2	Maf
2.98408e-87	1.27808	0.513	0.087	9.55413e-83	2	Sdc4
1.77334e-78	0.866679	0.997	0.997	5.67772e-74	2	Itm2b
2.16315e-61	0.857319	0.25	0.018	6.92577e-57	2	Il17re
5.18709e-58	1.24676	0.807	0.511	1.66075e-53	2	Ppp1r14b
5.29192e-52	1.20525	0.427	0.11	1.69431e-47	2	Nebl
6.09223e-50	1.14453	0.733	0.454	1.95055e-45	2	Sla
1.00364e-48	1.52085	0.583	0.252	3.21336e-44	2	Ctsl
4.58827e-48	0.862404	0.997	0.852	1.46903e-43	2	Ccr9
6.66172e-46	0.771398	1	0.892	2.13288e-41	2	Thy1
8.16403e-45	1.1977	0.56	0.245	2.61388e-40	2	Smox
1.50312e-44	1.05362	0.833	0.588	4.81253e-40	2	Lpar6
1.01641e-43	1.1078	0.447	0.134	3.25423e-39	2	H2-Q2
1.24893e-43	0.316819	1	1	3.9987e-39	2	Rps24
1.94371e-43	0.798254	0.947	0.879	6.22318e-39	2	Calm3
1.00813e-42	1.26997	0.81	0.508	3.22772e-38	2	5830411N06Rik
3.9886e-40	0.839496	0.923	0.819	1.27703e-35	2	Ypel3
4.19887e-40	0.63111	0.99	0.982	1.34435e-35	2	Ucp2
6.11412e-37	0.923824	0.813	0.672	1.95756e-32	2	Ap3s1
6.60925e-36	0.863878	0.837	0.637	2.11608e-31	2	Abi3
2.25754e-35	0.624688	0.983	0.968	7.22796e-31	2	Arl6ip1
1.66746e-34	0.94093	0.773	0.462	5.3387e-30	2	Blk
1.70779e-34	0.937944	0.87	0.751	5.46782e-30	2	Btg2
2.58823e-34	0.917031	0.393	0.134	8.28672e-30	2	Prrt1
9.89679e-34	0.796589	0.28	0.066	3.16866e-29	2	Plekhf1
2.83987e-32	0.937073	0.683	0.402	9.0924e-28	2	Gpr25
4.64531e-31	0.90999	0.687	0.479	1.48729e-26	2	Lipa
1.36626e-30	0.584019	0.26	0.058	4.37436e-26	2	Tnfrsf25
6.56868e-28	0.913733	0.673	0.434	2.10309e-23	2	Endou
3.20608e-27	0.634903	0.913	0.752	1.02649e-22	2	Ighm
1.64309e-26	0.639468	1	1	5.26067e-22	2	Gm42418
5.20851e-26	1.23694	0.423	0.199	1.66761e-21	2	Aqp11
6.06784e-26	0.595054	0.893	0.872	1.94274e-21	2	Tsc22d4
6.27582e-24	0.446594	0.99	0.982	2.00933e-19	2	Lat
1.27742e-23	0.795237	0.54	0.298	4.08992e-19	2	Slc16a5
5.16517e-23	0.243975	1	1	1.65373e-18	2	Rpl21
6.00175e-23	0.58585	0.903	0.86	1.92158e-18	2	Ets1
2.08946e-22	0.738247	0.673	0.523	6.68983e-18	2	Atp1b1
9.07523e-22	0.605528	0.317	0.115	2.90562e-17	2	Icos
2.66048e-21	0.474974	0.203	0.051	8.51807e-17	2	Lingo4
2.71864e-21	0.602014	0.95	0.942	8.70427e-17	2	Gstp1
1.7411e-20	0.62453	0.823	0.725	5.57448e-16	2	Gata3
2.34216e-20	0.648811	0.37	0.164	7.49889e-16	2	Podnl1
3.45614e-20	0.833339	0.54	0.369	1.10655e-15	2	Chmp1b
1.06822e-19	0.578487	0.89	0.789	3.42014e-15	2	Sox4
1.13545e-19	0.552514	0.9	0.866	3.63537e-15	2	Rhoh
1.20523e-19	0.468821	0.93	0.911	3.85879e-15	2	Cnbp
1.67704e-19	0.729871	0.727	0.64	5.36939e-15	2	Camk4
1.74131e-19	0.545577	0.91	0.903	5.57516e-15	2	Rsrp1
2.2106e-19	0.582481	0.243	0.08	7.07769e-15	2	Glcci1
3.0373e-19	0.686925	0.35	0.158	9.72453e-15	2	St3gal6
8.42133e-19	0.210437	1	1	2.69626e-14	2	Rps10
3.92479e-18	0.549166	0.827	0.716	1.2566e-13	2	Slc9a9
5.97326e-18	0.624131	0.78	0.637	1.91246e-13	2	Lztfl1
2.24383e-17	0.679385	0.337	0.159	7.18406e-13	2	Galm
3.08796e-17	0.52477	0.903	0.854	9.88671e-13	2	Ramp1
7.50973e-17	0.494782	0.887	0.872	2.40439e-12	2	Pnrc1
2.06551e-16	0.559641	0.87	0.813	6.61314e-12	2	Rasgrp1
3.93502e-16	0.683467	0.467	0.294	1.25988e-11	2	Gpr132
7.7951e-16	0.634671	0.787	0.717	2.49576e-11	2	Bcl11b
1.49737e-15	0.653031	0.653	0.562	4.79413e-11	2	Cnot6l
1.51448e-15	0.289275	1	0.998	4.8489e-11	2	Ftl1
2.79845e-15	0.717869	0.373	0.213	8.95981e-11	2	Slc35b4
6.84753e-15	0.837233	0.353	0.184	2.19237e-10	2	Ckb
1.25794e-14	0.671622	0.51	0.381	4.02754e-10	2	2300009A05Rik
1.4904e-14	0.544445	0.85	0.758	4.77183e-10	2	Marcksl1
3.43531e-14	0.542243	0.79	0.683	1.09988e-09	2	Camk2d
6.66505e-14	0.202498	1	1	2.13395e-09	2	Rps7
3.89213e-13	0.680073	0.437	0.302	1.24614e-08	2	Galnt12
4.52226e-13	0.525062	0.59	0.46	1.44789e-08	2	Tcf12
5.17771e-13	0.720621	0.457	0.341	1.65775e-08	2	Dgcr6
6.58467e-13	0.384809	0.923	0.923	2.10821e-08	2	Gas5
9.85051e-13	0.52206	0.27	0.13	3.15384e-08	2	Laptm4b
1.01562e-12	0.492998	0.79	0.759	3.2517e-08	2	Il21r
1.9995e-12	0.657763	0.307	0.165	6.40179e-08	2	Slc35d1
2.15204e-12	0.615652	0.587	0.44	6.89018e-08	2	Sox13
2.45848e-12	0.485988	0.223	0.093	7.87132e-08	2	Bcl2l11
9.43831e-12	0.459013	0.21	0.087	3.02186e-07	2	Mturn
1.10002e-11	0.469218	0.617	0.532	3.52194e-07	2	Znrf1
3.18503e-11	0.336315	0.877	0.851	1.01975e-06	2	Tbc1d10c
3.87332e-11	0.541831	0.633	0.548	1.24012e-06	2	Nrip1
5.84328e-11	0.271093	0.97	0.983	1.87084e-06	2	Rbm39
7.09986e-11	0.565201	0.277	0.151	2.27316e-06	2	Lig4
7.81806e-11	0.368039	1	1	2.50311e-06	2	Malat1
9.44745e-11	0.414227	0.68	0.624	3.02479e-06	2	Mpp1
1.81709e-10	0.404198	0.207	0.092	5.81777e-06	2	Bmp7
2.3015e-10	0.563052	0.617	0.569	7.36872e-06	2	Fli1
2.95151e-10	0.495409	0.627	0.566	9.44986e-06	2	Foxn3
3.76179e-10	0.561148	0.3	0.171	1.20441e-05	2	Ptger4
5.90506e-10	0.577237	0.313	0.189	1.89062e-05	2	Ptprs
6.27783e-10	0.244782	1	0.996	2.00997e-05	2	H3f3b
6.31619e-10	0.499911	0.33	0.206	2.02225e-05	2	Fbxl12
1.00049e-09	0.61814	0.533	0.436	3.20327e-05	2	Myb
1.54463e-09	0.457221	0.267	0.146	4.94545e-05	2	C030034L19Rik
3.32394e-09	0.613679	0.59	0.572	0.000106422	2	Mier1
5.41466e-09	0.487958	0.38	0.265	0.000173361	2	Sh3bp5
6.2007e-09	0.464789	0.62	0.545	0.000198528	2	Txnip
7.34926e-09	0.393788	0.767	0.785	0.000235301	2	Eif5
7.76897e-09	0.418039	0.663	0.588	0.000248739	2	Phgdh
1.35398e-08	0.565293	0.42	0.339	0.000433505	2	Stx6
1.46571e-08	0.445015	0.293	0.181	0.000469277	2	Il12rb1
1.7019e-08	0.458455	0.27	0.161	0.000544897	2	Ero1l
1.89192e-08	0.579584	0.3	0.198	0.000605736	2	Xlr4a
1.96835e-08	0.447997	0.61	0.559	0.000630207	2	Rabgap1l
2.05395e-08	0.534919	0.457	0.394	0.000657614	2	Akirin1
2.20977e-08	0.366243	0.823	0.782	0.000707503	2	Rgs10
2.61439e-08	0.451099	0.22	0.119	0.000837048	2	Unc5cl
2.88478e-08	0.488258	0.553	0.499	0.000923618	2	Wbp1
3.08458e-08	0.341977	0.877	0.892	0.000987588	2	Chd3
4.4821e-08	0.500159	0.313	0.207	0.00143503	2	Slc11a2
7.12541e-08	0.442544	0.633	0.584	0.00228134	2	Abcb9
7.77813e-08	0.386158	0.733	0.797	0.00249032	2	Tmem59
8.09065e-08	0.386604	0.213	0.113	0.00259038	2	2810410L24Rik
8.40913e-08	0.42111	0.647	0.606	0.00269235	2	Pstpip1
9.16968e-08	0.507481	0.5	0.449	0.00293586	2	Chd1
9.9433e-08	0.449874	0.387	0.276	0.00318355	2	Gfra1
1.16577e-07	0.557797	0.34	0.238	0.00373245	2	Lxn
1.62279e-07	0.323009	0.743	0.773	0.00519568	2	Lcp2
1.82909e-07	0.480092	0.35	0.256	0.00585618	2	Csrnp1
1.87591e-07	0.462666	0.44	0.362	0.00600609	2	Smco4
3.05145e-07	0.391334	0.69	0.684	0.00976982	2	Sept9
3.10425e-07	0.534893	0.407	0.332	0.00993889	2	Mgat5
3.29949e-07	0.464731	0.273	0.179	0.010564	2	Pcf11
3.77894e-07	0.320979	0.747	0.752	0.012099	2	Apbb1ip
3.95419e-07	0.421416	0.63	0.59	0.0126601	2	Rcbtb2
4.4188e-07	0.429045	0.537	0.494	0.0141477	2	Ube2e3
4.63345e-07	0.444666	0.387	0.306	0.0148349	2	Map2k5
4.82006e-07	0.296656	0.887	0.883	0.0154324	2	Pebp1
4.98068e-07	0.329499	0.783	0.789	0.0159466	2	H2afy
5.1196e-07	0.43522	0.573	0.55	0.0163914	2	Jakmip1
5.74413e-07	0.380831	0.243	0.145	0.018391	2	Tmem154
7.8397e-07	0.483115	0.523	0.478	0.0251004	2	Itgal
8.08867e-07	0.398873	0.66	0.683	0.0258975	2	Eif4b
8.49675e-07	0.447748	0.57	0.557	0.0272041	2	Cbl
1.06152e-06	0.294478	0.783	0.776	0.0339866	2	Abhd8
1.79607e-06	0.428732	0.663	0.691	0.0575048	2	Il16
1.92603e-06	0.434527	0.59	0.587	0.0616658	2	Clec2i
2.614e-06	0.438361	0.463	0.399	0.0836925	2	Ldlrad4
2.79142e-06	0.442218	0.397	0.318	0.089373	2	Slc39a6
2.92504e-06	0.405928	0.26	0.175	0.0936511	2	Xlr4b
3.20082e-06	0.410747	0.223	0.139	0.102481	2	Asxl1
3.28341e-06	0.500335	0.293	0.209	0.105125	2	Faah
3.38119e-06	0.403408	0.57	0.559	0.108255	2	Hnrnpr
3.85648e-06	0.564368	0.437	0.385	0.123473	2	Satb1
3.92092e-06	0.423249	0.287	0.2	0.125536	2	Matk
4.04495e-06	0.444376	0.357	0.283	0.129507	2	Ptov1
4.16643e-06	0.488093	0.52	0.45	0.133397	2	Klf3
4.2589e-06	0.336803	0.703	0.729	0.136357	2	Emb
4.42299e-06	0.249821	0.74	0.788	0.141611	2	Bnip3l
4.89234e-06	0.384489	0.24	0.154	0.156638	2	Ppm1l
5.77187e-06	0.311752	0.73	0.736	0.184798	2	Sh3kbp1
6.26005e-06	0.412409	0.293	0.209	0.200428	2	Uhrf1bp1l
7.40178e-06	0.344237	0.647	0.666	0.236983	2	Sin3b
1.01836e-05	0.440359	0.3	0.216	0.32605	2	Myc
1.39602e-05	0.45225	0.467	0.419	0.446965	2	Tbxa2r
1.40206e-05	0.409225	0.56	0.548	0.448898	2	Rnf166
1.45942e-05	0.398378	0.563	0.555	0.467261	2	Nrros
1.4595e-05	0.304554	0.63	0.644	0.467289	2	Timm23
1.46178e-05	0.364191	0.667	0.66	0.46802	2	Ptpn7
1.496e-05	0.474573	0.34	0.274	0.478974	2	Dck
1.51196e-05	0.355454	0.677	0.682	0.484085	2	Pdha1
1.61292e-05	0.27479	0.783	0.837	0.516409	2	Snrnp70
1.62177e-05	0.454292	0.24	0.164	0.519243	2	Dusp12
1.95389e-05	0.290448	0.637	0.587	0.625578	2	Fam169b
2.47628e-05	0.485597	0.293	0.221	0.792832	2	Bach1
2.52763e-05	0.25126	0.95	0.967	0.809271	2	Sept1
2.93209e-05	0.371449	0.22	0.144	0.938768	2	Chst10
3.40459e-05	0.379708	0.43	0.377	1	2	Kcna3
3.42626e-05	0.457251	0.357	0.293	1	2	Arpp21
3.55514e-05	0.477774	0.277	0.207	1	2	Agfg2
3.5851e-05	0.50912	0.367	0.321	1	2	Uvrag
3.61927e-05	0.407821	0.533	0.487	1	2	H2-Q4
3.94676e-05	0.383692	0.553	0.488	1	2	Dntt
4.19053e-05	0.269845	0.853	0.856	1	2	Hnrnpu
4.39712e-05	0.429019	0.497	0.497	1	2	Srp68
4.70871e-05	0.347733	0.497	0.456	1	2	Tgfbr2
4.76774e-05	0.479067	0.477	0.46	1	2	Runx1
5.53358e-05	0.347859	0.267	0.192	1	2	Pcmtd2
5.56964e-05	0.33696	0.627	0.647	1	2	Tmem223
5.63041e-05	0.267812	0.597	0.503	1	2	Cpa3
6.32286e-05	0.446568	0.343	0.275	1	2	Clip1
6.93323e-05	0.243548	0.81	0.848	1	2	Lsp1
7.03098e-05	0.453179	0.253	0.186	1	2	Cep170
7.04973e-05	0.331828	0.71	0.767	1	2	Atxn7l3b
7.89767e-05	0.271289	0.727	0.777	1	2	Elf1
8.8472e-05	0.371312	0.583	0.616	1	2	Tra2a
9.98688e-05	0.406141	0.403	0.373	1	2	Senp6
0.000102227	0.28947	0.697	0.728	1	2	Tox
0.000103157	0.423727	0.353	0.294	1	2	Slc43a2
0.000103977	0.367387	0.44	0.394	1	2	Txk
0.000110929	0.390567	0.49	0.427	1	2	Etv5
0.00011154	0.396853	0.307	0.244	1	2	Phyh
0.000116005	0.297162	0.75	0.813	1	2	Map1lc3b
0.000120216	0.482712	0.26	0.194	1	2	Nck2
0.000124696	0.37938	0.427	0.355	1	2	Ikzf3
0.000127827	0.312655	0.233	0.161	1	2	Dbn1
0.000142181	0.356934	0.513	0.5	1	2	St6gal1
0.000150258	0.37476	0.243	0.174	1	2	Camk1d
0.000154494	0.221547	0.877	0.933	1	2	Ube2i
0.000160074	0.372856	0.52	0.498	1	2	Kbtbd11
0.000163434	0.344397	0.627	0.648	1	2	Sla2
0.000174099	0.327596	0.31	0.25	1	2	Mppe1
0.000199954	0.323788	0.427	0.385	1	2	Il27ra
0.000275496	0.404469	0.447	0.43	1	2	1110008P14Rik
0.000281609	0.339933	0.217	0.151	1	2	Slc16a6
0.000282279	0.381731	0.483	0.48	1	2	Rftn1
0.000298088	0.382486	0.573	0.594	1	2	Kdm5b
0.00034539	0.408935	0.467	0.46	1	2	Trp53i11
0.000391352	0.350025	0.56	0.527	1	2	Exoc4
0.00039831	0.557164	0.73	0.751	1	2	Lars2
0.000405492	0.384844	0.403	0.374	1	2	Arid5a
0.000466934	0.308027	0.673	0.704	1	2	Cd164
0.00049105	0.350429	0.59	0.648	1	2	Top2b
0.000497009	0.378349	0.51	0.553	1	2	Fam89b
0.000504552	0.351152	0.453	0.446	1	2	Mycbp2
0.000535258	0.371213	0.207	0.147	1	2	Gm5914
0.000558971	0.213616	0.947	0.969	1	2	Ddx5
0.000576337	0.442062	0.423	0.417	1	2	Mrps5
0.000583137	0.315571	0.637	0.685	1	2	Parvg
0.000593262	0.348819	0.247	0.187	1	2	Mbtd1
0.000611343	0.363679	0.333	0.3	1	2	Spsb3
0.000616521	0.282809	0.54	0.52	1	2	Mxd4
0.000655859	0.251673	0.663	0.711	1	2	Prkcq
0.000657095	0.337981	0.463	0.445	1	2	Kif21b
0.000706908	0.308977	0.493	0.49	1	2	Brd3
0.000764642	0.282859	0.537	0.568	1	2	Rtf2
0.000780696	0.319324	0.567	0.605	1	2	Plekhj1
0.000849684	0.363594	0.453	0.457	1	2	Ddx50
0.00111869	0.334361	0.203	0.148	1	2	Dbp
0.00113551	0.295107	0.55	0.591	1	2	Cox14
0.00118279	0.380519	0.46	0.469	1	2	Mbp
0.00122331	0.297777	0.23	0.17	1	2	Colq
0.00136539	0.412714	0.28	0.227	1	2	Cbfa2t3
0.00140027	0.346808	0.46	0.46	1	2	Coro7
0.00149447	0.332006	0.557	0.609	1	2	Wdr33
0.00166806	0.412488	0.35	0.319	1	2	Crtc3
0.00169443	0.30225	0.687	0.742	1	2	Atrx
0.00173812	0.237008	0.677	0.709	1	2	Rcsd1
0.00180048	0.240495	0.797	0.838	1	2	2410006H16Rik
0.00185838	0.340299	0.49	0.484	1	2	Gngt2
0.00186372	0.282604	0.597	0.642	1	2	Dnajb1
0.00190186	0.269966	0.223	0.164	1	2	Cd226
0.00196902	0.371793	0.467	0.477	1	2	Snx2
0.00207561	0.302608	0.627	0.682	1	2	Arhgap30
0.0021888	0.308002	0.24	0.181	1	2	Actn2
0.00220457	0.359571	0.443	0.441	1	2	Nsd1
0.0023623	0.368308	0.337	0.302	1	2	Tab2
0.00238416	0.224467	0.75	0.835	1	2	Son
0.00242961	0.3151	0.577	0.606	1	2	Grap2
0.00245686	0.293374	0.24	0.185	1	2	Snai3
0.00247047	0.335468	0.307	0.268	1	2	Aagab
0.00252528	0.297289	0.253	0.204	1	2	Smo
0.00268008	0.322028	0.51	0.531	1	2	Mat2a
0.0026801	0.378186	0.36	0.347	1	2	Xrcc6
0.00297664	0.312701	0.553	0.564	1	2	Zfas1
0.00334211	0.259989	0.673	0.735	1	2	Mtdh
0.00372116	0.333049	0.223	0.174	1	2	Carmil2
0.00373381	0.264888	0.58	0.62	1	2	St13
0.0037588	0.307116	0.397	0.362	1	2	Sytl1
0.00428635	0.238004	0.547	0.563	1	2	Slc38a2
0.00438326	0.298261	0.603	0.656	1	2	Sh2d2a
0.0044507	0.31607	0.47	0.475	1	2	Klhl24
0.00478841	0.334158	0.233	0.191	1	2	Rabgap1
0.004989	0.360091	0.347	0.308	1	2	Arl5c
0.00500993	0.335916	0.307	0.275	1	2	Npepps
0.00554641	0.313307	0.447	0.464	1	2	Wipf1
0.00611297	0.346828	0.373	0.378	1	2	Csnk1d
0.00623397	0.28106	0.45	0.443	1	2	Arhgef6
0.00630635	0.378165	0.403	0.39	1	2	Stat4
0.00632513	0.311977	0.487	0.51	1	2	Nr3c1
0.00685488	0.538513	0.347	0.333	1	2	4930523C07Rik
0.0070161	0.260937	0.58	0.603	1	2	Zfp36l1
0.00716114	0.25703	0.6	0.648	1	2	Rab14
0.00748877	0.447334	0.287	0.254	1	2	Ano6
0.00793636	0.366222	0.253	0.222	1	2	Entpd5
0.00864225	0.264123	0.49	0.527	1	2	Commd7
0.00884566	0.297832	0.34	0.317	1	2	Akap8l
0.00896397	0.269469	0.227	0.184	1	2	Slc37a3
0.00906492	0.34636	0.24	0.2	1	2	Man1a
0.00927637	0.279476	0.4	0.388	1	2	Hbp1
0.00947133	0.315113	0.343	0.324	1	2	Trp53inp1
0.00964741	0.379567	0.39	0.394	1	2	D16Ertd472e
0.00978655	0.289339	0.517	0.586	1	2	Ythdf2
4.74919e-75	1.79075	0.597	0.13	1.52055e-70	3	Nrgn
6.77676e-74	1.43629	0.831	0.312	2.16971e-69	3	Cd28
4.03909e-59	0.717467	0.483	0.093	1.29319e-54	3	A430093F15Rik
1.32157e-52	0.748395	1	0.997	4.23127e-48	3	Actg1
3.55413e-48	1.4072	0.712	0.275	1.13793e-43	3	Izumo1r
9.95353e-44	1.20066	0.623	0.225	3.18682e-39	3	Lef1os1
1.43288e-41	0.996661	0.801	0.397	4.58766e-37	3	Cd5
4.7514e-41	1.36078	0.343	0.068	1.52126e-36	3	Tnfrsf9
4.58461e-40	0.691165	0.322	0.06	1.46785e-35	3	Eno3
2.7659e-39	0.727042	0.564	0.185	8.85559e-35	3	Slamf6
4.31963e-34	0.734275	0.555	0.197	1.38301e-29	3	Nab2
1.73127e-33	1.08632	0.911	0.706	5.543e-29	3	Lef1
2.51304e-33	0.440241	0.386	0.1	8.04601e-29	3	BC035044
2.47722e-32	0.79857	0.928	0.681	7.93132e-28	3	Pdcd1
5.54283e-32	0.832099	0.894	0.574	1.77465e-27	3	Rexo2
2.7635e-31	0.473142	0.394	0.111	8.84791e-27	3	Rapsn
2.04078e-30	0.490513	1	0.992	6.53396e-26	3	Rpl3
2.18628e-30	0.457821	0.288	0.061	6.9998e-26	3	Cd200
4.58699e-30	0.940068	0.945	0.662	1.46862e-25	3	Ikzf2
3.65452e-29	0.7057	0.678	0.297	1.17007e-24	3	Itm2a
1.36419e-28	0.259653	0.203	0.032	4.36773e-24	3	Cap2
5.08315e-28	0.464423	1	0.999	1.62747e-23	3	Rps2
6.65887e-28	0.313369	1	1	2.13197e-23	3	Rpl41
4.29485e-27	0.382683	0.229	0.042	1.37508e-22	3	Ccr10
5.83619e-27	0.603543	0.962	0.796	1.86857e-22	3	Hnrnpa1
9.86227e-27	0.546925	0.983	0.919	3.1576e-22	3	Pkm
8.55346e-26	0.522023	0.64	0.279	2.73856e-21	3	Cd6
2.25367e-25	0.337704	1	1	7.21558e-21	3	Actb
2.89977e-25	0.298834	0.322	0.084	9.28419e-21	3	Zfp52
1.38009e-24	0.364555	0.25	0.055	4.41862e-20	3	Trpm1
3.62745e-24	0.42359	0.267	0.064	1.1614e-19	3	Zbtb16
4.25121e-24	0.821662	0.843	0.503	1.36111e-19	3	Gyg
5.15983e-24	0.333104	1	0.998	1.65202e-19	3	Cfl1
5.16303e-24	0.310626	1	1	1.65305e-19	3	Pfn1
1.92825e-23	0.798755	0.949	0.73	6.17366e-19	3	Vim
9.30858e-23	0.722317	0.758	0.419	2.98033e-18	3	Mcm6
1.05406e-22	0.756892	0.475	0.194	3.37477e-18	3	Slc29a1
1.0641e-22	0.549337	0.775	0.426	3.40692e-18	3	Prkch
1.69324e-22	0.433451	0.996	0.975	5.42126e-18	3	Myl6
3.70204e-22	0.421122	0.326	0.102	1.18528e-17	3	Gm45716
7.7368e-22	0.711045	0.894	0.65	2.47709e-17	3	Hmgn2
8.83978e-22	0.616531	0.86	0.613	2.83023e-17	3	Pgam1
1.14141e-21	0.35351	0.419	0.146	3.65446e-17	3	Ephx1
1.32635e-21	0.51839	0.674	0.343	4.24659e-17	3	Mrps6
1.19062e-20	0.489573	0.746	0.395	3.81199e-16	3	Csrp1
2.42171e-20	0.427985	0.788	0.439	7.75359e-16	3	Nt5c
4.62384e-20	0.328697	1	1	1.48041e-15	3	Tmsb10
6.79761e-20	0.503972	1	0.929	2.17639e-15	3	Ybx1
7.27595e-20	0.403596	1	0.999	2.32954e-15	3	Hsp90ab1
9.023e-20	0.578546	0.936	0.755	2.88889e-15	3	Cytip
1.04081e-19	0.359669	0.462	0.19	3.33235e-15	3	Pdk3
1.24207e-19	0.324756	0.339	0.112	3.97675e-15	3	Ahr
1.65079e-19	0.440219	0.572	0.265	5.28535e-15	3	Pnp
2.58372e-19	0.406569	0.551	0.252	8.27228e-15	3	Psat1
3.94819e-19	0.390775	0.466	0.194	1.26409e-14	3	Adk
4.74499e-19	0.378481	1	0.999	1.5192e-14	3	Tmsb4x
5.3846e-19	1.21342	0.373	0.144	1.72399e-14	3	Nr4a1
6.72935e-19	0.520466	0.462	0.195	2.15454e-14	3	Lig1
7.82161e-19	0.37398	1	0.999	2.50425e-14	3	Ppia
8.548e-19	0.442278	0.996	0.959	2.73681e-14	3	Atp5g3
9.94124e-19	0.828692	0.919	0.704	3.18289e-14	3	Stmn1
1.31105e-18	0.497749	0.47	0.209	4.19759e-14	3	Fabp5
1.78078e-18	0.328826	0.419	0.168	5.70153e-14	3	Nme4
3.46284e-18	0.432345	0.678	0.364	1.1087e-13	3	Acot7
3.68461e-18	0.426554	0.436	0.177	1.1797e-13	3	Igf2r
8.30581e-18	0.442894	0.987	0.896	2.65927e-13	3	Cnn2
1.22112e-17	0.554881	0.602	0.312	3.90966e-13	3	Rilpl2
1.56479e-17	0.449302	0.983	0.881	5.00998e-13	3	Gapdh
1.60375e-17	0.325254	0.403	0.16	5.13472e-13	3	Lactb
1.77449e-17	0.50907	0.886	0.606	5.68139e-13	3	Smc4
4.33731e-17	0.4956	0.517	0.246	1.38868e-12	3	Mcm5
4.44771e-17	0.439953	0.975	0.765	1.42402e-12	3	Rbm3
8.5716e-17	0.418538	0.483	0.213	2.74437e-12	3	Cdca7
1.00722e-16	0.236832	1	1	3.22483e-12	3	Rps26
1.52228e-16	0.309053	0.534	0.243	4.87389e-12	3	Dpp4
1.59562e-16	0.383553	0.975	0.89	5.10871e-12	3	Slc25a3
2.94408e-16	0.438911	0.864	0.582	9.42606e-12	3	Txn1
3.10168e-16	0.202992	0.246	0.076	9.93066e-12	3	Fhl2
3.31042e-16	0.246053	0.305	0.107	1.0599e-11	3	Litaf
3.51031e-16	0.290036	0.352	0.135	1.1239e-11	3	1700097N02Rik
3.61749e-16	0.314923	0.436	0.187	1.15821e-11	3	Rgs3
5.05507e-16	0.382157	0.987	0.927	1.61848e-11	3	Slc25a5
6.83514e-16	0.29786	0.496	0.224	2.18841e-11	3	Gnpnat1
1.03047e-15	0.41352	0.602	0.32	3.29924e-11	3	Lrmp
1.33755e-15	0.45125	0.479	0.219	4.28244e-11	3	Cks2
1.34776e-15	0.300582	1	0.982	4.31513e-11	3	Rps6
1.39269e-15	0.205144	0.292	0.101	4.45898e-11	3	Lpar2
1.59921e-15	0.346714	0.712	0.397	5.12019e-11	3	Prr13
2.0647e-15	0.257924	0.449	0.199	6.61055e-11	3	Cd160
2.17372e-15	0.601737	0.703	0.434	6.9596e-11	3	Dut
2.20676e-15	0.282168	0.61	0.303	7.06539e-11	3	Dera
2.99004e-15	0.267937	0.364	0.147	9.57322e-11	3	Hspa4l
4.09103e-15	0.581451	0.542	0.291	1.30983e-10	3	Mcm3
4.33767e-15	0.254958	0.564	0.272	1.38879e-10	3	Il7r
5.91075e-15	0.309494	0.996	0.971	1.89244e-10	3	Cox8a
9.47865e-15	0.300807	0.53	0.258	3.03478e-10	3	CAAA01147332.1
9.9115e-15	0.257484	0.47	0.212	3.17337e-10	3	Bin1
9.98925e-15	0.304722	0.517	0.248	3.19826e-10	3	Pttg1
1.03386e-14	0.237082	0.458	0.203	3.31011e-10	3	Gpd2
1.10779e-14	0.360856	0.449	0.207	3.5468e-10	3	Uhrf1
1.16685e-14	0.452042	0.898	0.691	3.7359e-10	3	Cotl1
1.17695e-14	0.330256	0.992	0.895	3.76823e-10	3	Atp5a1
1.19143e-14	0.242873	0.386	0.16	3.81461e-10	3	Cdc25b
1.25464e-14	0.302038	1	0.983	4.01699e-10	3	Pabpc1
1.73084e-14	0.406103	0.886	0.673	5.54163e-10	3	Pgk1
1.77995e-14	0.273416	0.398	0.173	5.69888e-10	3	Gm10282
1.83832e-14	0.353494	0.814	0.49	5.88574e-10	3	Evl
1.8902e-14	0.22266	0.394	0.163	6.05187e-10	3	Mgst3
2.25131e-14	0.321309	0.513	0.249	7.20801e-10	3	Marcks
2.32269e-14	0.411986	0.725	0.43	7.43657e-10	3	Nsmce1
2.60256e-14	0.413372	0.648	0.348	8.33261e-10	3	Tpi1
2.95032e-14	0.290588	0.479	0.226	9.44603e-10	3	H2-DMa
3.197e-14	0.323174	0.394	0.174	1.02358e-09	3	Med14
4.02822e-14	0.282573	0.602	0.308	1.28971e-09	3	Hsdl2
4.32376e-14	0.498595	0.428	0.212	1.38434e-09	3	Als2
4.92618e-14	0.247404	0.39	0.168	1.57721e-09	3	Comt
6.38217e-14	0.395421	0.475	0.237	2.04338e-09	3	Mcm2
1.00107e-13	0.234842	0.39	0.168	3.20513e-09	3	Treml2
1.0357e-13	0.286283	0.331	0.136	3.31599e-09	3	Dtl
1.10815e-13	0.386211	0.953	0.807	3.54795e-09	3	Pomp
1.17165e-13	0.491519	0.831	0.552	3.75127e-09	3	Anxa2
1.26991e-13	0.358671	0.996	0.948	4.06586e-09	3	Ldha
1.36615e-13	0.373204	0.945	0.672	4.374e-09	3	Mrpl52
1.55217e-13	0.302891	0.996	0.94	4.96957e-09	3	Arpc3
1.57306e-13	0.346722	0.996	0.937	5.03647e-09	3	Calm1
2.16875e-13	0.448744	0.903	0.715	6.9437e-09	3	Nme1
2.24332e-13	0.689945	0.983	0.923	7.18245e-09	3	H2afz
2.31374e-13	0.40474	0.792	0.527	7.40792e-09	3	Dbi
2.43566e-13	0.243436	1	0.995	7.79825e-09	3	H3f3a
2.47799e-13	0.459198	0.932	0.805	7.93376e-09	3	Prdx1
2.51252e-13	0.288106	0.504	0.248	8.04433e-09	3	Impa2
2.59356e-13	0.5678	0.814	0.599	8.30381e-09	3	Ranbp1
4.03021e-13	0.213854	0.267	0.097	1.29035e-08	3	Tnnt1
5.66445e-13	0.417276	0.869	0.646	1.81359e-08	3	Rps27l
6.59485e-13	0.389142	0.695	0.419	2.11147e-08	3	Gm4258
6.88863e-13	0.3506	0.792	0.51	2.20553e-08	3	Lta4h
7.45321e-13	0.361372	0.983	0.916	2.38629e-08	3	Rpl22l1
8.46197e-13	0.629145	0.818	0.524	2.70927e-08	3	Ddit4
8.59375e-13	0.307043	0.373	0.163	2.75146e-08	3	Hells
8.92295e-13	0.277278	0.381	0.174	2.85686e-08	3	Nmral1
1.05252e-12	0.383532	0.907	0.681	3.36985e-08	3	Ndufc2
1.2212e-12	0.391364	0.856	0.625	3.9099e-08	3	Tkt
1.37749e-12	0.265127	0.619	0.331	4.4103e-08	3	Tusc3
1.60573e-12	0.324739	0.322	0.136	5.14108e-08	3	Ung
1.67906e-12	0.217142	0.292	0.118	5.37585e-08	3	Psmc3ip
1.78398e-12	0.295056	0.576	0.307	5.71178e-08	3	Gtf2f1
2.04413e-12	0.356771	0.534	0.28	6.54469e-08	3	Mcm4
2.98957e-12	0.218918	0.453	0.218	9.57171e-08	3	Gm17018
3.13697e-12	0.24223	0.428	0.206	1.00436e-07	3	Pycrl
3.21898e-12	0.267523	0.407	0.187	1.03062e-07	3	I730030J21Rik
3.57198e-12	0.403236	0.703	0.412	1.14364e-07	3	Cd2
3.87854e-12	0.255124	0.339	0.151	1.24179e-07	3	Timeless
3.88819e-12	0.210144	0.386	0.176	1.24488e-07	3	Ripk3
3.95604e-12	0.337779	0.653	0.381	1.26661e-07	3	Bola3
4.70286e-12	0.275994	0.992	0.955	1.50572e-07	3	Atp5g2
5.02141e-12	0.251303	0.559	0.292	1.6077e-07	3	Dgkz
5.04644e-12	0.315417	0.386	0.179	1.61572e-07	3	Ptms
5.81217e-12	0.3073	0.966	0.883	1.86088e-07	3	Cox5b
5.88019e-12	0.290962	0.496	0.256	1.88266e-07	3	Hmgb3
5.99976e-12	0.350399	0.818	0.524	1.92094e-07	3	Snrpa
6.1625e-12	0.208462	0.987	0.75	1.97305e-07	3	Shisa5
6.60018e-12	0.663723	0.941	0.821	2.11318e-07	3	Id3
6.82862e-12	0.258758	0.326	0.141	2.18632e-07	3	Dhfr
8.68781e-12	0.203475	0.475	0.232	2.78158e-07	3	Erh
8.99096e-12	0.243804	0.517	0.26	2.87864e-07	3	Mthfd2
1.00698e-11	0.371571	0.852	0.625	3.22405e-07	3	Ssr2
1.01654e-11	0.24157	0.275	0.113	3.25466e-07	3	Chaf1a
1.24937e-11	0.203339	0.275	0.112	4.0001e-07	3	Frrs1
1.39285e-11	0.221985	1	0.995	4.45948e-07	3	Rpl14
1.43428e-11	0.267055	0.61	0.337	4.59213e-07	3	Bcl7c
1.47172e-11	0.346524	0.924	0.742	4.71202e-07	3	Abracl
1.49045e-11	0.222703	1	0.998	4.77198e-07	3	Rpl7a
1.55067e-11	0.45737	0.949	0.832	4.96478e-07	3	Ran
2.04986e-11	0.27342	0.504	0.266	6.56305e-07	3	Cnn3
2.24271e-11	0.283713	0.623	0.341	7.18049e-07	3	Hpf1
2.35068e-11	0.275272	0.479	0.246	7.52617e-07	3	Gng2
2.60872e-11	0.32174	0.627	0.36	8.35232e-07	3	Ldhb
3.02009e-11	0.304854	0.992	0.9	9.66943e-07	3	Prdx2
3.98522e-11	0.20792	0.233	0.089	1.27595e-06	3	Igf2bp3
4.14599e-11	0.343299	0.742	0.473	1.32742e-06	3	Lsm6
4.17863e-11	0.206639	0.386	0.179	1.33787e-06	3	Chn2
4.25403e-11	0.354947	0.496	0.27	1.36201e-06	3	Tipin
4.44979e-11	0.314732	0.75	0.465	1.42469e-06	3	Etfb
5.02541e-11	0.238773	0.729	0.437	1.60898e-06	3	Acadl
5.49583e-11	0.344945	0.881	0.648	1.7596e-06	3	Glrx3
6.06689e-11	0.233594	0.479	0.25	1.94244e-06	3	Ak6
6.78209e-11	0.249522	0.424	0.213	2.17142e-06	3	Umps
6.8141e-11	0.318807	0.966	0.883	2.18167e-06	3	Atp5j
7.80141e-11	0.334887	0.614	0.362	2.49778e-06	3	Rfc2
8.08079e-11	0.273424	0.568	0.321	2.58723e-06	3	Cisd1
9.70864e-11	0.284656	0.619	0.363	3.10842e-06	3	Ppie
9.80644e-11	0.317169	0.949	0.819	3.13973e-06	3	Cox6a1
1.10373e-10	0.212927	0.428	0.216	3.5338e-06	3	Xpnpep1
1.23281e-10	0.302642	0.377	0.187	3.94709e-06	3	Rfc4
1.25153e-10	0.342038	0.449	0.237	4.00701e-06	3	Nfatc1
1.40391e-10	0.35301	0.928	0.691	4.49489e-06	3	Lgals1
1.4736e-10	0.573379	0.441	0.235	4.71804e-06	3	Pclaf
1.58554e-10	0.347466	0.958	0.819	5.07641e-06	3	Cdk4
1.67665e-10	0.351127	0.97	0.84	5.36814e-06	3	Hmgn1
1.84458e-10	0.290547	0.318	0.147	5.9058e-06	3	Hist1h2ac
2.26245e-10	0.291563	0.297	0.134	7.24369e-06	3	Gm4316
2.50096e-10	0.382949	0.953	0.81	8.00732e-06	3	Snrpb
2.52406e-10	0.274612	0.419	0.214	8.08128e-06	3	Gmnn
2.9966e-10	0.380809	0.826	0.577	9.59421e-06	3	Pdlim1
3.49866e-10	0.320458	0.831	0.567	1.12017e-05	3	Vdac3
3.68683e-10	0.355263	0.771	0.539	1.18041e-05	3	Impdh2
3.82138e-10	0.306797	0.919	0.754	1.22349e-05	3	Wdr1
4.19503e-10	0.299419	0.352	0.168	1.34312e-05	3	Mpp4
5.15874e-10	0.354376	0.564	0.319	1.65167e-05	3	Cks1b
5.6752e-10	0.244135	1	0.994	1.81703e-05	3	Coro1a
5.8828e-10	0.358268	0.462	0.254	1.8835e-05	3	Gm43305
7.69924e-10	0.314149	0.352	0.174	2.46506e-05	3	Tyms
7.88572e-10	0.290396	0.877	0.613	2.52477e-05	3	Psma4
7.92868e-10	0.31582	0.831	0.559	2.53852e-05	3	Psma1
8.37066e-10	0.271546	0.983	0.872	2.68003e-05	3	Tpm3
8.5222e-10	0.386175	0.831	0.626	2.72855e-05	3	Snrpd1
9.05706e-10	0.374148	0.992	0.96	2.8998e-05	3	Eif5a
9.19831e-10	0.267995	0.254	0.108	2.94502e-05	3	Relb
1.23118e-09	0.208991	1	0.989	3.94186e-05	3	Rpl36a
1.37102e-09	0.201733	0.326	0.155	4.3896e-05	3	Arid5b
1.73607e-09	0.294805	0.89	0.66	5.55838e-05	3	Spint2
1.92496e-09	0.3207	0.894	0.691	6.16314e-05	3	Fus
1.94572e-09	0.279779	0.771	0.499	6.22961e-05	3	Ak2
1.96095e-09	0.284442	0.292	0.137	6.27837e-05	3	Spc24
1.96097e-09	0.247891	0.78	0.491	6.27845e-05	3	Ndufs6
2.23611e-09	0.257476	0.758	0.475	7.15935e-05	3	Fundc2
2.27439e-09	0.224097	0.593	0.346	7.2819e-05	3	Pigp
2.29024e-09	0.288954	0.784	0.513	7.33268e-05	3	Ola1
2.36261e-09	0.449056	0.538	0.335	7.56437e-05	3	Pcna
2.4227e-09	0.205316	0.356	0.175	7.75675e-05	3	Rel
2.434e-09	0.240153	0.445	0.24	7.79295e-05	3	AI506816
2.62183e-09	0.256237	0.983	0.9	8.39433e-05	3	Cox6b1
2.68182e-09	0.287501	0.847	0.599	8.58639e-05	3	Ube2n
2.83494e-09	0.262892	0.729	0.458	9.07663e-05	3	Smarcb1
3.00937e-09	0.203229	0.225	0.093	9.63509e-05	3	Rad51
3.10219e-09	0.213464	0.496	0.271	9.93227e-05	3	Mfge8
3.13398e-09	0.350297	0.835	0.646	0.000100341	3	Psma6
3.49458e-09	0.255007	1	0.993	0.000111886	3	Hnrnpa2b1
3.496e-09	0.396376	0.911	0.747	0.000111931	3	Srsf3
3.60385e-09	0.328483	0.767	0.503	0.000115384	3	Srsf2
3.66131e-09	0.322833	0.945	0.702	0.000117224	3	Esd
3.79599e-09	0.251731	0.725	0.442	0.000121536	3	Dnajc19
3.87198e-09	0.322645	0.886	0.662	0.000123969	3	Vdac1
3.98968e-09	0.252132	0.699	0.43	0.000127738	3	Ccdc124
4.24663e-09	0.23063	0.364	0.187	0.000135964	3	Ccdc34
4.34604e-09	0.411637	0.725	0.493	0.000139147	3	Ier2
4.64128e-09	0.260506	0.924	0.765	0.0001486	3	Psma3
4.91101e-09	0.272054	0.928	0.671	0.000157236	3	Bin2
4.92397e-09	0.384407	0.254	0.117	0.000157651	3	Tk1
6.59504e-09	0.246693	0.636	0.395	0.000211153	3	Prkcsh
7.33393e-09	0.475111	0.347	0.179	0.00023481	3	Egr1
7.5233e-09	0.224215	0.576	0.338	0.000240874	3	Ikzf3
7.8477e-09	0.468654	0.314	0.155	0.00025126	3	Rrm2
7.97158e-09	0.263946	0.64	0.403	0.000255226	3	Rfc1
8.42104e-09	0.268541	0.619	0.374	0.000269616	3	Oxct1
8.47756e-09	0.277652	0.771	0.505	0.000271426	3	Mrps36
1.02954e-08	0.238748	0.771	0.48	0.000329627	3	Pfdn1
1.07284e-08	0.273738	0.572	0.34	0.000343491	3	Nasp
1.15392e-08	0.267935	0.852	0.595	0.00036945	3	Psmd13
1.18012e-08	0.27978	0.61	0.381	0.00037784	3	Cops3
1.23448e-08	0.303227	0.411	0.229	0.000395243	3	Rrm1
1.36906e-08	0.268594	0.987	0.906	0.000438331	3	Cox5a
1.37557e-08	0.237646	0.979	0.895	0.000440415	3	Cox6c
1.39706e-08	0.2095	0.653	0.383	0.000447296	3	Nfyb
1.5135e-08	0.246064	0.97	0.862	0.000484579	3	Ywhae
1.64842e-08	0.236789	0.64	0.386	0.000527776	3	Cnih1
1.70344e-08	0.202334	0.682	0.405	0.000545389	3	Nop58
1.72448e-08	0.297076	0.945	0.821	0.000552126	3	Psma7
1.78842e-08	0.306953	0.966	0.815	0.000572598	3	Hint1
1.86648e-08	0.216712	0.614	0.366	0.00059759	3	Snrpb2
1.87258e-08	0.269074	0.835	0.591	0.000599545	3	Plgrkt
1.89878e-08	0.319021	0.797	0.57	0.000607931	3	Cycs
1.92437e-08	0.275259	0.932	0.73	0.000616126	3	Snrpf
1.93143e-08	0.260852	0.924	0.773	0.000618387	3	Atp5md
1.96755e-08	0.256628	0.847	0.587	0.000629951	3	Slc25a4
2.13182e-08	0.225641	0.521	0.306	0.000682545	3	Ppa1
2.15269e-08	0.276714	0.975	0.821	0.000689227	3	Mdh1
2.69646e-08	0.245239	0.725	0.457	0.000863327	3	Psmd14
2.70449e-08	0.24692	0.746	0.467	0.000865896	3	Cxxc5
2.82504e-08	0.201396	0.703	0.44	0.000904493	3	Mrpl21
2.86318e-08	0.249799	0.564	0.335	0.000916704	3	Apex1
2.99665e-08	0.286538	0.695	0.446	0.000959438	3	Prpf19
3.09413e-08	0.293025	0.886	0.691	0.000990647	3	Uqcr10
3.19976e-08	0.271733	0.581	0.347	0.00102447	3	Panx1
3.40645e-08	0.274189	0.771	0.524	0.00109064	3	Nutf2
3.63825e-08	0.241349	0.648	0.407	0.00116486	3	Snrpa1
4.10274e-08	0.228346	0.996	0.946	0.00131357	3	Rps25
4.38129e-08	0.2073	0.992	0.945	0.00140276	3	Rps17
4.42967e-08	0.218056	0.75	0.492	0.00141825	3	Itm2c
4.87984e-08	0.260594	0.644	0.407	0.00156238	3	Isy1
5.35317e-08	0.256589	0.945	0.771	0.00171392	3	Ap2m1
5.98008e-08	0.258401	0.996	0.915	0.00191464	3	Nme2
6.52145e-08	0.20869	0.551	0.33	0.00208797	3	Eno1
6.54732e-08	0.309527	0.949	0.862	0.00209625	3	Mif
6.75932e-08	0.24011	0.992	0.936	0.00216413	3	Skp1a
7.09862e-08	0.32734	0.381	0.208	0.00227276	3	Cenpa
7.38804e-08	0.324993	0.314	0.163	0.00236543	3	Hist1h2ap
8.13619e-08	0.224447	0.466	0.277	0.00260496	3	Pgp
8.44076e-08	0.203838	0.216	0.098	0.00270248	3	Clspn
9.3216e-08	0.212977	0.674	0.416	0.0029845	3	Ppil1
9.98842e-08	0.307776	0.869	0.743	0.00319799	3	Set
1.0484e-07	0.231542	0.36	0.197	0.00335667	3	Sox5
1.10505e-07	0.279591	0.805	0.585	0.00353803	3	Rbbp7
1.31244e-07	0.31771	0.263	0.13	0.00420203	3	Ccnb2
1.3243e-07	0.274097	0.962	0.787	0.00424001	3	Atpif1
1.43233e-07	0.240354	0.78	0.524	0.0045859	3	Ndufb2
1.44684e-07	0.206144	0.725	0.46	0.00463234	3	Psmc2
1.66198e-07	0.224939	0.996	0.963	0.00532117	3	Hnrnpa3
1.66786e-07	0.27508	0.581	0.366	0.00533999	3	Dnmt1
1.79094e-07	0.256553	0.559	0.358	0.00573407	3	Siva1
1.9182e-07	0.228827	0.246	0.12	0.00614149	3	Gins2
1.97084e-07	0.242944	0.915	0.725	0.00631004	3	Cct4
2.1773e-07	0.202582	0.737	0.488	0.00697105	3	Cisd2
2.55194e-07	0.206955	0.835	0.602	0.00817054	3	Reep5
2.64987e-07	0.271666	0.881	0.735	0.00848409	3	Tpm4
2.7883e-07	0.232251	0.966	0.838	0.00892731	3	Csnk2b
2.7934e-07	0.262519	0.881	0.77	0.00894363	3	Sept7
2.81044e-07	0.212175	0.492	0.297	0.00899819	3	Nudt14
2.93947e-07	0.237106	0.411	0.237	0.00941129	3	Fen1
3.00155e-07	0.317515	0.775	0.572	0.00961006	3	Nap1l1
3.13108e-07	0.202984	0.364	0.203	0.0100248	3	Sdhaf1
3.19223e-07	0.201876	0.419	0.242	0.0102206	3	Smc2
3.20733e-07	0.230352	0.915	0.704	0.0102689	3	Sdhb
3.28778e-07	0.223233	0.928	0.798	0.0105265	3	Cct2
3.29861e-07	0.251025	0.814	0.608	0.0105612	3	Ndufab1
3.3762e-07	0.243414	0.928	0.833	0.0108096	3	Cox7a2
4.26046e-07	0.254389	0.826	0.57	0.0136407	3	Gclm
4.4401e-07	0.25535	0.284	0.15	0.0142159	3	Asf1b
5.91404e-07	0.23392	0.983	0.907	0.018935	3	Sem1
6.74045e-07	0.238248	0.983	0.797	0.0215809	3	Eif3i
7.15931e-07	0.262279	0.852	0.65	0.022922	3	Plac8
7.4578e-07	0.325671	0.746	0.552	0.0238776	3	Selenoh
7.65117e-07	0.281435	0.852	0.676	0.0244967	3	Hdac1
7.67234e-07	0.209328	0.987	0.92	0.0245645	3	Myl12a
9.26595e-07	0.215491	0.606	0.381	0.0296668	3	Dtymk
9.79783e-07	0.21257	0.89	0.685	0.0313697	3	Dynlrb1
1.01173e-06	0.202026	0.847	0.615	0.0323925	3	Ptpn6
1.03802e-06	0.33373	0.898	0.758	0.0332341	3	Hsp90aa1
1.14122e-06	0.224295	0.564	0.36	0.0365385	3	Tfdp1
1.15643e-06	0.205087	0.958	0.884	0.0370253	3	Capzb
1.21746e-06	0.241149	0.953	0.853	0.0389794	3	Rbbp4
1.23948e-06	0.214939	0.975	0.861	0.0396846	3	Atp5l
1.35941e-06	0.200787	0.983	0.962	0.0435243	3	Psmb8
1.43195e-06	0.200108	0.373	0.217	0.0458469	3	Orc6
1.44188e-06	0.248079	0.847	0.711	0.0461646	3	Banf1
1.46752e-06	0.281983	0.691	0.486	0.0469855	3	Slbp
1.50657e-06	0.2345	0.856	0.615	0.0482358	3	Snrpc
1.59658e-06	0.206437	0.729	0.485	0.0511176	3	Zmat2
1.63046e-06	0.212543	0.644	0.422	0.0522026	3	Supt16
1.66613e-06	0.226078	0.919	0.758	0.0533445	3	Uqcrb
1.68929e-06	0.205448	0.648	0.428	0.0540859	3	Suclg1
1.74965e-06	0.286862	1	0.999	0.0560187	3	Ptma
2.09566e-06	0.205058	0.992	0.921	0.0670966	3	Atp5d
2.31681e-06	0.257865	0.907	0.786	0.0741774	3	Ncl
2.34674e-06	0.212652	0.979	0.87	0.0751357	3	Pebp1
2.34805e-06	0.219364	0.674	0.466	0.0751776	3	Sptbn1
2.52944e-06	0.206426	0.953	0.861	0.0809852	3	Mdh2
2.53615e-06	0.239546	0.941	0.834	0.0811999	3	Tomm6
2.67397e-06	0.213742	0.886	0.662	0.0856123	3	Eif3l
2.68535e-06	0.216799	0.97	0.829	0.0859768	3	Gnai2
2.75629e-06	0.257258	0.775	0.587	0.0882483	3	Ptges3
2.89991e-06	0.211118	0.949	0.852	0.0928464	3	Chchd2
3.03414e-06	0.210007	0.771	0.518	0.0971442	3	Higd1a
3.4128e-06	0.214951	0.894	0.688	0.109268	3	Ndufv2
3.91058e-06	0.218473	0.606	0.413	0.125205	3	Dnajc9
4.10881e-06	0.218471	0.818	0.591	0.131552	3	Ciao2a
4.76533e-06	0.207923	0.254	0.135	0.152572	3	Birc5
4.79333e-06	0.236737	0.742	0.54	0.153468	3	Ube2a
5.48006e-06	0.273194	0.208	0.107	0.175455	3	Fbxo5
5.63608e-06	0.363888	0.648	0.481	0.18045	3	Tuba1b
5.96877e-06	0.222072	0.758	0.547	0.191102	3	Magoh
8.00067e-06	0.221754	0.686	0.479	0.256157	3	Bcl2
1.00361e-05	0.220054	0.593	0.392	0.321326	3	Sumo3
1.22778e-05	0.218234	0.975	0.93	0.393099	3	Sub1
1.41635e-05	0.21404	0.686	0.458	0.453473	3	Smc6
1.51951e-05	0.223068	0.737	0.542	0.486501	3	Smc1a
1.59722e-05	0.204499	0.801	0.588	0.511382	3	Ndufa1
1.79535e-05	0.200786	0.915	0.786	0.574816	3	Swi5
1.88939e-05	0.221466	0.78	0.58	0.604926	3	Paics
2.18045e-05	0.231003	0.826	0.625	0.698116	3	Rab5if
2.23993e-05	0.216207	0.898	0.649	0.717158	3	Ndufs2
2.27866e-05	0.244162	0.805	0.62	0.729558	3	Ifi27
2.33985e-05	0.352627	0.606	0.4	0.749148	3	Hist1h2ae
2.51309e-05	0.306859	0.593	0.421	0.804615	3	Mcm7
2.99048e-05	0.203712	0.831	0.638	0.957463	3	Mrpl18
3.70648e-05	0.284505	0.411	0.262	1	3	Top2a
4.17877e-05	0.213832	0.852	0.685	1	3	Pa2g4
4.43614e-05	0.251669	0.949	0.852	1	3	Anp32b
4.57523e-05	0.205493	0.903	0.692	1	3	Lsm4
4.70544e-05	0.20501	0.784	0.555	1	3	Snx5
5.11458e-05	0.27046	0.936	0.834	1	3	Hnrnpab
5.39002e-05	0.222524	0.89	0.732	1	3	Cct5
5.48708e-05	0.249574	0.631	0.469	1	3	Lmnb1
6.34685e-05	0.20785	0.903	0.718	1	3	Snx3
7.13574e-05	0.233018	0.911	0.782	1	3	mt-Nd1
7.51601e-05	0.241282	0.585	0.406	1	3	Lsm2
7.89635e-05	0.218264	0.941	0.819	1	3	Ddx39b
8.32484e-05	0.21553	0.432	0.288	1	3	Mmd
0.000195741	0.494002	0.809	0.696	1	3	Hmgb2
0.00029143	0.221008	0.22	0.132	1	3	Cdca8
0.000698777	0.204443	0.86	0.697	1	3	U2af1
8.30185e-80	2.05989	1	0.685	2.658e-75	4	Gzma
2.44542e-60	1.14345	1	0.985	7.82951e-56	4	Crip1
4.69774e-48	1.16367	0.979	0.641	1.50408e-43	4	Plac8
3.88209e-40	0.403181	1	1	1.24293e-35	4	Rpsa
3.14825e-37	0.857467	0.984	0.883	1.00798e-32	4	Lgals9
3.82275e-37	0.71036	0.995	0.942	1.22393e-32	4	Snrpe
1.48752e-35	0.779019	0.771	0.317	4.76259e-31	4	Tox2
4.33187e-34	0.360545	1	1	1.38694e-29	4	Rpl28
8.74716e-33	0.441891	1	0.998	2.80058e-28	4	Rps12
5.38281e-32	0.359695	1	1	1.72341e-27	4	Rpl41
2.35292e-31	0.841728	0.891	0.502	7.53335e-27	4	Tmem121
2.81228e-31	0.757278	0.828	0.395	9.00409e-27	4	Etv5
6.15256e-31	0.59582	1	0.916	1.96987e-26	4	Atp5f1
7.57981e-29	0.853694	0.797	0.428	2.42683e-24	4	Mns1
9.44795e-29	0.673354	0.979	0.834	3.02495e-24	4	Cmtm7
1.52555e-28	0.868555	0.87	0.458	4.88435e-24	4	Dntt
1.09503e-27	0.499012	0.422	0.125	3.50596e-23	4	Gm29017
1.65974e-27	0.591576	0.479	0.159	5.314e-23	4	Mpp4
6.65613e-27	0.30023	1	1	2.13109e-22	4	Rps26
8.85539e-27	0.637403	0.875	0.426	2.83523e-22	4	Endou
1.05755e-26	0.636739	0.99	0.932	3.38597e-22	4	Cd247
2.16999e-26	0.51111	1	0.992	6.94765e-22	4	Rpl3
6.06165e-26	0.692037	1	0.857	1.94076e-21	4	Tcf7
7.65084e-25	0.64782	0.979	0.705	2.44957e-20	4	Mta3
1.23099e-24	0.260367	1	1	3.94125e-20	4	Eef1a1
4.08145e-24	0.790273	0.854	0.497	1.30676e-19	4	Exoc4
3.98689e-23	0.652731	0.969	0.801	1.27648e-18	4	Sell
9.39341e-22	0.575026	0.729	0.359	3.00749e-17	4	Tuba8
1.03489e-20	0.545076	0.797	0.45	3.31342e-16	4	Aldh2
3.39162e-19	0.242159	1	1	1.0859e-14	4	Rplp0
3.78586e-19	0.407599	0.516	0.21	1.21212e-14	4	Rapgef3
4.54881e-19	0.379431	0.995	0.983	1.45639e-14	4	Rps6
1.22979e-18	0.564198	0.776	0.448	3.9374e-14	4	Cd24a
4.52051e-18	0.516619	0.938	0.674	1.44733e-13	4	Cd164
4.80985e-18	0.290979	1	0.999	1.53997e-13	4	Rps19
9.42991e-18	0.492061	0.443	0.177	3.01917e-13	4	Sstr2
1.02309e-17	0.487526	0.859	0.568	3.27563e-13	4	Rcbtb2
2.73908e-17	0.253848	1	1	8.7697e-13	4	Rpl29
3.54224e-17	0.403586	0.75	0.394	1.13412e-12	4	Igbp1
3.78801e-17	0.279646	1	1	1.21281e-12	4	Rpl10
6.21125e-17	0.447501	0.453	0.186	1.98866e-12	4	Igf1r
8.54691e-17	0.49406	0.969	0.799	2.73646e-12	4	Hnrnpa1
8.73449e-17	0.269786	1	1	2.79652e-12	4	Rpl10a
9.589e-17	0.631123	0.812	0.515	3.07011e-12	4	Gyg
1.09788e-16	0.367948	0.49	0.206	3.51508e-12	4	Aqp11
1.10963e-16	0.279119	1	0.998	3.5527e-12	4	Rpl7a
1.58125e-16	0.343785	0.385	0.143	5.06268e-12	4	Dusp6
1.92823e-16	0.533055	0.823	0.476	6.1736e-12	4	Blk
2.3779e-16	0.505462	0.943	0.774	7.61331e-12	4	Rbm3
5.78198e-16	0.290617	0.312	0.106	1.85122e-11	4	Milr1
2.68338e-15	0.550872	0.932	0.705	8.59138e-11	4	Sh2d1a
7.3587e-15	0.205634	1	1	2.35603e-10	4	Rpl32
8.99783e-15	0.410865	0.672	0.362	2.88083e-10	4	Usp18
1.21019e-14	0.457023	0.927	0.698	3.87465e-10	4	Chchd3
1.91595e-14	0.423904	0.875	0.565	6.13431e-10	4	Fam169b
2.54244e-14	0.423971	0.583	0.296	8.14013e-10	4	Dtnbp1
3.1868e-14	0.276506	1	0.995	1.02032e-09	4	Rpl14
3.97672e-14	0.201129	1	1	1.27323e-09	4	Rpl8
1.15296e-13	0.265113	0.781	0.408	3.69142e-09	4	Gpr25
2.02145e-13	0.379018	0.99	0.902	6.47207e-09	4	Prdx2
3.04972e-13	0.431334	0.938	0.696	9.76428e-09	4	Lgals1
4.74185e-13	0.503903	0.88	0.659	1.5182e-08	4	Igfbp4
7.47998e-13	0.335938	0.557	0.283	2.39487e-08	4	Hspb11
9.53516e-13	0.37909	0.953	0.717	3.05287e-08	4	Gata3
1.48195e-12	0.305649	0.38	0.157	4.74478e-08	4	Colq
1.86893e-12	0.317449	0.568	0.29	5.98374e-08	4	Gstt2
3.72058e-12	0.353321	0.672	0.384	1.19122e-07	4	Eci2
5.17496e-12	0.350487	0.979	0.883	1.65687e-07	4	Npc2
5.73524e-12	0.273482	0.344	0.144	1.83625e-07	4	Gm46620
6.45094e-12	0.200781	1	1	2.0654e-07	4	Rpl27a
7.7666e-12	0.344869	0.625	0.347	2.48663e-07	4	Batf
7.81116e-12	0.364798	0.833	0.558	2.5009e-07	4	Anxa2
9.83103e-12	0.343813	0.37	0.164	3.1476e-07	4	Slc15a1
1.3077e-11	0.330586	0.979	0.849	4.18687e-07	4	Rtraf
1.31852e-11	0.364944	0.74	0.459	4.2215e-07	4	Mrpl9
1.44736e-11	0.220346	1	0.999	4.63402e-07	4	Rpl26
2.00443e-11	0.361795	0.958	0.828	6.41759e-07	4	Cd47
3.08263e-11	0.25933	1	0.983	9.86965e-07	4	Btf3
3.12242e-11	0.323227	0.536	0.267	9.99705e-07	4	Gfra1
3.68651e-11	0.291729	0.365	0.165	1.18031e-06	4	Gm16565
5.00679e-11	0.26415	1	0.989	1.60303e-06	4	Rpl36a
5.44131e-11	0.357258	0.76	0.486	1.74214e-06	4	Plscr3
6.63553e-11	0.318231	0.375	0.174	2.1245e-06	4	1500009L16Rik
7.26967e-11	0.260877	0.208	0.07	2.32753e-06	4	Dock9
9.46405e-11	0.210028	0.781	0.428	3.0301e-06	4	Sox13
1.53084e-10	0.336057	0.932	0.674	4.90128e-06	4	Camk2d
1.85124e-10	0.253453	1	0.978	5.9271e-06	4	Rpl4
2.47794e-10	0.313798	0.531	0.297	7.93362e-06	4	Eif2a
4.5307e-10	0.308035	0.516	0.28	1.4506e-05	4	Arpp21
4.54947e-10	0.337972	1	0.999	1.4566e-05	4	Rps2
4.65415e-10	0.256705	0.448	0.222	1.49012e-05	4	Gimap1os
6.05566e-10	0.303564	0.599	0.356	1.93884e-05	4	Anxa5
6.31495e-10	0.393557	0.839	0.596	2.02186e-05	4	Hmga1
8.04907e-10	0.292081	0.99	0.923	2.57707e-05	4	Atp5c1
1.50289e-09	0.24201	1	0.99	4.81179e-05	4	Eif3f
1.72002e-09	0.265933	0.417	0.215	5.50699e-05	4	Tedc1
1.82563e-09	0.26458	0.635	0.361	5.84512e-05	4	Tax1bp3
2.41206e-09	0.510277	0.943	0.808	7.7227e-05	4	Uqcrq
2.44225e-09	0.295657	0.609	0.352	7.81934e-05	4	Plin3
2.57075e-09	0.298645	0.964	0.764	8.23077e-05	4	Tespa1
2.64972e-09	0.344333	0.948	0.793	8.48361e-05	4	Atpif1
2.74587e-09	0.243273	0.49	0.265	8.79146e-05	4	B9d2
2.80111e-09	0.332642	0.807	0.558	8.9683e-05	4	Arpc1a
2.92222e-09	0.336599	0.703	0.448	9.35606e-05	4	Grb2
3.1101e-09	0.272924	0.495	0.271	9.9576e-05	4	Pxmp4
3.50718e-09	0.259038	0.411	0.213	0.000112289	4	Zfp358
4.44105e-09	0.339602	0.911	0.676	0.000142189	4	Pgk1
5.60601e-09	0.292371	0.891	0.633	0.000179488	4	Lztfl1
5.94792e-09	0.298491	0.568	0.328	0.000190435	4	Ilvbl
6.0233e-09	0.353804	0.708	0.471	0.000192848	4	Hnrnpll
7.05918e-09	0.204175	0.333	0.158	0.000226014	4	Zcchc10
7.45339e-09	0.215216	0.219	0.086	0.000238635	4	Angpt1
9.08098e-09	0.258915	1	0.995	0.000290746	4	mt-Co1
9.4112e-09	0.2987	0.688	0.435	0.000301318	4	Coro7
9.95184e-09	0.309165	0.693	0.444	0.000318628	4	Sypl
1.01958e-08	0.24044	0.432	0.236	0.000326437	4	Med7
1.08303e-08	0.271168	0.943	0.685	0.000346752	4	Pdcd1
1.1028e-08	0.259106	0.448	0.246	0.000353083	4	Tmem39b
1.23333e-08	0.322468	0.922	0.681	0.000394875	4	Mrpl52
1.29509e-08	0.257653	1	0.955	0.00041465	4	Atp5g2
1.32325e-08	0.279332	0.411	0.216	0.000423665	4	Cbfa2t3
1.38723e-08	0.341172	0.891	0.686	0.00044415	4	Arrb2
1.51362e-08	0.277073	0.891	0.642	0.000484617	4	Cux1
1.52738e-08	0.338395	0.812	0.565	0.000489021	4	Cnpy2
1.6656e-08	0.293733	0.797	0.553	0.000533276	4	Znrd1
2.93539e-08	0.259464	0.323	0.162	0.000939823	4	Egln3
3.4444e-08	0.307035	0.958	0.788	0.00110279	4	Sox4
3.5098e-08	0.257449	0.344	0.172	0.00112373	4	Dusp10
3.60021e-08	0.230903	0.51	0.288	0.00115268	4	Sh3bgrl
4.0398e-08	0.513613	0.339	0.176	0.00129342	4	Gem
4.23192e-08	0.201006	0.38	0.192	0.00135493	4	Heg1
4.42898e-08	0.331711	0.88	0.665	0.00141803	4	Anp32e
4.74119e-08	0.248076	0.26	0.119	0.00151799	4	Myl6b
4.9357e-08	0.360398	0.745	0.543	0.00158026	4	mt-Nd5
5.56106e-08	0.284236	0.729	0.481	0.00178049	4	Blmh
6.25992e-08	0.29609	0.906	0.691	0.00200424	4	Ndufv2
7.00228e-08	0.261978	0.568	0.34	0.00224192	4	Rnf125
7.47086e-08	0.284022	0.974	0.849	0.00239195	4	Saraf
9.07435e-08	0.206736	0.562	0.326	0.00290534	4	Xrcc6
9.3063e-08	0.246886	0.984	0.948	0.0029796	4	Rps25
9.53183e-08	0.278456	0.677	0.435	0.00305181	4	Churc1
1.02966e-07	0.205659	0.51	0.288	0.00329665	4	Themis
1.11981e-07	0.305172	0.875	0.658	0.0035853	4	Ndufs2
1.16675e-07	0.214337	0.391	0.206	0.0037356	4	Cep19
2.19092e-07	0.209187	1	0.964	0.00701467	4	Rpl31
2.20231e-07	0.277324	0.573	0.375	0.00705113	4	Tspan31
2.69902e-07	0.211432	0.333	0.17	0.00864147	4	Gstp3
2.72048e-07	0.243185	1	0.999	0.00871016	4	Hsp90ab1
2.79252e-07	0.243943	0.427	0.241	0.00894081	4	Lyrm2
3.33068e-07	0.278742	0.969	0.898	0.0106638	4	Cox6c
3.40892e-07	0.227701	0.573	0.349	0.0109143	4	Spag7
3.84557e-07	0.254542	0.417	0.24	0.0123123	4	2610307P16Rik
3.91994e-07	0.232874	1	0.959	0.0125505	4	Eif3h
3.98403e-07	0.240073	0.766	0.494	0.0127557	4	Acads
4.0637e-07	0.242713	0.568	0.35	0.0130107	4	Tmem242
4.28466e-07	0.24063	0.552	0.35	0.0137182	4	Bcl7c
4.69074e-07	0.227706	0.536	0.328	0.0150183	4	Surf1
4.83224e-07	0.212248	1	0.984	0.0154714	4	Pabpc1
5.0144e-07	0.207958	0.24	0.112	0.0160546	4	Dynlt1b
5.15422e-07	0.200964	0.375	0.208	0.0165023	4	Fars2
5.26646e-07	0.267603	0.849	0.671	0.0168616	4	Vdac1
5.38631e-07	0.335345	0.677	0.491	0.0172454	4	Fundc2
5.51136e-07	0.253026	0.5	0.297	0.0176457	4	Atp8b4
6.58338e-07	0.236547	0.74	0.493	0.021078	4	Dctn2
6.7889e-07	0.287706	0.854	0.639	0.021736	4	Ms4a6b
7.06732e-07	0.200331	0.5	0.3	0.0226275	4	Mrpl27
7.87235e-07	0.268642	0.932	0.801	0.0252049	4	Cct2
8.05033e-07	0.219918	1	0.986	0.0257748	4	Ptprcap
8.50836e-07	0.205188	0.401	0.228	0.0272412	4	Ap1b1
8.59004e-07	0.277194	0.854	0.614	0.0275027	4	Gsn
9.98212e-07	0.278224	0.911	0.757	0.0319598	4	Psmd8
1.21249e-06	0.214818	0.995	0.932	0.0388202	4	Atp5b
1.23904e-06	0.217896	0.542	0.328	0.0396703	4	Rab19
1.35709e-06	0.228452	0.557	0.343	0.0434499	4	Upf3b
1.36727e-06	0.275768	0.875	0.66	0.0437759	4	Pdha1
1.4096e-06	0.231825	0.745	0.509	0.0451313	4	B630019A10Rik
1.43733e-06	0.270722	0.964	0.837	0.0460191	4	Polr1d
1.52514e-06	0.276252	0.615	0.405	0.0488305	4	Rbmx
1.68675e-06	0.22169	0.646	0.43	0.0540047	4	Myb
1.78838e-06	0.256208	0.781	0.553	0.0572585	4	Mrpl24
1.82047e-06	0.225242	0.76	0.513	0.0582859	4	Mrps36
1.92205e-06	0.235008	0.677	0.428	0.0615382	4	Gm4258
2.01822e-06	0.201033	0.568	0.345	0.0646175	4	Mcrs1
2.20603e-06	0.205929	0.984	0.93	0.0706305	4	Gpi1
2.22378e-06	0.225764	0.969	0.865	0.0711988	4	Ywhae
2.32179e-06	0.217781	0.953	0.836	0.0743368	4	Ndufa6
2.33727e-06	0.244864	0.99	0.902	0.0748324	4	Gmfg
2.34179e-06	0.220093	0.641	0.421	0.0749771	4	Naa38
2.46673e-06	0.2413	0.958	0.804	0.0789773	4	Eif3i
2.6692e-06	0.216656	0.656	0.424	0.0854599	4	Oxa1l
2.87622e-06	0.272649	0.875	0.711	0.0920879	4	Cyb5a
2.89549e-06	0.237057	0.896	0.718	0.092705	4	Sh3kbp1
3.17026e-06	0.24893	0.927	0.744	0.101502	4	H13
3.24556e-06	0.273087	0.766	0.55	0.103913	4	Rps6ka1
3.30304e-06	0.2455	0.833	0.592	0.105753	4	Tmem108
3.56562e-06	0.250023	0.943	0.761	0.114161	4	Ndufb5
3.93066e-06	0.253364	0.849	0.689	0.125848	4	Actr10
4.034e-06	0.257308	0.885	0.703	0.129157	4	Uqcrfs1
4.06972e-06	0.335951	0.688	0.507	0.1303	4	Jun
4.15432e-06	0.212247	0.688	0.456	0.133009	4	Pdlim2
4.25318e-06	0.202798	0.396	0.234	0.136174	4	Usp11
4.42495e-06	0.23162	0.828	0.624	0.141674	4	1110038B12Rik
5.21001e-06	0.234151	0.771	0.543	0.166809	4	Frg1
5.27489e-06	0.207338	0.656	0.438	0.168886	4	Aff4
5.82996e-06	0.210896	0.964	0.806	0.186658	4	Rasgrp1
6.24647e-06	0.207726	0.703	0.48	0.199993	4	Kbtbd11
6.87867e-06	0.230601	0.974	0.859	0.220234	4	Rap1a
6.90351e-06	0.2366	0.677	0.47	0.22103	4	Desi1
8.50475e-06	0.20109	0.745	0.532	0.272297	4	Snhg1
8.7457e-06	0.223373	0.797	0.595	0.280011	4	Aimp1
8.81015e-06	0.246746	0.427	0.27	0.282075	4	Tpgs1
1.07921e-05	0.244005	0.281	0.155	0.345531	4	Hist1h2ac
1.24537e-05	0.206321	1	0.99	0.398729	4	mt-Co2
1.2929e-05	0.237704	0.849	0.632	0.413948	4	Dok2
1.46446e-05	0.201889	0.958	0.855	0.468877	4	Fyb
1.48973e-05	0.202781	0.76	0.542	0.476967	4	Ergic3
1.52468e-05	0.453404	0.307	0.169	0.488157	4	Ube2c
1.68576e-05	0.214603	0.573	0.381	0.539731	4	Cops2
1.70949e-05	0.218625	0.734	0.508	0.547327	4	Psmc1
1.76416e-05	0.212405	0.745	0.531	0.564831	4	Zfp207
1.77748e-05	0.203508	0.464	0.295	0.569096	4	Pten
1.85846e-05	0.204727	0.469	0.293	0.595023	4	Mgst2
1.96385e-05	0.221219	1	0.896	0.628767	4	Atp5a1
1.99542e-05	0.200477	0.974	0.821	0.638872	4	Sec61g
2.06738e-05	0.209037	0.865	0.631	0.661913	4	Ndufa10
2.21318e-05	0.209079	0.88	0.668	0.708592	4	Rtf1
2.34979e-05	0.244013	0.984	0.938	0.752333	4	Skp1a
3.08085e-05	0.21176	0.969	0.871	0.986396	4	Ubl5
3.15465e-05	0.200447	0.224	0.115	1	4	Cdca3
3.3695e-05	0.22208	0.875	0.671	1	4	Nol7
3.8639e-05	0.203304	0.547	0.365	1	4	Inpp5b
5.23441e-05	0.203626	0.766	0.551	1	4	Idh2
5.28846e-05	0.219928	0.87	0.692	1	4	Uqcrc2
5.37895e-05	0.234828	0.828	0.658	1	4	Lamtor4
5.55965e-05	0.219428	0.75	0.56	1	4	Dctn6
5.59055e-05	0.207851	0.854	0.636	1	4	Hmox2
5.75711e-05	0.253868	0.812	0.595	1	4	Txn1
6.00709e-05	0.205582	0.932	0.772	1	4	Rgs10
7.90753e-05	0.227904	0.859	0.724	1	4	Akr1a1
8.80204e-05	0.224661	0.573	0.413	1	4	Casp3
0.000103638	0.202987	0.891	0.732	1	4	Cct4
0.000105777	0.217153	0.25	0.143	1	4	Gm4316
0.000128485	0.212765	0.865	0.67	1	4	Eif3l
0.000146217	0.206939	0.698	0.515	1	4	Mpc1
0.000167742	0.20203	0.755	0.566	1	4	Nop53
0.000185881	0.204111	0.87	0.672	1	4	Brk1
0.000326324	0.200847	0.818	0.66	1	4	Glrx3
0.000472628	0.202069	0.958	0.92	1	4	Rpl22l1
2.06742e-88	1.44043	0.5	0.031	6.61925e-84	5	Prr5l
4.92524e-69	1.32884	0.635	0.078	1.57691e-64	5	Pglyrp1
1.49144e-59	2.05649	0.875	0.227	4.77513e-55	5	Il2rb
3.96082e-57	1.374	0.396	0.033	1.26814e-52	5	Lgals3
2.68079e-43	1.31787	0.698	0.184	8.58308e-39	5	Klhdc2
6.51319e-43	1.50782	0.74	0.203	2.08533e-38	5	Cd160
1.73703e-42	1.18803	1	0.999	5.56146e-38	5	Tmsb4x
4.12321e-42	0.982771	0.438	0.06	1.32013e-37	5	Trpm1
7.85403e-42	2.48601	0.865	0.346	2.51463e-37	5	Cd7
1.36596e-41	1.77969	0.854	0.335	4.37339e-37	5	Cldnd1
7.34432e-40	0.529528	0.25	0.018	2.35143e-35	5	Cd200r1
1.07021e-39	0.427123	0.208	0.011	3.42648e-35	5	C1ql3
3.36357e-37	1.21538	0.708	0.199	1.07691e-32	5	Cd9
8.69969e-35	1.12753	0.531	0.116	2.78538e-30	5	Ubash3b
9.23111e-35	1.31434	0.719	0.206	2.95552e-30	5	Gimap3
4.29314e-34	0.687489	1	1	1.37454e-29	5	Actb
1.23878e-31	1.19794	0.979	0.688	3.9662e-27	5	Bin2
6.27814e-30	1.4437	0.938	0.567	2.01007e-25	5	Anxa2
3.06788e-29	0.884076	1	0.997	9.82242e-25	5	Actg1
4.94924e-29	1.26661	1	0.743	1.5846e-24	5	Vim
1.24721e-28	0.6309	1	1	3.9932e-24	5	Pfn1
7.39582e-28	0.941896	0.573	0.158	2.36792e-23	5	Ephx1
1.11163e-27	0.916897	0.615	0.164	3.55912e-23	5	S1pr1
4.73401e-27	0.737586	0.208	0.02	1.51569e-22	5	Klrb1a
7.66781e-27	1.43506	0.542	0.164	2.455e-22	5	Tsc22d1
1.27419e-26	0.716648	0.333	0.056	4.07958e-22	5	Kit
3.27066e-26	1.17808	0.938	0.704	1.04717e-21	5	Cotl1
5.20972e-26	1.19435	0.948	0.729	1.668e-21	5	Zyx
3.1208e-25	0.908401	0.219	0.024	9.99187e-21	5	Tnni1
2.7182e-24	0.761698	0.375	0.076	8.70286e-20	5	Eno3
3.8046e-24	0.488723	0.26	0.037	1.21812e-19	5	Fes
3.75244e-23	0.432682	0.208	0.024	1.20142e-18	5	Serp2
6.77237e-23	0.879821	0.573	0.185	2.16831e-18	5	Ptms
8.01952e-23	0.874457	1	0.902	2.56761e-18	5	Cnn2
2.32667e-22	1.17093	0.927	0.585	7.44931e-18	5	Klf2
6.43276e-22	1.15494	0.885	0.524	2.05958e-17	5	Ctsw
7.073e-22	0.505201	0.26	0.041	2.26456e-17	5	Cyth3
1.04433e-21	1.25274	0.708	0.302	3.34364e-17	5	Itga4
1.32093e-21	0.818391	0.625	0.223	4.22923e-17	5	Bin1
1.82099e-21	0.637473	0.417	0.102	5.83027e-17	5	Nsg2
2.66635e-21	0.461326	0.208	0.027	8.53685e-17	5	Neurl3
4.58736e-21	0.954503	0.885	0.51	1.46873e-16	5	Evl
8.11601e-21	1.60886	0.312	0.06	2.5985e-16	5	Ccl5
1.3246e-20	0.606201	0.26	0.043	4.24099e-16	5	6330403K07Rik
1.39129e-20	1.12332	0.688	0.314	4.45448e-16	5	Prex1
2.70554e-20	0.380853	0.25	0.041	8.66233e-16	5	Steap3
3.41321e-20	1.26392	0.917	0.684	1.09281e-15	5	Ikzf2
4.80754e-20	0.701106	1	0.947	1.53923e-15	5	Arpc1b
7.54461e-20	0.833314	1	0.767	2.41556e-15	5	Shisa5
7.6532e-20	0.957198	0.99	0.893	2.45032e-15	5	H2-D1
2.42656e-19	0.734284	0.521	0.164	7.76911e-15	5	Lfng
7.48356e-19	0.612851	1	0.977	2.39601e-14	5	Myl6
1.78533e-18	0.894826	0.781	0.416	5.7161e-14	5	Prr13
2.40997e-18	0.937534	0.802	0.451	7.71601e-14	5	Flna
3.37025e-18	0.941124	0.49	0.172	1.07905e-13	5	Cdc25b
3.76256e-18	1.17651	0.885	0.711	1.20466e-13	5	Lgals1
5.86957e-18	0.89141	0.708	0.34	1.87926e-13	5	Tspan32
5.93173e-18	0.931504	0.375	0.101	1.89916e-13	5	Ecm1
5.94344e-18	0.658448	0.99	0.888	1.90291e-13	5	Capzb
6.39721e-18	0.910713	0.865	0.618	2.04819e-13	5	Reep5
7.12374e-18	1.16456	0.354	0.088	2.28081e-13	5	Tnfrsf9
8.12852e-18	0.477241	0.229	0.038	2.60251e-13	5	Ddc
9.58842e-18	0.410991	0.219	0.036	3.06992e-13	5	Nt5e
1.19341e-17	0.914989	0.979	0.827	3.82093e-13	5	H2-K1
7.62107e-17	0.496782	0.271	0.056	2.44004e-12	5	Tagap
8.10607e-17	0.73541	0.573	0.223	2.59532e-12	5	Plaat3
1.13537e-16	0.78654	0.792	0.465	3.63512e-12	5	Nt5c
1.72113e-16	1.08259	0.823	0.563	5.51053e-12	5	Cd48
1.73295e-16	0.604729	0.51	0.169	5.54839e-12	5	Nrgn
1.9805e-16	0.770725	0.74	0.382	6.34096e-12	5	Add3
2.20557e-16	1.01394	0.5	0.193	7.06157e-12	5	Igf2r
3.6467e-16	0.548324	0.312	0.076	1.16756e-11	5	Cd200
4.68215e-16	0.48316	0.26	0.054	1.49908e-11	5	Jaml
1.00315e-15	0.45182	0.208	0.037	3.21177e-11	5	Xdh
2.34744e-15	0.838665	0.708	0.349	7.5158e-11	5	Ikzf3
2.78913e-15	0.57738	0.958	0.942	8.92996e-11	5	Cdc42
3.09278e-15	0.901916	0.76	0.453	9.90216e-11	5	Prkch
3.13608e-15	0.776056	0.979	0.807	1.00408e-10	5	Anxa6
3.44433e-15	0.809472	0.917	0.712	1.10277e-10	5	Emp3
3.78104e-15	0.599803	0.396	0.122	1.21058e-10	5	Rcn1
5.56742e-15	0.786352	0.448	0.164	1.78252e-10	5	Rab3ip
7.84775e-15	0.410036	1	0.998	2.51261e-10	5	Cfl1
9.49547e-15	0.843561	0.969	0.779	3.04017e-10	5	Nkg7
1.26938e-14	0.571637	0.375	0.117	4.06418e-10	5	Ano10
1.47515e-14	1.30141	0.438	0.158	4.723e-10	5	Nr4a1
1.74893e-14	0.804831	0.646	0.329	5.59955e-10	5	Plp2
5.10961e-14	0.752241	0.875	0.537	1.63595e-09	5	Gimap5
5.73996e-14	0.529827	0.333	0.093	1.83776e-09	5	Gm45552
6.666e-14	0.756417	0.719	0.385	2.13425e-09	5	Acot7
8.7525e-14	0.749749	0.729	0.393	2.80229e-09	5	Cyth4
2.02483e-13	0.447446	0.333	0.097	6.4829e-09	5	Phf11b
2.64034e-13	0.741898	0.688	0.389	8.45358e-09	5	Myo1g
3.31253e-13	0.747799	0.583	0.252	1.06057e-08	5	Samhd1
3.56574e-13	0.659513	0.781	0.43	1.14164e-08	5	Cd2
3.73852e-13	0.523229	1	0.944	1.19696e-08	5	Arpc3
4.68372e-13	0.764044	0.667	0.351	1.49959e-08	5	Ripor2
7.04042e-13	0.808358	0.969	0.836	2.25413e-08	5	Myh9
7.24969e-13	0.633228	0.312	0.091	2.32113e-08	5	Gm30054
7.71619e-13	0.610629	1	0.885	2.47049e-08	5	S100a11
1.06354e-12	1.18037	0.802	0.546	3.40514e-08	5	Ddit4
1.1487e-12	0.511456	0.542	0.227	3.67779e-08	5	Gimap7
1.88876e-12	0.630993	0.917	0.686	6.04724e-08	5	B4galnt1
1.94104e-12	0.398098	0.219	0.048	6.21464e-08	5	Lysmd2
2.79648e-12	0.575723	0.979	0.971	8.9535e-08	5	S100a10
3.19115e-12	0.715519	0.479	0.214	1.02171e-07	5	Adk
3.37364e-12	0.67936	0.844	0.595	1.08014e-07	5	Atp1b3
3.69903e-12	0.794653	0.771	0.49	1.18432e-07	5	AW112010
3.79549e-12	0.454277	0.333	0.105	1.2152e-07	5	Hvcn1
4.64686e-12	0.812641	0.74	0.42	1.48779e-07	5	Dnajc9
7.16434e-12	0.664388	0.771	0.529	2.29381e-07	5	Ostf1
8.09522e-12	0.45311	0.271	0.076	2.59185e-07	5	Traf5
1.20122e-11	0.682902	0.75	0.451	3.84596e-07	5	Itgb7
1.21856e-11	0.639952	0.583	0.284	3.90148e-07	5	Rasa3
1.27643e-11	0.617059	0.927	0.743	4.08675e-07	5	Tpm4
1.32704e-11	0.620122	0.979	0.842	4.24879e-07	5	Calm2
1.33939e-11	0.598082	0.531	0.243	4.28832e-07	5	Rbpms
1.39065e-11	0.626137	0.625	0.341	4.45245e-07	5	Actn1
1.57468e-11	0.864964	0.729	0.479	5.04166e-07	5	Sptbn1
1.61543e-11	0.649981	0.688	0.402	5.17213e-07	5	Ndfip2
1.89955e-11	0.608302	1	0.941	6.08177e-07	5	Calm1
2.11836e-11	0.437865	0.438	0.166	6.78235e-07	5	Ipcef1
2.11866e-11	0.743857	0.729	0.457	6.7833e-07	5	Clec2d
2.18412e-11	0.641655	0.656	0.37	6.99291e-07	5	Esyt1
3.4292e-11	0.660693	0.719	0.459	1.09793e-06	5	Acadl
3.57708e-11	0.419982	0.271	0.076	1.14527e-06	5	Igflr1
5.23583e-11	0.418889	0.302	0.095	1.67636e-06	5	Slc14a1
7.6829e-11	0.402102	0.26	0.074	2.45983e-06	5	Cers4
1.04476e-10	0.77436	0.531	0.281	3.34502e-06	5	Tnip1
1.14028e-10	0.545714	0.99	0.905	3.65084e-06	5	Srgn
1.19371e-10	0.662199	0.854	0.663	3.82192e-06	5	Vasp
1.77662e-10	0.583679	0.594	0.292	5.68821e-06	5	Il7r
1.92824e-10	0.714864	0.521	0.262	6.17366e-06	5	Gng2
2.57145e-10	0.429549	0.229	0.062	8.23302e-06	5	Gpr68
2.75262e-10	0.452192	0.979	0.848	8.81308e-06	5	Arpc5
2.98689e-10	0.556871	0.979	0.873	9.56312e-06	5	Ptprc
3.06337e-10	0.478097	0.344	0.123	9.80799e-06	5	Flt3l
3.60169e-10	0.546657	0.615	0.352	1.15315e-05	5	Tusc3
3.82868e-10	0.532644	0.646	0.344	1.22583e-05	5	Tnfrsf18
4.54798e-10	0.5484	0.448	0.194	1.45613e-05	5	Serpinb6b
4.69914e-10	0.607007	0.312	0.111	1.50452e-05	5	Chchd10
5.36471e-10	0.769279	0.729	0.455	1.71762e-05	5	Gimap4
5.48181e-10	0.497715	0.99	0.944	1.75511e-05	5	Anp32a
6.40496e-10	0.742331	0.635	0.371	2.05068e-05	5	Tpi1
7.60997e-10	0.717169	0.583	0.342	2.43648e-05	5	Lrmp
7.83197e-10	0.27342	1	1	2.50756e-05	5	Tmsb10
8.14292e-10	0.542394	0.906	0.734	2.60712e-05	5	Sri
9.07968e-10	0.649923	0.896	0.72	2.90704e-05	5	Ccnd2
1.04884e-09	0.606196	0.385	0.164	3.35807e-05	5	Galnt2
1.19994e-09	0.564404	0.969	0.836	3.84186e-05	5	Lsp1
1.44323e-09	0.505493	0.896	0.696	4.6208e-05	5	Gimap1
1.78913e-09	0.557513	0.969	0.84	5.72825e-05	5	Gnai2
1.8243e-09	0.561234	0.344	0.137	5.84086e-05	5	Coro2a
2.31281e-09	0.47181	0.26	0.088	7.40492e-05	5	Fhl2
2.62713e-09	0.507421	0.49	0.237	8.41127e-05	5	A930005H10Rik
4.09541e-09	0.653512	0.333	0.129	0.000131123	5	Ahr
4.23324e-09	0.615478	0.667	0.414	0.000135536	5	Dgka
4.26533e-09	0.589915	0.281	0.1	0.000136563	5	E2f2
4.83092e-09	0.890513	0.781	0.602	0.000154672	5	Ms4a4b
5.30105e-09	0.379761	1	0.992	0.000169724	5	Arhgdib
7.21891e-09	0.435106	0.99	0.925	0.000231128	5	Lck
1.15682e-08	0.470782	0.396	0.178	0.00037038	5	Lactb
1.22001e-08	0.488439	0.302	0.115	0.000390612	5	Agfg1
1.33088e-08	0.483859	0.333	0.137	0.000426109	5	Eml3
1.34407e-08	0.623714	0.479	0.249	0.000430331	5	Ppm1b
1.36624e-08	0.323204	1	0.993	0.000437428	5	Serf2
1.59534e-08	0.5054	0.438	0.206	0.000510781	5	Rgs3
1.67741e-08	0.733963	0.74	0.491	0.000537057	5	Bcl2
1.78447e-08	0.425515	0.302	0.117	0.000571334	5	Swap70
1.94028e-08	0.43051	0.302	0.117	0.000621218	5	Lat2
2.21678e-08	0.715296	0.604	0.385	0.000709746	5	AB124611
2.28304e-08	0.652413	0.75	0.509	0.00073096	5	Ier2
2.41033e-08	0.671438	0.573	0.352	0.000771715	5	Sat1
2.62963e-08	0.495666	0.479	0.245	0.000841929	5	Gnpnat1
3.17227e-08	0.501704	0.333	0.142	0.00101567	5	Cpox
3.6731e-08	0.526705	0.656	0.434	0.00117602	5	Lrrfip1
3.741e-08	0.386597	0.281	0.104	0.00119776	5	Zfp52
3.99814e-08	0.506795	0.573	0.326	0.00128008	5	Nfatc3
4.40432e-08	0.532427	0.312	0.125	0.00141013	5	Slc17a9
4.64277e-08	0.339397	0.208	0.064	0.00148647	5	Lmna
4.86316e-08	0.491488	0.406	0.194	0.00155704	5	Chn2
5.22878e-08	0.685487	0.844	0.629	0.0016741	5	Smc4
5.6737e-08	0.394986	0.49	0.251	0.00181655	5	Rnh1
6.7135e-08	0.612016	0.594	0.369	0.00214946	5	Stk10
1.02678e-07	0.391059	0.24	0.085	0.00328743	5	Lpcat4
1.0573e-07	0.363698	1	0.987	0.00338516	5	B2m
1.18452e-07	0.431458	0.906	0.756	0.00379248	5	Abracl
1.33903e-07	0.525799	0.365	0.166	0.00428718	5	Arid5b
1.35937e-07	0.515461	0.708	0.487	0.00435231	5	Rbms1
1.56894e-07	0.492421	0.385	0.173	0.00502326	5	Ifi27l2a
1.58879e-07	0.365425	0.25	0.09	0.00508682	5	Ccdc102a
1.76589e-07	0.454563	0.99	0.925	0.00565384	5	Myl12a
1.84301e-07	0.42502	0.323	0.137	0.00590077	5	Ift80
1.84514e-07	0.492269	0.979	0.884	0.00590757	5	Dad1
1.96959e-07	0.438182	0.323	0.136	0.00630604	5	Il10rb
2.03142e-07	0.465555	0.635	0.404	0.006504	5	Zmat5
2.18418e-07	0.401198	0.438	0.219	0.00699308	5	Slamf6
2.24858e-07	0.359922	0.99	0.962	0.00719929	5	Arpc2
2.27623e-07	0.548459	0.688	0.434	0.00728782	5	Hist1h1e
2.3795e-07	0.519771	0.552	0.341	0.00761844	5	Sptan1
2.50659e-07	0.415963	0.979	0.871	0.00802534	5	Arpc4
2.59008e-07	0.390225	0.219	0.076	0.00829266	5	Gm26782
2.89362e-07	0.913888	0.552	0.366	0.00926451	5	Panx1
3.00206e-07	0.475382	0.865	0.728	0.00961169	5	Tspo
3.01723e-07	0.468429	0.562	0.317	0.00966026	5	Foxo1
3.04087e-07	0.433969	0.719	0.488	0.00973594	5	Smpdl3a
3.6672e-07	0.55062	0.406	0.207	0.0117413	5	Sox5
4.15447e-07	0.381679	0.365	0.17	0.0133014	5	Pfkp
4.25369e-07	0.483051	0.479	0.256	0.013619	5	Ptpn22
4.36622e-07	0.526712	0.406	0.203	0.0139793	5	I730030J21Rik
4.72392e-07	0.496701	0.573	0.37	0.0151246	5	Glud1
5.11666e-07	0.409311	0.333	0.152	0.016382	5	Elk3
5.3577e-07	0.297432	1	0.996	0.0171537	5	Rac2
5.6485e-07	0.446639	0.438	0.233	0.0180848	5	Psen2
5.69087e-07	0.690556	0.885	0.833	0.0182204	5	Id3
6.61209e-07	0.49382	0.625	0.4	0.0211699	5	Pik3cd
8.69564e-07	0.351337	0.281	0.109	0.0278408	5	Ahnak
9.01222e-07	0.380731	0.375	0.186	0.0288544	5	Comt
9.25448e-07	0.543961	0.229	0.086	0.0296301	5	Rcn3
1.14747e-06	0.707177	0.74	0.592	0.0367384	5	Zfp36l1
1.29769e-06	0.515785	0.917	0.846	0.0415481	5	Msn
1.43832e-06	0.426441	0.354	0.172	0.0460507	5	Rnf144a
1.4417e-06	0.53816	0.677	0.465	0.0461588	5	Zdhhc20
1.45597e-06	0.465472	0.771	0.598	0.0466157	5	Pdlim1
1.55552e-06	0.239766	1	0.999	0.049803	5	Ppia
1.74024e-06	0.560952	0.573	0.362	0.0557172	5	Plec
1.74092e-06	0.399587	0.417	0.22	0.0557389	5	Cblb
1.93855e-06	0.382063	0.396	0.205	0.0620664	5	Adora2a
2.06952e-06	0.48592	0.406	0.209	0.0662597	5	Id2
2.12803e-06	0.338426	0.281	0.123	0.068133	5	Litaf
2.14132e-06	0.341702	0.312	0.145	0.0685587	5	Lrrfip2
2.23218e-06	0.611515	0.688	0.528	0.0714678	5	Rasgrp2
2.57107e-06	0.337642	0.958	0.837	0.082318	5	Ltb
2.63211e-06	0.527225	0.438	0.259	0.0842721	5	Sike1
2.66005e-06	0.460122	0.365	0.186	0.0851668	5	Treml2
2.8639e-06	0.394758	0.844	0.708	0.0916934	5	Uqcr10
3.04922e-06	0.469869	0.438	0.238	0.0976269	5	S1pr4
3.22692e-06	0.452756	0.302	0.143	0.103316	5	Mapre2
3.65328e-06	0.41251	0.292	0.132	0.116967	5	A430093F15Rik
3.65403e-06	0.481364	0.604	0.401	0.116991	5	Sms
3.69892e-06	0.537281	0.51	0.321	0.118428	5	Efhd2
4.09434e-06	0.447771	0.698	0.505	0.131088	5	Vps29
4.17354e-06	0.461644	0.469	0.283	0.133624	5	Spn
4.34193e-06	0.334654	0.5	0.273	0.139016	5	Ctss
4.3552e-06	0.405678	0.208	0.08	0.13944	5	Unc119b
4.52033e-06	0.498347	0.427	0.228	0.144727	5	H2-Q7
4.99764e-06	0.316589	0.229	0.09	0.160009	5	Arhgef3
5.60696e-06	0.301285	0.99	0.953	0.179518	5	Atp5e
5.79344e-06	0.337898	0.208	0.079	0.185488	5	Tmem71
5.87869e-06	0.447737	0.688	0.464	0.188218	5	Cenpx
6.52077e-06	0.479555	0.844	0.744	0.208775	5	Btg1
6.54537e-06	0.249264	0.219	0.085	0.209563	5	Gramd1b
7.09486e-06	0.381682	0.979	0.905	0.227156	5	Arhgap45
7.29602e-06	0.391807	0.635	0.417	0.233597	5	Ankrd44
7.37047e-06	0.379421	0.99	0.953	0.23598	5	Lcp1
7.59003e-06	0.460164	0.521	0.333	0.24301	5	Gramd1a
8.69513e-06	0.294168	0.26	0.112	0.278392	5	Agpat4
1.16618e-05	0.382842	0.385	0.209	0.373375	5	Tbc1d1
1.22469e-05	0.381678	0.938	0.864	0.39211	5	Gnas
1.2547e-05	0.427985	0.385	0.216	0.401718	5	Grk6
1.34142e-05	0.320525	0.906	0.815	0.429482	5	Arl6ip5
1.34321e-05	0.335057	0.615	0.408	0.430054	5	Tmbim4
1.34999e-05	0.287651	1	0.973	0.432226	5	Cox8a
1.43978e-05	0.559902	0.552	0.369	0.460973	5	Trat1
1.49489e-05	0.455109	0.708	0.522	0.47862	5	Rnf167
1.56381e-05	0.314098	0.906	0.787	0.500684	5	Psmb5
1.59322e-05	0.344431	0.354	0.188	0.510102	5	Mob1a
1.80992e-05	0.411195	0.385	0.22	0.57948	5	Mfsd10
1.85036e-05	0.491564	0.323	0.168	0.592429	5	Arhgef18
1.89666e-05	0.513171	0.396	0.216	0.607252	5	Pim2
1.91183e-05	0.348002	0.365	0.203	0.612109	5	Sept11
1.95421e-05	0.215212	0.219	0.089	0.625679	5	Mthfd1l
1.97082e-05	0.342211	0.406	0.235	0.630996	5	Tmem126a
2.01587e-05	0.338308	0.229	0.098	0.64542	5	Plcxd2
2.0242e-05	0.450933	0.354	0.194	0.648089	5	Nfkb1
2.18572e-05	0.50455	0.354	0.197	0.699801	5	Tank
2.25284e-05	0.352713	0.677	0.495	0.721291	5	Cox20
2.34699e-05	0.292547	0.219	0.092	0.751435	5	Acot9
2.47608e-05	0.367721	0.302	0.153	0.792768	5	Cep250
2.53951e-05	0.432574	0.698	0.554	0.813074	5	Iqgap1
2.59991e-05	0.446074	0.865	0.759	0.832414	5	mt-Nd2
2.62791e-05	0.290286	0.25	0.114	0.841379	5	Rida
2.63603e-05	0.311301	1	0.986	0.843979	5	Limd2
2.73404e-05	0.349075	0.438	0.251	0.875359	5	AI413582
2.93106e-05	0.292899	0.979	0.927	0.938438	5	H2afz
3.01029e-05	0.208397	0.208	0.082	0.963803	5	Zbtb16
3.1259e-05	0.388624	0.906	0.77	1	5	Cytip
3.24596e-05	0.258095	0.271	0.127	1	5	Bcap29
3.38886e-05	0.373009	0.5	0.319	1	5	Slc1a5
3.81652e-05	0.437624	0.615	0.442	1	5	Nsd3
4.67912e-05	0.342534	0.469	0.293	1	5	Slc35b2
4.76573e-05	0.315486	0.344	0.19	1	5	A430005L14Rik
4.99121e-05	0.371281	0.562	0.389	1	5	Add1
5.01106e-05	0.315029	0.281	0.14	1	5	Lrrc8c
5.21191e-05	0.318239	0.292	0.144	1	5	Aim2
5.35404e-05	0.308026	0.344	0.184	1	5	Dph5
5.40235e-05	0.34088	0.281	0.141	1	5	Dus2
5.79327e-05	0.429183	0.729	0.579	1	5	Ptpn1
5.95029e-05	0.367259	0.615	0.437	1	5	Cd5
6.21593e-05	0.42716	0.25	0.123	1	5	Gm45716
6.40299e-05	0.342616	0.292	0.149	1	5	Fam3c
6.46777e-05	0.34805	0.406	0.242	1	5	Sipa1
7.46455e-05	0.263813	0.219	0.098	1	5	Gbe1
7.87701e-05	0.297424	0.948	0.839	1	5	Cox7a2
8.42209e-05	0.356716	0.927	0.829	1	5	Hint1
8.61866e-05	0.268972	0.208	0.089	1	5	Adgre5
9.36428e-05	0.214225	1	0.995	1	5	H3f3a
9.71575e-05	0.373498	0.521	0.348	1	5	Eno1
9.75272e-05	0.351364	0.708	0.533	1	5	Xrn2
0.000106404	0.396487	0.667	0.514	1	5	Ilk
0.000107698	0.240585	0.208	0.09	1	5	Kif13b
0.000117084	0.371763	0.781	0.707	1	5	Cap1
0.000123348	0.350323	0.625	0.43	1	5	Dock2
0.000123505	0.505085	0.438	0.294	1	5	Tpm1
0.000127812	0.291736	0.875	0.663	1	5	Rps27l
0.000135147	0.323685	0.438	0.277	1	5	Tfam
0.000138205	0.482754	0.875	0.748	1	5	Tagln2
0.000144127	0.265696	0.271	0.136	1	5	Pip4k2c
0.000148505	0.208708	1	0.985	1	5	Pabpc1
0.000148716	0.301265	0.323	0.177	1	5	Amdhd2
0.000159444	0.365892	0.635	0.487	1	5	Irf2
0.000160246	0.439884	0.49	0.327	1	5	Dtx3
0.00016059	0.313067	0.865	0.761	1	5	Capns1
0.000165063	0.288045	0.344	0.197	1	5	Vps26a
0.000170414	0.393939	0.667	0.507	1	5	Peli1
0.00017575	0.342522	0.833	0.763	1	5	Tln1
0.00017715	0.356641	0.833	0.684	1	5	Lamtor2
0.000179973	0.295716	0.802	0.616	1	5	Arpp19
0.000180013	0.257656	0.281	0.147	1	5	B3gat3
0.000182492	0.352108	0.844	0.73	1	5	Cdc42se1
0.000187351	0.276053	0.25	0.125	1	5	Frrs1
0.000192725	0.344325	0.281	0.151	1	5	Prr7
0.000227726	0.211522	0.208	0.094	1	5	Poc1b
0.000231621	0.456889	0.656	0.503	1	5	Slbp
0.000238278	0.329148	0.906	0.814	1	5	Jak1
0.000239618	0.430969	0.479	0.321	1	5	Wdr26
0.000247909	0.324343	0.448	0.292	1	5	Dennd1c
0.000263058	0.459577	0.573	0.439	1	5	Stk38
0.00027216	0.333966	0.542	0.371	1	5	Kcnab2
0.000290352	0.368224	0.604	0.439	1	5	Srpk2
0.000293259	0.290454	0.646	0.463	1	5	Ddt
0.000298595	0.317292	0.333	0.191	1	5	Sfxn3
0.000305962	0.376464	0.74	0.594	1	5	Jund
0.000316164	0.309731	0.302	0.172	1	5	Fbxo28
0.000316538	0.211583	0.229	0.107	1	5	Ttc17
0.000321446	0.343537	0.396	0.256	1	5	Me2
0.000336657	0.320709	0.479	0.314	1	5	Stxbp2
0.000338077	0.353142	0.312	0.181	1	5	Glipr2
0.000338863	0.297286	0.958	0.819	1	5	Trmt112
0.000347023	0.384938	0.844	0.726	1	5	mt-Nd4
0.000350636	0.280763	0.24	0.125	1	5	Zcwpw1
0.000359218	0.254494	0.917	0.858	1	5	Fxyd5
0.000372412	0.247433	0.25	0.125	1	5	Pced1b
0.000377426	0.23389	0.219	0.106	1	5	Dhrs7
0.000377686	0.352521	0.333	0.201	1	5	Pstk
0.000388917	0.424387	0.24	0.124	1	5	Racgap1
0.000391872	0.421348	0.531	0.382	1	5	Macf1
0.000392491	0.347754	0.469	0.321	1	5	Slu7
0.000400046	0.318718	0.25	0.134	1	5	Fuca2
0.000429337	0.357378	0.479	0.314	1	5	Cd6
0.000473076	0.267861	0.385	0.221	1	5	Cenpa
0.000486866	0.302876	0.708	0.558	1	5	U2af2
0.000496112	0.360297	0.531	0.366	1	5	Cd28
0.000496953	0.322707	0.385	0.236	1	5	Ddx58
0.000513863	0.33642	0.604	0.467	1	5	Fam173a
0.000515402	0.306401	0.75	0.632	1	5	Vamp8
0.00056036	0.284995	0.448	0.295	1	5	Dync1h1
0.000586519	0.265158	0.469	0.316	1	5	Tmem9b
0.000596668	0.225005	1	0.983	1	5	Clic1
0.000629171	0.250984	0.302	0.173	1	5	Slc25a46
0.000636501	0.249137	0.323	0.189	1	5	Zfp800
0.000636596	0.230983	0.24	0.123	1	5	Trmt13
0.000638994	0.391274	0.469	0.337	1	5	Cd81
0.000643796	0.262025	0.323	0.192	1	5	Tmem109
0.000666667	0.259909	0.323	0.19	1	5	Borcs5
0.000681371	0.26301	0.344	0.205	1	5	Fdx1
0.000699447	0.335	0.656	0.497	1	5	Lsm6
0.000706224	0.337808	0.906	0.785	1	5	Gimap6
0.000714362	0.365331	0.625	0.478	1	5	Smc6
0.000716009	0.341118	0.667	0.515	1	5	Slc25a11
0.000725742	0.257823	0.229	0.115	1	5	Mcoln3
0.00076404	0.233768	0.24	0.124	1	5	Prmt2
0.000807073	0.305007	0.625	0.457	1	5	Pfdn6
0.000807563	0.227186	0.25	0.133	1	5	Ppcdc
0.000818428	0.280149	0.542	0.384	1	5	Ebp
0.000894807	0.293622	0.417	0.273	1	5	Pttg1
0.000941729	0.407706	0.646	0.517	1	5	Itm2c
0.000963252	0.281209	0.417	0.268	1	5	Ddx41
0.000971343	0.293991	0.312	0.184	1	5	Wls
0.000977044	0.288338	0.365	0.234	1	5	Nfe2l2
0.000978494	0.347175	0.677	0.596	1	5	S100a13
0.000984456	0.290704	0.49	0.342	1	5	Ly9
0.00101961	0.248103	0.792	0.665	1	5	Itgb2
0.00103937	0.363206	0.375	0.253	1	5	Cd79b
0.00104578	0.250807	0.969	0.889	1	5	Atp5j
0.00125311	0.306054	0.542	0.395	1	5	Zbtb8os
0.00134149	0.269704	0.26	0.149	1	5	Mknk2
0.00134357	0.205532	0.292	0.168	1	5	Cxcr6
0.0013476	0.266169	0.344	0.215	1	5	Sfswap
0.00135731	0.505033	0.458	0.314	1	5	Mcm3
0.00139104	0.2163	0.208	0.107	1	5	Nipa2
0.00139617	0.221907	0.625	0.466	1	5	Mrpl36
0.00142838	0.26451	0.688	0.559	1	5	Crlf3
0.0015348	0.234653	0.24	0.13	1	5	Ttc7
0.00156536	0.209053	0.333	0.195	1	5	Sh2d3c
0.00160303	0.244286	0.292	0.176	1	5	Ccdc50
0.00163969	0.331685	0.625	0.506	1	5	Vamp4
0.00167118	0.254216	0.51	0.362	1	5	Osbpl9
0.00173127	0.211411	0.208	0.11	1	5	Cisd3
0.00174853	0.37447	0.802	0.706	1	5	Pdcd1
0.00176701	0.225601	0.375	0.24	1	5	Pon2
0.00196608	0.257816	0.656	0.477	1	5	Hprt
0.00199686	0.29446	0.458	0.336	1	5	Epsti1
0.0020361	0.26244	0.438	0.306	1	5	Mmgt2
0.00205242	0.215741	0.219	0.114	1	5	Kiz
0.00207542	0.323281	0.75	0.623	1	5	Arhgap9
0.00211005	0.36317	0.312	0.195	1	5	Arhgap18
0.00217765	0.345455	0.469	0.354	1	5	Cetn2
0.00222833	0.253789	0.833	0.751	1	5	Trir
0.00223594	0.3026	0.448	0.317	1	5	Dgkz
0.00225955	0.311745	0.385	0.272	1	5	Ywhaq
0.00226044	0.258251	0.771	0.636	1	5	Pgam1
0.00228313	0.293617	0.365	0.233	1	5	Fabp5
0.00234487	0.254362	0.312	0.194	1	5	Med14
0.00234607	0.283575	0.396	0.265	1	5	Ciapin1
0.00235383	0.303715	0.438	0.32	1	5	Akna
0.0023669	0.311501	0.385	0.262	1	5	Rsu1
0.0025069	0.311833	0.365	0.235	1	5	Zfp260
0.00252641	0.311705	0.615	0.504	1	5	Gng10
0.00256081	0.320253	0.271	0.163	1	5	Smap1
0.00261295	0.299853	0.385	0.268	1	5	Vamp5
0.00263026	0.244143	0.5	0.364	1	5	Snapc5
0.00268089	0.259935	0.646	0.497	1	5	Mea1
0.00268147	0.230144	0.219	0.12	1	5	Kif1b
0.00269442	0.259431	0.49	0.343	1	5	Gon4l
0.00271453	0.353755	0.396	0.272	1	5	Dpp4
0.0027305	0.264456	0.438	0.314	1	5	Elmo1
0.00279902	0.272138	0.458	0.323	1	5	Arrdc1
0.00282551	0.306478	0.427	0.311	1	5	Dnajc15
0.00288498	0.351626	0.521	0.425	1	5	Ctsc
0.00299242	0.304656	0.375	0.26	1	5	Pbxip1
0.00302594	0.240987	0.875	0.772	1	5	Uqcrb
0.00309577	0.277187	0.385	0.258	1	5	AI506816
0.00310369	0.237568	0.781	0.657	1	5	Fam49b
0.00312009	0.271276	0.594	0.474	1	5	Arf6
0.00319902	0.224531	0.26	0.154	1	5	Comtd1
0.00332624	0.305742	0.865	0.775	1	5	Rinl
0.00335677	0.241363	0.281	0.171	1	5	Trim14
0.00338742	0.243175	0.281	0.175	1	5	Agpat5
0.00338854	0.302534	0.573	0.451	1	5	1810037I17Rik
0.00344803	0.258951	0.479	0.354	1	5	4930453N24Rik
0.00345121	0.259788	0.333	0.216	1	5	Cdk17
0.00346611	0.320585	0.354	0.244	1	5	Fut8
0.00360708	0.211113	0.865	0.784	1	5	Ywhab
0.00365585	0.230529	0.333	0.217	1	5	Ifrd1
0.00366958	0.238506	0.51	0.368	1	5	Pigp
0.00368932	0.241644	0.229	0.131	1	5	Fbxw8
0.00380525	0.381734	0.458	0.337	1	5	Hsdl2
0.00383252	0.206606	0.333	0.211	1	5	Nudt9
0.00423335	0.233769	0.219	0.124	1	5	Pqlc3
0.00429094	0.3267	0.885	0.768	1	5	Wdr1
0.00434103	0.211081	0.302	0.192	1	5	Polr2l
0.004556	0.394753	0.49	0.391	1	5	Pold4
0.00470328	0.203018	0.292	0.17	1	5	Ifi209
0.00474956	0.299317	0.365	0.263	1	5	Memo1
0.00476316	0.235923	0.292	0.188	1	5	Hibch
0.00478221	0.239583	0.594	0.454	1	5	Hadha
0.00479122	0.258709	0.938	0.872	1	5	Atp5l
0.00483321	0.323545	0.385	0.285	1	5	CAAA01147332.1
0.00483588	0.21511	0.708	0.567	1	5	Mob3a
0.00485523	0.298426	0.583	0.473	1	5	Tmem173
0.00495005	0.28591	0.396	0.28	1	5	Bola2
0.00497168	0.268028	0.906	0.827	1	5	Ywhah
[truncated: 3,517 more rows]
