# Supplementary material for: SLAM/SAP signaling regulates discrete γδ T cell developmental checkpoints and shapes the innate-like γδ TCR repertoire
Source: eLife. 2024 Dec 10;13:RP97229. doi: 10.7554/eLife.97229 (PMC11630817; doi:10.7554/eLife.97229)
Supplement: Supplementary file 2. [file elife-97229-supp2.xlsx]

## Sheet: E17.B6.all
Clonotype_ID	Clonotype	v_gene_g	j_gene_g	cdr3_g	cdr3_d	v_gene_d	j_gene_d	Count	cluster_ID_w_count
1	TRGV5-CACWDSSGFHKVF-CGSDIGGSSWDTRQMFF-TRDV4	TRGV5	TRGJ1	CACWDSSGFHKVF	CGSDIGGSSWDTRQMFF	TRDV4	TRDJ2	434	C0(262),C3(108),C9(54),C1(5),C4(3),C2(1),C5(1)
2	TRGV6-CACWDSSGFHKVF-CGSDIGGSSWDTRQMFF-TRDV4	TRGV6	TRGJ1	CACWDSSGFHKVF	CGSDIGGSSWDTRQMFF	TRDV4	TRDJ2	111	C8(64),C4(11),C1(10),C2(9),C6(8),C3(2),C5(2),C7(2),C0(1),C9(1),C10(1)
3	TRGV1-CAVWIGTSWVKIF-CGSDIGGSSWDTRQMFF-TRDV4	TRGV1	TRGJ4	CAVWIGTSWVKIF	CGSDIGGSSWDTRQMFF	TRDV4	TRDJ2	49	C1(18),C2(9),C8(6),C3(4),C7(3),C0(2),C4(2),C5(2),C6(2),C10(1)
4	TRGV4-CSYGYSSGFHKVF-CASGYIGGIRATDKLVF-TRDV5	TRGV4	TRGJ1	CSYGYSSGFHKVF	CASGYIGGIRATDKLVF	TRDV5	TRDJ1	42	C2(22),C7(8),C1(6),C5(3),C4(2),C10(1)
5	TRGV5-CACWDSSGFHKVF-CASGYIGGIRATDKLVF-TRDV5	TRGV5	TRGJ1	CACWDSSGFHKVF	CASGYIGGIRATDKLVF	TRDV5	TRDJ1	28	C2(8),C1(7),C4(6),C7(3),C5(2),C10(2)
6	TRGV2-CSLDSSGFHKVF-CGSDIGGSSWDTRQMFF-TRDV4	TRGV2	TRGJ2	CSLDSSGFHKVF	CGSDIGGSSWDTRQMFF	TRDV4	TRDJ2	26	C0(8),C1(5),C9(4),C3(3),C8(3),C4(2),C5(1)
7	TRGV4-CSYGYSSGFHKVF-CASGYRRDTDKLVF-TRDV5	TRGV4	TRGJ1	CSYGYSSGFHKVF	CASGYRRDTDKLVF	TRDV5	TRDJ1	23	C2(12),C5(5),C7(3),C1(2),C10(1)
8	TRGV4-CSYGYSSGFHKVF-CALMERGIRATDKLVF-TRDV2-2	TRGV4	TRGJ1	CSYGYSSGFHKVF	CALMERGIRATDKLVF	TRDV2-2	TRDJ1	22	C2(7),C7(6),C1(4),C5(2),C6(2),C10(1)
9	TRGV4-CSYGYSSGFHKVF-CASGYRRDTTDKLVF-TRDV5	TRGV4	TRGJ1	CSYGYSSGFHKVF	CASGYRRDTTDKLVF	TRDV5	TRDJ1	21	C2(13),C1(5),C7(2),C10(1)
10	TRGV2-CSLDSSGFHKVF-CASGYIGGIRATDKLVF-TRDV5	TRGV2	TRGJ2	CSLDSSGFHKVF	CASGYIGGIRATDKLVF	TRDV5	TRDJ1	19	C2(5),C1(3),C5(3),C4(2),C7(2),C0(1),C3(1),C6(1),C10(1)
11	TRGV5-CACWDSSGFHKVF-CGSDRRDTSSWDTRQMFF-TRDV4	TRGV5	TRGJ1	CACWDSSGFHKVF	CGSDRRDTSSWDTRQMFF	TRDV4	TRDJ2	19	C0(11),C4(3),C3(2),C9(2),C8(1)
12	TRGV5-CACWDSSGFHKVF-CASGYRRDTTDKLVF-TRDV5	TRGV5	TRGJ1	CACWDSSGFHKVF	CASGYRRDTTDKLVF	TRDV5	TRDJ1	15	C2(5),C1(3),C4(3),C5(3),C6(1)
13	TRGV1-CAVWSGTSWVKIF-CGSDIGGSSWDTRQMFF-TRDV4	TRGV1	TRGJ4	CAVWSGTSWVKIF	CGSDIGGSSWDTRQMFF	TRDV4	TRDJ2	14	C1(7),C2(2),C3(2),C4(1),C5(1),C7(1)
14	TRGV5-CACWDSSGFHKVF-CASGYRRDTDKLVF-TRDV5	TRGV5	TRGJ1	CACWDSSGFHKVF	CASGYRRDTDKLVF	TRDV5	TRDJ1	14	C1(6),C2(4),C6(2),C5(1),C7(1)
15	TRGV4-CSYGYSSGFHKVF-CAIGGIRATDKLVF-TRAV13-4/DV7	TRGV4	TRGJ1	CSYGYSSGFHKVF	CAIGGIRATDKLVF	TRAV13-4/DV7	TRDJ1	13	C4(5),C7(3),C1(2),C2(1),C8(1),C10(1)
16	TRGV4-CSYGYSSGFHKVF-CALMERGGIRATDKLVF-TRDV2-2	TRGV4	TRGJ1	CSYGYSSGFHKVF	CALMERGGIRATDKLVF	TRDV2-2	TRDJ1	13	C2(4),C1(3),C5(3),C4(1),C7(1),C10(1)
17	TRGV6-CACWDSSGFHKVF-CASGYIGGIRATDKLVF-TRDV5	TRGV6	TRGJ1	CACWDSSGFHKVF	CASGYIGGIRATDKLVF	TRDV5	TRDJ1	13	C1(4),C2(4),C3(1),C4(1),C5(1),C6(1),C10(1)
18	TRGV2-CSLDSSGFHKVF-CASGYRRDTTDKLVF-TRDV5	TRGV2	TRGJ2	CSLDSSGFHKVF	CASGYRRDTTDKLVF	TRDV5	TRDJ1	12	C5(6),C2(4),C1(2)
19	TRGV5-CACWDHSSGFHKVF-CGSDIGGSSWDTRQMFF-TRDV4	TRGV5	TRGJ1	CACWDHSSGFHKVF	CGSDIGGSSWDTRQMFF	TRDV4	TRDJ2	11	C0(5),C3(5),C9(1)
20	TRGV5-CACWDSSGFHKVF-CGSDIDRRDTSSWDTRQMFF-TRDV4	TRGV5	TRGJ1	CACWDSSGFHKVF	CGSDIDRRDTSSWDTRQMFF	TRDV4	TRDJ2	11	C1(6),C0(3),C5(1),C6(1)
21	TRGV2-CSLDSSGFHKVF-CALMERGIRATDKLVF-TRDV2-2	TRGV2	TRGJ2	CSLDSSGFHKVF	CALMERGIRATDKLVF	TRDV2-2	TRDJ1	10	C2(5),C5(3),C7(2)
22	TRGV5-CLLGYSSGFHKVF-CGSDIGGSSWDTRQMFF-TRDV4	TRGV5	TRGJ1	CLLGYSSGFHKVF	CGSDIGGSSWDTRQMFF	TRDV4	TRDJ2	10	C8(4),C0(2),C3(2),C1(1),C6(1)
23	TRGV1-CSLDGTSWVKIF-CGSDIGGSSWDTRQMFF-TRDV4	TRGV1	TRGJ4	CSLDGTSWVKIF	CGSDIGGSSWDTRQMFF	TRDV4	TRDJ2	9	C0(4),C3(3),C8(1),C9(1)
24	TRGV5-CACWDSSGFHKVF-CALWEHIGGIRATDKLVF-TRAV15N-1	TRGV5	TRGJ1	CACWDSSGFHKVF	CALWEHIGGIRATDKLVF	TRAV15N-1	TRDJ1	9	C4(6),C3(1),C5(1),C6(1)
25	TRGV2-CAVWIGTSWVKIF-CGSDIGGSSWDTRQMFF-TRDV4	TRGV2	TRGJ4	CAVWIGTSWVKIF	CGSDIGGSSWDTRQMFF	TRDV4	TRDJ2	8	C0(3),C3(2),C2(1),C5(1),C8(1)
26	TRGV6-CACWDSSGFHKVF-CASGYRRDTDKLVF-TRDV5	TRGV6	TRGJ1	CACWDSSGFHKVF	CASGYRRDTDKLVF	TRDV5	TRDJ1	8	C1(5),C2(2),C5(1)
27	TRGV2-CSLDSSGFHKVF-CASGYRRDTDKLVF-TRDV5	TRGV2	TRGJ2	CSLDSSGFHKVF	CASGYRRDTDKLVF	TRDV5	TRDJ1	7	C1(2),C5(2),C2(1),C4(1),C7(1)
28	TRGV5-CACWDSSGFHKVF-CGSDIGGIRATDKLVF-TRDV4	TRGV5	TRGJ1	CACWDSSGFHKVF	CGSDIGGIRATDKLVF	TRDV4	TRDJ1	7	C0(3),C9(2),C2(1),C3(1)
29	TRGV5-CACWDSSGFHKVF-CGSDIGGIRSWDTRQMFF-TRDV4	TRGV5	TRGJ1	CACWDSSGFHKVF	CGSDIGGIRSWDTRQMFF	TRDV4	TRDJ2	7	C0(3),C3(3),C9(1)
30	TRGV5-CACWDSSGFHKVF-CGSDIGGISWDTRQMFF-TRDV4	TRGV5	TRGJ1	CACWDSSGFHKVF	CGSDIGGISWDTRQMFF	TRDV4	TRDJ2	7	C0(3),C3(2),C4(1),C9(1)
31	TRGV5-CLLGSSSGFHKVF-CGSDIGGSSWDTRQMFF-TRDV4	TRGV5	TRGJ1	CLLGSSSGFHKVF	CGSDIGGSSWDTRQMFF	TRDV4	TRDJ2	7	C0(2),C1(2),C3(2),C9(1)
32	TRGV4-CSYGYSSGFHKVF-CASGYRRDATDKLVF-TRDV5	TRGV4	TRGJ1	CSYGYSSGFHKVF	CASGYRRDATDKLVF	TRDV5	TRDJ1	6	C2(4),C1(1),C4(1)
33	TRGV5-CACWDSSGFHKVF-CAIGGIRATDKLVF-TRAV13-4/DV7	TRGV5	TRGJ1	CACWDSSGFHKVF	CAIGGIRATDKLVF	TRAV13-4/DV7	TRDJ1	6	C2(3),C4(2),C1(1)
34	TRGV6-CACWDSSGFHKVF-CALSELGGIRATDKLVF-TRAV15D-2/DV6D-2	TRGV6	TRGJ1	CACWDSSGFHKVF	CALSELGGIRATDKLVF	TRAV15D-2/DV6D-2	TRDJ1	6	C4(4),C1(1),C7(1)
35	TRGV6-CACWDSSGFHKVF-CGSDIGGIRSWDTRQMFF-TRDV4	TRGV6	TRGJ1	CACWDSSGFHKVF	CGSDIGGIRSWDTRQMFF	TRDV4	TRDJ2	6	C4(4),C1(2)
36	TRGV1-CAVWIGTSWVKIF-CAIGGIRATDKLVF-TRAV13-4/DV7	TRGV1	TRGJ4	CAVWIGTSWVKIF	CAIGGIRATDKLVF	TRAV13-4/DV7	TRDJ1	5	C4(2),C2(1),C5(1),C10(1)
37	TRGV1-CAVWIGTSWVKIF-CALSELGGIRATDKLVF-TRAV15D-2/DV6D-2	TRGV1	TRGJ4	CAVWIGTSWVKIF	CALSELGGIRATDKLVF	TRAV15D-2/DV6D-2	TRDJ1	5	C2(2),C3(2),C7(1)
38	TRGV1-CAVWIGTSWVKIF-CASGYIGGIRATDKLVF-TRDV5	TRGV1	TRGJ4	CAVWIGTSWVKIF	CASGYIGGIRATDKLVF	TRDV5	TRDJ1	5	C1(1),C2(1),C4(1),C5(1),C10(1)
39	TRGV1-CAVWIGTSWVKIF-CASGYRRDTDKLVF-TRDV5	TRGV1	TRGJ4	CAVWIGTSWVKIF	CASGYRRDTDKLVF	TRDV5	TRDJ1	5	C4(3),C5(2)
45	TRGV4-CSYGYSSGFHKVF-CASGYRRDTSSDKLVF-TRDV5	TRGV4	TRGJ1	CSYGYSSGFHKVF	CASGYRRDTSSDKLVF	TRDV5	TRDJ1	5	C2(4),C1(1)
40	TRGV2-CSLDSSGFHKVF-CAIGGIRATDKLVF-TRAV13-4/DV7	TRGV2	TRGJ2	CSLDSSGFHKVF	CAIGGIRATDKLVF	TRAV13-4/DV7	TRDJ1	5	C4(3),C1(1),C7(1)
41	TRGV2-CSLDSSGFHKVF-CALMERGGIRATDKLVF-TRDV2-2	TRGV2	TRGJ2	CSLDSSGFHKVF	CALMERGGIRATDKLVF	TRDV2-2	TRDJ1	5	C2(2),C1(1),C5(1),C7(1)
42	TRGV2-CSLDSSGFHKVF-CASGIGGIRATDKLVF-TRDV5	TRGV2	TRGJ2	CSLDSSGFHKVF	CASGIGGIRATDKLVF	TRDV5	TRDJ1	5	C2(3),C1(2)
43	TRGV2-CAVWIGTSWVKIF-CASGYIGGIRATDKLVF-TRDV5	TRGV2	TRGJ4	CAVWIGTSWVKIF	CASGYIGGIRATDKLVF	TRDV5	TRDJ1	5	C5(2),C7(2),C2(1)
44	TRGV2-CAVWIGTSWVKIF-CASGYRRDTDKLVF-TRDV5	TRGV2	TRGJ4	CAVWIGTSWVKIF	CASGYRRDTDKLVF	TRDV5	TRDJ1	5	C7(3),C2(2)
46	TRGV5-CACWDRSGFHKVF-CGSDIGGSSWDTRQMFF-TRDV4	TRGV5	TRGJ1	CACWDRSGFHKVF	CGSDIGGSSWDTRQMFF	TRDV4	TRDJ2	5	C0(2),C9(2),C3(1)
47	TRGV5-CACWDSSGFHKVF-CGSDRRDSSWDTRQMFF-TRDV4	TRGV5	TRGJ1	CACWDSSGFHKVF	CGSDRRDSSWDTRQMFF	TRDV4	TRDJ2	5	C0(3),C3(2)
48	TRGV6-CACWDSSGFHKVF-CALMERGGIRATDKLVF-TRDV2-2	TRGV6	TRGJ1	CACWDSSGFHKVF	CALMERGGIRATDKLVF	TRDV2-2	TRDJ1	5	C7(2),C1(1),C2(1),C5(1)
49	TRGV6-CACWDSSGFHKVF-CALMERGIRATDKLVF-TRDV2-2	TRGV6	TRGJ1	CACWDSSGFHKVF	CALMERGIRATDKLVF	TRDV2-2	TRDJ1	5	C1(2),C0(1),C2(1),C10(1)
51	TRGV1-CAVWRSGTSWVKIF-CGSDIGGSSWDTRQMFF-TRDV4	TRGV1	TRGJ4	CAVWRSGTSWVKIF	CGSDIGGSSWDTRQMFF	TRDV4	TRDJ2	4	C1(2),C4(1),C8(1)
50	TRGV1-CAVWITGTSWVKIF-CGSDIGGSSWDTRQMFF-TRDV4	TRGV1	TRGJ4	CAVWITGTSWVKIF	CGSDIGGSSWDTRQMFF	TRDV4	TRDJ2	4	C1(3),C3(1)
53	TRGV4-CSYGYSSGFHKVF-CALMERRRDTDKLVF-TRDV2-2	TRGV4	TRGJ1	CSYGYSSGFHKVF	CALMERRRDTDKLVF	TRDV2-2	TRDJ1	4	C2(2),C4(1),C5(1)
57	TRGV4-CSYGYSSGFHKVF-CGSDIGGSSWDTRQMFF-TRDV4	TRGV4	TRGJ1	CSYGYSSGFHKVF	CGSDIGGSSWDTRQMFF	TRDV4	TRDJ2	4	C0(1),C1(1),C3(1),C5(1)
54	TRGV4-CSYGYSSGFHKVF-CASGYIGGIRADKLVF-TRDV5	TRGV4	TRGJ1	CSYGYSSGFHKVF	CASGYIGGIRADKLVF	TRDV5	TRDJ1	4	C2(4)
56	TRGV4-CSYGYSSGFHKVF-CASGYTDKLVF-TRDV5	TRGV4	TRGJ1	CSYGYSSGFHKVF	CASGYTDKLVF	TRDV5	TRDJ1	4	C1(2),C2(1),C5(1)
55	TRGV4-CSYGYSSGFHKVF-CASGYIGGIRDKLVF-TRDV5	TRGV4	TRGJ1	CSYGYSSGFHKVF	CASGYIGGIRDKLVF	TRDV5	TRDJ1	4	C2(2),C4(1),C7(1)
52	TRGV2-CSLDSSGFHKVF-CALMEHIGGIRATDKLVF-TRDV2-2	TRGV2	TRGJ2	CSLDSSGFHKVF	CALMEHIGGIRATDKLVF	TRDV2-2	TRDJ1	4	C2(2),C5(2)
65	TRGV6-CACWDSSGFHKVF-CAIGGIRATDKLVF-TRAV13-4/DV7	TRGV6	TRGJ1	CACWDSSGFHKVF	CAIGGIRATDKLVF	TRAV13-4/DV7	TRDJ1	4	C1(2),C5(1),C6(1)
58	TRGV5-CACWDSSGFHKVF-CALWELGGIRATDKLVF-TRAV15N-1	TRGV5	TRGJ1	CACWDSSGFHKVF	CALWELGGIRATDKLVF	TRAV15N-1	TRDJ1	4	C3(3),C4(1)
64	TRGV5-CACWDSSGFHKVF-CGSDRRDTSWDTRQMFF-TRDV4	TRGV5	TRGJ1	CACWDSSGFHKVF	CGSDRRDTSWDTRQMFF	TRDV4	TRDJ2	4	C0(2),C3(2)
62	TRGV5-CACWDSSGFHKVF-CGSDIDGGSSWDTRQMFF-TRDV4	TRGV5	TRGJ1	CACWDSSGFHKVF	CGSDIDGGSSWDTRQMFF	TRDV4	TRDJ2	4	C4(3),C1(1)
63	TRGV5-CACWDSSGFHKVF-CGSDIGGISSWDTRQMFF-TRDV4	TRGV5	TRGJ1	CACWDSSGFHKVF	CGSDIGGISSWDTRQMFF	TRDV4	TRDJ2	4	C4(2),C0(1),C9(1)
60	TRGV5-CACWDSSGFHKVF-CASGYIGGIRADKLVF-TRDV5	TRGV5	TRGJ1	CACWDSSGFHKVF	CASGYIGGIRADKLVF	TRDV5	TRDJ1	4	C1(2),C2(1),C3(1)
61	TRGV5-CACWDSSGFHKVF-CASGYRRDATDKLVF-TRDV5	TRGV5	TRGJ1	CACWDSSGFHKVF	CASGYRRDATDKLVF	TRDV5	TRDJ1	4	C1(2),C4(1),C5(1)
59	TRGV5-CACWDSSGFHKVF-CASGIGGIRATDKLVF-TRDV5	TRGV5	TRGJ1	CACWDSSGFHKVF	CASGIGGIRATDKLVF	TRDV5	TRDJ1	4	C4(2),C1(1),C2(1)
67	TRGV6-CACWDSSGFHKVF-CGSDIDRRDTSSWDTRQMFF-TRDV4	TRGV6	TRGJ1	CACWDSSGFHKVF	CGSDIDRRDTSSWDTRQMFF	TRDV4	TRDJ2	4	C1(3),C4(1)
68	TRGV6-CACWDSSGFHKVF-CGSDRRDTSSWDTRQMFF-TRDV4	TRGV6	TRGJ1	CACWDSSGFHKVF	CGSDRRDTSSWDTRQMFF	TRDV4	TRDJ2	4	C4(2),C1(1),C6(1)
66	TRGV6-CACWDSSGFHKVF-CASGYRRDTTDKLVF-TRDV5	TRGV6	TRGJ1	CACWDSSGFHKVF	CASGYRRDTTDKLVF	TRDV5	TRDJ1	4	C1(2),C2(1),C5(1)
69	TRGV7-CASWAGSSGFHKVF-CGSDIGGSSWDTRQMFF-TRDV4	TRGV7	TRGJ1	CASWAGSSGFHKVF	CGSDIGGSSWDTRQMFF	TRDV4	TRDJ2	4	C2(2),C1(1),C5(1)
87	TRGV5-CACWDSSGFHKVF-CAISEGYATDKLVF-TRAV13-4/DV7	TRGV5	TRGJ1	CACWDSSGFHKVF	CAISEGYATDKLVF	TRAV13-4/DV7	TRDJ1	3	C2(2),C10(1)
70	TRGV1-CSLDSSGFHKVF-CAIGGIRATDKLVF-TRAV13-4/DV7	TRGV1	TRGJ2	CSLDSSGFHKVF	CAIGGIRATDKLVF	TRAV13-4/DV7	TRDJ1	3	C4(2),C1(1)
71	TRGV1-CAVWIGTSWVKIF-CALMERGGIRATDKLVF-TRDV2-2	TRGV1	TRGJ4	CAVWIGTSWVKIF	CALMERGGIRATDKLVF	TRDV2-2	TRDJ1	3	C1(1),C4(1),C10(1)
72	TRGV1-CAVWIGTSWVKIF-CALWELGIRATDKLVF-TRAV15N-1	TRGV1	TRGJ4	CAVWIGTSWVKIF	CALWELGIRATDKLVF	TRAV15N-1	TRDJ1	3	C3(2),C5(1)
73	TRGV1-CAVWIGTSWVKIF-CALWELVGGIRATDKLVF-TRAV15N-1	TRGV1	TRGJ4	CAVWIGTSWVKIF	CALWELVGGIRATDKLVF	TRAV15N-1	TRDJ1	3	C3(2),C5(1)
74	TRGV1-CAVWTGTSWVKIF-CGSDIGGSSWDTRQMFF-TRDV4	TRGV1	TRGJ4	CAVWTGTSWVKIF	CGSDIGGSSWDTRQMFF	TRDV4	TRDJ2	3	C1(2),C2(1)
75	TRGV1-CSLDKSGTSWVKIF-CGSDIGGSSWDTRQMFF-TRDV4	TRGV1	TRGJ4	CSLDKSGTSWVKIF	CGSDIGGSSWDTRQMFF	TRDV4	TRDJ2	3	C0(3)
82	TRGV4-CSYGYSSGFHKVF-CALMELGGIRATDKLVF-TRDV2-2	TRGV4	TRGJ1	CSYGYSSGFHKVF	CALMELGGIRATDKLVF	TRDV2-2	TRDJ1	3	C3(1),C4(1),C5(1)
83	TRGV4-CSYGYSSGFHKVF-CASGYGIRATDKLVF-TRDV5	TRGV4	TRGJ1	CSYGYSSGFHKVF	CASGYGIRATDKLVF	TRDV5	TRDJ1	3	C2(1),C5(1),C10(1)
84	TRGV4-CSYGYSSGFHKVF-CASGYRRATDKLVF-TRDV5	TRGV4	TRGJ1	CSYGYSSGFHKVF	CASGYRRATDKLVF	TRDV5	TRDJ1	3	C2(3)
86	TRGV4-CSYSSGFHKVF-CASGYIGGIRATDKLVF-TRDV5	TRGV4	TRGJ1	CSYSSGFHKVF	CASGYIGGIRATDKLVF	TRDV5	TRDJ1	3	C2(2),C1(1)
85	TRGV4-CSYGYSSGFHKVF-CASGYRRDTKLVF-TRDV5	TRGV4	TRGJ1	CSYGYSSGFHKVF	CASGYRRDTKLVF	TRDV5	TRDJ1	3	C1(1),C2(1),C7(1)
76	TRGV2-CSLDSSGFHKVF-CALMERAGGIRATDKLVF-TRDV2-2	TRGV2	TRGJ2	CSLDSSGFHKVF	CALMERAGGIRATDKLVF	TRDV2-2	TRDJ1	3	C2(2),C7(1)
77	TRGV2-CSLDSSGFHKVF-CALSELGGIRATDKLVF-TRAV15D-2/DV6D-2	TRGV2	TRGJ2	CSLDSSGFHKVF	CALSELGGIRATDKLVF	TRAV15D-2/DV6D-2	TRDJ1	3	C4(1),C5(1),C7(1)
78	TRGV2-CSLDSSGFHKVF-CAMGGIRATDKLVF-TRAV13-4/DV7	TRGV2	TRGJ2	CSLDSSGFHKVF	CAMGGIRATDKLVF	TRAV13-4/DV7	TRDJ1	3	C2(1),C4(1),C5(1)
79	TRGV2-CSLDSSGFHKVF-CASGYRRATDKLVF-TRDV5	TRGV2	TRGJ2	CSLDSSGFHKVF	CASGYRRATDKLVF	TRDV5	TRDJ1	3	C1(2),C4(1)
80	TRGV2-CSLDSSGFHKVF-CASGYRRDATDKLVF-TRDV5	TRGV2	TRGJ2	CSLDSSGFHKVF	CASGYRRDATDKLVF	TRDV5	TRDJ1	3	C5(2),C2(1)
81	TRGV2-CSLDSSGFHKVF-CGSDIDRRDTSSWDTRQMFF-TRDV4	TRGV2	TRGJ2	CSLDSSGFHKVF	CGSDIDRRDTSSWDTRQMFF	TRDV4	TRDJ2	3	C1(2),C7(1)
100	TRGV7-CASWAYSSGFHKVF-CASGYIGGIRATDKLVF-TRDV5	TRGV7	TRGJ1	CASWAYSSGFHKVF	CASGYIGGIRATDKLVF	TRDV5	TRDJ1	3	C3(2),C5(1)
90	TRGV5-CACWDSSGFHKVF-CALWELYRRDTDKLVF-TRAV15N-1	TRGV5	TRGJ1	CACWDSSGFHKVF	CALWELYRRDTDKLVF	TRAV15N-1	TRDJ1	3	C1(1),C7(1),C10(1)
91	TRGV5-CACWDSSGFHKVF-CAMREGGGIRATDKLVF-TRAV16N	TRGV5	TRGJ1	CACWDSSGFHKVF	CAMREGGGIRATDKLVF	TRAV16N	TRDJ1	3	C3(2),C5(1)
89	TRGV5-CACWDSSGFHKVF-CALMERGIRATDKLVF-TRDV2-2	TRGV5	TRGJ1	CACWDSSGFHKVF	CALMERGIRATDKLVF	TRDV2-2	TRDJ1	3	C2(2),C1(1)
88	TRGV5-CACWDSSGFHKVF-CALMERGGIRATDKLVF-TRDV2-2	TRGV5	TRGJ1	CACWDSSGFHKVF	CALMERGGIRATDKLVF	TRDV2-2	TRDJ1	3	C1(1),C2(1),C7(1)
92	TRGV5-CACWDSSGFHKVF-CGSDISEGSWDTRQMFF-TRDV4	TRGV5	TRGJ1	CACWDSSGFHKVF	CGSDISEGSWDTRQMFF	TRDV4	TRDJ2	3	C1(1),C4(1),C8(1)
93	TRGV5-CACWDSSGFHKVF-CGSDISEGYSWDTRQMFF-TRDV4	TRGV5	TRGJ1	CACWDSSGFHKVF	CGSDISEGYSWDTRQMFF	TRDV4	TRDJ2	3	C1(2),C4(1)
94	TRGV5-CLLGSSGFHKVF-CGSDIGGSSWDTRQMFF-TRDV4	TRGV5	TRGJ1	CLLGSSGFHKVF	CGSDIGGSSWDTRQMFF	TRDV4	TRDJ2	3	C0(1),C1(1),C8(1)
95	TRGV5-CLLGYSSGFHKVF-CASGYIGGIRATDKLVF-TRDV5	TRGV5	TRGJ1	CLLGYSSGFHKVF	CASGYIGGIRATDKLVF	TRDV5	TRDJ1	3	C2(3)
97	TRGV6-CACWDSSGFHKVF-CALWEHIGGIRATDKLVF-TRAV15N-1	TRGV6	TRGJ1	CACWDSSGFHKVF	CALWEHIGGIRATDKLVF	TRAV15N-1	TRDJ1	3	C1(3)
96	TRGV6-CACWDSSGFHKVF-CALMEHIGGIRATDKLVF-TRDV2-2	TRGV6	TRGJ1	CACWDSSGFHKVF	CALMEHIGGIRATDKLVF	TRDV2-2	TRDJ1	3	C1(1),C2(1),C5(1)
98	TRGV6-CACWDSSGFHKVF-CGSDIGGIRATDKLVF-TRDV4	TRGV6	TRGJ1	CACWDSSGFHKVF	CGSDIGGIRATDKLVF	TRDV4	TRDJ1	3	C8(2),C2(1)
99	TRGV6-CACWDSSGFHKVF-CGSDRRDSSWDTRQMFF-TRDV4	TRGV6	TRGJ1	CACWDSSGFHKVF	CGSDRRDSSWDTRQMFF	TRDV4	TRDJ2	3	C1(1),C4(1),C5(1)
183	TRGV5-CASSGFHKVF-CAIGGIRATDKLVF-TRAV13-4/DV7	TRGV5	TRGJ1	CASSGFHKVF	CAIGGIRATDKLVF	TRAV13-4/DV7	TRDJ1	2	C4(2)
146	TRGV4-CSYGYSSGFHKVF-CAISEGYDTDKLVF-TRAV13-4/DV7	TRGV4	TRGJ1	CSYGYSSGFHKVF	CAISEGYDTDKLVF	TRAV13-4/DV7	TRDJ1	2	C2(1),C4(1)
156	TRGV4-CSYGYSSGFHKVF-CAMNIGGIRATDKLVF-TRAV13-4/DV7	TRGV4	TRGJ1	CSYGYSSGFHKVF	CAMNIGGIRATDKLVF	TRAV13-4/DV7	TRDJ1	2	C2(1),C5(1)
112	TRGV1-CAVWSGTSWVKIF-CALMELGGIRATDKLVF-TRDV2-2	TRGV1	TRGJ4	CAVWSGTSWVKIF	CALMELGGIRATDKLVF	TRDV2-2	TRDJ1	2	C1(2)
101	TRGV1-CAVWIGTSWVKIF-CALMERGIRATDKLVF-TRDV2-2	TRGV1	TRGJ4	CAVWIGTSWVKIF	CALMERGIRATDKLVF	TRDV2-2	TRDJ1	2	C2(1),C3(1)
110	TRGV1-CAVWITGTSWVKIF-CALMERGIRATDKLVF-TRDV2-2	TRGV1	TRGJ4	CAVWITGTSWVKIF	CALMERGIRATDKLVF	TRDV2-2	TRDJ1	2	C2(2)
154	TRGV4-CSYGYSSGFHKVF-CAMEYRRDTDKLVF-TRAV13-4/DV7	TRGV4	TRGJ1	CSYGYSSGFHKVF	CAMEYRRDTDKLVF	TRAV13-4/DV7	TRDJ1	2	C4(1),C5(1)
102	TRGV1-CAVWIGTSWVKIF-CALMERRRDTDKLVF-TRDV2-2	TRGV1	TRGJ4	CAVWIGTSWVKIF	CALMERRRDTDKLVF	TRDV2-2	TRDJ1	2	C1(1),C5(1)
103	TRGV1-CAVWIGTSWVKIF-CALSDIGGIRATDKLVF-TRAV15D-2/DV6D-2	TRGV1	TRGJ4	CAVWIGTSWVKIF	CALSDIGGIRATDKLVF	TRAV15D-2/DV6D-2	TRDJ1	2	C3(1),C5(1)
155	TRGV4-CSYGYSSGFHKVF-CAMGYATDKLVF-TRAV13-4/DV7	TRGV4	TRGJ1	CSYGYSSGFHKVF	CAMGYATDKLVF	TRAV13-4/DV7	TRDJ1	2	C4(2)
145	TRGV4-CSYGYSSGFHKVF-CAIDIGGIRATDKLVF-TRAV13N-2	TRGV4	TRGJ1	CSYGYSSGFHKVF	CAIDIGGIRATDKLVF	TRAV13N-2	TRDJ1	2	C2(1),C7(1)
104	TRGV1-CAVWIGTSWVKIF-CALWELAYRRDTTDKLVF-TRAV15N-1	TRGV1	TRGJ4	CAVWIGTSWVKIF	CALWELAYRRDTTDKLVF	TRAV15N-1	TRDJ1	2	C4(1),C7(1)
105	TRGV1-CAVWIGTSWVKIF-CALWELGGIRATDKLVF-TRAV15N-1	TRGV1	TRGJ4	CAVWIGTSWVKIF	CALWELGGIRATDKLVF	TRAV15N-1	TRDJ1	2	C1(1),C5(1)
113	TRGV1-CAVWSGTSWVKIF-CAMDIGGISEGYDKLVF-TRAV13-4/DV7	TRGV1	TRGJ4	CAVWSGTSWVKIF	CAMDIGGISEGYDKLVF	TRAV13-4/DV7	TRDJ1	2	C2(2)
106	TRGV1-CAVWIGTSWVKIF-CAMEGATDKLVF-TRAV13-4/DV7	TRGV1	TRGJ4	CAVWIGTSWVKIF	CAMEGATDKLVF	TRAV13-4/DV7	TRDJ1	2	C7(2)
107	TRGV1-CAVWIGTSWVKIF-CAMRDIGGIRATDKLVF-TRAV16N	TRGV1	TRGJ4	CAVWIGTSWVKIF	CAMRDIGGIRATDKLVF	TRAV16N	TRDJ1	2	C1(1),C2(1)
144	TRGV4-CSYGYSSGFHKVF-CAASRRDTDKLVF-TRAV14-2	TRGV4	TRGJ1	CSYGYSSGFHKVF	CAASRRDTDKLVF	TRAV14-2	TRDJ1	2	C2(2)
142	TRGV4-CSYGYSSGFHKVF-CAAIGGIRATDKLVF-TRAV14D-3/DV8	TRGV4	TRGJ1	CSYGYSSGFHKVF	CAAIGGIRATDKLVF	TRAV14D-3/DV8	TRDJ1	2	C2(2)
143	TRGV4-CSYGYSSGFHKVF-CAASIGGIRATDKLVF-TRAV14D-3/DV8	TRGV4	TRGJ1	CSYGYSSGFHKVF	CAASIGGIRATDKLVF	TRAV14D-3/DV8	TRDJ1	2	C2(2)
114	TRGV1-CAVWTGTSWVKIF-CASGYRRDTDKLVF-TRDV5	TRGV1	TRGJ4	CAVWTGTSWVKIF	CASGYRRDTDKLVF	TRDV5	TRDJ1	2	C4(1),C5(1)
147	TRGV4-CSYGYSSGFHKVF-CALMEGGIRATDKLVF-TRDV2-2	TRGV4	TRGJ1	CSYGYSSGFHKVF	CALMEGGIRATDKLVF	TRDV2-2	TRDJ1	2	C2(1),C7(1)
148	TRGV4-CSYGYSSGFHKVF-CALMEIGGIRATDKLVF-TRDV2-2	TRGV4	TRGJ1	CSYGYSSGFHKVF	CALMEIGGIRATDKLVF	TRDV2-2	TRDJ1	2	C2(2)
150	TRGV4-CSYGYSSGFHKVF-CALMERASEGYATDKLVF-TRDV2-2	TRGV4	TRGJ1	CSYGYSSGFHKVF	CALMERASEGYATDKLVF	TRDV2-2	TRDJ1	2	C2(2)
152	TRGV4-CSYGYSSGFHKVF-CALMERGGIATDKLVF-TRDV2-2	TRGV4	TRGJ1	CSYGYSSGFHKVF	CALMERGGIATDKLVF	TRDV2-2	TRDJ1	2	C2(2)
153	TRGV4-CSYGYSSGFHKVF-CALMEVSEGYGDKLVF-TRDV2-2	TRGV4	TRGJ1	CSYGYSSGFHKVF	CALMEVSEGYGDKLVF	TRDV2-2	TRDJ1	2	C7(2)
108	TRGV1-CAVWIGTSWVKIF-CGSDIGGIRATDKLVF-TRDV4	TRGV1	TRGJ4	CAVWIGTSWVKIF	CGSDIGGIRATDKLVF	TRDV4	TRDJ1	2	C4(1),C6(1)
141	TRGV4-CSYGYSGFHKVF-CALMERAGGIRATDKLVF-TRDV2-2	TRGV4	TRGJ1	CSYGYSGFHKVF	CALMERAGGIRATDKLVF	TRDV2-2	TRDJ1	2	C1(1),C2(1)
149	TRGV4-CSYGYSSGFHKVF-CALMERAGGIRATDKLVF-TRDV2-2	TRGV4	TRGJ1	CSYGYSSGFHKVF	CALMERAGGIRATDKLVF	TRDV2-2	TRDJ1	2	C1(1),C7(1)
151	TRGV4-CSYGYSSGFHKVF-CALMERDTTDKLVF-TRDV2-2	TRGV4	TRGJ1	CSYGYSSGFHKVF	CALMERDTTDKLVF	TRDV2-2	TRDJ1	2	C1(1),C7(1)
138	TRGV4-CSYGFHKVF-CASGYIGGIRATDKLVF-TRDV5	TRGV4	TRGJ1	CSYGFHKVF	CASGYIGGIRATDKLVF	TRDV5	TRDJ1	2	C2(2)
139	TRGV4-CSYGPYSSGFHKVF-CASGYRRDTDKLVF-TRDV5	TRGV4	TRGJ1	CSYGPYSSGFHKVF	CASGYRRDTDKLVF	TRDV5	TRDJ1	2	C7(2)
157	TRGV4-CSYGYSSGFHKVF-CASGIGGIRADKLVF-TRDV5	TRGV4	TRGJ1	CSYGYSSGFHKVF	CASGIGGIRADKLVF	TRDV5	TRDJ1	2	C2(1),C4(1)
158	TRGV4-CSYGYSSGFHKVF-CASGIGGIRATDKLVF-TRDV5	TRGV4	TRGJ1	CSYGYSSGFHKVF	CASGIGGIRATDKLVF	TRDV5	TRDJ1	2	C2(2)
162	TRGV4-CSYSSGFHKVF-CASGYRRDTTDKLVF-TRDV5	TRGV4	TRGJ1	CSYSSGFHKVF	CASGYRRDTTDKLVF	TRDV5	TRDJ1	2	C2(2)
111	TRGV1-CAVWRSGTSWVKIF-CGSDIIGGIRATDKLVF-TRDV4	TRGV1	TRGJ4	CAVWRSGTSWVKIF	CGSDIIGGIRATDKLVF	TRDV4	TRDJ1	2	C1(2)
140	TRGV4-CSYGSGFHKVF-CASGYIGGIRATDKLVF-TRDV5	TRGV4	TRGJ1	CSYGSGFHKVF	CASGYIGGIRATDKLVF	TRDV5	TRDJ1	2	C1(2)
159	TRGV4-CSYGYSSGFHKVF-CASGSEGYATDKLVF-TRDV5	TRGV4	TRGJ1	CSYGYSSGFHKVF	CASGSEGYATDKLVF	TRDV5	TRDJ1	2	C1(1),C5(1)
160	TRGV4-CSYGYSSGFHKVF-CASGYRRDTATDKLVF-TRDV5	TRGV4	TRGJ1	CSYGYSSGFHKVF	CASGYRRDTATDKLVF	TRDV5	TRDJ1	2	C1(1),C7(1)
161	TRGV4-CSYGYSSGFHKVF-CASGYRRDTSDKLVF-TRDV5	TRGV4	TRGJ1	CSYGYSSGFHKVF	CASGYRRDTSDKLVF	TRDV5	TRDJ1	2	C1(1),C2(1)
109	TRGV1-CAVWIGTSWVKIF-CGSDRRDTWDTRQMFF-TRDV4	TRGV1	TRGJ4	CAVWIGTSWVKIF	CGSDRRDTWDTRQMFF	TRDV4	TRDJ2	2	C0(1),C1(1)
115	TRGV2-CAVWSSGFHKVF-CASGYRRDTDKLVF-TRDV5	TRGV2	TRGJ2	CAVWSSGFHKVF	CASGYRRDTDKLVF	TRDV5	TRDJ1	2	C2(2)
116	TRGV2-CAVYSSGFHKVF-CALMERGIRATDKLVF-TRDV2-2	TRGV2	TRGJ2	CAVYSSGFHKVF	CALMERGIRATDKLVF	TRDV2-2	TRDJ1	2	C2(2)
117	TRGV2-CAVYSSGFHKVF-CGSDIGGSSWDTRQMFF-TRDV4	TRGV2	TRGJ2	CAVYSSGFHKVF	CGSDIGGSSWDTRQMFF	TRDV4	TRDJ2	2	C0(1),C8(1)
118	TRGV2-CSLDDSSGFHKVF-CGSDIGGSSWDTRQMFF-TRDV4	TRGV2	TRGJ2	CSLDDSSGFHKVF	CGSDIGGSSWDTRQMFF	TRDV4	TRDJ2	2	C9(2)
119	TRGV2-CSLDSSGFHKVF-CAIGGIRDKLVF-TRAV13-4/DV7	TRGV2	TRGJ2	CSLDSSGFHKVF	CAIGGIRDKLVF	TRAV13-4/DV7	TRDJ1	2	C4(2)
120	TRGV2-CSLDSSGFHKVF-CALMEHRRDTTDKLVF-TRDV2-2	TRGV2	TRGJ2	CSLDSSGFHKVF	CALMEHRRDTTDKLVF	TRDV2-2	TRDJ1	2	C2(1),C5(1)
121	TRGV2-CSLDSSGFHKVF-CALMELGGIRATDKLVF-TRDV2-2	TRGV2	TRGJ2	CSLDSSGFHKVF	CALMELGGIRATDKLVF	TRDV2-2	TRDJ1	2	C1(1),C5(1)
122	TRGV2-CSLDSSGFHKVF-CALMERATDKLVF-TRDV2-2	TRGV2	TRGJ2	CSLDSSGFHKVF	CALMERATDKLVF	TRDV2-2	TRDJ1	2	C7(2)
123	TRGV2-CSLDSSGFHKVF-CALMERRDTTDKLVF-TRDV2-2	TRGV2	TRGJ2	CSLDSSGFHKVF	CALMERRDTTDKLVF	TRDV2-2	TRDJ1	2	C1(1),C7(1)
124	TRGV2-CSLDSSGFHKVF-CALSELIGGIRATDKLVF-TRAV15D-2/DV6D-2	TRGV2	TRGJ2	CSLDSSGFHKVF	CALSELIGGIRATDKLVF	TRAV15D-2/DV6D-2	TRDJ1	2	C1(1),C2(1)
125	TRGV2-CSLDSSGFHKVF-CALWDIGGIRATDKLVF-TRAV15N-1	TRGV2	TRGJ2	CSLDSSGFHKVF	CALWDIGGIRATDKLVF	TRAV15N-1	TRDJ1	2	C3(1),C4(1)
126	TRGV2-CSLDSSGFHKVF-CALWEHIGGIRATDKLVF-TRAV15N-1	TRGV2	TRGJ2	CSLDSSGFHKVF	CALWEHIGGIRATDKLVF	TRAV15N-1	TRDJ1	2	C1(2)
127	TRGV2-CSLDSSGFHKVF-CALWELGIRATDKLVF-TRAV15N-1	TRGV2	TRGJ2	CSLDSSGFHKVF	CALWELGIRATDKLVF	TRAV15N-1	TRDJ1	2	C1(1),C4(1)
128	TRGV2-CSLDSSGFHKVF-CAMREGGIRATDKLVF-TRAV16N	TRGV2	TRGJ2	CSLDSSGFHKVF	CAMREGGIRATDKLVF	TRAV16N	TRDJ1	2	C1(1),C4(1)
129	TRGV2-CSLDSSGFHKVF-CASGRDTDKLVF-TRDV5	TRGV2	TRGJ2	CSLDSSGFHKVF	CASGRDTDKLVF	TRDV5	TRDJ1	2	C1(1),C4(1)
130	TRGV2-CSLDSSGFHKVF-CASGYIGGIRADKLVF-TRDV5	TRGV2	TRGJ2	CSLDSSGFHKVF	CASGYIGGIRADKLVF	TRDV5	TRDJ1	2	C2(2)
131	TRGV2-CSLDSSGFHKVF-CASGYRRDTATDKLVF-TRDV5	TRGV2	TRGJ2	CSLDSSGFHKVF	CASGYRRDTATDKLVF	TRDV5	TRDJ1	2	C1(1),C2(1)
132	TRGV2-CSLDSSGFHKVF-CGSDISEGSWDTRQMFF-TRDV4	TRGV2	TRGJ2	CSLDSSGFHKVF	CGSDISEGSWDTRQMFF	TRDV4	TRDJ2	2	C1(2)
133	TRGV2-CSLDSSGFHKVF-CGSDRRDTTWDTRQMFF-TRDV4	TRGV2	TRGJ2	CSLDSSGFHKVF	CGSDRRDTTWDTRQMFF	TRDV4	TRDJ2	2	C0(1),C3(1)
134	TRGV2-CAVWIGTSWVKIF-CAASAGIRATDKLVF-TRAV14D-3/DV8	TRGV2	TRGJ4	CAVWIGTSWVKIF	CAASAGIRATDKLVF	TRAV14D-3/DV8	TRDJ1	2	C1(1),C2(1)
135	TRGV2-CAVWIGTSWVKIF-CALSELIGGIRATDKLVF-TRAV15D-2/DV6D-2	TRGV2	TRGJ4	CAVWIGTSWVKIF	CALSELIGGIRATDKLVF	TRAV15D-2/DV6D-2	TRDJ1	2	C7(2)
136	TRGV2-CAVWIGTSWVKIF-CASGIGGIRATDKLVF-TRDV5	TRGV2	TRGJ4	CAVWIGTSWVKIF	CASGIGGIRATDKLVF	TRDV5	TRDJ1	2	C2(1),C5(1)
137	TRGV2-CAVWIGTSWVKIF-CASGYRRDTTDKLVF-TRDV5	TRGV2	TRGJ4	CAVWIGTSWVKIF	CASGYRRDTTDKLVF	TRDV5	TRDJ1	2	C2(1),C7(1)
165	TRGV5-CACWDSSGFHKVF-CALWEHIGGIRATDKLVF-TRAV15-1/DV6-1	TRGV5	TRGJ1	CACWDSSGFHKVF	CALWEHIGGIRATDKLVF	TRAV15-1/DV6-1	TRDJ1	2	C4(2)
164	TRGV5-CACWDSSGFHKVF-CALSELIGGIRATDKLVF-TRAV15D-2/DV6D-2	TRGV5	TRGJ1	CACWDSSGFHKVF	CALSELIGGIRATDKLVF	TRAV15D-2/DV6D-2	TRDJ1	2	C4(2)
168	TRGV5-CACWDSSGFHKVF-CALWELVGGIRATDKLVF-TRAV15N-1	TRGV5	TRGJ1	CACWDSSGFHKVF	CALWELVGGIRATDKLVF	TRAV15N-1	TRDJ1	2	C4(2)
166	TRGV5-CACWDSSGFHKVF-CALWELARRDTDKLVF-TRAV15N-1	TRGV5	TRGJ1	CACWDSSGFHKVF	CALWELARRDTDKLVF	TRAV15N-1	TRDJ1	2	C1(2)
167	TRGV5-CACWDSSGFHKVF-CALWELSEGYATDKLVF-TRAV15N-1	TRGV5	TRGJ1	CACWDSSGFHKVF	CALWELSEGYATDKLVF	TRAV15N-1	TRDJ1	2	C1(1),C2(1)
169	TRGV5-CACWDSSGFHKVF-CAMREGRRDTDKLVF-TRAV16N	TRGV5	TRGJ1	CACWDSSGFHKVF	CAMREGRRDTDKLVF	TRAV16N	TRDJ1	2	C3(1),C4(1)
163	TRGV5-CACWDSSGFHKVF-CALMERAGGIRATDKLVF-TRDV2-2	TRGV5	TRGJ1	CACWDSSGFHKVF	CALMERAGGIRATDKLVF	TRDV2-2	TRDJ1	2	C4(1),C5(1)
173	TRGV5-CACWDSSGFHKVF-CGSDIGSWDTRQMFF-TRDV4	TRGV5	TRGJ1	CACWDSSGFHKVF	CGSDIGSWDTRQMFF	TRDV4	TRDJ2	2	C3(2)
180	TRGV5-CACWDSSGFHKVF-CGSDTDKLVF-TRDV4	TRGV5	TRGJ1	CACWDSSGFHKVF	CGSDTDKLVF	TRDV4	TRDJ1	2	C0(1),C3(1)
174	TRGV5-CACWDSSGFHKVF-CGSDIIGGIRSWDTRQMFF-TRDV4	TRGV5	TRGJ1	CACWDSSGFHKVF	CGSDIIGGIRSWDTRQMFF	TRDV4	TRDJ2	2	C4(2)
176	TRGV5-CACWDSSGFHKVF-CGSDISEGYAWDTRQMFF-TRDV4	TRGV5	TRGJ1	CACWDSSGFHKVF	CGSDISEGYAWDTRQMFF	TRDV4	TRDJ2	2	C4(2)
177	TRGV5-CACWDSSGFHKVF-CGSDISEGYSSWDTRQMFF-TRDV4	TRGV5	TRGJ1	CACWDSSGFHKVF	CGSDISEGYSSWDTRQMFF	TRDV4	TRDJ2	2	C4(2)
178	TRGV5-CACWDSSGFHKVF-CGSDIVGGSSWDTRQMFF-TRDV4	TRGV5	TRGJ1	CACWDSSGFHKVF	CGSDIVGGSSWDTRQMFF	TRDV4	TRDJ2	2	C4(2)
172	TRGV5-CACWDSSGFHKVF-CGSDIGGTDKLVF-TRDV4	TRGV5	TRGJ1	CACWDSSGFHKVF	CGSDIGGTDKLVF	TRDV4	TRDJ1	2	C0(1),C1(1)
175	TRGV5-CACWDSSGFHKVF-CGSDIIGGSSWDTRQMFF-TRDV4	TRGV5	TRGJ1	CACWDSSGFHKVF	CGSDIIGGSSWDTRQMFF	TRDV4	TRDJ2	2	C1(1),C6(1)
179	TRGV5-CACWDSSGFHKVF-CGSDIYRRDTSSWDTRQMFF-TRDV4	TRGV5	TRGJ1	CACWDSSGFHKVF	CGSDIYRRDTSSWDTRQMFF	TRDV4	TRDJ2	2	C1(1),C8(1)
182	TRGV5-CACWYSSGFHKVF-CGSDIGGSSWDTRQMFF-TRDV4	TRGV5	TRGJ1	CACWYSSGFHKVF	CGSDIGGSSWDTRQMFF	TRDV4	TRDJ2	2	C0(1),C9(1)
184	TRGV5-CLLGYSSGFHKVF-CASGYRRDTTDKLVF-TRDV5	TRGV5	TRGJ1	CLLGYSSGFHKVF	CASGYRRDTTDKLVF	TRDV5	TRDJ1	2	C2(1),C7(1)
170	TRGV5-CACWDSSGFHKVF-CASGYRDTTDKLVF-TRDV5	TRGV5	TRGJ1	CACWDSSGFHKVF	CASGYRDTTDKLVF	TRDV5	TRDJ1	2	C1(2)
171	TRGV5-CACWDSSGFHKVF-CASGYRRDTTTDKLVF-TRDV5	TRGV5	TRGJ1	CACWDSSGFHKVF	CASGYRRDTTTDKLVF	TRDV5	TRDJ1	2	C1(1),C10(1)
181	TRGV5-CACWVSSGFHKVF-CASGYRRDTTDKLVF-TRDV5	TRGV5	TRGJ1	CACWVSSGFHKVF	CASGYRRDTTDKLVF	TRDV5	TRDJ1	2	C4(1),C6(1)
188	TRGV6-CACWDSSGFHKVF-CALSEHIGGIRATDKLVF-TRAV15D-2/DV6D-2	TRGV6	TRGJ1	CACWDSSGFHKVF	CALSEHIGGIRATDKLVF	TRAV15D-2/DV6D-2	TRDJ1	2	C1(1),C6(1)
186	TRGV6-CACWDSSGFHKVF-CALMELSEGYATDKLVF-TRDV2-2	TRGV6	TRGJ1	CACWDSSGFHKVF	CALMELSEGYATDKLVF	TRDV2-2	TRDJ1	2	C3(1),C5(1)
187	TRGV6-CACWDSSGFHKVF-CALMELSEGYDKLVF-TRDV2-2	TRGV6	TRGJ1	CACWDSSGFHKVF	CALMELSEGYDKLVF	TRDV2-2	TRDJ1	2	C2(2)
185	TRGV6-CACWDSSGFHKVF-CALMDIGGIRATDKLVF-TRDV2-2	TRGV6	TRGJ1	CACWDSSGFHKVF	CALMDIGGIRATDKLVF	TRDV2-2	TRDJ1	2	C1(2)
191	TRGV6-CACWDSSGFHKVF-CGSDRRDTTDKLVF-TRDV4	TRGV6	TRGJ1	CACWDSSGFHKVF	CGSDRRDTTDKLVF	TRDV4	TRDJ1	2	C4(2)
189	TRGV6-CACWDSSGFHKVF-CASGYIGGIRADKLVF-TRDV5	TRGV6	TRGJ1	CACWDSSGFHKVF	CASGYIGGIRADKLVF	TRDV5	TRDJ1	2	C2(1),C4(1)
190	TRGV6-CACWDSSGFHKVF-CASGYTDKLVF-TRDV5	TRGV6	TRGJ1	CACWDSSGFHKVF	CASGYTDKLVF	TRDV5	TRDJ1	2	C1(1),C2(1)
192	TRGV7-CASWAGSSGFHKVF-CALWEHIGGIRATDKLVF-TRAV15N-1	TRGV7	TRGJ1	CASWAGSSGFHKVF	CALWEHIGGIRATDKLVF	TRAV15N-1	TRDJ1	2	C4(2)
811	TRGV5-CACWDSSGFHKVF-CAISEGYETDKLVF-TRAV13-4/DV7	TRGV5	TRGJ1	CACWDSSGFHKVF	CAISEGYETDKLVF	TRAV13-4/DV7	TRDJ1	1	C1(1)
780	TRGV5-CACWDHSSGFHKVF-CAMNIGGIRATDKLVF-TRAV13-4/DV7	TRGV5	TRGJ1	CACWDHSSGFHKVF	CAMNIGGIRATDKLVF	TRAV13-4/DV7	TRDJ1	1	C4(1)
779	TRGV5-CACWDHSSGFHKVF-CAMGGIRATDKLVF-TRAV13-4/DV7	TRGV5	TRGJ1	CACWDHSSGFHKVF	CAMGGIRATDKLVF	TRAV13-4/DV7	TRDJ1	1	C2(1)
853	TRGV5-CACWDSSGFHKVF-CAMEPEGATDKLVF-TRAV13-4/DV7	TRGV5	TRGJ1	CACWDSSGFHKVF	CAMEPEGATDKLVF	TRAV13-4/DV7	TRDJ1	1	C1(1)
809	TRGV5-CACWDSSGFHKVF-CAISEGATDKLVF-TRAV13-4/DV7	TRGV5	TRGJ1	CACWDSSGFHKVF	CAISEGATDKLVF	TRAV13-4/DV7	TRDJ1	1	C2(1)
1090	TRGV7-CASWAESSGFHKVF-CALWERIGGIRATDKLVF-TRAV15-1/DV6-1	TRGV7	TRGJ1	CASWAESSGFHKVF	CALWERIGGIRATDKLVF	TRAV15-1/DV6-1	TRDJ1	1	C4(1)
810	TRGV5-CACWDSSGFHKVF-CAISEGYDTDKLVF-TRAV13-4/DV7	TRGV5	TRGJ1	CACWDSSGFHKVF	CAISEGYDTDKLVF	TRAV13-4/DV7	TRDJ1	1	C6(1)
856	TRGV5-CACWDSSGFHKVF-CAMGGIRATDKLVF-TRAV13-4/DV7	TRGV5	TRGJ1	CACWDSSGFHKVF	CAMGGIRATDKLVF	TRAV13-4/DV7	TRDJ1	1	C1(1)
850	TRGV5-CACWDSSGFHKVF-CAMDRRDTDKLVF-TRAV13-4/DV7	TRGV5	TRGJ1	CACWDSSGFHKVF	CAMDRRDTDKLVF	TRAV13-4/DV7	TRDJ1	1	C6(1)
851	TRGV5-CACWDSSGFHKVF-CAMEGYDTDKLVF-TRAV13-4/DV7	TRGV5	TRGJ1	CACWDSSGFHKVF	CAMEGYDTDKLVF	TRAV13-4/DV7	TRDJ1	1	C2(1)
1092	TRGV7-CASWAGPSSGFHKVF-CALWEHIGGIRATDKLVF-TRAV15-1/DV6-1	TRGV7	TRGJ1	CASWAGPSSGFHKVF	CALWEHIGGIRATDKLVF	TRAV15-1/DV6-1	TRDJ1	1	C4(1)
1094	TRGV7-CASWAGRSGFHKVF-CALWEHIGGIRATDKLVF-TRAV15-1/DV6-1	TRGV7	TRGJ1	CASWAGRSGFHKVF	CALWEHIGGIRATDKLVF	TRAV15-1/DV6-1	TRDJ1	1	C3(1)
1098	TRGV7-CASWAGSGFHKVF-CALWEHIGGIRATDKLVF-TRAV15-1/DV6-1	TRGV7	TRGJ1	CASWAGSGFHKVF	CALWEHIGGIRATDKLVF	TRAV15-1/DV6-1	TRDJ1	1	C5(1)
378	TRGV1-CSLDGTSWVKIF-CAACRRDTDKLVF-TRAV14D-3/DV8	TRGV1	TRGJ4	CSLDGTSWVKIF	CAACRRDTDKLVF	TRAV14D-3/DV8	TRDJ1	1	C1(1)
211	TRGV1-CAVWIGTSWVKIF-CAAEAGGIRATDKLVF-TRAV4D-4	TRGV1	TRGJ4	CAVWIGTSWVKIF	CAAEAGGIRATDKLVF	TRAV4D-4	TRDJ1	1	C4(1)
195	TRGV1-CSLDSSGFHKVF-CAAIGGIRAPDKLVF-TRAV14D-3/DV8	TRGV1	TRGJ2	CSLDSSGFHKVF	CAAIGGIRAPDKLVF	TRAV14D-3/DV8	TRDJ1	1	C2(1)
212	TRGV1-CAVWIGTSWVKIF-CAASGIRATDKLVF-TRAV14D-3/DV8	TRGV1	TRGJ4	CAVWIGTSWVKIF	CAASGIRATDKLVF	TRAV14D-3/DV8	TRDJ1	1	C4(1)
213	TRGV1-CAVWIGTSWVKIF-CAASIGGIRADKLVF-TRAV14D-3/DV8	TRGV1	TRGJ4	CAVWIGTSWVKIF	CAASIGGIRADKLVF	TRAV14D-3/DV8	TRDJ1	1	C4(1)
1109	TRGV7-CASWAGSSGFHKVF-CALWELDRRDATDKLVF-TRAV15-1/DV6-1	TRGV7	TRGJ1	CASWAGSSGFHKVF	CALWELDRRDATDKLVF	TRAV15-1/DV6-1	TRDJ1	1	C4(1)
350	TRGV1-CAVWRSGTSWVKIF-CAASIGGIRATDKLVF-TRAV14D-3/DV8	TRGV1	TRGJ4	CAVWRSGTSWVKIF	CAASIGGIRATDKLVF	TRAV14D-3/DV8	TRDJ1	1	C2(1)
345	TRGV1-CAVWMGTSWVKIF-CAASIGGSSWDTRQMFF-TRAV14D-3/DV8	TRGV1	TRGJ4	CAVWMGTSWVKIF	CAASIGGSSWDTRQMFF	TRAV14D-3/DV8	TRDJ2	1	C5(1)
372	TRGV1-CSLAGTSWVKIF-CAAYGISEGYATDKLVF-TRAV4D-4	TRGV1	TRGJ4	CSLAGTSWVKIF	CAAYGISEGYATDKLVF	TRAV4D-4	TRDJ1	1	C2(1)
214	TRGV1-CAVWIGTSWVKIF-CAIDIGATDKLVF-TRAV13D-2	TRGV1	TRGJ4	CAVWIGTSWVKIF	CAIDIGATDKLVF	TRAV13D-2	TRDJ1	1	C3(1)
346	TRGV1-CAVWMGTSWVKIF-CAIGGIRADKLVF-TRAV13D-2	TRGV1	TRGJ4	CAVWMGTSWVKIF	CAIGGIRADKLVF	TRAV13D-2	TRDJ1	1	C4(1)
205	TRGV1-CAVSGTSWVKIF-CAIGGIRATDKLVF-TRAV13-4/DV7	TRGV1	TRGJ4	CAVSGTSWVKIF	CAIGGIRATDKLVF	TRAV13-4/DV7	TRDJ1	1	C1(1)
215	TRGV1-CAVWIGTSWVKIF-CAIGGIRATDKLVF-TRAV13D-4	TRGV1	TRGJ4	CAVWIGTSWVKIF	CAIGGIRATDKLVF	TRAV13D-4	TRDJ1	1	C3(1)
325	TRGV1-CAVWITGTSWVKIF-CAISEGYATDKLVF-TRAV13-4/DV7	TRGV1	TRGJ4	CAVWITGTSWVKIF	CAISEGYATDKLVF	TRAV13-4/DV7	TRDJ1	1	C4(1)
216	TRGV1-CAVWIGTSWVKIF-CAISEGYTDKLVF-TRAV13-4/DV7	TRGV1	TRGJ4	CAVWIGTSWVKIF	CAISEGYTDKLVF	TRAV13-4/DV7	TRDJ1	1	C10(1)
217	TRGV1-CAVWIGTSWVKIF-CALMDIGGIRATDKLVF-TRDV2-2	TRGV1	TRGJ4	CAVWIGTSWVKIF	CALMDIGGIRATDKLVF	TRDV2-2	TRDJ1	1	C5(1)
218	TRGV1-CAVWIGTSWVKIF-CALMDRRDTDKLVF-TRDV2-2	TRGV1	TRGJ4	CAVWIGTSWVKIF	CALMDRRDTDKLVF	TRDV2-2	TRDJ1	1	C2(1)
219	TRGV1-CAVWIGTSWVKIF-CALMEGGIRATDKLVF-TRDV2-2	TRGV1	TRGJ4	CAVWIGTSWVKIF	CALMEGGIRATDKLVF	TRDV2-2	TRDJ1	1	C1(1)
220	TRGV1-CAVWIGTSWVKIF-CALMEHIGATDKLVF-TRDV2-2	TRGV1	TRGJ4	CAVWIGTSWVKIF	CALMEHIGATDKLVF	TRDV2-2	TRDJ1	1	C7(1)
1110	TRGV7-CASWAGSSGFHKVF-CALWELGGIRATDKLVF-TRAV15-1/DV6-1	TRGV7	TRGJ1	CASWAGSSGFHKVF	CALWELGGIRATDKLVF	TRAV15-1/DV6-1	TRDJ1	1	C7(1)
221	TRGV1-CAVWIGTSWVKIF-CALMEHIGGIRATDKLVF-TRDV2-2	TRGV1	TRGJ4	CAVWIGTSWVKIF	CALMEHIGGIRATDKLVF	TRDV2-2	TRDJ1	1	C7(1)
196	TRGV1-CSLDSSGFHKVF-CALMEHIGGIRDKLVF-TRDV2-2	TRGV1	TRGJ2	CSLDSSGFHKVF	CALMEHIGGIRDKLVF	TRDV2-2	TRDJ1	1	C1(1)
1112	TRGV7-CASWAGSSGFHKVF-CALWELGGSTDKLVF-TRAV15-1/DV6-1	TRGV7	TRGJ1	CASWAGSSGFHKVF	CALWELGGSTDKLVF	TRAV15-1/DV6-1	TRDJ1	1	C3(1)
1114	TRGV7-CASWAGSSGFHKVF-CALWELVGGIRATDKLVF-TRAV15-1/DV6-1	TRGV7	TRGJ1	CASWAGSSGFHKVF	CALWELVGGIRATDKLVF	TRAV15-1/DV6-1	TRDJ1	1	C4(1)
222	TRGV1-CAVWIGTSWVKIF-CALMELGGIRATDKLVF-TRDV2-2	TRGV1	TRGJ4	CAVWIGTSWVKIF	CALMELGGIRATDKLVF	TRDV2-2	TRDJ1	1	C10(1)
326	TRGV1-CAVWITGTSWVKIF-CALMELRRDTDKLVF-TRDV2-2	TRGV1	TRGJ4	CAVWITGTSWVKIF	CALMELRRDTDKLVF	TRDV2-2	TRDJ1	1	C7(1)
223	TRGV1-CAVWIGTSWVKIF-CALMELSEGYATDKLVF-TRDV2-2	TRGV1	TRGJ4	CAVWIGTSWVKIF	CALMELSEGYATDKLVF	TRDV2-2	TRDJ1	1	C4(1)
224	TRGV1-CAVWIGTSWVKIF-CALMEPSEGYATDKLVF-TRDV2-2	TRGV1	TRGJ4	CAVWIGTSWVKIF	CALMEPSEGYATDKLVF	TRDV2-2	TRDJ1	1	C2(1)
225	TRGV1-CAVWIGTSWVKIF-CALMERAEGYATDKLVF-TRDV2-2	TRGV1	TRGJ4	CAVWIGTSWVKIF	CALMERAEGYATDKLVF	TRDV2-2	TRDJ1	1	C4(1)
226	TRGV1-CAVWIGTSWVKIF-CALMERAEGYDTDKLVF-TRDV2-2	TRGV1	TRGJ4	CAVWIGTSWVKIF	CALMERAEGYDTDKLVF	TRDV2-2	TRDJ1	1	C2(1)
309	TRGV1-CAVWIPGTSWVKIF-CALMERAGGIRATDKLVF-TRDV2-2	TRGV1	TRGJ4	CAVWIPGTSWVKIF	CALMERAGGIRATDKLVF	TRDV2-2	TRDJ1	1	C7(1)
327	TRGV1-CAVWITGTSWVKIF-CALMERAGGIRDKLVF-TRDV2-2	TRGV1	TRGJ4	CAVWITGTSWVKIF	CALMERAGGIRDKLVF	TRDV2-2	TRDJ1	1	C1(1)
227	TRGV1-CAVWIGTSWVKIF-CALMERAGGISSWDTRQMFF-TRDV2-2	TRGV1	TRGJ4	CAVWIGTSWVKIF	CALMERAGGISSWDTRQMFF	TRDV2-2	TRDJ2	1	C2(1)
712	TRGV4-CSYGYSSGFHKVF-CAMERDATDKLVF-TRAV13-4/DV7	TRGV4	TRGJ1	CSYGYSSGFHKVF	CAMERDATDKLVF	TRAV13-4/DV7	TRDJ1	1	C1(1)
228	TRGV1-CAVWIGTSWVKIF-CALMERGDTTDKLVF-TRDV2-2	TRGV1	TRGJ4	CAVWIGTSWVKIF	CALMERGDTTDKLVF	TRDV2-2	TRDJ1	1	C7(1)
373	TRGV1-CSLAGTSWVKIF-CALMERGGIRADKLVF-TRDV2-2	TRGV1	TRGJ4	CSLAGTSWVKIF	CALMERGGIRADKLVF	TRDV2-2	TRDJ1	1	C5(1)
358	TRGV1-CAVWSGTSWVKIF-CALMERGGIRATDKLVF-TRDV2-2	TRGV1	TRGJ4	CAVWSGTSWVKIF	CALMERGGIRATDKLVF	TRDV2-2	TRDJ1	1	C1(1)
1123	TRGV7-CASWAGYSSGFHKVF-CALWEHIGGIRATDKLVF-TRAV15-1/DV6-1	TRGV7	TRGJ1	CASWAGYSSGFHKVF	CALWEHIGGIRATDKLVF	TRAV15-1/DV6-1	TRDJ1	1	C3(1)
374	TRGV1-CSLAGTSWVKIF-CALMERGGIRATDKLVF-TRDV2-2	TRGV1	TRGJ4	CSLAGTSWVKIF	CALMERGGIRATDKLVF	TRDV2-2	TRDJ1	1	C7(1)
379	TRGV1-CSLDGTSWVKIF-CALMERGIATDKLVF-TRDV2-2	TRGV1	TRGJ4	CSLDGTSWVKIF	CALMERGIATDKLVF	TRDV2-2	TRDJ1	1	C7(1)
229	TRGV1-CAVWIGTSWVKIF-CALMERGIDKLVF-TRDV2-2	TRGV1	TRGJ4	CAVWIGTSWVKIF	CALMERGIDKLVF	TRDV2-2	TRDJ1	1	C2(1)
852	TRGV5-CACWDSSGFHKVF-CAMELGGIRATDKLVF-TRAV13-4/DV7	TRGV5	TRGJ1	CACWDSSGFHKVF	CAMELGGIRATDKLVF	TRAV13-4/DV7	TRDJ1	1	C2(1)
394	TRGV1-CSLDKSGTSWVKIF-CALMERGIRATDKLVF-TRDV2-2	TRGV1	TRGJ4	CSLDKSGTSWVKIF	CALMERGIRATDKLVF	TRDV2-2	TRDJ1	1	C1(1)
197	TRGV1-CSLDSSGFHKVF-CALMERGIRATDKLVF-TRDV2-2	TRGV1	TRGJ2	CSLDSSGFHKVF	CALMERGIRATDKLVF	TRDV2-2	TRDJ1	1	C5(1)
288	TRGV1-CAVWINGTSWVKIF-CALMERGIRATDKLVF-TRDV2-2	TRGV1	TRGJ4	CAVWINGTSWVKIF	CALMERGIRATDKLVF	TRDV2-2	TRDJ1	1	C5(1)
1136	TRGV7-CASWASSGFHKVF-CALWEHIGGIRATDKLVF-TRAV15-1/DV6-1	TRGV7	TRGJ1	CASWASSGFHKVF	CALWEHIGGIRATDKLVF	TRAV15-1/DV6-1	TRDJ1	1	C4(1)
359	TRGV1-CAVWSGTSWVKIF-CALMERGIRATDKLVF-TRDV2-2	TRGV1	TRGJ4	CAVWSGTSWVKIF	CALMERGIRATDKLVF	TRDV2-2	TRDJ1	1	C7(1)
390	TRGV1-CSLDKGTSWVKIF-CALMERGIRATDKLVF-TRDV2-2	TRGV1	TRGJ4	CSLDKGTSWVKIF	CALMERGIRATDKLVF	TRDV2-2	TRDJ1	1	C2(1)
854	TRGV5-CACWDSSGFHKVF-CAMEPEGYATDKLVF-TRAV13-4/DV7	TRGV5	TRGJ1	CACWDSSGFHKVF	CAMEPEGYATDKLVF	TRAV13-4/DV7	TRDJ1	1	C2(1)
403	TRGV1-CSLGSGTSWVKIF-CALMERGIRATDKLVF-TRDV2-2	TRGV1	TRGJ4	CSLGSGTSWVKIF	CALMERGIRATDKLVF	TRDV2-2	TRDJ1	1	C10(1)
198	TRGV1-CSLDSSGFHKVF-CALMERRDATDKLVF-TRDV2-2	TRGV1	TRGJ2	CSLDSSGFHKVF	CALMERRDATDKLVF	TRDV2-2	TRDJ1	1	C2(1)
1137	TRGV7-CASWASSGFHKVF-CALWELGGIRATDKLVF-TRAV15-1/DV6-1	TRGV7	TRGJ1	CASWASSGFHKVF	CALWELGGIRATDKLVF	TRAV15-1/DV6-1	TRDJ1	1	C4(1)
855	TRGV5-CACWDSSGFHKVF-CAMEYRRATDKLVF-TRAV13-4/DV7	TRGV5	TRGJ1	CACWDSSGFHKVF	CAMEYRRATDKLVF	TRAV13-4/DV7	TRDJ1	1	C2(1)
715	TRGV4-CSYGYSSGFHKVF-CAMESEGYATDKLVF-TRAV13-4/DV7	TRGV4	TRGJ1	CSYGYSSGFHKVF	CAMESEGYATDKLVF	TRAV13-4/DV7	TRDJ1	1	C1(1)
998	TRGV6-CACWDSSGFHKVF-CAIGGIRADKLVF-TRAV13-4/DV7	TRGV6	TRGJ1	CACWDSSGFHKVF	CAIGGIRADKLVF	TRAV13-4/DV7	TRDJ1	1	C1(1)
1000	TRGV6-CACWDSSGFHKVF-CAISEGYVTDKLVF-TRAV13-4/DV7	TRGV6	TRGJ1	CACWDSSGFHKVF	CAISEGYVTDKLVF	TRAV13-4/DV7	TRDJ1	1	C3(1)
230	TRGV1-CAVWIGTSWVKIF-CALMERRDTDKLVF-TRDV2-2	TRGV1	TRGJ4	CAVWIGTSWVKIF	CALMERRDTDKLVF	TRDV2-2	TRDJ1	1	C4(1)
1042	TRGV6-CACWDSSGFHKVF-CAMAEGYATDKLVF-TRAV13-4/DV7	TRGV6	TRGJ1	CACWDSSGFHKVF	CAMAEGYATDKLVF	TRAV13-4/DV7	TRDJ1	1	C1(1)
328	TRGV1-CAVWITGTSWVKIF-CALMERRDTDKLVF-TRDV2-2	TRGV1	TRGJ4	CAVWITGTSWVKIF	CALMERRDTDKLVF	TRDV2-2	TRDJ1	1	C1(1)
716	TRGV4-CSYGYSSGFHKVF-CAMGIRATDKLVF-TRAV13-4/DV7	TRGV4	TRGJ1	CSYGYSSGFHKVF	CAMGIRATDKLVF	TRAV13-4/DV7	TRDJ1	1	C1(1)
231	TRGV1-CAVWIGTSWVKIF-CALMERRDTTDKLVF-TRDV2-2	TRGV1	TRGJ4	CAVWIGTSWVKIF	CALMERRDTTDKLVF	TRDV2-2	TRDJ1	1	C2(1)
721	TRGV4-CSYGYSSGFHKVF-CAMVGGIRATDKLVF-TRAV13-4/DV7	TRGV4	TRGJ1	CSYGYSSGFHKVF	CAMVGGIRATDKLVF	TRAV13-4/DV7	TRDJ1	1	C1(1)
302	TRGV1-CAVWINSGTSWVKIF-CALMERRRDATDKLVF-TRDV2-2	TRGV1	TRGJ4	CAVWINSGTSWVKIF	CALMERRRDATDKLVF	TRDV2-2	TRDJ1	1	C2(1)
232	TRGV1-CAVWIGTSWVKIF-CALMERRRDDKLVF-TRDV2-2	TRGV1	TRGJ4	CAVWIGTSWVKIF	CALMERRRDDKLVF	TRDV2-2	TRDJ1	1	C4(1)
289	TRGV1-CAVWINGTSWVKIF-CALMERSEGYTDKLVF-TRDV2-2	TRGV1	TRGJ4	CAVWINGTSWVKIF	CALMERSEGYTDKLVF	TRDV2-2	TRDJ1	1	C2(1)
233	TRGV1-CAVWIGTSWVKIF-CALMERVGGIRATDKLVF-TRDV2-2	TRGV1	TRGJ4	CAVWIGTSWVKIF	CALMERVGGIRATDKLVF	TRDV2-2	TRDJ1	1	C7(1)
380	TRGV1-CSLDGTSWVKIF-CALMERVGGSSWDTRQMFF-TRDV2-2	TRGV1	TRGJ4	CSLDGTSWVKIF	CALMERVGGSSWDTRQMFF	TRDV2-2	TRDJ2	1	C1(1)
234	TRGV1-CAVWIGTSWVKIF-CALMERYRRDTTDKLVF-TRDV2-2	TRGV1	TRGJ4	CAVWIGTSWVKIF	CALMERYRRDTTDKLVF	TRDV2-2	TRDJ1	1	C4(1)
235	TRGV1-CAVWIGTSWVKIF-CALMEYRRDTDKLVF-TRDV2-2	TRGV1	TRGJ4	CAVWIGTSWVKIF	CALMEYRRDTDKLVF	TRDV2-2	TRDJ1	1	C6(1)
315	TRGV1-CAVWISGTSWVKIF-CALRDATDKLVF-TRDV2-2	TRGV1	TRGJ4	CAVWISGTSWVKIF	CALRDATDKLVF	TRDV2-2	TRDJ1	1	C7(1)
236	TRGV1-CAVWIGTSWVKIF-CALSDIGGIRATDKLVF-TRAV6D-7	TRGV1	TRGJ4	CAVWIGTSWVKIF	CALSDIGGIRATDKLVF	TRAV6D-7	TRDJ1	1	C4(1)
381	TRGV1-CSLDGTSWVKIF-CALSELGGIRATDKLVF-TRAV15D-2/DV6D-2	TRGV1	TRGJ4	CSLDGTSWVKIF	CALSELGGIRATDKLVF	TRAV15D-2/DV6D-2	TRDJ1	1	C4(1)
290	TRGV1-CAVWINGTSWVKIF-CALSELGGIRATDKLVF-TRAV15D-2/DV6D-2	TRGV1	TRGJ4	CAVWINGTSWVKIF	CALSELGGIRATDKLVF	TRAV15D-2/DV6D-2	TRDJ1	1	C5(1)
329	TRGV1-CAVWITGTSWVKIF-CALSELGGIRATDKLVF-TRAV15D-2/DV6D-2	TRGV1	TRGJ4	CAVWITGTSWVKIF	CALSELGGIRATDKLVF	TRAV15D-2/DV6D-2	TRDJ1	1	C2(1)
382	TRGV1-CSLDGTSWVKIF-CALSELIGGIRATDKLVF-TRAV15D-2/DV6D-2	TRGV1	TRGJ4	CSLDGTSWVKIF	CALSELIGGIRATDKLVF	TRAV15D-2/DV6D-2	TRDJ1	1	C1(1)
237	TRGV1-CAVWIGTSWVKIF-CALSELIGGIRATDKLVF-TRAV15D-2/DV6D-2	TRGV1	TRGJ4	CAVWIGTSWVKIF	CALSELIGGIRATDKLVF	TRAV15D-2/DV6D-2	TRDJ1	1	C5(1)
360	TRGV1-CAVWSGTSWVKIF-CALSELIGGIRATDKLVF-TRAV15D-2/DV6D-2	TRGV1	TRGJ4	CAVWSGTSWVKIF	CALSELIGGIRATDKLVF	TRAV15D-2/DV6D-2	TRDJ1	1	C3(1)
636	TRGV4-CSYGSGFHKVF-CAMDRRDTTDKLVF-TRAV13-4/DV7	TRGV4	TRGJ1	CSYGSGFHKVF	CAMDRRDTTDKLVF	TRAV13-4/DV7	TRDJ1	1	C4(1)
291	TRGV1-CAVWINGTSWVKIF-CALSELIGGIRTDKLVF-TRAV15D-2/DV6D-2	TRGV1	TRGJ4	CAVWINGTSWVKIF	CALSELIGGIRTDKLVF	TRAV15D-2/DV6D-2	TRDJ1	1	C7(1)
238	TRGV1-CAVWIGTSWVKIF-CALSELIGGSSWDTRQMFF-TRAV15D-2/DV6D-2	TRGV1	TRGJ4	CAVWIGTSWVKIF	CALSELIGGSSWDTRQMFF	TRAV15D-2/DV6D-2	TRDJ2	1	C3(1)
638	TRGV4-CSYGSGFHKVF-CAMNIGGIRADKLVF-TRAV13-4/DV7	TRGV4	TRGJ1	CSYGSGFHKVF	CAMNIGGIRADKLVF	TRAV13-4/DV7	TRDJ1	1	C4(1)
643	TRGV4-CSYGSSGFHKVF-CAIGGIRATDKLVF-TRAV13-4/DV7	TRGV4	TRGJ1	CSYGSSGFHKVF	CAIGGIRATDKLVF	TRAV13-4/DV7	TRDJ1	1	C4(1)
717	TRGV4-CSYGYSSGFHKVF-CAMGIRTDKLVF-TRAV13-4/DV7	TRGV4	TRGJ1	CSYGYSSGFHKVF	CAMGIRTDKLVF	TRAV13-4/DV7	TRDJ1	1	C4(1)
760	TRGV4-CSYSSGFHKVF-CAIGGIRADKLVF-TRAV13-4/DV7	TRGV4	TRGJ1	CSYSSGFHKVF	CAIGGIRADKLVF	TRAV13-4/DV7	TRDJ1	1	C4(1)
768	TRGV4-CSYSSGFHKVF-CAMDIGGIRATDKLVF-TRAV13-4/DV7	TRGV4	TRGJ1	CSYSSGFHKVF	CAMDIGGIRATDKLVF	TRAV13-4/DV7	TRDJ1	1	C4(1)
629	TRGV4-CSYGPYSSGFHKVF-CAMAEATDKLVF-TRAV13-4/DV7	TRGV4	TRGJ1	CSYGPYSSGFHKVF	CAMAEATDKLVF	TRAV13-4/DV7	TRDJ1	1	C5(1)
637	TRGV4-CSYGSGFHKVF-CAMGGIRATDKLVF-TRAV13-4/DV7	TRGV4	TRGJ1	CSYGSGFHKVF	CAMGGIRATDKLVF	TRAV13-4/DV7	TRDJ1	1	C0(1)
292	TRGV1-CAVWINGTSWVKIF-CALSELMAYRRDTDKLVF-TRAV15D-2/DV6D-2	TRGV1	TRGJ4	CAVWINGTSWVKIF	CALSELMAYRRDTDKLVF	TRAV15D-2/DV6D-2	TRDJ1	1	C2(1)
642	TRGV4-CSYGSSGFHKVF-CAIGGIPTDKLVF-TRAV13-4/DV7	TRGV4	TRGJ1	CSYGSSGFHKVF	CAIGGIPTDKLVF	TRAV13-4/DV7	TRDJ1	1	C2(1)
669	TRGV4-CSYGYSSGFHKVF-CAISEGATDKLVF-TRAV13-4/DV7	TRGV4	TRGJ1	CSYGYSSGFHKVF	CAISEGATDKLVF	TRAV13-4/DV7	TRDJ1	1	C2(1)
670	TRGV4-CSYGYSSGFHKVF-CAISEGYATDKLVF-TRAV13-4/DV7	TRGV4	TRGJ1	CSYGYSSGFHKVF	CAISEGYATDKLVF	TRAV13-4/DV7	TRDJ1	1	C2(1)
672	TRGV4-CSYGYSSGFHKVF-CAISEGYDKLVF-TRAV13-4/DV7	TRGV4	TRGJ1	CSYGYSSGFHKVF	CAISEGYDKLVF	TRAV13-4/DV7	TRDJ1	1	C2(1)
673	TRGV4-CSYGYSSGFHKVF-CAISEGYKLVF-TRAV13-4/DV7	TRGV4	TRGJ1	CSYGYSSGFHKVF	CAISEGYKLVF	TRAV13-4/DV7	TRDJ1	1	C10(1)
707	TRGV4-CSYGYSSGFHKVF-CAMDIGGIRATDKLVF-TRAV13-4/DV7	TRGV4	TRGJ1	CSYGYSSGFHKVF	CAMDIGGIRATDKLVF	TRAV13-4/DV7	TRDJ1	1	C2(1)
330	TRGV1-CAVWITGTSWVKIF-CALSELRATDKLVF-TRAV15D-2/DV6D-2	TRGV1	TRGJ4	CAVWITGTSWVKIF	CALSELRATDKLVF	TRAV15D-2/DV6D-2	TRDJ1	1	C3(1)
708	TRGV4-CSYGYSSGFHKVF-CAMDIGGIRDKLVF-TRAV13-4/DV7	TRGV4	TRGJ1	CSYGYSSGFHKVF	CAMDIGGIRDKLVF	TRAV13-4/DV7	TRDJ1	1	C2(1)
709	TRGV4-CSYGYSSGFHKVF-CAMEGGIATDKLVF-TRAV13-4/DV7	TRGV4	TRGJ1	CSYGYSSGFHKVF	CAMEGGIATDKLVF	TRAV13-4/DV7	TRDJ1	1	C2(1)
710	TRGV4-CSYGYSSGFHKVF-CAMEGYATDKLVF-TRAV13-4/DV7	TRGV4	TRGJ1	CSYGYSSGFHKVF	CAMEGYATDKLVF	TRAV13-4/DV7	TRDJ1	1	C7(1)
347	TRGV1-CAVWMGTSWVKIF-CALSELRDTTDKLVF-TRAV15D-2/DV6D-2	TRGV1	TRGJ4	CAVWMGTSWVKIF	CALSELRDTTDKLVF	TRAV15D-2/DV6D-2	TRDJ1	1	C4(1)
239	TRGV1-CAVWIGTSWVKIF-CALSELRRDTDKLVF-TRAV15D-2/DV6D-2	TRGV1	TRGJ4	CAVWIGTSWVKIF	CALSELRRDTDKLVF	TRAV15D-2/DV6D-2	TRDJ1	1	C4(1)
240	TRGV1-CAVWIGTSWVKIF-CALSELRRDTTDKLVF-TRAV15D-2/DV6D-2	TRGV1	TRGJ4	CAVWIGTSWVKIF	CALSELRRDTTDKLVF	TRAV15D-2/DV6D-2	TRDJ1	1	C3(1)
711	TRGV4-CSYGYSSGFHKVF-CAMELGGIRATDKLVF-TRAV13-4/DV7	TRGV4	TRGJ1	CSYGYSSGFHKVF	CAMELGGIRATDKLVF	TRAV13-4/DV7	TRDJ1	1	C2(1)
713	TRGV4-CSYGYSSGFHKVF-CAMERRDATDKLVF-TRAV13-4/DV7	TRGV4	TRGJ1	CSYGYSSGFHKVF	CAMERRDATDKLVF	TRAV13-4/DV7	TRDJ1	1	C7(1)
241	TRGV1-CAVWIGTSWVKIF-CALWEGYATDKLVF-TRAV15N-1	TRGV1	TRGJ4	CAVWIGTSWVKIF	CALWEGYATDKLVF	TRAV15N-1	TRDJ1	1	C7(1)
714	TRGV4-CSYGYSSGFHKVF-CAMERRDTDKLVF-TRAV13-4/DV7	TRGV4	TRGJ1	CSYGYSSGFHKVF	CAMERRDTDKLVF	TRAV13-4/DV7	TRDJ1	1	C7(1)
720	TRGV4-CSYGYSSGFHKVF-CAMSEGYTDKLVF-TRAV13-4/DV7	TRGV4	TRGJ1	CSYGYSSGFHKVF	CAMSEGYTDKLVF	TRAV13-4/DV7	TRDJ1	1	C2(1)
722	TRGV4-CSYGYSSGFHKVF-CAMWHIGGIRATDKLVF-TRAV13-4/DV7	TRGV4	TRGJ1	CSYGYSSGFHKVF	CAMWHIGGIRATDKLVF	TRAV13-4/DV7	TRDJ1	1	C7(1)
331	TRGV1-CAVWITGTSWVKIF-CALWEHIGGATDKLVF-TRAV15-1/DV6-1	TRGV1	TRGJ4	CAVWITGTSWVKIF	CALWEHIGGATDKLVF	TRAV15-1/DV6-1	TRDJ1	1	C4(1)
761	TRGV4-CSYSSGFHKVF-CAISEGYATDKLVF-TRAV13-4/DV7	TRGV4	TRGJ1	CSYSSGFHKVF	CAISEGYATDKLVF	TRAV13-4/DV7	TRDJ1	1	C5(1)
293	TRGV1-CAVWINGTSWVKIF-CALWEHIGGIRADKLVF-TRAV15-1/DV6-1	TRGV1	TRGJ4	CAVWINGTSWVKIF	CALWEHIGGIRADKLVF	TRAV15-1/DV6-1	TRDJ1	1	C4(1)
242	TRGV1-CAVWIGTSWVKIF-CALWEHIGGIRATDKLVF-TRAV15N-1	TRGV1	TRGJ4	CAVWIGTSWVKIF	CALWEHIGGIRATDKLVF	TRAV15N-1	TRDJ1	1	C4(1)
758	TRGV4-CSYGYSSGFHKVF-CVLSIRRDTTDKLVF-TRAV13-5	TRGV4	TRGJ1	CSYGYSSGFHKVF	CVLSIRRDTTDKLVF	TRAV13-5	TRDJ1	1	C1(1)
383	TRGV1-CSLDGTSWVKIF-CALWEHIGGIRATDKLVF-TRAV15N-1	TRGV1	TRGJ4	CSLDGTSWVKIF	CALWEHIGGIRATDKLVF	TRAV15N-1	TRDJ1	1	C4(1)
646	TRGV4-CSYGSSGFHKVF-CVLSIGGIATDKLVF-TRAV13-5	TRGV4	TRGJ1	CSYGSSGFHKVF	CVLSIGGIATDKLVF	TRAV13-5	TRDJ1	1	C2(1)
674	TRGV4-CSYGYSSGFHKVF-CALEGIRATDKLVF-TRAV13D-1	TRGV4	TRGJ1	CSYGYSSGFHKVF	CALEGIRATDKLVF	TRAV13D-1	TRDJ1	1	C2(1)
667	TRGV4-CSYGYSSGFHKVF-CAIGGTDKLVF-TRAV13D-2	TRGV4	TRGJ1	CSYGYSSGFHKVF	CAIGGTDKLVF	TRAV13D-2	TRDJ1	1	C1(1)
671	TRGV4-CSYGYSSGFHKVF-CAISEGYATDKLVF-TRAV13D-2	TRGV4	TRGJ1	CSYGYSSGFHKVF	CAISEGYATDKLVF	TRAV13D-2	TRDJ1	1	C1(1)
351	TRGV1-CAVWRSGTSWVKIF-CALWEHIGGIRATDKLVF-TRAV15N-1	TRGV1	TRGJ4	CAVWRSGTSWVKIF	CALWEHIGGIRATDKLVF	TRAV15N-1	TRDJ1	1	C3(1)
928	TRGV5-CACWDYSSGFHKVF-CAMGGIRATDKLVF-TRAV13-4/DV7	TRGV5	TRGJ1	CACWDYSSGFHKVF	CAMGGIRATDKLVF	TRAV13-4/DV7	TRDJ1	1	C1(1)
352	TRGV1-CAVWRSGTSWVKIF-CALWEHRRATDKLVF-TRAV15N-1	TRGV1	TRGJ4	CAVWRSGTSWVKIF	CALWEHRRATDKLVF	TRAV15N-1	TRDJ1	1	C5(1)
303	TRGV1-CAVWINSGTSWVKIF-CALWEHRRDTDKLVF-TRAV15N-1	TRGV1	TRGJ4	CAVWINSGTSWVKIF	CALWEHRRDTDKLVF	TRAV15N-1	TRDJ1	1	C4(1)
944	TRGV5-CLLGSSGFHKVF-CAIGGIRATDKLVF-TRAV13-4/DV7	TRGV5	TRGJ1	CLLGSSGFHKVF	CAIGGIRATDKLVF	TRAV13-4/DV7	TRDJ1	1	C1(1)
719	TRGV4-CSYGYSSGFHKVF-CAMSEGYDDKLVF-TRAV13N-1	TRGV4	TRGJ1	CSYGYSSGFHKVF	CAMSEGYDDKLVF	TRAV13N-1	TRDJ1	1	C2(1)
616	TRGV3-CAVWIV-CASGYRRDTSDKLVF-TRDV5	TRGV3	TRGJ3	CAVWIV	CASGYRRDTSDKLVF	TRDV5	TRDJ1	1	C4(1)
304	TRGV1-CAVWINSGTSWVKIF-CALWEHRRDTSDKLVF-TRAV15N-1	TRGV1	TRGJ4	CAVWINSGTSWVKIF	CALWEHRRDTSDKLVF	TRAV15N-1	TRDJ1	1	C5(1)
243	TRGV1-CAVWIGTSWVKIF-CALWEIGGIRATDKLVF-TRAV15N-1	TRGV1	TRGJ4	CAVWIGTSWVKIF	CALWEIGGIRATDKLVF	TRAV15N-1	TRDJ1	1	C4(1)
384	TRGV1-CSLDGTSWVKIF-CALWEIGGIRATDKLVF-TRAV15N-1	TRGV1	TRGJ4	CSLDGTSWVKIF	CALWEIGGIRATDKLVF	TRAV15N-1	TRDJ1	1	C4(1)
332	TRGV1-CAVWITGTSWVKIF-CALWEISEGATDKLVF-TRAV15N-1	TRGV1	TRGJ4	CAVWITGTSWVKIF	CALWEISEGATDKLVF	TRAV15N-1	TRDJ1	1	C4(1)
617	TRGV3-CAVWITGTSWVKIF-CGSDRRDTSSWDTRQMFF-TRDV4	TRGV3	TRGJ4	CAVWITGTSWVKIF	CGSDRRDTSSWDTRQMFF	TRDV4	TRDJ2	1	C4(1)
310	TRGV1-CAVWIRSGTSWVKIF-CALWEISEGYATDKLVF-TRAV15-1/DV6-1	TRGV1	TRGJ4	CAVWIRSGTSWVKIF	CALWEISEGYATDKLVF	TRAV15-1/DV6-1	TRDJ1	1	C5(1)
244	TRGV1-CAVWIGTSWVKIF-CALWEISEGYATDKLVF-TRAV15N-1	TRGV1	TRGJ4	CAVWIGTSWVKIF	CALWEISEGYATDKLVF	TRAV15N-1	TRDJ1	1	C4(1)
361	TRGV1-CAVWSGTSWVKIF-CALWEISEGYATDKLVF-TRAV15N-1	TRGV1	TRGJ4	CAVWSGTSWVKIF	CALWEISEGYATDKLVF	TRAV15N-1	TRDJ1	1	C3(1)
322	TRGV1-CAVWISTSWVKIF-CALWELAEGATDKLVF-TRAV15N-1	TRGV1	TRGJ4	CAVWISTSWVKIF	CALWELAEGATDKLVF	TRAV15N-1	TRDJ1	1	C5(1)
668	TRGV4-CSYGYSSGFHKVF-CAIGIRATDKLVF-TRAV13N-2	TRGV4	TRGJ1	CSYGYSSGFHKVF	CAIGIRATDKLVF	TRAV13N-2	TRDJ1	1	C1(1)
621	TRGV4-CSYGFSSGFHKVF-CAIGGIRATDKLVF-TRAV13N-2	TRGV4	TRGJ1	CSYGFSSGFHKVF	CAIGGIRATDKLVF	TRAV13N-2	TRDJ1	1	C2(1)
333	TRGV1-CAVWITGTSWVKIF-CALWELAYRRDTTDKLVF-TRAV15N-1	TRGV1	TRGJ4	CAVWITGTSWVKIF	CALWELAYRRDTTDKLVF	TRAV15N-1	TRDJ1	1	C4(1)
353	TRGV1-CAVWRSGTSWVKIF-CALWELAYRRDTTDKLVF-TRAV15N-1	TRGV1	TRGJ4	CAVWRSGTSWVKIF	CALWELAYRRDTTDKLVF	TRAV15N-1	TRDJ1	1	C7(1)
395	TRGV1-CSLDKSGTSWVKIF-CALWELDIGGSSWDTRQMFF-TRAV15N-1	TRGV1	TRGJ4	CSLDKSGTSWVKIF	CALWELDIGGSSWDTRQMFF	TRAV15N-1	TRDJ2	1	C4(1)
208	TRGV1-CAVWIGPGTSWVKIF-CALWELEGYATDKLVF-TRAV15N-1	TRGV1	TRGJ4	CAVWIGPGTSWVKIF	CALWELEGYATDKLVF	TRAV15N-1	TRDJ1	1	C4(1)
245	TRGV1-CAVWIGTSWVKIF-CALWELGGIRATDKLVF-TRAV15-1/DV6-1	TRGV1	TRGJ4	CAVWIGTSWVKIF	CALWELGGIRATDKLVF	TRAV15-1/DV6-1	TRDJ1	1	C5(1)
246	TRGV1-CAVWIGTSWVKIF-CALWELGRDTDKLVF-TRAV15N-1	TRGV1	TRGJ4	CAVWIGTSWVKIF	CALWELGRDTDKLVF	TRAV15N-1	TRDJ1	1	C4(1)
247	TRGV1-CAVWIGTSWVKIF-CALWELGRRDTTDKLVF-TRAV15N-1	TRGV1	TRGJ4	CAVWIGTSWVKIF	CALWELGRRDTTDKLVF	TRAV15N-1	TRDJ1	1	C4(1)
248	TRGV1-CAVWIGTSWVKIF-CALWELLSEGYATDKLVF-TRAV15N-1	TRGV1	TRGJ4	CAVWIGTSWVKIF	CALWELLSEGYATDKLVF	TRAV15N-1	TRDJ1	1	C5(1)
249	TRGV1-CAVWIGTSWVKIF-CALWELRDTTDKLVF-TRAV15N-1	TRGV1	TRGJ4	CAVWIGTSWVKIF	CALWELRDTTDKLVF	TRAV15N-1	TRDJ1	1	C5(1)
250	TRGV1-CAVWIGTSWVKIF-CALWELSEGYDKLVF-TRAV15N-1	TRGV1	TRGJ4	CAVWIGTSWVKIF	CALWELSEGYDKLVF	TRAV15N-1	TRDJ1	1	C3(1)
633	TRGV4-CSYGSGFHKVF-CAIGIRATDKLVF-TRAV13N-2	TRGV4	TRGJ1	CSYGSGFHKVF	CAIGIRATDKLVF	TRAV13N-2	TRDJ1	1	C2(1)
251	TRGV1-CAVWIGTSWVKIF-CALWELSEGYKLVF-TRAV15-1/DV6-1	TRGV1	TRGJ4	CAVWIGTSWVKIF	CALWELSEGYKLVF	TRAV15-1/DV6-1	TRDJ1	1	C3(1)
375	TRGV1-CSLAGTSWVKIF-CALWELVGGIRATDKLVF-TRAV15N-1	TRGV1	TRGJ4	CSLAGTSWVKIF	CALWELVGGIRATDKLVF	TRAV15N-1	TRDJ1	1	C4(1)
294	TRGV1-CAVWINGTSWVKIF-CALWELVGGIRATDKLVF-TRAV15N-1	TRGV1	TRGJ4	CAVWINGTSWVKIF	CALWELVGGIRATDKLVF	TRAV15N-1	TRDJ1	1	C5(1)
252	TRGV1-CAVWIGTSWVKIF-CALWELYRRDTDKLVF-TRAV15N-1	TRGV1	TRGJ4	CAVWIGTSWVKIF	CALWELYRRDTDKLVF	TRAV15N-1	TRDJ1	1	C4(1)
253	TRGV1-CAVWIGTSWVKIF-CALWELYRRDTTDKLVF-TRAV15-1/DV6-1	TRGV1	TRGJ4	CAVWIGTSWVKIF	CALWELYRRDTTDKLVF	TRAV15-1/DV6-1	TRDJ1	1	C3(1)
254	TRGV1-CAVWIGTSWVKIF-CALWELYRRDTTDKLVF-TRAV15N-1	TRGV1	TRGJ4	CAVWIGTSWVKIF	CALWELYRRDTTDKLVF	TRAV15N-1	TRDJ1	1	C5(1)
301	TRGV1-CAVWINRSGTSWVKIF-CALWEPYRRDATDKLVF-TRAV15N-1	TRGV1	TRGJ4	CAVWINRSGTSWVKIF	CALWEPYRRDATDKLVF	TRAV15N-1	TRDJ1	1	C5(1)
295	TRGV1-CAVWINGTSWVKIF-CALWERRDATDKLVF-TRAV15N-1	TRGV1	TRGJ4	CAVWINGTSWVKIF	CALWERRDATDKLVF	TRAV15N-1	TRDJ1	1	C7(1)
255	TRGV1-CAVWIGTSWVKIF-CALWERRDTTDKLVF-TRAV15N-1	TRGV1	TRGJ4	CAVWIGTSWVKIF	CALWERRDTTDKLVF	TRAV15N-1	TRDJ1	1	C4(1)
385	TRGV1-CSLDGTSWVKIF-CAMAEGATDKLVF-TRAV13-4/DV7	TRGV1	TRGJ4	CSLDGTSWVKIF	CAMAEGATDKLVF	TRAV13-4/DV7	TRDJ1	1	C4(1)
362	TRGV1-CAVWSGTSWVKIF-CAMDIGGIRATDKLVF-TRAV13-4/DV7	TRGV1	TRGJ4	CAVWSGTSWVKIF	CAMDIGGIRATDKLVF	TRAV13-4/DV7	TRDJ1	1	C4(1)
386	TRGV1-CSLDGTSWVKIF-CAMDIGGIRATDKLVF-TRAV13-4/DV7	TRGV1	TRGJ4	CSLDGTSWVKIF	CAMDIGGIRATDKLVF	TRAV13-4/DV7	TRDJ1	1	C2(1)
256	TRGV1-CAVWIGTSWVKIF-CAMDRRDATDKLVF-TRAV13-4/DV7	TRGV1	TRGJ4	CAVWIGTSWVKIF	CAMDRRDATDKLVF	TRAV13-4/DV7	TRDJ1	1	C5(1)
334	TRGV1-CAVWITGTSWVKIF-CAMERRDTDKLVF-TRAV13-4/DV7	TRGV1	TRGJ4	CAVWITGTSWVKIF	CAMERRDTDKLVF	TRAV13-4/DV7	TRDJ1	1	C4(1)
947	TRGV5-CLLGSSSGFHKVF-CAIGGIRKLVF-TRAV13-4/DV7	TRGV5	TRGJ1	CLLGSSSGFHKVF	CAIGGIRKLVF	TRAV13-4/DV7	TRDJ1	1	C4(1)
257	TRGV1-CAVWIGTSWVKIF-CAMERRDTDKLVF-TRAV13-4/DV7	TRGV1	TRGJ4	CAVWIGTSWVKIF	CAMERRDTDKLVF	TRAV13-4/DV7	TRDJ1	1	C3(1)
966	TRGV5-CLLGSYSSGFHKVF-CAIGGIPTDKLVF-TRAV13-4/DV7	TRGV5	TRGJ1	CLLGSYSSGFHKVF	CAIGGIPTDKLVF	TRAV13-4/DV7	TRDJ1	1	C4(1)
972	TRGV5-CLLGYSSGFHKVF-CAIGGIRATDKLVF-TRAV13-4/DV7	TRGV5	TRGJ1	CLLGYSSGFHKVF	CAIGGIRATDKLVF	TRAV13-4/DV7	TRDJ1	1	C1(1)
316	TRGV1-CAVWISGTSWVKIF-CAMERRDTSTDKLVF-TRAV13-4/DV7	TRGV1	TRGJ4	CAVWISGTSWVKIF	CAMERRDTSTDKLVF	TRAV13-4/DV7	TRDJ1	1	C1(1)
317	TRGV1-CAVWISGTSWVKIF-CAMERRDTTDKLVF-TRAV13-4/DV7	TRGV1	TRGJ4	CAVWISGTSWVKIF	CAMERRDTTDKLVF	TRAV13-4/DV7	TRDJ1	1	C2(1)
199	TRGV1-CSLDSSGFHKVF-CAMERRRDTTDKLVF-TRAV13-4/DV7	TRGV1	TRGJ2	CSLDSSGFHKVF	CAMERRRDTTDKLVF	TRAV13-4/DV7	TRDJ1	1	C2(1)
349	TRGV1-CAVWPGTSWVKIF-CAMEYRRDTDKLVF-TRAV13-4/DV7	TRGV1	TRGJ4	CAVWPGTSWVKIF	CAMEYRRDTDKLVF	TRAV13-4/DV7	TRDJ1	1	C2(1)
258	TRGV1-CAVWIGTSWVKIF-CAMRDIGGIATDKLVF-TRAV16N	TRGV1	TRGJ4	CAVWIGTSWVKIF	CAMRDIGGIATDKLVF	TRAV16N	TRDJ1	1	C6(1)
946	TRGV5-CLLGSSSGFHKVF-CAIGGIRADKLVF-TRAV13-4/DV7	TRGV5	TRGJ1	CLLGSSSGFHKVF	CAIGGIRADKLVF	TRAV13-4/DV7	TRDJ1	1	C2(1)
335	TRGV1-CAVWITGTSWVKIF-CAMRDTTDKLVF-TRAV13-4/DV7	TRGV1	TRGJ4	CAVWITGTSWVKIF	CAMRDTTDKLVF	TRAV13-4/DV7	TRDJ1	1	C3(1)
259	TRGV1-CAVWIGTSWVKIF-CAMREDIGGIRATDKLVF-TRAV16N	TRGV1	TRGJ4	CAVWIGTSWVKIF	CAMREDIGGIRATDKLVF	TRAV16N	TRDJ1	1	C2(1)
1043	TRGV6-CACWDSSGFHKVF-CAMESEGYDTDKLVF-TRAV13-4/DV7	TRGV6	TRGJ1	CACWDSSGFHKVF	CAMESEGYDTDKLVF	TRAV13-4/DV7	TRDJ1	1	C1(1)
260	TRGV1-CAVWIGTSWVKIF-CAMREGEGYTDKLVF-TRAV16N	TRGV1	TRGJ4	CAVWIGTSWVKIF	CAMREGEGYTDKLVF	TRAV16N	TRDJ1	1	C4(1)
261	TRGV1-CAVWIGTSWVKIF-CAMREGGIRATDKLVF-TRAV16N	TRGV1	TRGJ4	CAVWIGTSWVKIF	CAMREGGIRATDKLVF	TRAV16N	TRDJ1	1	C7(1)
262	TRGV1-CAVWIGTSWVKIF-CAMREGHIGGIRATDKLVF-TRAV16N	TRGV1	TRGJ4	CAVWIGTSWVKIF	CAMREGHIGGIRATDKLVF	TRAV16N	TRDJ1	1	C4(1)
263	TRGV1-CAVWIGTSWVKIF-CAMREGRRDTDKLVF-TRAV16N	TRGV1	TRGJ4	CAVWIGTSWVKIF	CAMREGRRDTDKLVF	TRAV16N	TRDJ1	1	C5(1)
632	TRGV4-CSYGSGFHKVF-CAASSWDTRQMFF-TRAV14-1	TRGV4	TRGJ1	CSYGSGFHKVF	CAASSWDTRQMFF	TRAV14-1	TRDJ2	1	C2(1)
1044	TRGV6-CACWDSSGFHKVF-CAMGRDTTDKLVF-TRAV13-4/DV7	TRGV6	TRGJ1	CACWDSSGFHKVF	CAMGRDTTDKLVF	TRAV13-4/DV7	TRDJ1	1	C7(1)
264	TRGV1-CAVWIGTSWVKIF-CAMRERDTTDKLVF-TRAV16N	TRGV1	TRGJ4	CAVWIGTSWVKIF	CAMRERDTTDKLVF	TRAV16N	TRDJ1	1	C7(1)
649	TRGV4-CSYGYSSGFHKVF-CAAATDKLVF-TRAV14-1	TRGV4	TRGJ1	CSYGYSSGFHKVF	CAAATDKLVF	TRAV14-1	TRDJ1	1	C7(1)
336	TRGV1-CAVWITGTSWVKIF-CAMRERRDTTDKLVF-TRAV16N	TRGV1	TRGJ4	CAVWITGTSWVKIF	CAMRERRDTTDKLVF	TRAV16N	TRDJ1	1	C2(1)
265	TRGV1-CAVWIGTSWVKIF-CAMRESEGATDKLVF-TRAV16N	TRGV1	TRGJ4	CAVWIGTSWVKIF	CAMRESEGATDKLVF	TRAV16N	TRDJ1	1	C1(1)
305	TRGV1-CAVWINSGTSWVKIF-CAMREYIGGIRTDKLVF-TRAV16N	TRGV1	TRGJ4	CAVWINSGTSWVKIF	CAMREYIGGIRTDKLVF	TRAV16N	TRDJ1	1	C3(1)
266	TRGV1-CAVWIGTSWVKIF-CAMREYRRDTDKLVF-TRAV16N	TRGV1	TRGJ4	CAVWIGTSWVKIF	CAMREYRRDTDKLVF	TRAV16N	TRDJ1	1	C1(1)
267	TRGV1-CAVWIGTSWVKIF-CAMRYRRDTNKLVF-TRAV16N	TRGV1	TRGJ4	CAVWIGTSWVKIF	CAMRYRRDTNKLVF	TRAV16N	TRDJ1	1	C4(1)
759	TRGV4-CSYSSGFHKVF-CAASADKLVF-TRAV14-1	TRGV4	TRGJ1	CSYSSGFHKVF	CAASADKLVF	TRAV14-1	TRDJ1	1	C10(1)
268	TRGV1-CAVWIGTSWVKIF-CAMRYTIRADKLVF-TRAV13-4/DV7	TRGV1	TRGJ4	CAVWIGTSWVKIF	CAMRYTIRADKLVF	TRAV13-4/DV7	TRDJ1	1	C3(1)
200	TRGV1-CSLDSSGFHKVF-CASGGIRATDKLVF-TRDV5	TRGV1	TRGJ2	CSLDSSGFHKVF	CASGGIRATDKLVF	TRDV5	TRDJ1	1	C4(1)
659	TRGV4-CSYGYSSGFHKVF-CAASGGIRATDKLVF-TRAV14-2	TRGV4	TRGJ1	CSYGYSSGFHKVF	CAASGGIRATDKLVF	TRAV14-2	TRDJ1	1	C1(1)
1080	TRGV6-CACWDVYSSGFHKVF-CAISEGYTDKLVF-TRAV13-4/DV7	TRGV6	TRGJ1	CACWDVYSSGFHKVF	CAISEGYTDKLVF	TRAV13-4/DV7	TRDJ1	1	C6(1)
656	TRGV4-CSYGYSSGFHKVF-CAARATDKLVF-TRAV14-2	TRGV4	TRGJ1	CSYGYSSGFHKVF	CAARATDKLVF	TRAV14-2	TRDJ1	1	C4(1)
337	TRGV1-CAVWITGTSWVKIF-CASGIGGIRATDKLVF-TRDV5	TRGV1	TRGJ4	CAVWITGTSWVKIF	CASGIGGIRATDKLVF	TRDV5	TRDJ1	1	C1(1)
658	TRGV4-CSYGYSSGFHKVF-CAASATDKLVF-TRAV14-2	TRGV4	TRGJ1	CSYGYSSGFHKVF	CAASATDKLVF	TRAV14-2	TRDJ1	1	C2(1)
396	TRGV1-CSLDKSGTSWVKIF-CASGIRATDKLVF-TRDV5	TRGV1	TRGJ4	CSLDKSGTSWVKIF	CASGIRATDKLVF	TRDV5	TRDJ1	1	C4(1)
948	TRGV5-CLLGSSSGFHKVF-CAISEGYATDKLVF-TRAV13-4/DV7	TRGV5	TRGJ1	CLLGSSSGFHKVF	CAISEGYATDKLVF	TRAV13-4/DV7	TRDJ1	1	C2(1)
976	TRGV5-CLLGYSSGFHKVF-CAMGGIRATDKLVF-TRAV13-4/DV7	TRGV5	TRGJ1	CLLGYSSGFHKVF	CAMGGIRATDKLVF	TRAV13-4/DV7	TRDJ1	1	C2(1)
1085	TRGV6-CAYSSGFHKVF-CAIGGIRATDKLVF-TRAV13-4/DV7	TRGV6	TRGJ1	CAYSSGFHKVF	CAIGGIRATDKLVF	TRAV13-4/DV7	TRDJ1	1	C4(1)
995	TRGV6-CACWDSSGFHKVF-CAASAEGYATDKLVF-TRAV14-2	TRGV6	TRGJ1	CACWDSSGFHKVF	CAASAEGYATDKLVF	TRAV14-2	TRDJ1	1	C4(1)
269	TRGV1-CAVWIGTSWVKIF-CASGRDTSDKLVF-TRDV5	TRGV1	TRGJ4	CAVWIGTSWVKIF	CASGRDTSDKLVF	TRDV5	TRDJ1	1	C1(1)
338	TRGV1-CAVWITGTSWVKIF-CASGRDTTDKLVF-TRDV5	TRGV1	TRGJ4	CAVWITGTSWVKIF	CASGRDTTDKLVF	TRDV5	TRDJ1	1	C4(1)
376	TRGV1-CSLAGTSWVKIF-CASGRRDTDKLVF-TRDV5	TRGV1	TRGJ4	CSLAGTSWVKIF	CASGRRDTDKLVF	TRDV5	TRDJ1	1	C5(1)
270	TRGV1-CAVWIGTSWVKIF-CASGWHIGGIRATDKLVF-TRDV5	TRGV1	TRGJ4	CAVWIGTSWVKIF	CASGWHIGGIRATDKLVF	TRDV5	TRDJ1	1	C2(1)
313	TRGV1-CAVWIRTSWVKIF-CASGYADIGGSSTDKLVF-TRDV5	TRGV1	TRGJ4	CAVWIRTSWVKIF	CASGYADIGGSSTDKLVF	TRDV5	TRDJ1	1	C7(1)
339	TRGV1-CAVWITGTSWVKIF-CASGYHIGGIRATDKLVF-TRDV5	TRGV1	TRGJ4	CAVWITGTSWVKIF	CASGYHIGGIRATDKLVF	TRDV5	TRDJ1	1	C4(1)
941	TRGV5-CLLGSGFHKVF-CVLSIGGIRATDKLVF-TRAV13-5	TRGV5	TRGJ1	CLLGSGFHKVF	CVLSIGGIRATDKLVF	TRAV13-5	TRDJ1	1	C1(1)
655	TRGV4-CSYGYSSGFHKVF-CAANRRDTDKLVF-TRAV14D-3/DV8	TRGV4	TRGJ1	CSYGYSSGFHKVF	CAANRRDTDKLVF	TRAV14D-3/DV8	TRDJ1	1	C1(1)
204	TRGV1-CAVWIV-CASGYIGGIRATDKLVF-TRDV5	TRGV1	TRGJ3	CAVWIV	CASGYIGGIRATDKLVF	TRDV5	TRDJ1	1	C1(1)
344	TRGV1-CAVWKGTSWVKIF-CASGYIGGIRATDKLVF-TRDV5	TRGV1	TRGJ4	CAVWKGTSWVKIF	CASGYIGGIRATDKLVF	TRDV5	TRDJ1	1	C4(1)
663	TRGV4-CSYGYSSGFHKVF-CAAYRRATDKLVF-TRAV14D-3/DV8	TRGV4	TRGJ1	CSYGYSSGFHKVF	CAAYRRATDKLVF	TRAV14D-3/DV8	TRDJ1	1	C1(1)
626	TRGV4-CSYGPYSSGFHKVF-CAAYRRVPATDKLVF-TRAV14D-3/DV8	TRGV4	TRGJ1	CSYGPYSSGFHKVF	CAAYRRVPATDKLVF	TRAV14D-3/DV8	TRDJ1	1	C2(1)
306	TRGV1-CAVWINSGTSWVKIF-CASGYIGGIRATDKLVF-TRDV5	TRGV1	TRGJ4	CAVWINSGTSWVKIF	CASGYIGGIRATDKLVF	TRDV5	TRDJ1	1	C7(1)
641	TRGV4-CSYGSSGFHKVF-CAAYRRDTSSDKLVF-TRAV14D-3/DV8	TRGV4	TRGJ1	CSYGSSGFHKVF	CAAYRRDTSSDKLVF	TRAV14D-3/DV8	TRDJ1	1	C2(1)
650	TRGV4-CSYGYSSGFHKVF-CAAATDKLVF-TRAV14D-3/DV8	TRGV4	TRGJ1	CSYGYSSGFHKVF	CAAATDKLVF	TRAV14D-3/DV8	TRDJ1	1	C2(1)
318	TRGV1-CAVWISGTSWVKIF-CASGYIGGIRATDKLVF-TRDV5	TRGV1	TRGJ4	CAVWISGTSWVKIF	CASGYIGGIRATDKLVF	TRDV5	TRDJ1	1	C5(1)
363	TRGV1-CAVWSGTSWVKIF-CASGYIGGIRATDKLVF-TRDV5	TRGV1	TRGJ4	CAVWSGTSWVKIF	CASGYIGGIRATDKLVF	TRDV5	TRDJ1	1	C5(1)
654	TRGV4-CSYGYSSGFHKVF-CAAISEGYATDKLVF-TRAV14D-3/DV8	TRGV4	TRGJ1	CSYGYSSGFHKVF	CAAISEGYATDKLVF	TRAV14D-3/DV8	TRDJ1	1	C2(1)
657	TRGV4-CSYGYSSGFHKVF-CAARRDTTDKLVF-TRAV14D-3/DV8	TRGV4	TRGJ1	CSYGYSSGFHKVF	CAARRDTTDKLVF	TRAV14D-3/DV8	TRDJ1	1	C3(1)
660	TRGV4-CSYGYSSGFHKVF-CAASGIRATDKLVF-TRAV14D-3/DV8	TRGV4	TRGJ1	CSYGYSSGFHKVF	CAASGIRATDKLVF	TRAV14D-3/DV8	TRDJ1	1	C2(1)
1107	TRGV7-CASWAGSSGFHKVF-CALSELGGIRADKLVF-TRAV15D-2/DV6D-2	TRGV7	TRGJ1	CASWAGSSGFHKVF	CALSELGGIRADKLVF	TRAV15D-2/DV6D-2	TRDJ1	1	C3(1)
1108	TRGV7-CASWAGSSGFHKVF-CALSELRRDTTDKLVF-TRAV15D-2/DV6D-2	TRGV7	TRGJ1	CASWAGSSGFHKVF	CALSELRRDTTDKLVF	TRAV15D-2/DV6D-2	TRDJ1	1	C3(1)
1135	TRGV7-CASWASSGFHKVF-CALSEYRRDATDKLVF-TRAV15D-2/DV6D-2	TRGV7	TRGJ1	CASWASSGFHKVF	CALSEYRRDATDKLVF	TRAV15D-2/DV6D-2	TRDJ1	1	C3(1)
661	TRGV4-CSYGYSSGFHKVF-CAASRRATDKLVF-TRAV14D-3/DV8	TRGV4	TRGJ1	CSYGYSSGFHKVF	CAASRRATDKLVF	TRAV14D-3/DV8	TRDJ1	1	C5(1)
662	TRGV4-CSYGYSSGFHKVF-CAASVRRDTDKLVF-TRAV14D-3/DV8	TRGV4	TRGJ1	CSYGYSSGFHKVF	CAASVRRDTDKLVF	TRAV14D-3/DV8	TRDJ1	1	C2(1)
387	TRGV1-CSLDGTSWVKIF-CASGYIGGIRATDKLVF-TRDV5	TRGV1	TRGJ4	CSLDGTSWVKIF	CASGYIGGIRATDKLVF	TRDV5	TRDJ1	1	C2(1)
794	TRGV5-CACWDLYSSGFHKVF-CAISEGYATDKLVF-TRAV13D-2	TRGV5	TRGJ1	CACWDLYSSGFHKVF	CAISEGYATDKLVF	TRAV13D-2	TRDJ1	1	C4(1)
942	TRGV5-CLLGSIYSSGFHKVF-CAASVGGIRADKLVF-TRAV14-2	TRGV5	TRGJ1	CLLGSIYSSGFHKVF	CAASVGGIRADKLVF	TRAV14-2	TRDJ1	1	C2(1)
397	TRGV1-CSLDKSGTSWVKIF-CASGYIGGIRATDKLVF-TRDV5	TRGV1	TRGJ4	CSLDKSGTSWVKIF	CASGYIGGIRATDKLVF	TRDV5	TRDJ1	1	C2(1)
1145	TRGV7-CASWAYSSGFHKVF-CALSERRDTTDKLVF-TRAV15D-2/DV6D-2	TRGV7	TRGJ1	CASWAYSSGFHKVF	CALSERRDTTDKLVF	TRAV15D-2/DV6D-2	TRDJ1	1	C4(1)
1150	TRGV7-CASWDSSGFHKVF-CALSEGGIRATDKLVF-TRAV15D-2/DV6D-2	TRGV7	TRGJ1	CASWDSSGFHKVF	CALSEGGIRATDKLVF	TRAV15D-2/DV6D-2	TRDJ1	1	C2(1)
664	TRGV4-CSYGYSSGFHKVF-CAAYRRDTSSDKLVF-TRAV14D-3/DV8	TRGV4	TRGJ1	CSYGYSSGFHKVF	CAAYRRDTSSDKLVF	TRAV14D-3/DV8	TRDJ1	1	C2(1)
377	TRGV1-CSLDEGTSWVKIF-CASGYIGGIRTDKLVF-TRDV5	TRGV1	TRGJ4	CSLDEGTSWVKIF	CASGYIGGIRTDKLVF	TRDV5	TRDJ1	1	C4(1)
665	TRGV4-CSYGYSSGFHKVF-CAGGIRATDKLVF-TRAV14D-3/DV8	TRGV4	TRGJ1	CSYGYSSGFHKVF	CAGGIRATDKLVF	TRAV14D-3/DV8	TRDJ1	1	C2(1)
271	TRGV1-CAVWIGTSWVKIF-CASGYMGYELTDKLVF-TRDV5	TRGV1	TRGJ4	CAVWIGTSWVKIF	CASGYMGYELTDKLVF	TRDV5	TRDJ1	1	C7(1)
272	TRGV1-CAVWIGTSWVKIF-CASGYRDTTDKLVF-TRDV5	TRGV1	TRGJ4	CAVWIGTSWVKIF	CASGYRDTTDKLVF	TRDV5	TRDJ1	1	C5(1)
705	TRGV4-CSYGYSSGFHKVF-CALWEHRRDTDKLVF-TRAV15-1/DV6-1	TRGV4	TRGJ1	CSYGYSSGFHKVF	CALWEHRRDTDKLVF	TRAV15-1/DV6-1	TRDJ1	1	C2(1)
806	TRGV5-CACWDSSGFHKVF-CAASISEGYATDKLVF-TRAV14D-3/DV8	TRGV5	TRGJ1	CACWDSSGFHKVF	CAASISEGYATDKLVF	TRAV14D-3/DV8	TRDJ1	1	C4(1)
628	TRGV4-CSYGPYSSGFHKVF-CALSELIGGIRTDKLVF-TRAV15D-2/DV6D-2	TRGV4	TRGJ1	CSYGPYSSGFHKVF	CALSELIGGIRTDKLVF	TRAV15D-2/DV6D-2	TRDJ1	1	C2(1)
805	TRGV5-CACWDSSGFHKVF-CAASAGGIRATDKLVF-TRAV14D-3/DV8	TRGV5	TRGJ1	CACWDSSGFHKVF	CAASAGGIRATDKLVF	TRAV14D-3/DV8	TRDJ1	1	C7(1)
273	TRGV1-CAVWIGTSWVKIF-CASGYRRATDKLVF-TRDV5	TRGV1	TRGJ4	CAVWIGTSWVKIF	CASGYRRATDKLVF	TRDV5	TRDJ1	1	C1(1)
702	TRGV4-CSYGYSSGFHKVF-CALSDRRDTTDKLVF-TRAV15D-2/DV6D-2	TRGV4	TRGJ1	CSYGYSSGFHKVF	CALSDRRDTTDKLVF	TRAV15D-2/DV6D-2	TRDJ1	1	C2(1)
401	TRGV1-CSLDTGTSWVKIF-CASGYRRATDKLVF-TRDV5	TRGV1	TRGJ4	CSLDTGTSWVKIF	CASGYRRATDKLVF	TRDV5	TRDJ1	1	C2(1)
354	TRGV1-CAVWRSGTSWVKIF-CASGYRRDATDKLVF-TRDV5	TRGV1	TRGJ4	CAVWRSGTSWVKIF	CASGYRRDATDKLVF	TRDV5	TRDJ1	1	C4(1)
807	TRGV5-CACWDSSGFHKVF-CAAYRRDTSDKLVF-TRAV14D-3/DV8	TRGV5	TRGJ1	CACWDSSGFHKVF	CAAYRRDTSDKLVF	TRAV14D-3/DV8	TRDJ1	1	C2(1)
703	TRGV4-CSYGYSSGFHKVF-CALSEHMAYRRDTDKLVF-TRAV15D-2/DV6D-2	TRGV4	TRGJ1	CSYGYSSGFHKVF	CALSEHMAYRRDTDKLVF	TRAV15D-2/DV6D-2	TRDJ1	1	C2(1)
971	TRGV5-CLLGYSSGFHKVF-CAAISEGYKLVF-TRAV14D-3/DV8	TRGV5	TRGJ1	CLLGYSSGFHKVF	CAAISEGYKLVF	TRAV14D-3/DV8	TRDJ1	1	C1(1)
970	TRGV5-CLLGYSSGFHKVF-CAAIGGIRATDKLVF-TRAV14D-3/DV8	TRGV5	TRGJ1	CLLGYSSGFHKVF	CAAIGGIRATDKLVF	TRAV14D-3/DV8	TRDJ1	1	C2(1)
274	TRGV1-CAVWIGTSWVKIF-CASGYRRDIGGIRATDKLVF-TRDV5	TRGV1	TRGJ4	CAVWIGTSWVKIF	CASGYRRDIGGIRATDKLVF	TRDV5	TRDJ1	1	C2(1)
786	TRGV5-CACWDLSSGFHKVF-CALSELIGGIRATDKLVF-TRAV15D-2/DV6D-2	TRGV5	TRGJ1	CACWDLSSGFHKVF	CALSELIGGIRATDKLVF	TRAV15D-2/DV6D-2	TRDJ1	1	C1(1)
820	TRGV5-CACWDSSGFHKVF-CALSEGGIRATDKLVF-TRAV15D-2/DV6D-2	TRGV5	TRGJ1	CACWDSSGFHKVF	CALSEGGIRATDKLVF	TRAV15D-2/DV6D-2	TRDJ1	1	C4(1)
1151	TRGV7-CASWDSSGFHKVF-CALSELGGIATDKLVF-TRAV15D-2/DV6D-2	TRGV7	TRGJ1	CASWDSSGFHKVF	CALSELGGIATDKLVF	TRAV15D-2/DV6D-2	TRDJ1	1	C5(1)
1152	TRGV7-CASWDSSGFHKVF-CALSELGGIRATDKLVF-TRAV15D-2/DV6D-2	TRGV7	TRGJ1	CASWDSSGFHKVF	CALSELGGIRATDKLVF	TRAV15D-2/DV6D-2	TRDJ1	1	C7(1)
766	TRGV4-CSYSSGFHKVF-CALSELIGATDKLVF-TRAV15D-2/DV6D-2	TRGV4	TRGJ1	CSYSSGFHKVF	CALSELIGATDKLVF	TRAV15D-2/DV6D-2	TRDJ1	1	C5(1)
364	TRGV1-CAVWSGTSWVKIF-CASGYRRDRTDKLVF-TRDV5	TRGV1	TRGJ4	CAVWSGTSWVKIF	CASGYRRDRTDKLVF	TRDV5	TRDJ1	1	C5(1)
666	TRGV4-CSYGYSSGFHKVF-CAIGGIRATDKLVF-TRAV15N-1	TRGV4	TRGJ1	CSYGYSSGFHKVF	CAIGGIRATDKLVF	TRAV15N-1	TRDJ1	1	C6(1)
821	TRGV5-CACWDSSGFHKVF-CALSELGGIRADKLVF-TRAV15D-2/DV6D-2	TRGV5	TRGJ1	CACWDSSGFHKVF	CALSELGGIRADKLVF	TRAV15D-2/DV6D-2	TRDJ1	1	C0(1)
296	TRGV1-CAVWINGTSWVKIF-CASGYRRDTDKLVF-TRDV5	TRGV1	TRGJ4	CAVWINGTSWVKIF	CASGYRRDTDKLVF	TRDV5	TRDJ1	1	C1(1)
704	TRGV4-CSYGYSSGFHKVF-CALWEDTTDKLVF-TRAV15N-1	TRGV4	TRGJ1	CSYGYSSGFHKVF	CALWEDTTDKLVF	TRAV15N-1	TRDJ1	1	C7(1)
706	TRGV4-CSYGYSSGFHKVF-CALWEIGGATDKLVF-TRAV15N-1	TRGV4	TRGJ1	CSYGYSSGFHKVF	CALWEIGGATDKLVF	TRAV15N-1	TRDJ1	1	C7(1)
767	TRGV4-CSYSSGFHKVF-CALWDTSSDKLVF-TRAV15N-1	TRGV4	TRGJ1	CSYSSGFHKVF	CALWDTSSDKLVF	TRAV15N-1	TRDJ1	1	C2(1)
822	TRGV5-CACWDSSGFHKVF-CALSELGGTTDKLVF-TRAV15D-2/DV6D-2	TRGV5	TRGJ1	CACWDSSGFHKVF	CALSELGGTTDKLVF	TRAV15D-2/DV6D-2	TRDJ1	1	C3(1)
823	TRGV5-CACWDSSGFHKVF-CALSEPEGYATDKLVF-TRAV15D-2/DV6D-2	TRGV5	TRGJ1	CACWDSSGFHKVF	CALSEPEGYATDKLVF	TRAV15D-2/DV6D-2	TRDJ1	1	C7(1)
201	TRGV1-CSLDSSGFHKVF-CASGYRRDTDKLVF-TRDV5	TRGV1	TRGJ2	CSLDSSGFHKVF	CASGYRRDTDKLVF	TRDV5	TRDJ1	1	C2(1)
718	TRGV4-CSYGYSSGFHKVF-CAMREGSATDKLVF-TRAV16N	TRGV4	TRGJ1	CSYGYSSGFHKVF	CAMREGSATDKLVF	TRAV16N	TRDJ1	1	C2(1)
757	TRGV4-CSYGYSSGFHKVF-CILRVGGIRATDKLVF-TRAV21/DV12	TRGV4	TRGJ1	CSYGYSSGFHKVF	CILRVGGIRATDKLVF	TRAV21/DV12	TRDJ1	1	C2(1)
751	TRGV4-CSYGYSSGFHKVF-CAVSIGGIRATDKLVF-TRAV3-4	TRGV4	TRGJ1	CSYGYSSGFHKVF	CAVSIGGIRATDKLVF	TRAV3-4	TRDJ1	1	C1(1)
652	TRGV4-CSYGYSSGFHKVF-CAAEAGGIRATDKLVF-TRAV4D-4	TRGV4	TRGJ1	CSYGYSSGFHKVF	CAAEAGGIRATDKLVF	TRAV4D-4	TRDJ1	1	C1(1)
207	TRGV1-CAVWGTSWVKIF-CASGYRRDTDKLVF-TRDV5	TRGV1	TRGJ4	CAVWGTSWVKIF	CASGYRRDTDKLVF	TRDV5	TRDJ1	1	C5(1)
209	TRGV1-CAVWIGSGTSWVKIF-CASGYRRDTDKLVF-TRDV5	TRGV1	TRGJ4	CAVWIGSGTSWVKIF	CASGYRRDTDKLVF	TRDV5	TRDJ1	1	C5(1)
653	TRGV4-CSYGYSSGFHKVF-CAAESEGYATDKLVF-TRAV4D-4	TRGV4	TRGJ1	CSYGYSSGFHKVF	CAAESEGYATDKLVF	TRAV4D-4	TRDJ1	1	C4(1)
651	TRGV4-CSYGYSSGFHKVF-CAADIGGIRTDKLVF-TRAV4D-4	TRGV4	TRGJ1	CSYGYSSGFHKVF	CAADIGGIRTDKLVF	TRAV4D-4	TRDJ1	1	C7(1)
348	TRGV1-CAVWMGTSWVKIF-CASGYRRDTDKLVF-TRDV5	TRGV1	TRGJ4	CAVWMGTSWVKIF	CASGYRRDTDKLVF	TRDV5	TRDJ1	1	C6(1)
355	TRGV1-CAVWRSGTSWVKIF-CASGYRRDTDKLVF-TRDV5	TRGV1	TRGJ4	CAVWRSGTSWVKIF	CASGYRRDTDKLVF	TRDV5	TRDJ1	1	C2(1)
408	TRGV2-CSLDGSGFHKVF-CALWELGGIRADKLVF-TRAV15N-1	TRGV2	TRGJ1	CSLDGSGFHKVF	CALWELGGIRADKLVF	TRAV15N-1	TRDJ1	1	C10(1)
409	TRGV2-CSLDSSGFHKVF-CALMERAGGIRATDKLVF-TRDV2-2	TRGV2	TRGJ1	CSLDSSGFHKVF	CALMERAGGIRATDKLVF	TRDV2-2	TRDJ1	1	C1(1)
410	TRGV2-CSLDSSGFHKVF-CGSDIGGIRAWDTRQMFF-TRDV4	TRGV2	TRGJ1	CSLDSSGFHKVF	CGSDIGGIRAWDTRQMFF	TRDV4	TRDJ2	1	C3(1)
411	TRGV2-CSLYSSGFHKVF-CGSDIGGSSWDTRQMFF-TRDV4	TRGV2	TRGJ1	CSLYSSGFHKVF	CGSDIGGSSWDTRQMFF	TRDV4	TRDJ2	1	C9(1)
412	TRGV2-CAVCSGFHKVF-CALMERDGGIRATDKLVF-TRDV2-2	TRGV2	TRGJ2	CAVCSGFHKVF	CALMERDGGIRATDKLVF	TRDV2-2	TRDJ1	1	C4(1)
413	TRGV2-CAVCSGFHKVF-CGSDIGSWDTRQMFF-TRDV4	TRGV2	TRGJ2	CAVCSGFHKVF	CGSDIGSWDTRQMFF	TRDV4	TRDJ2	1	C1(1)
414	TRGV2-CAVCSSGFHKVF-CAMDIGGIRATDKLVF-TRAV13-4/DV7	TRGV2	TRGJ2	CAVCSSGFHKVF	CAMDIGGIRATDKLVF	TRAV13-4/DV7	TRDJ1	1	C2(1)
415	TRGV2-CAVCSSGFHKVF-CAMGGIRATDKLVF-TRAV13-4/DV7	TRGV2	TRGJ2	CAVCSSGFHKVF	CAMGGIRATDKLVF	TRAV13-4/DV7	TRDJ1	1	C10(1)
416	TRGV2-CAVCSSGFHKVF-CASGYRDTSSWDTRQMFF-TRDV5	TRGV2	TRGJ2	CAVCSSGFHKVF	CASGYRDTSSWDTRQMFF	TRDV5	TRDJ2	1	C4(1)
417	TRGV2-CAVCSSGFHKVF-CASGYRRDTTDKLVF-TRDV5	TRGV2	TRGJ2	CAVCSSGFHKVF	CASGYRRDTTDKLVF	TRDV5	TRDJ1	1	C1(1)
418	TRGV2-CAVHSSGFHKVF-CGSDIGGSSWDTRQMFF-TRDV4	TRGV2	TRGJ2	CAVHSSGFHKVF	CGSDIGGSSWDTRQMFF	TRDV4	TRDJ2	1	C8(1)
419	TRGV2-CAVWDSGFHKVF-CASGYRRDTDKLVF-TRDV5	TRGV2	TRGJ2	CAVWDSGFHKVF	CASGYRRDTDKLVF	TRDV5	TRDJ1	1	C2(1)
420	TRGV2-CAVWDSSGFHKVF-CALMERAGGIRATDKLVF-TRDV2-2	TRGV2	TRGJ2	CAVWDSSGFHKVF	CALMERAGGIRATDKLVF	TRDV2-2	TRDJ1	1	C1(1)
421	TRGV2-CAVWISSGFHKVF-CAARRDATDKLVF-TRAV14D-3/DV8	TRGV2	TRGJ2	CAVWISSGFHKVF	CAARRDATDKLVF	TRAV14D-3/DV8	TRDJ1	1	C7(1)
422	TRGV2-CAVWISSGFHKVF-CALMERSEGSTDKLVF-TRDV2-2	TRGV2	TRGJ2	CAVWISSGFHKVF	CALMERSEGSTDKLVF	TRDV2-2	TRDJ1	1	C2(1)
423	TRGV2-CAVWISSGFHKVF-CASGYIGGIRATDKLVF-TRDV5	TRGV2	TRGJ2	CAVWISSGFHKVF	CASGYIGGIRATDKLVF	TRDV5	TRDJ1	1	C4(1)
424	TRGV2-CAVWISSGFHKVF-CASGYRRDTDKLVF-TRDV5	TRGV2	TRGJ2	CAVWISSGFHKVF	CASGYRRDTDKLVF	TRDV5	TRDJ1	1	C7(1)
425	TRGV2-CAVWISSGFHKVF-CASGYRRDTTDKLVF-TRDV5	TRGV2	TRGJ2	CAVWISSGFHKVF	CASGYRRDTTDKLVF	TRDV5	TRDJ1	1	C1(1)
426	TRGV2-CAVWISSGFHKVF-CGSDIGGSSWDTRQMFF-TRDV4	TRGV2	TRGJ2	CAVWISSGFHKVF	CGSDIGGSSWDTRQMFF	TRDV4	TRDJ2	1	C3(1)
427	TRGV2-CAVWIYSSGFHKVF-CALMERGIRATDKLVF-TRDV2-2	TRGV2	TRGJ2	CAVWIYSSGFHKVF	CALMERGIRATDKLVF	TRDV2-2	TRDJ1	1	C2(1)
428	TRGV2-CAVWIYSSGFHKVF-CASGYGGIRATDKLVF-TRDV5	TRGV2	TRGJ2	CAVWIYSSGFHKVF	CASGYGGIRATDKLVF	TRDV5	TRDJ1	1	C2(1)
429	TRGV2-CAVWMAYSSGFHKVF-CASGYRRDTDKLVF-TRDV5	TRGV2	TRGJ2	CAVWMAYSSGFHKVF	CASGYRRDTDKLVF	TRDV5	TRDJ1	1	C5(1)
430	TRGV2-CAVWMMYSSGFHKVF-CASGYRRDATDKLVF-TRDV5	TRGV2	TRGJ2	CAVWMMYSSGFHKVF	CASGYRRDATDKLVF	TRDV5	TRDJ1	1	C7(1)
431	TRGV2-CAVWMNSSGFHKVF-CALMERRRDTSSDKLVF-TRDV2-2	TRGV2	TRGJ2	CAVWMNSSGFHKVF	CALMERRRDTSSDKLVF	TRDV2-2	TRDJ1	1	C7(1)
432	TRGV2-CAVWMNSSGFHKVF-CASGGGTDKLVF-TRDV5	TRGV2	TRGJ2	CAVWMNSSGFHKVF	CASGGGTDKLVF	TRDV5	TRDJ1	1	C7(1)
433	TRGV2-CAVWMRGSSGFHKVF-CASGYRRDTTDKLVF-TRDV5	TRGV2	TRGJ2	CAVWMRGSSGFHKVF	CASGYRRDTTDKLVF	TRDV5	TRDJ1	1	C5(1)
434	TRGV2-CAVWMRSSGFHKVF-CALMERPIGGIRATDKLVF-TRDV2-2	TRGV2	TRGJ2	CAVWMRSSGFHKVF	CALMERPIGGIRATDKLVF	TRDV2-2	TRDJ1	1	C2(1)
435	TRGV2-CAVWMSSGFHKVF-CAIGGIRADKLVF-TRAV13-4/DV7	TRGV2	TRGJ2	CAVWMSSGFHKVF	CAIGGIRADKLVF	TRAV13-4/DV7	TRDJ1	1	C1(1)
436	TRGV2-CAVWMSSGFHKVF-CAIGGIRATDKLVF-TRAV13-4/DV7	TRGV2	TRGJ2	CAVWMSSGFHKVF	CAIGGIRATDKLVF	TRAV13-4/DV7	TRDJ1	1	C2(1)
437	TRGV2-CAVWMSSGFHKVF-CALMERAGGIRATDKLVF-TRDV2-2	TRGV2	TRGJ2	CAVWMSSGFHKVF	CALMERAGGIRATDKLVF	TRDV2-2	TRDJ1	1	C5(1)
438	TRGV2-CAVWMSSGFHKVF-CALWELGIRATDKLVF-TRAV15N-1	TRGV2	TRGJ2	CAVWMSSGFHKVF	CALWELGIRATDKLVF	TRAV15N-1	TRDJ1	1	C5(1)
439	TRGV2-CAVWMSSGFHKVF-CASGISEGYEDDKLVF-TRDV5	TRGV2	TRGJ2	CAVWMSSGFHKVF	CASGISEGYEDDKLVF	TRDV5	TRDJ1	1	C5(1)
440	TRGV2-CAVWMSSGFHKVF-CASGYIGGIRATDKLVF-TRDV5	TRGV2	TRGJ2	CAVWMSSGFHKVF	CASGYIGGIRATDKLVF	TRDV5	TRDJ1	1	C5(1)
441	TRGV2-CAVWMSSGFHKVF-CASGYRRDTSWDTRQMFF-TRDV5	TRGV2	TRGJ2	CAVWMSSGFHKVF	CASGYRRDTSWDTRQMFF	TRDV5	TRDJ2	1	C1(1)
442	TRGV2-CAVWMSSSGFHKVF-CALMERGIRATDKLVF-TRDV2-2	TRGV2	TRGJ2	CAVWMSSSGFHKVF	CALMERGIRATDKLVF	TRDV2-2	TRDJ1	1	C5(1)
443	TRGV2-CAVWMSSSGFHKVF-CASGYIGGIRADKLVF-TRDV5	TRGV2	TRGJ2	CAVWMSSSGFHKVF	CASGYIGGIRADKLVF	TRDV5	TRDJ1	1	C2(1)
444	TRGV2-CAVWMSSSGFHKVF-CASGYIGGIRATDKLVF-TRDV5	TRGV2	TRGJ2	CAVWMSSSGFHKVF	CASGYIGGIRATDKLVF	TRDV5	TRDJ1	1	C2(1)
445	TRGV2-CAVWMSSSGFHKVF-CASGYRDTTDKLVF-TRDV5	TRGV2	TRGJ2	CAVWMSSSGFHKVF	CASGYRDTTDKLVF	TRDV5	TRDJ1	1	C2(1)
446	TRGV2-CAVWMYSSGFHKVF-CALWELIGGIRATDKLVF-TRAV15N-1	TRGV2	TRGJ2	CAVWMYSSGFHKVF	CALWELIGGIRATDKLVF	TRAV15N-1	TRDJ1	1	C4(1)
447	TRGV2-CAVWMYSSGFHKVF-CAMREGLGGIRATDKLVF-TRAV16N	TRGV2	TRGJ2	CAVWMYSSGFHKVF	CAMREGLGGIRATDKLVF	TRAV16N	TRDJ1	1	C3(1)
448	TRGV2-CAVWNSGFHKVF-CAIDIGGIRATDKLVF-TRAV13D-2	TRGV2	TRGJ2	CAVWNSGFHKVF	CAIDIGGIRATDKLVF	TRAV13D-2	TRDJ1	1	C5(1)
449	TRGV2-CAVWNSSGFHKVF-CASGYIGGIRATDKLVF-TRDV5	TRGV2	TRGJ2	CAVWNSSGFHKVF	CASGYIGGIRATDKLVF	TRDV5	TRDJ1	1	C2(1)
450	TRGV2-CAVWNSSGFHKVF-CASGYRRDATDKLVF-TRDV5	TRGV2	TRGJ2	CAVWNSSGFHKVF	CASGYRRDATDKLVF	TRDV5	TRDJ1	1	C2(1)
451	TRGV2-CAVWSSGFHKVF-CAASAGGIRATDKLVF-TRAV14D-3/DV8	TRGV2	TRGJ2	CAVWSSGFHKVF	CAASAGGIRATDKLVF	TRAV14D-3/DV8	TRDJ1	1	C2(1)
452	TRGV2-CAVWSSGFHKVF-CALMERGIRATDKLVF-TRDV2-2	TRGV2	TRGJ2	CAVWSSGFHKVF	CALMERGIRATDKLVF	TRDV2-2	TRDJ1	1	C1(1)
453	TRGV2-CAVWSSGFHKVF-CALMERGRRDTTDKLVF-TRDV2-2	TRGV2	TRGJ2	CAVWSSGFHKVF	CALMERGRRDTTDKLVF	TRDV2-2	TRDJ1	1	C7(1)
454	TRGV2-CAVWSSGFHKVF-CASGYRRATDKLVF-TRDV5	TRGV2	TRGJ2	CAVWSSGFHKVF	CASGYRRATDKLVF	TRDV5	TRDJ1	1	C1(1)
455	TRGV2-CAVWYSSGFHKVF-CAIGGIRATDKLVF-TRAV13-4/DV7	TRGV2	TRGJ2	CAVWYSSGFHKVF	CAIGGIRATDKLVF	TRAV13-4/DV7	TRDJ1	1	C4(1)
456	TRGV2-CAVWYSSGFHKVF-CAISEGYDKLVF-TRAV13-4/DV7	TRGV2	TRGJ2	CAVWYSSGFHKVF	CAISEGYDKLVF	TRAV13-4/DV7	TRDJ1	1	C1(1)
457	TRGV2-CAVWYSSGFHKVF-CALMELGGIRATDKLVF-TRDV2-2	TRGV2	TRGJ2	CAVWYSSGFHKVF	CALMELGGIRATDKLVF	TRDV2-2	TRDJ1	1	C9(1)
458	TRGV2-CAVWYSSGFHKVF-CALMERIGGIRATDKLVF-TRDV2-2	TRGV2	TRGJ2	CAVWYSSGFHKVF	CALMERIGGIRATDKLVF	TRDV2-2	TRDJ1	1	C3(1)
459	TRGV2-CAVWYSSGFHKVF-CAMELGGIRATDKLVF-TRAV13-4/DV7	TRGV2	TRGJ2	CAVWYSSGFHKVF	CAMELGGIRATDKLVF	TRAV13-4/DV7	TRDJ1	1	C2(1)
460	TRGV2-CAVWYSSGFHKVF-CASGLEGYATDKLVF-TRDV5	TRGV2	TRGJ2	CAVWYSSGFHKVF	CASGLEGYATDKLVF	TRDV5	TRDJ1	1	C5(1)
461	TRGV2-CAVWYSSGFHKVF-CASGYGIYRRDTDKLVF-TRDV5	TRGV2	TRGJ2	CAVWYSSGFHKVF	CASGYGIYRRDTDKLVF	TRDV5	TRDJ1	1	C3(1)
462	TRGV2-CAVWYSSGFHKVF-CASGYRRDATDKLVF-TRDV5	TRGV2	TRGJ2	CAVWYSSGFHKVF	CASGYRRDATDKLVF	TRDV5	TRDJ1	1	C7(1)
463	TRGV2-CAVWYSSGFHKVF-CASGYRRDTDKLVF-TRDV5	TRGV2	TRGJ2	CAVWYSSGFHKVF	CASGYRRDTDKLVF	TRDV5	TRDJ1	1	C2(1)
464	TRGV2-CAVWYSSGFHKVF-CGSDIGGSSWDTRQMFF-TRDV4	TRGV2	TRGJ2	CAVWYSSGFHKVF	CGSDIGGSSWDTRQMFF	TRDV4	TRDJ2	1	C0(1)
465	TRGV2-CAVYSSGFHKVF-CALMEHIGGSSWDTRQMFF-TRDV2-2	TRGV2	TRGJ2	CAVYSSGFHKVF	CALMEHIGGSSWDTRQMFF	TRDV2-2	TRDJ2	1	C1(1)
466	TRGV2-CAVYSSGFHKVF-CASGEGGIGGIRADKLVF-TRDV5	TRGV2	TRGJ2	CAVYSSGFHKVF	CASGEGGIGGIRADKLVF	TRDV5	TRDJ1	1	C7(1)
467	TRGV2-CAVYSSGFHKVF-CASGPEGYATDKLVF-TRDV5	TRGV2	TRGJ2	CAVYSSGFHKVF	CASGPEGYATDKLVF	TRDV5	TRDJ1	1	C5(1)
468	TRGV2-CAVYSSGFHKVF-CASGYIGGIRATDKLVF-TRDV5	TRGV2	TRGJ2	CAVYSSGFHKVF	CASGYIGGIRATDKLVF	TRDV5	TRDJ1	1	C2(1)
469	TRGV2-CAYSSGFHKVF-CAMYRRDTDKLVF-TRAV13-4/DV7	TRGV2	TRGJ2	CAYSSGFHKVF	CAMYRRDTDKLVF	TRAV13-4/DV7	TRDJ1	1	C5(1)
470	TRGV2-CAYSSGFHKVF-CGSDIGGIPWDTRQMFF-TRDV4	TRGV2	TRGJ2	CAYSSGFHKVF	CGSDIGGIPWDTRQMFF	TRDV4	TRDJ2	1	C0(1)
471	TRGV2-CLLEKFFPDVIRVYWKEKDGNTILDSQEGDTLKTNDTY-CASGYRRDTDKLVF-TRDV5	TRGV2	TRGJ2	CLLEKFFPDVIRVYWKEKDGNTILDSQEGDTLKTNDTY	CASGYRRDTDKLVF	TRDV5	TRDJ1	1	C2(1)
472	TRGV2-CSLDDSSGFHKVF-CALMERGGIPTDKLVF-TRDV2-2	TRGV2	TRGJ2	CSLDDSSGFHKVF	CALMERGGIPTDKLVF	TRDV2-2	TRDJ1	1	C3(1)
473	TRGV2-CSLDDSSGFHKVF-CALWELVGGIRATDKLVF-TRAV15N-1	TRGV2	TRGJ2	CSLDDSSGFHKVF	CALWELVGGIRATDKLVF	TRAV15N-1	TRDJ1	1	C4(1)
474	TRGV2-CSLDDSSGFHKVF-CALWELYRRDTATDKLVF-TRAV15N-1	TRGV2	TRGJ2	CSLDDSSGFHKVF	CALWELYRRDTATDKLVF	TRAV15N-1	TRDJ1	1	C5(1)
475	TRGV2-CSLDDSSGFHKVF-CAMERGIRTDKLVF-TRAV13-4/DV7	TRGV2	TRGJ2	CSLDDSSGFHKVF	CAMERGIRTDKLVF	TRAV13-4/DV7	TRDJ1	1	C7(1)
476	TRGV2-CSLDDSSGFHKVF-CASGYIGGIRATDKLVF-TRDV5	TRGV2	TRGJ2	CSLDDSSGFHKVF	CASGYIGGIRATDKLVF	TRDV5	TRDJ1	1	C7(1)
477	TRGV2-CSLDEHSSGFHKVF-CASGYIGGIRATDKLVF-TRDV5	TRGV2	TRGJ2	CSLDEHSSGFHKVF	CASGYIGGIRATDKLVF	TRDV5	TRDJ1	1	C1(1)
478	TRGV2-CSLDELIYSSGFHKVF-CASGIGGIRATDKLVF-TRDV5	TRGV2	TRGJ2	CSLDELIYSSGFHKVF	CASGIGGIRATDKLVF	TRDV5	TRDJ1	1	C4(1)
479	TRGV2-CSLDELSSGFHKVF-CAIGGIRATDKLVF-TRAV13-4/DV7	TRGV2	TRGJ2	CSLDELSSGFHKVF	CAIGGIRATDKLVF	TRAV13-4/DV7	TRDJ1	1	C1(1)
480	TRGV2-CSLDERSGFHKVF-CALMERAEGYADKLVF-TRDV2-2	TRGV2	TRGJ2	CSLDERSGFHKVF	CALMERAEGYADKLVF	TRDV2-2	TRDJ1	1	C2(1)
481	TRGV2-CSLDEYSSGFHKVF-CAMDIGGIRATDKLVF-TRAV13-4/DV7	TRGV2	TRGJ2	CSLDEYSSGFHKVF	CAMDIGGIRATDKLVF	TRAV13-4/DV7	TRDJ1	1	C4(1)
482	TRGV2-CSLDGSGFHKVF-CASGYGGIRATDKLVF-TRDV5	TRGV2	TRGJ2	CSLDGSGFHKVF	CASGYGGIRATDKLVF	TRDV5	TRDJ1	1	C1(1)
483	TRGV2-CSLDGSGFHKVF-CASGYGYATDKLVF-TRDV5	TRGV2	TRGJ2	CSLDGSGFHKVF	CASGYGYATDKLVF	TRDV5	TRDJ1	1	C5(1)
484	TRGV2-CSLDGSGFHKVF-CASGYRRDATDKLVF-TRDV5	TRGV2	TRGJ2	CSLDGSGFHKVF	CASGYRRDATDKLVF	TRDV5	TRDJ1	1	C5(1)
485	TRGV2-CSLDGSGFHKVF-CASGYRRDTDKLVF-TRDV5	TRGV2	TRGJ2	CSLDGSGFHKVF	CASGYRRDTDKLVF	TRDV5	TRDJ1	1	C5(1)
486	TRGV2-CSLDGSGFHKVF-CASGYRRDTTDKLVF-TRDV5	TRGV2	TRGJ2	CSLDGSGFHKVF	CASGYRRDTTDKLVF	TRDV5	TRDJ1	1	C2(1)
487	TRGV2-CSLDGYSSGFHKVF-CASGYIGGIRADKLVF-TRDV5	TRGV2	TRGJ2	CSLDGYSSGFHKVF	CASGYIGGIRADKLVF	TRDV5	TRDJ1	1	C2(1)
488	TRGV2-CSLDSLGFHKVF-CASGDTDKLVF-TRDV5	TRGV2	TRGJ2	CSLDSLGFHKVF	CASGDTDKLVF	TRDV5	TRDJ1	1	C2(1)
489	TRGV2-CSLDSSGFHKVF-CAAATDKLVF-TRAV14D-3/DV8	TRGV2	TRGJ2	CSLDSSGFHKVF	CAAATDKLVF	TRAV14D-3/DV8	TRDJ1	1	C2(1)
490	TRGV2-CSLDSSGFHKVF-CAADIGGIRATDKLVF-TRAV4D-4	TRGV2	TRGJ2	CSLDSSGFHKVF	CAADIGGIRATDKLVF	TRAV4D-4	TRDJ1	1	C0(1)
491	TRGV2-CSLDSSGFHKVF-CAAGGIRADKLVF-TRAV14D-3/DV8	TRGV2	TRGJ2	CSLDSSGFHKVF	CAAGGIRADKLVF	TRAV14D-3/DV8	TRDJ1	1	C2(1)
492	TRGV2-CSLDSSGFHKVF-CAASEGYDTDKLVF-TRAV14D-3/DV8	TRGV2	TRGJ2	CSLDSSGFHKVF	CAASEGYDTDKLVF	TRAV14D-3/DV8	TRDJ1	1	C2(1)
493	TRGV2-CSLDSSGFHKVF-CAASIGGIRATDKLVF-TRAV14D-3/DV8	TRGV2	TRGJ2	CSLDSSGFHKVF	CAASIGGIRATDKLVF	TRAV14D-3/DV8	TRDJ1	1	C5(1)
494	TRGV2-CSLDSSGFHKVF-CAASISEGYATDKLVF-TRAV14D-3/DV8	TRGV2	TRGJ2	CSLDSSGFHKVF	CAASISEGYATDKLVF	TRAV14D-3/DV8	TRDJ1	1	C1(1)
495	TRGV2-CSLDSSGFHKVF-CAASRRDTDKLVF-TRAV14D-3/DV8	TRGV2	TRGJ2	CSLDSSGFHKVF	CAASRRDTDKLVF	TRAV14D-3/DV8	TRDJ1	1	C3(1)
496	TRGV2-CSLDSSGFHKVF-CAASVGGIRATDKLVF-TRAV14D-3/DV8	TRGV2	TRGJ2	CSLDSSGFHKVF	CAASVGGIRATDKLVF	TRAV14D-3/DV8	TRDJ1	1	C6(1)
497	TRGV2-CSLDSSGFHKVF-CAAYRRDTDKLVF-TRAV14D-3/DV8	TRGV2	TRGJ2	CSLDSSGFHKVF	CAAYRRDTDKLVF	TRAV14D-3/DV8	TRDJ1	1	C2(1)
498	TRGV2-CSLDSSGFHKVF-CAEYRRDTTDKLVF-TRAV14D-3/DV8	TRGV2	TRGJ2	CSLDSSGFHKVF	CAEYRRDTTDKLVF	TRAV14D-3/DV8	TRDJ1	1	C7(1)
499	TRGV2-CSLDSSGFHKVF-CAGGIRATDKLVF-TRAV13-4/DV7	TRGV2	TRGJ2	CSLDSSGFHKVF	CAGGIRATDKLVF	TRAV13-4/DV7	TRDJ1	1	C2(1)
500	TRGV2-CSLDSSGFHKVF-CAIGRDTDKLVF-TRAV13D-2	TRGV2	TRGJ2	CSLDSSGFHKVF	CAIGRDTDKLVF	TRAV13D-2	TRDJ1	1	C4(1)
501	TRGV2-CSLDSSGFHKVF-CAIIGGIRADKLVF-TRAV13-4/DV7	TRGV2	TRGJ2	CSLDSSGFHKVF	CAIIGGIRADKLVF	TRAV13-4/DV7	TRDJ1	1	C2(1)
502	TRGV2-CSLDSSGFHKVF-CAISEGYADKLVF-TRAV13-4/DV7	TRGV2	TRGJ2	CSLDSSGFHKVF	CAISEGYADKLVF	TRAV13-4/DV7	TRDJ1	1	C1(1)
503	TRGV2-CSLDSSGFHKVF-CAISEGYATDKLVF-TRAV13-4/DV7	TRGV2	TRGJ2	CSLDSSGFHKVF	CAISEGYATDKLVF	TRAV13-4/DV7	TRDJ1	1	C2(1)
504	TRGV2-CSLDSSGFHKVF-CAISEGYDTDKLVF-TRAV13D-2	TRGV2	TRGJ2	CSLDSSGFHKVF	CAISEGYDTDKLVF	TRAV13D-2	TRDJ1	1	C5(1)
505	TRGV2-CSLDSSGFHKVF-CALELGGIRATDKLVF-TRAV13D-1	TRGV2	TRGJ2	CSLDSSGFHKVF	CALELGGIRATDKLVF	TRAV13D-1	TRDJ1	1	C2(1)
506	TRGV2-CSLDSSGFHKVF-CALGGIRATDKLVF-TRDV2-2	TRGV2	TRGJ2	CSLDSSGFHKVF	CALGGIRATDKLVF	TRDV2-2	TRDJ1	1	C2(1)
507	TRGV2-CSLDSSGFHKVF-CALMDIGGIRATDKLVF-TRDV2-2	TRGV2	TRGJ2	CSLDSSGFHKVF	CALMDIGGIRATDKLVF	TRDV2-2	TRDJ1	1	C5(1)
508	TRGV2-CSLDSSGFHKVF-CALMEHRRDTDKLVF-TRDV2-2	TRGV2	TRGJ2	CSLDSSGFHKVF	CALMEHRRDTDKLVF	TRDV2-2	TRDJ1	1	C2(1)
509	TRGV2-CSLDSSGFHKVF-CALMEIGGIRATDKLVF-TRDV2-2	TRGV2	TRGJ2	CSLDSSGFHKVF	CALMEIGGIRATDKLVF	TRDV2-2	TRDJ1	1	C1(1)
510	TRGV2-CSLDSSGFHKVF-CALMELGGSSWDTRQMFF-TRDV2-2	TRGV2	TRGJ2	CSLDSSGFHKVF	CALMELGGSSWDTRQMFF	TRDV2-2	TRDJ2	1	C2(1)
511	TRGV2-CSLDSSGFHKVF-CALMELRRDTSSDKLVF-TRDV2-2	TRGV2	TRGJ2	CSLDSSGFHKVF	CALMELRRDTSSDKLVF	TRDV2-2	TRDJ1	1	C4(1)
512	TRGV2-CSLDSSGFHKVF-CALMELSEGYATDKLVF-TRDV2-2	TRGV2	TRGJ2	CSLDSSGFHKVF	CALMELSEGYATDKLVF	TRDV2-2	TRDJ1	1	C3(1)
513	TRGV2-CSLDSSGFHKVF-CALMELSEGYDTDKLVF-TRDV2-2	TRGV2	TRGJ2	CSLDSSGFHKVF	CALMELSEGYDTDKLVF	TRDV2-2	TRDJ1	1	C1(1)
514	TRGV2-CSLDSSGFHKVF-CALMELSEGYTDKLVF-TRDV2-2	TRGV2	TRGJ2	CSLDSSGFHKVF	CALMELSEGYTDKLVF	TRDV2-2	TRDJ1	1	C3(1)
515	TRGV2-CSLDSSGFHKVF-CALMERAEGYETDKLVF-TRDV2-2	TRGV2	TRGJ2	CSLDSSGFHKVF	CALMERAEGYETDKLVF	TRDV2-2	TRDJ1	1	C1(1)
516	TRGV2-CSLDSSGFHKVF-CALMERDATDKLVF-TRDV2-2	TRGV2	TRGJ2	CSLDSSGFHKVF	CALMERDATDKLVF	TRDV2-2	TRDJ1	1	C7(1)
517	TRGV2-CSLDSSGFHKVF-CALMERDTDKLVF-TRDV2-2	TRGV2	TRGJ2	CSLDSSGFHKVF	CALMERDTDKLVF	TRDV2-2	TRDJ1	1	C2(1)
518	TRGV2-CSLDSSGFHKVF-CALMERGGTTDKLVF-TRDV2-2	TRGV2	TRGJ2	CSLDSSGFHKVF	CALMERGGTTDKLVF	TRDV2-2	TRDJ1	1	C7(1)
519	TRGV2-CSLDSSGFHKVF-CALMERHRRDTDKLVF-TRDV2-2	TRGV2	TRGJ2	CSLDSSGFHKVF	CALMERHRRDTDKLVF	TRDV2-2	TRDJ1	1	C10(1)
520	TRGV2-CSLDSSGFHKVF-CALMERRGIRATDKLVF-TRDV2-2	TRGV2	TRGJ2	CSLDSSGFHKVF	CALMERRGIRATDKLVF	TRDV2-2	TRDJ1	1	C7(1)
521	TRGV2-CSLDSSGFHKVF-CALMERRRDTTDKLVF-TRDV2-2	TRGV2	TRGJ2	CSLDSSGFHKVF	CALMERRRDTTDKLVF	TRDV2-2	TRDJ1	1	C2(1)
522	TRGV2-CSLDSSGFHKVF-CALMERVGGIRATDKLVF-TRDV2-2	TRGV2	TRGJ2	CSLDSSGFHKVF	CALMERVGGIRATDKLVF	TRDV2-2	TRDJ1	1	C2(1)
523	TRGV2-CSLDSSGFHKVF-CALMERYRRDTDKLVF-TRDV2-2	TRGV2	TRGJ2	CSLDSSGFHKVF	CALMERYRRDTDKLVF	TRDV2-2	TRDJ1	1	C2(1)
524	TRGV2-CSLDSSGFHKVF-CALMESEGYATDKLVF-TRDV2-2	TRGV2	TRGJ2	CSLDSSGFHKVF	CALMESEGYATDKLVF	TRDV2-2	TRDJ1	1	C2(1)
525	TRGV2-CSLDSSGFHKVF-CALMESEGYTDKLVF-TRDV2-2	TRGV2	TRGJ2	CSLDSSGFHKVF	CALMESEGYTDKLVF	TRDV2-2	TRDJ1	1	C1(1)
526	TRGV2-CSLDSSGFHKVF-CALSDRRDTDKLVF-TRAV6D-7	TRGV2	TRGJ2	CSLDSSGFHKVF	CALSDRRDTDKLVF	TRAV6D-7	TRDJ1	1	C7(1)
527	TRGV2-CSLDSSGFHKVF-CALSEGATDKLVF-TRAV6D-7	TRGV2	TRGJ2	CSLDSSGFHKVF	CALSEGATDKLVF	TRAV6D-7	TRDJ1	1	C2(1)
528	TRGV2-CSLDSSGFHKVF-CALSEGGIRATDKLVF-TRAV15D-2/DV6D-2	TRGV2	TRGJ2	CSLDSSGFHKVF	CALSEGGIRATDKLVF	TRAV15D-2/DV6D-2	TRDJ1	1	C4(1)
529	TRGV2-CSLDSSGFHKVF-CALSELSEGYATDKLVF-TRAV15D-2/DV6D-2	TRGV2	TRGJ2	CSLDSSGFHKVF	CALSELSEGYATDKLVF	TRAV15D-2/DV6D-2	TRDJ1	1	C3(1)
530	TRGV2-CSLDSSGFHKVF-CALWEHIGGIRATDKLVF-TRAV15-1/DV6-1	TRGV2	TRGJ2	CSLDSSGFHKVF	CALWEHIGGIRATDKLVF	TRAV15-1/DV6-1	TRDJ1	1	C4(1)
531	TRGV2-CSLDSSGFHKVF-CALWELARRDTATDKLVF-TRAV15N-1	TRGV2	TRGJ2	CSLDSSGFHKVF	CALWELARRDTATDKLVF	TRAV15N-1	TRDJ1	1	C1(1)
532	TRGV2-CSLDSSGFHKVF-CALWELGGIRATDKLVF-TRAV15N-1	TRGV2	TRGJ2	CSLDSSGFHKVF	CALWELGGIRATDKLVF	TRAV15N-1	TRDJ1	1	C1(1)
533	TRGV2-CSLDSSGFHKVF-CALWELIGGIRATDKLVF-TRAV15N-1	TRGV2	TRGJ2	CSLDSSGFHKVF	CALWELIGGIRATDKLVF	TRAV15N-1	TRDJ1	1	C5(1)
534	TRGV2-CSLDSSGFHKVF-CALWELSEGATDKLVF-TRAV15-1/DV6-1	TRGV2	TRGJ2	CSLDSSGFHKVF	CALWELSEGATDKLVF	TRAV15-1/DV6-1	TRDJ1	1	C5(1)
535	TRGV2-CSLDSSGFHKVF-CALWERRDATDKLVF-TRAV15N-1	TRGV2	TRGJ2	CSLDSSGFHKVF	CALWERRDATDKLVF	TRAV15N-1	TRDJ1	1	C2(1)
536	TRGV2-CSLDSSGFHKVF-CAMEDTTDKLVF-TRAV13-4/DV7	TRGV2	TRGJ2	CSLDSSGFHKVF	CAMEDTTDKLVF	TRAV13-4/DV7	TRDJ1	1	C2(1)
537	TRGV2-CSLDSSGFHKVF-CAMELGGIRATDKLVF-TRAV13-4/DV7	TRGV2	TRGJ2	CSLDSSGFHKVF	CAMELGGIRATDKLVF	TRAV13-4/DV7	TRDJ1	1	C2(1)
538	TRGV2-CSLDSSGFHKVF-CAMERRRDTDKLVF-TRAV13-4/DV7	TRGV2	TRGJ2	CSLDSSGFHKVF	CAMERRRDTDKLVF	TRAV13-4/DV7	TRDJ1	1	C2(1)
539	TRGV2-CSLDSSGFHKVF-CAMHIGGIRATDKLVF-TRAV13D-4	TRGV2	TRGJ2	CSLDSSGFHKVF	CAMHIGGIRATDKLVF	TRAV13D-4	TRDJ1	1	C7(1)
540	TRGV2-CSLDSSGFHKVF-CAMREGLGGIRATDKLVF-TRAV16N	TRGV2	TRGJ2	CSLDSSGFHKVF	CAMREGLGGIRATDKLVF	TRAV16N	TRDJ1	1	C4(1)
541	TRGV2-CSLDSSGFHKVF-CAMREGRRDTDKLVF-TRAV16N	TRGV2	TRGJ2	CSLDSSGFHKVF	CAMREGRRDTDKLVF	TRAV16N	TRDJ1	1	C3(1)
542	TRGV2-CSLDSSGFHKVF-CASEGYTDKLVF-TRDV5	TRGV2	TRGJ2	CSLDSSGFHKVF	CASEGYTDKLVF	TRDV5	TRDJ1	1	C5(1)
543	TRGV2-CSLDSSGFHKVF-CASGEGATDKLVF-TRDV5	TRGV2	TRGJ2	CSLDSSGFHKVF	CASGEGATDKLVF	TRDV5	TRDJ1	1	C5(1)
544	TRGV2-CSLDSSGFHKVF-CASGGGIRATDKLVF-TRDV5	TRGV2	TRGJ2	CSLDSSGFHKVF	CASGGGIRATDKLVF	TRDV5	TRDJ1	1	C1(1)
545	TRGV2-CSLDSSGFHKVF-CASGIGGIRADKLVF-TRDV5	TRGV2	TRGJ2	CSLDSSGFHKVF	CASGIGGIRADKLVF	TRDV5	TRDJ1	1	C2(1)
546	TRGV2-CSLDSSGFHKVF-CASGLYRRDATDKLVF-TRDV5	TRGV2	TRGJ2	CSLDSSGFHKVF	CASGLYRRDATDKLVF	TRDV5	TRDJ1	1	C2(1)
547	TRGV2-CSLDSSGFHKVF-CASGNIGGIRATDKLVF-TRDV5	TRGV2	TRGJ2	CSLDSSGFHKVF	CASGNIGGIRATDKLVF	TRDV5	TRDJ1	1	C7(1)
548	TRGV2-CSLDSSGFHKVF-CASGSSWDTRQMFF-TRDV5	TRGV2	TRGJ2	CSLDSSGFHKVF	CASGSSWDTRQMFF	TRDV5	TRDJ2	1	C5(1)
549	TRGV2-CSLDSSGFHKVF-CASGWRDTDKLVF-TRDV5	TRGV2	TRGJ2	CSLDSSGFHKVF	CASGWRDTDKLVF	TRDV5	TRDJ1	1	C1(1)
550	TRGV2-CSLDSSGFHKVF-CASGYGGIRACDKLVF-TRDV5	TRGV2	TRGJ2	CSLDSSGFHKVF	CASGYGGIRACDKLVF	TRDV5	TRDJ1	1	C4(1)
551	TRGV2-CSLDSSGFHKVF-CASGYGGIRATDKLVF-TRDV5	TRGV2	TRGJ2	CSLDSSGFHKVF	CASGYGGIRATDKLVF	TRDV5	TRDJ1	1	C2(1)
552	TRGV2-CSLDSSGFHKVF-CASGYGGITDKLVF-TRDV5	TRGV2	TRGJ2	CSLDSSGFHKVF	CASGYGGITDKLVF	TRDV5	TRDJ1	1	C2(1)
553	TRGV2-CSLDSSGFHKVF-CASGYGGTTDKLVF-TRDV5	TRGV2	TRGJ2	CSLDSSGFHKVF	CASGYGGTTDKLVF	TRDV5	TRDJ1	1	C2(1)
554	TRGV2-CSLDSSGFHKVF-CASGYGIRATDKLVF-TRDV5	TRGV2	TRGJ2	CSLDSSGFHKVF	CASGYGIRATDKLVF	TRDV5	TRDJ1	1	C3(1)
555	TRGV2-CSLDSSGFHKVF-CASGYHIGGIRATDKLVF-TRDV5	TRGV2	TRGJ2	CSLDSSGFHKVF	CASGYHIGGIRATDKLVF	TRDV5	TRDJ1	1	C4(1)
556	TRGV2-CSLDSSGFHKVF-CASGYIGGIPTDKLVF-TRDV5	TRGV2	TRGJ2	CSLDSSGFHKVF	CASGYIGGIPTDKLVF	TRDV5	TRDJ1	1	C2(1)
557	TRGV2-CSLDSSGFHKVF-CASGYIGGTDKLVF-TRDV5	TRGV2	TRGJ2	CSLDSSGFHKVF	CASGYIGGTDKLVF	TRDV5	TRDJ1	1	C7(1)
558	TRGV2-CSLDSSGFHKVF-CASGYMAYRIRATDKLVF-TRDV5	TRGV2	TRGJ2	CSLDSSGFHKVF	CASGYMAYRIRATDKLVF	TRDV5	TRDJ1	1	C4(1)
559	TRGV2-CSLDSSGFHKVF-CASGYRDTSSWDTRQMFF-TRDV5	TRGV2	TRGJ2	CSLDSSGFHKVF	CASGYRDTSSWDTRQMFF	TRDV5	TRDJ2	1	C2(1)
560	TRGV2-CSLDSSGFHKVF-CASGYRRDTSDKLVF-TRDV5	TRGV2	TRGJ2	CSLDSSGFHKVF	CASGYRRDTSDKLVF	TRDV5	TRDJ1	1	C2(1)
561	TRGV2-CSLDSSGFHKVF-CASGYRRDTSSWDTRQMFF-TRDV5	TRGV2	TRGJ2	CSLDSSGFHKVF	CASGYRRDTSSWDTRQMFF	TRDV5	TRDJ2	1	C1(1)
562	TRGV2-CSLDSSGFHKVF-CASGYRRDTSSYPTDKLVF-TRDV5	TRGV2	TRGJ2	CSLDSSGFHKVF	CASGYRRDTSSYPTDKLVF	TRDV5	TRDJ1	1	C5(1)
563	TRGV2-CSLDSSGFHKVF-CASGYRRDTTTDKLVF-TRDV5	TRGV2	TRGJ2	CSLDSSGFHKVF	CASGYRRDTTTDKLVF	TRDV5	TRDJ1	1	C2(1)
564	TRGV2-CSLDSSGFHKVF-CASGYYRRDTDKLVF-TRDV5	TRGV2	TRGJ2	CSLDSSGFHKVF	CASGYYRRDTDKLVF	TRDV5	TRDJ1	1	C7(1)
565	TRGV2-CSLDSSGFHKVF-CGGKARRDTTDKLVF-TRDV1	TRGV2	TRGJ2	CSLDSSGFHKVF	CGGKARRDTTDKLVF	TRDV1	TRDJ1	1	C5(1)
566	TRGV2-CSLDSSGFHKVF-CGSDIGGATDKLVF-TRDV4	TRGV2	TRGJ2	CSLDSSGFHKVF	CGSDIGGATDKLVF	TRDV4	TRDJ1	1	C7(1)
567	TRGV2-CSLDSSGFHKVF-CGSDIGGIRSWDTRQMFF-TRDV4	TRGV2	TRGJ2	CSLDSSGFHKVF	CGSDIGGIRSWDTRQMFF	TRDV4	TRDJ2	1	C0(1)
568	TRGV2-CSLDSSGFHKVF-CGSDIGGIWDTRQMFF-TRDV4	TRGV2	TRGJ2	CSLDSSGFHKVF	CGSDIGGIWDTRQMFF	TRDV4	TRDJ2	1	C1(1)
569	TRGV2-CSLDSSGFHKVF-CGSDIIGGIRSWDTRQMFF-TRDV4	TRGV2	TRGJ2	CSLDSSGFHKVF	CGSDIIGGIRSWDTRQMFF	TRDV4	TRDJ2	1	C4(1)
570	TRGV2-CSLDSSGFHKVF-CGSDISEGATDKLVF-TRDV4	TRGV2	TRGJ2	CSLDSSGFHKVF	CGSDISEGATDKLVF	TRDV4	TRDJ1	1	C6(1)
571	TRGV2-CSLDSSGFHKVF-CGSDRRDTSSWDTRQMFF-TRDV4	TRGV2	TRGJ2	CSLDSSGFHKVF	CGSDRRDTSSWDTRQMFF	TRDV4	TRDJ2	1	C1(1)
572	TRGV2-CSLDSSGFHKVF-CGSDRRDTSWDTRQMFF-TRDV4	TRGV2	TRGJ2	CSLDSSGFHKVF	CGSDRRDTSWDTRQMFF	TRDV4	TRDJ2	1	C0(1)
573	TRGV2-CSLDSSGFHKVF-CILRVYRRDTTDKLVF-TRAV21/DV12	TRGV2	TRGJ2	CSLDSSGFHKVF	CILRVYRRDTTDKLVF	TRAV21/DV12	TRDJ1	1	C5(1)
574	TRGV2-CSLDSSGFHKVF-CLGVLGIRATDKLVF-TRDV5	TRGV2	TRGJ2	CSLDSSGFHKVF	CLGVLGIRATDKLVF	TRDV5	TRDJ1	1	C2(1)
575	TRGV2-CSLDSSGFHKVF-CVLSTDKLVF-TRAV13-5	TRGV2	TRGJ2	CSLDSSGFHKVF	CVLSTDKLVF	TRAV13-5	TRDJ1	1	C2(1)
576	TRGV2-CSLDYSSGFHKVF-CGSDIGGSSWDTRQMFF-TRDV4	TRGV2	TRGJ2	CSLDYSSGFHKVF	CGSDIGGSSWDTRQMFF	TRDV4	TRDJ2	1	C9(1)
577	TRGV2-CSLENSSGFHKVF-CAMAGGIRATDKLVF-TRAV13-4/DV7	TRGV2	TRGJ2	CSLENSSGFHKVF	CAMAGGIRATDKLVF	TRAV13-4/DV7	TRDJ1	1	C4(1)
578	TRGV2-CSLGFHKVF-CASGYRRDTTDKLVF-TRDV5	TRGV2	TRGJ2	CSLGFHKVF	CASGYRRDTTDKLVF	TRDV5	TRDJ1	1	C2(1)
579	TRGV2-CSLGYSSGFHKVF-CAACRRDTSTDKLVF-TRAV14D-3/DV8	TRGV2	TRGJ2	CSLGYSSGFHKVF	CAACRRDTSTDKLVF	TRAV14D-3/DV8	TRDJ1	1	C7(1)
580	TRGV2-CSLSSGFHKVF-CALWELGGIRATDKLVF-TRAV15N-1	TRGV2	TRGJ2	CSLSSGFHKVF	CALWELGGIRATDKLVF	TRAV15N-1	TRDJ1	1	C3(1)
581	TRGV2-CSSGFHKVF-CASGSEGYTDKLVF-TRDV5	TRGV2	TRGJ2	CSSGFHKVF	CASGSEGYTDKLVF	TRDV5	TRDJ1	1	C4(1)
582	TRGV2-CSSSGFHKVF-CAIGGIRATDKLVF-TRAV13-4/DV7	TRGV2	TRGJ2	CSSSGFHKVF	CAIGGIRATDKLVF	TRAV13-4/DV7	TRDJ1	1	C10(1)
583	TRGV2-CAVWIV-CGSDIGGSSWDTRQMFF-TRDV4	TRGV2	TRGJ3	CAVWIV	CGSDIGGSSWDTRQMFF	TRDV4	TRDJ2	1	C1(1)
584	TRGV2-CAVWGTSWVKIF-CGSDIGGSSWDTRQMFF-TRDV4	TRGV2	TRGJ4	CAVWGTSWVKIF	CGSDIGGSSWDTRQMFF	TRDV4	TRDJ2	1	C6(1)
585	TRGV2-CAVWIGTSWVKIF-CAASGGIRATDKLVF-TRAV14-2	TRGV2	TRGJ4	CAVWIGTSWVKIF	CAASGGIRATDKLVF	TRAV14-2	TRDJ1	1	C2(1)
586	TRGV2-CAVWIGTSWVKIF-CAIGGIRATDKLVF-TRAV13-4/DV7	TRGV2	TRGJ4	CAVWIGTSWVKIF	CAIGGIRATDKLVF	TRAV13-4/DV7	TRDJ1	1	C4(1)
587	TRGV2-CAVWIGTSWVKIF-CALGGIRAATDKLVF-TRDV2-2	TRGV2	TRGJ4	CAVWIGTSWVKIF	CALGGIRAATDKLVF	TRDV2-2	TRDJ1	1	C7(1)
588	TRGV2-CAVWIGTSWVKIF-CALMEHIGGIRATDKLVF-TRDV2-2	TRGV2	TRGJ4	CAVWIGTSWVKIF	CALMEHIGGIRATDKLVF	TRDV2-2	TRDJ1	1	C2(1)
589	TRGV2-CAVWIGTSWVKIF-CALMERGIRATDKLVF-TRDV2-2	TRGV2	TRGJ4	CAVWIGTSWVKIF	CALMERGIRATDKLVF	TRDV2-2	TRDJ1	1	C1(1)
590	TRGV2-CAVWIGTSWVKIF-CALMERHIGGIRATDKLVF-TRDV2-2	TRGV2	TRGJ4	CAVWIGTSWVKIF	CALMERHIGGIRATDKLVF	TRDV2-2	TRDJ1	1	C5(1)
591	TRGV2-CAVWIGTSWVKIF-CALMERRRDTDKLVF-TRDV2-2	TRGV2	TRGJ4	CAVWIGTSWVKIF	CALMERRRDTDKLVF	TRDV2-2	TRDJ1	1	C2(1)
592	TRGV2-CAVWIGTSWVKIF-CALWEHRRDTDKLVF-TRAV15N-1	TRGV2	TRGJ4	CAVWIGTSWVKIF	CALWEHRRDTDKLVF	TRAV15N-1	TRDJ1	1	C2(1)
593	TRGV2-CAVWIGTSWVKIF-CALWERRDATDKLVF-TRAV15N-1	TRGV2	TRGJ4	CAVWIGTSWVKIF	CALWERRDATDKLVF	TRAV15N-1	TRDJ1	1	C1(1)
594	TRGV2-CAVWIGTSWVKIF-CAMAGGIRATDKLVF-TRAV13-4/DV7	TRGV2	TRGJ4	CAVWIGTSWVKIF	CAMAGGIRATDKLVF	TRAV13-4/DV7	TRDJ1	1	C4(1)
595	TRGV2-CAVWIGTSWVKIF-CAMREGRRDTDKLVF-TRAV16N	TRGV2	TRGJ4	CAVWIGTSWVKIF	CAMREGRRDTDKLVF	TRAV16N	TRDJ1	1	C4(1)
596	TRGV2-CAVWIGTSWVKIF-CAMYRRDTDKLVF-TRAV13-4/DV7	TRGV2	TRGJ4	CAVWIGTSWVKIF	CAMYRRDTDKLVF	TRAV13-4/DV7	TRDJ1	1	C7(1)
597	TRGV2-CAVWIGTSWVKIF-CASGYGGIRADKLVF-TRDV5	TRGV2	TRGJ4	CAVWIGTSWVKIF	CASGYGGIRADKLVF	TRDV5	TRDJ1	1	C2(1)
598	TRGV2-CAVWIGTSWVKIF-CASGYGGIRATDKLVF-TRDV5	TRGV2	TRGJ4	CAVWIGTSWVKIF	CASGYGGIRATDKLVF	TRDV5	TRDJ1	1	C4(1)
599	TRGV2-CAVWIGTSWVKIF-CGSDTDIGGIRATDKLVF-TRDV4	TRGV2	TRGJ4	CAVWIGTSWVKIF	CGSDTDIGGIRATDKLVF	TRDV4	TRDJ1	1	C8(1)
600	TRGV2-CAVWINSGTSWVKIF-CALMERGGIRATDKLVF-TRDV2-2	TRGV2	TRGJ4	CAVWINSGTSWVKIF	CALMERGGIRATDKLVF	TRDV2-2	TRDJ1	1	C5(1)
601	TRGV2-CAVWINTGTSWVKIF-CALWELGIRADKLVF-TRAV15N-1	TRGV2	TRGJ4	CAVWINTGTSWVKIF	CALWELGIRADKLVF	TRAV15N-1	TRDJ1	1	C7(1)
602	TRGV2-CAVWIRSGTSWVKIF-CAIGGIRATDKLVF-TRAV13-4/DV7	TRGV2	TRGJ4	CAVWIRSGTSWVKIF	CAIGGIRATDKLVF	TRAV13-4/DV7	TRDJ1	1	C4(1)
603	TRGV2-CAVWISGTSWVKIF-CALSELGGIRATDKLVF-TRAV15D-2/DV6D-2	TRGV2	TRGJ4	CAVWISGTSWVKIF	CALSELGGIRATDKLVF	TRAV15D-2/DV6D-2	TRDJ1	1	C2(1)
604	TRGV2-CAVWISGTSWVKIF-CASGYRRATDKLVF-TRDV5	TRGV2	TRGJ4	CAVWISGTSWVKIF	CASGYRRATDKLVF	TRDV5	TRDJ1	1	C7(1)
605	TRGV2-CAVWISGTSWVKIF-CASGYRRDTDKLVF-TRDV5	TRGV2	TRGJ4	CAVWISGTSWVKIF	CASGYRRDTDKLVF	TRDV5	TRDJ1	1	C1(1)
606	TRGV2-CAVWITGTSWVKIF-CALWEIGGIRTDKLVF-TRAV15N-1	TRGV2	TRGJ4	CAVWITGTSWVKIF	CALWEIGGIRTDKLVF	TRAV15N-1	TRDJ1	1	C1(1)
607	TRGV2-CAVWITGTSWVKIF-CASGYIGGIRATDKLVF-TRDV5	TRGV2	TRGJ4	CAVWITGTSWVKIF	CASGYIGGIRATDKLVF	TRDV5	TRDJ1	1	C1(1)
608	TRGV2-CAVWITGTSWVKIF-CASGYRRDTSTDKLVF-TRDV5	TRGV2	TRGJ4	CAVWITGTSWVKIF	CASGYRRDTSTDKLVF	TRDV5	TRDJ1	1	C5(1)
609	TRGV2-CAVWSGTSWVKIF-CALMELSEGYATDKLVF-TRDV2-2	TRGV2	TRGJ4	CAVWSGTSWVKIF	CALMELSEGYATDKLVF	TRDV2-2	TRDJ1	1	C7(1)
610	TRGV2-CAVWSGTSWVKIF-CALWELVGGIRATDKLVF-TRAV15N-1	TRGV2	TRGJ4	CAVWSGTSWVKIF	CALWELVGGIRATDKLVF	TRAV15N-1	TRDJ1	1	C4(1)
611	TRGV2-CAVWSGTSWVKIF-CASGYIGGIRATDKLVF-TRDV5	TRGV2	TRGJ4	CAVWSGTSWVKIF	CASGYIGGIRATDKLVF	TRDV5	TRDJ1	1	C7(1)
612	TRGV2-CAVWSGTSWVKIF-CASGYTDKLVF-TRDV5	TRGV2	TRGJ4	CAVWSGTSWVKIF	CASGYTDKLVF	TRDV5	TRDJ1	1	C2(1)
613	TRGV2-CSLDGTSWVKIF-CASGYIGGIRATDKLVF-TRDV5	TRGV2	TRGJ4	CSLDGTSWVKIF	CASGYIGGIRATDKLVF	TRDV5	TRDJ1	1	C7(1)
614	TRGV2-CSLDKSGTSWVKIF-CASGYRRDTTDKLVF-TRDV5	TRGV2	TRGJ4	CSLDKSGTSWVKIF	CASGYRRDTTDKLVF	TRDV5	TRDJ1	1	C2(1)
615	TRGV2-CSLEGTSWVKIF-CALWELAGGIRATDKLVF-TRAV15N-1	TRGV2	TRGJ4	CSLEGTSWVKIF	CALWELAGGIRATDKLVF	TRAV15N-1	TRDJ1	1	C4(1)
398	TRGV1-CSLDKSGTSWVKIF-CASGYRRDTDKLVF-TRDV5	TRGV1	TRGJ4	CSLDKSGTSWVKIF	CASGYRRDTDKLVF	TRDV5	TRDJ1	1	C5(1)
404	TRGV1-CSLGSGTSWVKIF-CASGYRRDTDKLVF-TRDV5	TRGV1	TRGJ4	CSLGSGTSWVKIF	CASGYRRDTDKLVF	TRDV5	TRDJ1	1	C5(1)
618	TRGV3-CAVWPGTSWVKIF-CALMERVGGTTDKLVF-TRDV2-2	TRGV3	TRGJ4	CAVWPGTSWVKIF	CALMERVGGTTDKLVF	TRDV2-2	TRDJ1	1	C3(1)
619	TRGV3-CAVWSGTSWVKIF-CGSDIGGIRSWDTRQMFF-TRDV4	TRGV3	TRGJ4	CAVWSGTSWVKIF	CGSDIGGIRSWDTRQMFF	TRDV4	TRDJ2	1	C0(1)
701	TRGV4-CSYGYSSGFHKVF-CALSDIGGATDKLVF-TRAV6D-7	TRGV4	TRGJ1	CSYGYSSGFHKVF	CALSDIGGATDKLVF	TRAV6D-7	TRDJ1	1	C2(1)
407	TRGV1-CSLGTSWVKIF-CASGYRRDTDKLVF-TRDV5	TRGV1	TRGJ4	CSLGTSWVKIF	CASGYRRDTDKLVF	TRDV5	TRDJ1	1	C7(1)
392	TRGV1-CSLDKKSGTSWVKIF-CASGYRRDTS-TRDV5	TRGV1	TRGJ4	CSLDKKSGTSWVKIF	CASGYRRDTS	TRDV5	TRDJ1	1	C6(1)
319	TRGV1-CAVWISGTSWVKIF-CASGYRRDTSSDKLVF-TRDV5	TRGV1	TRGJ4	CAVWISGTSWVKIF	CASGYRRDTSSDKLVF	TRDV5	TRDJ1	1	C5(1)
340	TRGV1-CAVWITGTSWVKIF-CASGYRRDTSSDKLVF-TRDV5	TRGV1	TRGJ4	CAVWITGTSWVKIF	CASGYRRDTSSDKLVF	TRDV5	TRDJ1	1	C7(1)
275	TRGV1-CAVWIGTSWVKIF-CASGYRRDTSYRQTRLWTRNPSDCGTK-TRDV5	TRGV1	TRGJ4	CAVWIGTSWVKIF	CASGYRRDTSYRQTRLWTRNPSDCGTK	TRDV5	TRDJ1	1	C5(1)
276	TRGV1-CAVWIGTSWVKIF-CASGYRRDTTDKLVF-TRDV5	TRGV1	TRGJ4	CAVWIGTSWVKIF	CASGYRRDTTDKLVF	TRDV5	TRDJ1	1	C7(1)
365	TRGV1-CAVWSGTSWVKIF-CASGYRRDTTDKLVF-TRDV5	TRGV1	TRGJ4	CAVWSGTSWVKIF	CASGYRRDTTDKLVF	TRDV5	TRDJ1	1	C2(1)
366	TRGV1-CAVWSGTSWVKIF-CASGYRRDTTTDKLVF-TRDV5	TRGV1	TRGJ4	CAVWSGTSWVKIF	CASGYRRDTTTDKLVF	TRDV5	TRDJ1	1	C6(1)
277	TRGV1-CAVWIGTSWVKIF-CASGYRTDKLVF-TRDV5	TRGV1	TRGJ4	CAVWIGTSWVKIF	CASGYRTDKLVF	TRDV5	TRDJ1	1	C7(1)
278	TRGV1-CAVWIGTSWVKIF-CASGYTDKLVF-TRDV5	TRGV1	TRGJ4	CAVWIGTSWVKIF	CASGYTDKLVF	TRDV5	TRDJ1	1	C5(1)
405	TRGV1-CSLGSGTSWVKIF-CAVSSYRRDTTDKLVF-TRAV3-4	TRGV1	TRGJ4	CSLGSGTSWVKIF	CAVSSYRRDTTDKLVF	TRAV3-4	TRDJ1	1	C7(1)
279	TRGV1-CAVWIGTSWVKIF-CGGISEATDKLVF-TRDV1	TRGV1	TRGJ4	CAVWIGTSWVKIF	CGGISEATDKLVF	TRDV1	TRDJ1	1	C4(1)
367	TRGV1-CAVWSGTSWVKIF-CGGNGGIRATDKLVF-TRDV1	TRGV1	TRGJ4	CAVWSGTSWVKIF	CGGNGGIRATDKLVF	TRDV1	TRDJ1	1	C4(1)
280	TRGV1-CAVWIGTSWVKIF-CGSDGGIRKLVF-TRDV4	TRGV1	TRGJ4	CAVWIGTSWVKIF	CGSDGGIRKLVF	TRDV4	TRDJ1	1	C1(1)
393	TRGV1-CSLDKLGTSWVKIF-CGSDIDRRDTDKLVF-TRDV4	TRGV1	TRGJ4	CSLDKLGTSWVKIF	CGSDIDRRDTDKLVF	TRDV4	TRDJ1	1	C2(1)
297	TRGV1-CAVWINGTSWVKIF-CGSDIDRRDTSWDTRQMFF-TRDV4	TRGV1	TRGJ4	CAVWINGTSWVKIF	CGSDIDRRDTSWDTRQMFF	TRDV4	TRDJ2	1	C4(1)
388	TRGV1-CSLDGTSWVKIF-CGSDIEDTSSWDTRQMFF-TRDV4	TRGV1	TRGJ4	CSLDGTSWVKIF	CGSDIEDTSSWDTRQMFF	TRDV4	TRDJ2	1	C4(1)
341	TRGV1-CAVWITGTSWVKIF-CGSDIGGIRATDKLVF-TRDV4	TRGV1	TRGJ4	CAVWITGTSWVKIF	CGSDIGGIRATDKLVF	TRDV4	TRDJ1	1	C3(1)
369	TRGV1-CAVWTGTSWVKIF-CGSDIGGIRATDKLVF-TRDV4	TRGV1	TRGJ4	CAVWTGTSWVKIF	CGSDIGGIRATDKLVF	TRDV4	TRDJ1	1	C6(1)
402	TRGV1-CSLDTGTSWVKIF-CGSDIGGIRATDKLVF-TRDV4	TRGV1	TRGJ4	CSLDTGTSWVKIF	CGSDIGGIRATDKLVF	TRDV4	TRDJ1	1	C2(1)
281	TRGV1-CAVWIGTSWVKIF-CGSDIGGIRAWDTRQMFF-TRDV4	TRGV1	TRGJ4	CAVWIGTSWVKIF	CGSDIGGIRAWDTRQMFF	TRDV4	TRDJ2	1	C6(1)
389	TRGV1-CSLDGTSWVKIF-CGSDIGGIRSWDTRQMFF-TRDV4	TRGV1	TRGJ4	CSLDGTSWVKIF	CGSDIGGIRSWDTRQMFF	TRDV4	TRDJ2	1	C4(1)
282	TRGV1-CAVWIGTSWVKIF-CGSDIGGIRSWDTRQMFF-TRDV4	TRGV1	TRGJ4	CAVWIGTSWVKIF	CGSDIGGIRSWDTRQMFF	TRDV4	TRDJ2	1	C0(1)
283	TRGV1-CAVWIGTSWVKIF-CGSDIGGISSWDTRQMFF-TRDV4	TRGV1	TRGJ4	CAVWIGTSWVKIF	CGSDIGGISSWDTRQMFF	TRDV4	TRDJ2	1	C1(1)
307	TRGV1-CAVWINSGTSWVKIF-CGSDIGGSSWDTRQMFF-TRDV4	TRGV1	TRGJ4	CAVWINSGTSWVKIF	CGSDIGGSSWDTRQMFF	TRDV4	TRDJ2	1	C1(1)
311	TRGV1-CAVWIRSGTSWVKIF-CGSDIGGSSWDTRQMFF-TRDV4	TRGV1	TRGJ4	CAVWIRSGTSWVKIF	CGSDIGGSSWDTRQMFF	TRDV4	TRDJ2	1	C1(1)
824	TRGV5-CACWDSSGFHKVF-CALWDIGGIRATDKLVF-TRAV15N-1	TRGV5	TRGJ1	CACWDSSGFHKVF	CALWDIGGIRATDKLVF	TRAV15N-1	TRDJ1	1	C1(1)
827	TRGV5-CACWDSSGFHKVF-CALWEHRRDATDKLVF-TRAV15N-1	TRGV5	TRGJ1	CACWDSSGFHKVF	CALWEHRRDATDKLVF	TRAV15N-1	TRDJ1	1	C1(1)
314	TRGV1-CAVWIRTSWVKIF-CGSDIGGSSWDTRQMFF-TRDV4	TRGV1	TRGJ4	CAVWIRTSWVKIF	CGSDIGGSSWDTRQMFF	TRDV4	TRDJ2	1	C1(1)
775	TRGV5-CACWDGFHKVF-CALWELAGYETDKLVF-TRAV15N-1	TRGV5	TRGJ1	CACWDGFHKVF	CALWELAGYETDKLVF	TRAV15N-1	TRDJ1	1	C2(1)
778	TRGV5-CACWDHSSGFHKVF-CALWELEGYTTDKLVF-TRAV15N-1	TRGV5	TRGJ1	CACWDHSSGFHKVF	CALWELEGYTTDKLVF	TRAV15N-1	TRDJ1	1	C2(1)
320	TRGV1-CAVWISGTSWVKIF-CGSDIGGSSWDTRQMFF-TRDV4	TRGV1	TRGJ4	CAVWISGTSWVKIF	CGSDIGGSSWDTRQMFF	TRDV4	TRDJ2	1	C1(1)
323	TRGV1-CAVWISTSWVKIF-CGSDIGGSSWDTRQMFF-TRDV4	TRGV1	TRGJ4	CAVWISTSWVKIF	CGSDIGGSSWDTRQMFF	TRDV4	TRDJ2	1	C1(1)
801	TRGV5-CACWDRSGFHKVF-CALWELYRRDTDKLVF-TRAV15N-1	TRGV5	TRGJ1	CACWDRSGFHKVF	CALWELYRRDTDKLVF	TRAV15N-1	TRDJ1	1	C4(1)
193	TRGV1-CSLDSSGFHKVF-CGSDIGGSSWDTRQMFF-TRDV4	TRGV1	TRGJ1	CSLDSSGFHKVF	CGSDIGGSSWDTRQMFF	TRDV4	TRDJ2	1	C8(1)
683	TRGV4-CSYGYSSGFHKVF-CALMERAGGIRADKLVF-TRDV2-2	TRGV4	TRGJ1	CSYGYSSGFHKVF	CALMERAGGIRADKLVF	TRDV2-2	TRDJ1	1	C1(1)
202	TRGV1-CSLDSSGFHKVF-CGSDIGGSSWDTRQMFF-TRDV4	TRGV1	TRGJ2	CSLDSSGFHKVF	CGSDIGGSSWDTRQMFF	TRDV4	TRDJ2	1	C0(1)
830	TRGV5-CACWDSSGFHKVF-CALWEIWHIGGIRATDKLVF-TRAV15N-1	TRGV5	TRGJ1	CACWDSSGFHKVF	CALWEIWHIGGIRATDKLVF	TRAV15N-1	TRDJ1	1	C1(1)
688	TRGV4-CSYGYSSGFHKVF-CALMERGDTTDKLVF-TRDV2-2	TRGV4	TRGJ1	CSYGYSSGFHKVF	CALMERGDTTDKLVF	TRDV2-2	TRDJ1	1	C1(1)
698	TRGV4-CSYGYSSGFHKVF-CALMERVGGIDKLVF-TRDV2-2	TRGV4	TRGJ1	CSYGYSSGFHKVF	CALMERVGGIDKLVF	TRDV2-2	TRDJ1	1	C1(1)
634	TRGV4-CSYGSGFHKVF-CALMERGGIRADKLVF-TRDV2-2	TRGV4	TRGJ1	CSYGSGFHKVF	CALMERGGIRADKLVF	TRDV2-2	TRDJ1	1	C4(1)
833	TRGV5-CACWDSSGFHKVF-CALWELAGGIRDKLVF-TRAV15N-1	TRGV5	TRGJ1	CACWDSSGFHKVF	CALWELAGGIRDKLVF	TRAV15N-1	TRDJ1	1	C1(1)
835	TRGV5-CACWDSSGFHKVF-CALWELDIGGIRATDKLVF-TRAV15N-1	TRGV5	TRGJ1	CACWDSSGFHKVF	CALWELDIGGIRATDKLVF	TRAV15N-1	TRDJ1	1	C1(1)
678	TRGV4-CSYGYSSGFHKVF-CALMEISEGYTDKLVF-TRDV2-2	TRGV4	TRGJ1	CSYGYSSGFHKVF	CALMEISEGYTDKLVF	TRDV2-2	TRDJ1	1	C4(1)
764	TRGV4-CSYSSGFHKVF-CALMERGIGGIRATDKLVF-TRDV2-2	TRGV4	TRGJ1	CSYSSGFHKVF	CALMERGIGGIRATDKLVF	TRDV2-2	TRDJ1	1	C4(1)
627	TRGV4-CSYGPYSSGFHKVF-CALMERGIRATDKLVF-TRDV2-2	TRGV4	TRGJ1	CSYGPYSSGFHKVF	CALMERGIRATDKLVF	TRDV2-2	TRDJ1	1	C2(1)
635	TRGV4-CSYGSGFHKVF-CALMERRRDTDKLVF-TRDV2-2	TRGV4	TRGJ1	CSYGSGFHKVF	CALMERRRDTDKLVF	TRDV2-2	TRDJ1	1	C2(1)
206	TRGV1-CAVSGTSWVKIF-CGSDIGGSSWDTRQMFF-TRDV4	TRGV1	TRGJ4	CAVSGTSWVKIF	CGSDIGGSSWDTRQMFF	TRDV4	TRDJ2	1	C3(1)
298	TRGV1-CAVWINGTSWVKIF-CGSDIGGSSWDTRQMFF-TRDV4	TRGV1	TRGJ4	CAVWINGTSWVKIF	CGSDIGGSSWDTRQMFF	TRDV4	TRDJ2	1	C0(1)
675	TRGV4-CSYGYSSGFHKVF-CALGGIRATDKLVF-TRDV2-2	TRGV4	TRGJ1	CSYGYSSGFHKVF	CALGGIRATDKLVF	TRDV2-2	TRDJ1	1	C2(1)
676	TRGV4-CSYGYSSGFHKVF-CALMEHIGGIRATDKLVF-TRDV2-2	TRGV4	TRGJ1	CSYGYSSGFHKVF	CALMEHIGGIRATDKLVF	TRDV2-2	TRDJ1	1	C2(1)
677	TRGV4-CSYGYSSGFHKVF-CALMEHIGGIRTDKLVF-TRDV2-2	TRGV4	TRGJ1	CSYGYSSGFHKVF	CALMEHIGGIRTDKLVF	TRDV2-2	TRDJ1	1	C2(1)
843	TRGV5-CACWDSSGFHKVF-CALWELVGGIPTDKLVF-TRAV15N-1	TRGV5	TRGJ1	CACWDSSGFHKVF	CALWELVGGIPTDKLVF	TRAV15N-1	TRDJ1	1	C1(1)
679	TRGV4-CSYGYSSGFHKVF-CALMELSEGYDKLVF-TRDV2-2	TRGV4	TRGJ1	CSYGYSSGFHKVF	CALMELSEGYDKLVF	TRDV2-2	TRDJ1	1	C7(1)
680	TRGV4-CSYGYSSGFHKVF-CALMELSEGYGADKLVF-TRDV2-2	TRGV4	TRGJ1	CSYGYSSGFHKVF	CALMELSEGYGADKLVF	TRDV2-2	TRDJ1	1	C3(1)
681	TRGV4-CSYGYSSGFHKVF-CALMELSEGYVTDKLVF-TRDV2-2	TRGV4	TRGJ1	CSYGYSSGFHKVF	CALMELSEGYVTDKLVF	TRDV2-2	TRDJ1	1	C5(1)
682	TRGV4-CSYGYSSGFHKVF-CALMEPEGYSWDTRQMFF-TRDV2-2	TRGV4	TRGJ1	CSYGYSSGFHKVF	CALMEPEGYSWDTRQMFF	TRDV2-2	TRDJ2	1	C2(1)
846	TRGV5-CACWDSSGFHKVF-CALWELYRRDTTDKLVF-TRAV15N-1	TRGV5	TRGJ1	CACWDSSGFHKVF	CALWELYRRDTTDKLVF	TRAV15N-1	TRDJ1	1	C1(1)
684	TRGV4-CSYGYSSGFHKVF-CALMERAGGIRDKLVF-TRDV2-2	TRGV4	TRGJ1	CSYGYSSGFHKVF	CALMERAGGIRDKLVF	TRDV2-2	TRDJ1	1	C5(1)
685	TRGV4-CSYGYSSGFHKVF-CALMERAGGTDKLVF-TRDV2-2	TRGV4	TRGJ1	CSYGYSSGFHKVF	CALMERAGGTDKLVF	TRDV2-2	TRDJ1	1	C2(1)
686	TRGV4-CSYGYSSGFHKVF-CALMERDIGGIRATDKLVF-TRDV2-2	TRGV4	TRGJ1	CSYGYSSGFHKVF	CALMERDIGGIRATDKLVF	TRDV2-2	TRDJ1	1	C2(1)
687	TRGV4-CSYGYSSGFHKVF-CALMERGATDKLVF-TRDV2-2	TRGV4	TRGJ1	CSYGYSSGFHKVF	CALMERGATDKLVF	TRDV2-2	TRDJ1	1	C7(1)
798	TRGV5-CACWDRSGFHKVF-CALGGIRDKLVF-TRAV15N-1	TRGV5	TRGJ1	CACWDRSGFHKVF	CALGGIRDKLVF	TRAV15N-1	TRDJ1	1	C3(1)
689	TRGV4-CSYGYSSGFHKVF-CALMERGGIRTDKLVF-TRDV2-2	TRGV4	TRGJ1	CSYGYSSGFHKVF	CALMERGGIRTDKLVF	TRDV2-2	TRDJ1	1	C2(1)
690	TRGV4-CSYGYSSGFHKVF-CALMERGGITDKLVF-TRDV2-2	TRGV4	TRGJ1	CSYGYSSGFHKVF	CALMERGGITDKLVF	TRDV2-2	TRDJ1	1	C5(1)
691	TRGV4-CSYGYSSGFHKVF-CALMERGRRDTTDKLVF-TRDV2-2	TRGV4	TRGJ1	CSYGYSSGFHKVF	CALMERGRRDTTDKLVF	TRDV2-2	TRDJ1	1	C2(1)
692	TRGV4-CSYGYSSGFHKVF-CALMERGSSWDTRQMFF-TRDV2-2	TRGV4	TRGJ1	CSYGYSSGFHKVF	CALMERGSSWDTRQMFF	TRDV2-2	TRDJ2	1	C5(1)
693	TRGV4-CSYGYSSGFHKVF-CALMERIGGIRATDKLVF-TRDV2-2	TRGV4	TRGJ1	CSYGYSSGFHKVF	CALMERIGGIRATDKLVF	TRDV2-2	TRDJ1	1	C5(1)
694	TRGV4-CSYGYSSGFHKVF-CALMERRDTATDKLVF-TRDV2-2	TRGV4	TRGJ1	CSYGYSSGFHKVF	CALMERRDTATDKLVF	TRDV2-2	TRDJ1	1	C2(1)
391	TRGV1-CSLDKGTSWVKIF-CGSDIGGSSWDTRQMFF-TRDV4	TRGV1	TRGJ4	CSLDKGTSWVKIF	CGSDIGGSSWDTRQMFF	TRDV4	TRDJ2	1	C3(1)
695	TRGV4-CSYGYSSGFHKVF-CALMERRDTDKLVF-TRDV2-2	TRGV4	TRGJ1	CSYGYSSGFHKVF	CALMERRDTDKLVF	TRDV2-2	TRDJ1	1	C2(1)
696	TRGV4-CSYGYSSGFHKVF-CALMERRDTTDKLVF-TRDV2-2	TRGV4	TRGJ1	CSYGYSSGFHKVF	CALMERRDTTDKLVF	TRDV2-2	TRDJ1	1	C7(1)
800	TRGV5-CACWDRSGFHKVF-CALWELSEGYATDKLVF-TRAV15N-1	TRGV5	TRGJ1	CACWDRSGFHKVF	CALWELSEGYATDKLVF	TRAV15N-1	TRDJ1	1	C2(1)
400	TRGV1-CSLDRSGTSWVKIF-CGSDIGGSSWDTRQMFF-TRDV4	TRGV1	TRGJ4	CSLDRSGTSWVKIF	CGSDIGGSSWDTRQMFF	TRDV4	TRDJ2	1	C9(1)
697	TRGV4-CSYGYSSGFHKVF-CALMERSEGYDATDKLVF-TRDV2-2	TRGV4	TRGJ1	CSYGYSSGFHKVF	CALMERSEGYDATDKLVF	TRDV2-2	TRDJ1	1	C2(1)
699	TRGV4-CSYGYSSGFHKVF-CALMERVGGIRATDKLVF-TRDV2-2	TRGV4	TRGJ1	CSYGYSSGFHKVF	CALMERVGGIRATDKLVF	TRDV2-2	TRDJ1	1	C2(1)
700	TRGV4-CSYGYSSGFHKVF-CALMEVGGIRATDKLVF-TRDV2-2	TRGV4	TRGJ1	CSYGYSSGFHKVF	CALMEVGGIRATDKLVF	TRDV2-2	TRDJ1	1	C2(1)
762	TRGV4-CSYSSGFHKVF-CALMERAGGIRATDKLVF-TRDV2-2	TRGV4	TRGJ1	CSYSSGFHKVF	CALMERAGGIRATDKLVF	TRDV2-2	TRDJ1	1	C2(1)
763	TRGV4-CSYSSGFHKVF-CALMERGGSSWDTRQMFF-TRDV2-2	TRGV4	TRGJ1	CSYSSGFHKVF	CALMERGGSSWDTRQMFF	TRDV2-2	TRDJ2	1	C2(1)
765	TRGV4-CSYSSGFHKVF-CALMEYRRDATDKLVF-TRDV2-2	TRGV4	TRGJ1	CSYSSGFHKVF	CALMEYRRDATDKLVF	TRDV2-2	TRDJ1	1	C2(1)
772	TRGV4-CSYGSGTSWVKIF-CALMERGIRATDKLVF-TRDV2-2	TRGV4	TRGJ4	CSYGSGTSWVKIF	CALMERGIRATDKLVF	TRDV2-2	TRDJ1	1	C2(1)
640	TRGV4-CSYGSGFHKVF-CGSDIGGSSWDTRQMFF-TRDV4	TRGV4	TRGJ1	CSYGSGFHKVF	CGSDIGGSSWDTRQMFF	TRDV4	TRDJ2	1	C1(1)
755	TRGV4-CSYGYSSGFHKVF-CGSDIGGIRADKLVF-TRDV4	TRGV4	TRGJ1	CSYGYSSGFHKVF	CGSDIGGIRADKLVF	TRDV4	TRDJ1	1	C1(1)
771	TRGV4-CSYSSGFHKVF-CGSDIGGSSWDTRQMFF-TRDV4	TRGV4	TRGJ1	CSYSSGFHKVF	CGSDIGGSSWDTRQMFF	TRDV4	TRDJ2	1	C1(1)
754	TRGV4-CSYGYSSGFHKVF-CGSDIDRRDSSWDTRQMFF-TRDV4	TRGV4	TRGJ1	CSYGYSSGFHKVF	CGSDIDRRDSSWDTRQMFF	TRDV4	TRDJ2	1	C2(1)
756	TRGV4-CSYGYSSGFHKVF-CGSDIGGIRATDKLVF-TRDV4	TRGV4	TRGJ1	CSYGYSSGFHKVF	CGSDIGGIRATDKLVF	TRDV4	TRDJ1	1	C2(1)
828	TRGV5-CACWDSSGFHKVF-CALWEIGATDKLVF-TRAV15N-1	TRGV5	TRGJ1	CACWDSSGFHKVF	CALWEIGATDKLVF	TRAV15N-1	TRDJ1	1	C4(1)
406	TRGV1-CSLGSGTSWVKIF-CGSDIGGSSWDTRQMFF-TRDV4	TRGV1	TRGJ4	CSLGSGTSWVKIF	CGSDIGGSSWDTRQMFF	TRDV4	TRDJ2	1	C0(1)
370	TRGV1-CAVWTGTSWVKIF-CGSDIGSWDTRQMFF-TRDV4	TRGV1	TRGJ4	CAVWTGTSWVKIF	CGSDIGSWDTRQMFF	TRDV4	TRDJ2	1	C1(1)
832	TRGV5-CACWDSSGFHKVF-CALWELAEGYTDKLVF-TRAV15N-1	TRGV5	TRGJ1	CACWDSSGFHKVF	CALWELAEGYTDKLVF	TRAV15N-1	TRDJ1	1	C4(1)
834	TRGV5-CACWDSSGFHKVF-CALWELAGIRATDKLVF-TRAV15N-1	TRGV5	TRGJ1	CACWDSSGFHKVF	CALWELAGIRATDKLVF	TRAV15N-1	TRDJ1	1	C4(1)
839	TRGV5-CACWDSSGFHKVF-CALWELGIRATDKLVF-TRAV15N-1	TRGV5	TRGJ1	CACWDSSGFHKVF	CALWELGIRATDKLVF	TRAV15N-1	TRDJ1	1	C4(1)
194	TRGV1-CAVWISSGFHKVF-CGSDIGYATDKLVF-TRDV4	TRGV1	TRGJ2	CAVWISSGFHKVF	CGSDIGYATDKLVF	TRDV4	TRDJ1	1	C1(1)
284	TRGV1-CAVWIGTSWVKIF-CGSDIRRDTSSWDTRQMFF-TRDV4	TRGV1	TRGJ4	CAVWIGTSWVKIF	CGSDIRRDTSSWDTRQMFF	TRDV4	TRDJ2	1	C1(1)
639	TRGV4-CSYGSGFHKVF-CASGYRRATDKLVF-TRDV5	TRGV4	TRGJ1	CSYGSGFHKVF	CASGYRRATDKLVF	TRDV5	TRDJ1	1	C1(1)
847	TRGV5-CACWDSSGFHKVF-CALWEPIGGIRATDKLVF-TRAV15N-1	TRGV5	TRGJ1	CACWDSSGFHKVF	CALWEPIGGIRATDKLVF	TRAV15N-1	TRDJ1	1	C4(1)
644	TRGV4-CSYGSSGFHKVF-CASGYAYRRDTTDKLVF-TRDV5	TRGV4	TRGJ1	CSYGSSGFHKVF	CASGYAYRRDTTDKLVF	TRDV5	TRDJ1	1	C1(1)
742	TRGV4-CSYGYSSGFHKVF-CASGYRDTTDKLVF-TRDV5	TRGV4	TRGJ1	CSYGYSSGFHKVF	CASGYRDTTDKLVF	TRDV5	TRDJ1	1	C1(1)
748	TRGV4-CSYGYSSGFHKVF-CASGYRRDTWDTRQMFF-TRDV5	TRGV4	TRGJ1	CSYGYSSGFHKVF	CASGYRRDTWDTRQMFF	TRDV5	TRDJ2	1	C1(1)
620	TRGV4-CSYGCSGFHKVF-CASGYRRDTDKLVF-TRDV5	TRGV4	TRGJ1	CSYGCSGFHKVF	CASGYRRDTDKLVF	TRDV5	TRDJ1	1	C4(1)
727	TRGV4-CSYGYSSGFHKVF-CASGSEGATDKLVF-TRDV5	TRGV4	TRGJ1	CSYGYSSGFHKVF	CASGSEGATDKLVF	TRDV5	TRDJ1	1	C4(1)
848	TRGV5-CACWDSSGFHKVF-CALWESGGIRATDKLVF-TRAV15N-1	TRGV5	TRGJ1	CACWDSSGFHKVF	CALWESGGIRATDKLVF	TRAV15N-1	TRDJ1	1	C4(1)
747	TRGV4-CSYGYSSGFHKVF-CASGYRRDTTTDKLVF-TRDV5	TRGV4	TRGJ1	CSYGYSSGFHKVF	CASGYRRDTTTDKLVF	TRDV5	TRDJ1	1	C4(1)
622	TRGV4-CSYGFSSGFHKVF-CASGIGGIRADKLVF-TRDV5	TRGV4	TRGJ1	CSYGFSSGFHKVF	CASGIGGIRADKLVF	TRDV5	TRDJ1	1	C2(1)
623	TRGV4-CSYGHSSGFHKVF-CASGSHRRATDKLVF-TRDV5	TRGV4	TRGJ1	CSYGHSSGFHKVF	CASGSHRRATDKLVF	TRDV5	TRDJ1	1	C2(1)
624	TRGV4-CSYGHSSGFHKVF-CASGYIGGIRATDKLVF-TRDV5	TRGV4	TRGJ1	CSYGHSSGFHKVF	CASGYIGGIRATDKLVF	TRDV5	TRDJ1	1	C7(1)
625	TRGV4-CSYGLYSSGFHKVF-CASGSEGYATDKLVF-TRDV5	TRGV4	TRGJ1	CSYGLYSSGFHKVF	CASGSEGYATDKLVF	TRDV5	TRDJ1	1	C2(1)
630	TRGV4-CSYGPYSSGFHKVF-CASEGYDTDKLVF-TRDV5	TRGV4	TRGJ1	CSYGPYSSGFHKVF	CASEGYDTDKLVF	TRDV5	TRDJ1	1	C2(1)
631	TRGV4-CSYGPYSSGFHKVF-CASGYRRDTTDKLVF-TRDV5	TRGV4	TRGJ1	CSYGPYSSGFHKVF	CASGYRRDTTDKLVF	TRDV5	TRDJ1	1	C7(1)
645	TRGV4-CSYGSSGFHKVF-CASGYRRDTDKLVF-TRDV5	TRGV4	TRGJ1	CSYGSSGFHKVF	CASGYRRDTDKLVF	TRDV5	TRDJ1	1	C5(1)
647	TRGV4-CSYGSSYSSGFHKVF-CASGYRGGGTDKLVF-TRDV5	TRGV4	TRGJ1	CSYGSSYSSGFHKVF	CASGYRGGGTDKLVF	TRDV5	TRDJ1	1	C2(1)
648	TRGV4-CSYGYSGFHKVF-CASGYTEGYDKLVF-TRDV5	TRGV4	TRGJ1	CSYGYSGFHKVF	CASGYTEGYDKLVF	TRDV5	TRDJ1	1	C2(1)
723	TRGV4-CSYGYSSGFHKVF-CASGDTDKLVF-TRDV5	TRGV4	TRGJ1	CSYGYSSGFHKVF	CASGDTDKLVF	TRDV5	TRDJ1	1	C10(1)
724	TRGV4-CSYGYSSGFHKVF-CASGGGIRATDKLVF-TRDV5	TRGV4	TRGJ1	CSYGYSSGFHKVF	CASGGGIRATDKLVF	TRDV5	TRDJ1	1	C2(1)
725	TRGV4-CSYGYSSGFHKVF-CASGRDTDKLVF-TRDV5	TRGV4	TRGJ1	CSYGYSSGFHKVF	CASGRDTDKLVF	TRDV5	TRDJ1	1	C2(1)
726	TRGV4-CSYGYSSGFHKVF-CASGRDTTDKLVF-TRDV5	TRGV4	TRGJ1	CSYGYSSGFHKVF	CASGRDTTDKLVF	TRDV5	TRDJ1	1	C5(1)
825	TRGV5-CACWDSSGFHKVF-CALWEGGIRADKLVF-TRAV15N-1	TRGV5	TRGJ1	CACWDSSGFHKVF	CALWEGGIRADKLVF	TRAV15N-1	TRDJ1	1	C2(1)
728	TRGV4-CSYGYSSGFHKVF-CASGSEGYTDKLVF-TRDV5	TRGV4	TRGJ1	CSYGYSSGFHKVF	CASGSEGYTDKLVF	TRDV5	TRDJ1	1	C2(1)
729	TRGV4-CSYGYSSGFHKVF-CASGSNIGGIRATDKLVF-TRDV5	TRGV4	TRGJ1	CSYGYSSGFHKVF	CASGSNIGGIRATDKLVF	TRDV5	TRDJ1	1	C2(1)
730	TRGV4-CSYGYSSGFHKVF-CASGYEGYSWDTRQMFF-TRDV5	TRGV4	TRGJ1	CSYGYSSGFHKVF	CASGYEGYSWDTRQMFF	TRDV5	TRDJ2	1	C7(1)
731	TRGV4-CSYGYSSGFHKVF-CASGYGGIRATDKLVF-TRDV5	TRGV4	TRGJ1	CSYGYSSGFHKVF	CASGYGGIRATDKLVF	TRDV5	TRDJ1	1	C10(1)
826	TRGV5-CACWDSSGFHKVF-CALWEHIGGATDKLVF-TRAV15N-1	TRGV5	TRGJ1	CACWDSSGFHKVF	CALWEHIGGATDKLVF	TRAV15N-1	TRDJ1	1	C6(1)
829	TRGV5-CACWDSSGFHKVF-CALWEIGGIATDKLVF-TRAV15N-1	TRGV5	TRGJ1	CACWDSSGFHKVF	CALWEIGGIATDKLVF	TRAV15N-1	TRDJ1	1	C2(1)
732	TRGV4-CSYGYSSGFHKVF-CASGYGIGGIRATDKLVF-TRDV5	TRGV4	TRGJ1	CSYGYSSGFHKVF	CASGYGIGGIRATDKLVF	TRDV5	TRDJ1	1	C2(1)
733	TRGV4-CSYGYSSGFHKVF-CASGYGISEGYELDDKLVF-TRDV5	TRGV4	TRGJ1	CSYGYSSGFHKVF	CASGYGISEGYELDDKLVF	TRDV5	TRDJ1	1	C7(1)
831	TRGV5-CACWDSSGFHKVF-CALWELAEGYDKLVF-TRAV15N-1	TRGV5	TRGJ1	CACWDSSGFHKVF	CALWELAEGYDKLVF	TRAV15N-1	TRDJ1	1	C5(1)
734	TRGV4-CSYGYSSGFHKVF-CASGYIGGDKLVF-TRDV5	TRGV4	TRGJ1	CSYGYSSGFHKVF	CASGYIGGDKLVF	TRDV5	TRDJ1	1	C5(1)
735	TRGV4-CSYGYSSGFHKVF-CASGYIGGIRGTDKLVF-TRDV5	TRGV4	TRGJ1	CSYGYSSGFHKVF	CASGYIGGIRGTDKLVF	TRDV5	TRDJ1	1	C7(1)
736	TRGV4-CSYGYSSGFHKVF-CASGYIGGIRTDKLVF-TRDV5	TRGV4	TRGJ1	CSYGYSSGFHKVF	CASGYIGGIRTDKLVF	TRDV5	TRDJ1	1	C5(1)
836	TRGV5-CACWDSSGFHKVF-CALWELGDTTDKLVF-TRAV15N-1	TRGV5	TRGJ1	CACWDSSGFHKVF	CALWELGDTTDKLVF	TRAV15N-1	TRDJ1	1	C10(1)
737	TRGV4-CSYGYSSGFHKVF-CASGYIGGTDKLVF-TRDV5	TRGV4	TRGJ1	CSYGYSSGFHKVF	CASGYIGGTDKLVF	TRDV5	TRDJ1	1	C2(1)
738	TRGV4-CSYGYSSGFHKVF-CASGYIGGTTDKLVF-TRDV5	TRGV4	TRGJ1	CSYGYSSGFHKVF	CASGYIGGTTDKLVF	TRDV5	TRDJ1	1	C7(1)
739	TRGV4-CSYGYSSGFHKVF-CASGYIGIRTDKLVF-TRDV5	TRGV4	TRGJ1	CSYGYSSGFHKVF	CASGYIGIRTDKLVF	TRDV5	TRDJ1	1	C2(1)
368	TRGV1-CAVWSGTSWVKIF-CGSDRRDTSSWDTRQMFF-TRDV4	TRGV1	TRGJ4	CAVWSGTSWVKIF	CGSDRRDTSSWDTRQMFF	TRDV4	TRDJ2	1	C1(1)
837	TRGV5-CACWDSSGFHKVF-CALWELGGIPTDKLVF-TRAV15N-1	TRGV5	TRGJ1	CACWDSSGFHKVF	CALWELGGIPTDKLVF	TRAV15N-1	TRDJ1	1	C5(1)
740	TRGV4-CSYGYSSGFHKVF-CASGYIRATDKLVF-TRDV5	TRGV4	TRGJ1	CSYGYSSGFHKVF	CASGYIRATDKLVF	TRDV5	TRDJ1	1	C2(1)
741	TRGV4-CSYGYSSGFHKVF-CASGYNGGIRATDKLVF-TRDV5	TRGV4	TRGJ1	CSYGYSSGFHKVF	CASGYNGGIRATDKLVF	TRDV5	TRDJ1	1	C2(1)
743	TRGV4-CSYGYSSGFHKVF-CASGYRGIRATDKLVF-TRDV5	TRGV4	TRGJ1	CSYGYSSGFHKVF	CASGYRGIRATDKLVF	TRDV5	TRDJ1	1	C2(1)
838	TRGV5-CACWDSSGFHKVF-CALWELGGIRDKLVF-TRAV15N-1	TRGV5	TRGJ1	CACWDSSGFHKVF	CALWELGGIRDKLVF	TRAV15N-1	TRDJ1	1	C2(1)
744	TRGV4-CSYGYSSGFHKVF-CASGYRRDNTDKLVF-TRDV5	TRGV4	TRGJ1	CSYGYSSGFHKVF	CASGYRRDNTDKLVF	TRDV5	TRDJ1	1	C2(1)
745	TRGV4-CSYGYSSGFHKVF-CASGYRRDTSSWDTRQMFF-TRDV5	TRGV4	TRGJ1	CSYGYSSGFHKVF	CASGYRRDTSSWDTRQMFF	TRDV5	TRDJ2	1	C6(1)
285	TRGV1-CAVWIGTSWVKIF-CGSDRRDTSSWDTRQMFF-TRDV4	TRGV1	TRGJ4	CAVWIGTSWVKIF	CGSDRRDTSSWDTRQMFF	TRDV4	TRDJ2	1	C3(1)
840	TRGV5-CACWDSSGFHKVF-CALWELRDTTDKLVF-TRAV15N-1	TRGV5	TRGJ1	CACWDSSGFHKVF	CALWELRDTTDKLVF	TRAV15N-1	TRDJ1	1	C6(1)
299	TRGV1-CAVWINGTSWVKIF-CGSDRRDTSSWDTRQMFF-TRDV4	TRGV1	TRGJ4	CAVWINGTSWVKIF	CGSDRRDTSSWDTRQMFF	TRDV4	TRDJ2	1	C0(1)
746	TRGV4-CSYGYSSGFHKVF-CASGYRRDTSTDKLVF-TRDV5	TRGV4	TRGJ1	CSYGYSSGFHKVF	CASGYRRDTSTDKLVF	TRDV5	TRDJ1	1	C7(1)
749	TRGV4-CSYGYSSGFHKVF-CASGYRTDKLVF-TRDV5	TRGV4	TRGJ1	CSYGYSSGFHKVF	CASGYRTDKLVF	TRDV5	TRDJ1	1	C2(1)
342	TRGV1-CAVWITGTSWVKIF-CGSDRRDTSSWDTRQMFF-TRDV4	TRGV1	TRGJ4	CAVWITGTSWVKIF	CGSDRRDTSSWDTRQMFF	TRDV4	TRDJ2	1	C2(1)
841	TRGV5-CACWDSSGFHKVF-CALWELSEGYELVF-TRAV15N-1	TRGV5	TRGJ1	CACWDSSGFHKVF	CALWELSEGYELVF	TRAV15N-1	TRDJ1	1	C10(1)
842	TRGV5-CACWDSSGFHKVF-CALWELSEGYTDKLVF-TRAV15N-1	TRGV5	TRGJ1	CACWDSSGFHKVF	CALWELSEGYTDKLVF	TRAV15N-1	TRDJ1	1	C7(1)
750	TRGV4-CSYGYSSGFHKVF-CASRRDTDKLVF-TRDV5	TRGV4	TRGJ1	CSYGYSSGFHKVF	CASRRDTDKLVF	TRDV5	TRDJ1	1	C2(1)
844	TRGV5-CACWDSSGFHKVF-CALWELVGGIRDKLVF-TRAV15N-1	TRGV5	TRGJ1	CACWDSSGFHKVF	CALWELVGGIRDKLVF	TRAV15N-1	TRDJ1	1	C7(1)
845	TRGV5-CACWDSSGFHKVF-CALWELYRRDTSDKLVF-TRAV15N-1	TRGV5	TRGJ1	CACWDSSGFHKVF	CALWELYRRDTSDKLVF	TRAV15N-1	TRDJ1	1	C2(1)
356	TRGV1-CAVWRSGTSWVKIF-CGSDRRDTSSWDTRQMFF-TRDV4	TRGV1	TRGJ4	CAVWRSGTSWVKIF	CGSDRRDTSSWDTRQMFF	TRDV4	TRDJ2	1	C8(1)
849	TRGV5-CACWDSSGFHKVF-CALWEYRRDTTDKLVF-TRAV15N-1	TRGV5	TRGJ1	CACWDSSGFHKVF	CALWEYRRDTTDKLVF	TRAV15N-1	TRDJ1	1	C7(1)
308	TRGV1-CAVWINSGTSWVKIF-CGSDRRDTSWDTRQMFF-TRDV4	TRGV1	TRGJ4	CAVWINSGTSWVKIF	CGSDRRDTSWDTRQMFF	TRDV4	TRDJ2	1	C1(1)
932	TRGV5-CACWGSGFHKVF-CALWELGRDATDKLVF-TRAV15N-1	TRGV5	TRGJ1	CACWGSGFHKVF	CALWELGRDATDKLVF	TRAV15N-1	TRDJ1	1	C1(1)
975	TRGV5-CLLGYSSGFHKVF-CALWELETEGYDTDKLVF-TRAV15N-1	TRGV5	TRGJ1	CLLGYSSGFHKVF	CALWELETEGYDTDKLVF	TRAV15N-1	TRDJ1	1	C4(1)
936	TRGV5-CACWVSSGFHKVF-CALWEIGGIRATDKLVF-TRAV15N-1	TRGV5	TRGJ1	CACWVSSGFHKVF	CALWEIGGIRATDKLVF	TRAV15N-1	TRDJ1	1	C5(1)
952	TRGV5-CLLGSSSGFHKVF-CALWELARRDTTDKLVF-TRAV15N-1	TRGV5	TRGJ1	CLLGSSSGFHKVF	CALWELARRDTTDKLVF	TRAV15N-1	TRDJ1	1	C2(1)
953	TRGV5-CLLGSSSGFHKVF-CALWELAYRRDTTDKLVF-TRAV15N-1	TRGV5	TRGJ1	CLLGSSSGFHKVF	CALWELAYRRDTTDKLVF	TRAV15N-1	TRDJ1	1	C7(1)
399	TRGV1-CSLDKSGTSWVKIF-CGSDRRDTWDTRQMFF-TRDV4	TRGV1	TRGJ4	CSLDKSGTSWVKIF	CGSDRRDTWDTRQMFF	TRDV4	TRDJ2	1	C0(1)
954	TRGV5-CLLGSSSGFHKVF-CALWELRDTDKLVF-TRAV15N-1	TRGV5	TRGJ1	CLLGSSSGFHKVF	CALWELRDTDKLVF	TRAV15N-1	TRDJ1	1	C3(1)
357	TRGV1-CAVWRSGTSWVKIF-CGSDRSSWDTRQMFF-TRDV4	TRGV1	TRGJ4	CAVWRSGTSWVKIF	CGSDRSSWDTRQMFF	TRDV4	TRDJ2	1	C1(1)
286	TRGV1-CAVWIGTSWVKIF-CGSERDTSSWDTRQMFF-TRDV4	TRGV1	TRGJ4	CAVWIGTSWVKIF	CGSERDTSSWDTRQMFF	TRDV4	TRDJ2	1	C1(1)
787	TRGV5-CACWDLSSGFHKVF-CAMREGRRDTDKLVF-TRAV16N	TRGV5	TRGJ1	CACWDLSSGFHKVF	CAMREGRRDTDKLVF	TRAV16N	TRDJ1	1	C4(1)
321	TRGV1-CAVWISGTSWVKIF-CILIGGIRATDKLVF-TRAV21/DV12	TRGV1	TRGJ4	CAVWISGTSWVKIF	CILIGGIRATDKLVF	TRAV21/DV12	TRDJ1	1	C3(1)
324	TRGV1-CAVWISTSWVKIF-CILRVAGGIRATDKLVF-TRAV21/DV12	TRGV1	TRGJ4	CAVWISTSWVKIF	CILRVAGGIRATDKLVF	TRAV21/DV12	TRDJ1	1	C4(1)
300	TRGV1-CAVWINGTSWVKIF-CILRVGGIRATDKLVF-TRAV21/DV12	TRGV1	TRGJ4	CAVWINGTSWVKIF	CILRVGGIRATDKLVF	TRAV21/DV12	TRDJ1	1	C4(1)
773	TRGV5-CACCSSGFHKVF-CAMREGYATDKLVF-TRAV16N	TRGV5	TRGJ1	CACCSSGFHKVF	CAMREGYATDKLVF	TRAV16N	TRDJ1	1	C2(1)
802	TRGV5-CACWDRSGFHKVF-CAMREGRRDTDKLVF-TRAV16N	TRGV5	TRGJ1	CACWDRSGFHKVF	CAMREGRRDTDKLVF	TRAV16N	TRDJ1	1	C4(1)
343	TRGV1-CAVWITGTSWVKIF-CILRVVAYIGGIRATDKLVF-TRAV21/DV12	TRGV1	TRGJ4	CAVWITGTSWVKIF	CILRVVAYIGGIRATDKLVF	TRAV21/DV12	TRDJ1	1	C5(1)
861	TRGV5-CACWDSSGFHKVF-CAMREGRRDATDKLVF-TRAV16N	TRGV5	TRGJ1	CACWDSSGFHKVF	CAMREGRRDATDKLVF	TRAV16N	TRDJ1	1	C1(1)
371	TRGV1-CAVWTGTSWVKIF-CILRYIGGIRATDKLVF-TRAV21/DV12	TRGV1	TRGJ4	CAVWTGTSWVKIF	CILRYIGGIRATDKLVF	TRAV21/DV12	TRDJ1	1	C4(1)
203	TRGV1-CSLDSSGFHKVF-CILRYRRDATDKLVF-TRAV21/DV12	TRGV1	TRGJ2	CSLDSSGFHKVF	CILRYRRDATDKLVF	TRAV21/DV12	TRDJ1	1	C4(1)
210	TRGV1-CAVWIGSGTSWVKIF-CVLSIGGIRADKLVF-TRAV13-5	TRGV1	TRGJ4	CAVWIGSGTSWVKIF	CVLSIGGIRADKLVF	TRAV13-5	TRDJ1	1	C4(1)
287	TRGV1-CAVWIGTSWVKIF-CVLSIGGIRATDKLVF-TRAV13-5	TRGV1	TRGJ4	CAVWIGTSWVKIF	CVLSIGGIRATDKLVF	TRAV13-5	TRDJ1	1	C1(1)
863	TRGV5-CACWDSSGFHKVF-CAMRERDTDKLVF-TRAV16N	TRGV5	TRGJ1	CACWDSSGFHKVF	CAMRERDTDKLVF	TRAV16N	TRDJ1	1	C1(1)
860	TRGV5-CACWDSSGFHKVF-CAMREGRRATDKLVF-TRAV16N	TRGV5	TRGJ1	CACWDSSGFHKVF	CAMREGRRATDKLVF	TRAV16N	TRDJ1	1	C4(1)
312	TRGV1-CAVWIRSGTSWVKIF-CVLSIGGIRATDKLVF-TRAV13-5	TRGV1	TRGJ4	CAVWIRSGTSWVKIF	CVLSIGGIRATDKLVF	TRAV13-5	TRDJ1	1	C3(1)
865	TRGV5-CACWDSSGFHKVF-CAMRVGGIRATDKLVF-TRAV16N	TRGV5	TRGJ1	CACWDSSGFHKVF	CAMRVGGIRATDKLVF	TRAV16N	TRDJ1	1	C4(1)
857	TRGV5-CACWDSSGFHKVF-CAMRE-TRAV16N	TRGV5	TRGJ1	CACWDSSGFHKVF	CAMRE	TRAV16N	TRDJ1	1	C9(1)
858	TRGV5-CACWDSSGFHKVF-CAMREAYRRDATDKLVF-TRAV16N	TRGV5	TRGJ1	CACWDSSGFHKVF	CAMREAYRRDATDKLVF	TRAV16N	TRDJ1	1	C2(1)
859	TRGV5-CACWDSSGFHKVF-CAMREGGGIPTDKLVF-TRAV16N	TRGV5	TRGJ1	CACWDSSGFHKVF	CAMREGGGIPTDKLVF	TRAV16N	TRDJ1	1	C2(1)
862	TRGV5-CACWDSSGFHKVF-CAMREGRRDTTDKLVF-TRAV16N	TRGV5	TRGJ1	CACWDSSGFHKVF	CAMREGRRDTTDKLVF	TRAV16N	TRDJ1	1	C2(1)
864	TRGV5-CACWDSSGFHKVF-CAMRVGGGIRATDKLVF-TRAV16N	TRGV5	TRGJ1	CACWDSSGFHKVF	CAMRVGGGIRATDKLVF	TRAV16N	TRDJ1	1	C3(1)
955	TRGV5-CLLGSSSGFHKVF-CAMSGGIRATDKLVF-TRAV16N	TRGV5	TRGJ1	CLLGSSSGFHKVF	CAMSGGIRATDKLVF	TRAV16N	TRDJ1	1	C4(1)
977	TRGV5-CLLGYSSGFHKVF-CAMRDIGGIRATDKLVF-TRAV16N	TRGV5	TRGJ1	CLLGYSSGFHKVF	CAMRDIGGIRATDKLVF	TRAV16N	TRDJ1	1	C5(1)
926	TRGV5-CACWDSSGFHKVF-CILRVGIRATDKLVF-TRAV21/DV12	TRGV5	TRGJ1	CACWDSSGFHKVF	CILRVGIRATDKLVF	TRAV21/DV12	TRDJ1	1	C1(1)
927	TRGV5-CACWDSSGFHKVF-CILRVRRDTTDKLVF-TRAV21/DV12	TRGV5	TRGJ1	CACWDSSGFHKVF	CILRVRRDTTDKLVF	TRAV21/DV12	TRDJ1	1	C2(1)
897	TRGV5-CACWDSSGFHKVF-CAVDIGGIRATDKLVF-TRAV3-1	TRGV5	TRGJ1	CACWDSSGFHKVF	CAVDIGGIRATDKLVF	TRAV3-1	TRDJ1	1	C2(1)
945	TRGV5-CLLGSSSGFHKVF-CAASEGYEHKLVF-TRAV4D-4	TRGV5	TRGJ1	CLLGSSSGFHKVF	CAASEGYEHKLVF	TRAV4D-4	TRDJ1	1	C3(1)
984	TRGV5-CLLVSGFHKVF-CAAEASEGYADKLVF-TRAV4D-4	TRGV5	TRGJ1	CLLVSGFHKVF	CAAEASEGYADKLVF	TRAV4D-4	TRDJ1	1	C5(1)
812	TRGV5-CACWDSSGFHKVF-CALGYRRDTTDKLVF-TRAV6D-7	TRGV5	TRGJ1	CACWDSSGFHKVF	CALGYRRDTTDKLVF	TRAV6D-7	TRDJ1	1	C1(1)
959	TRGV5-CLLGSSSGFHKVF-CATGIRATDKLVF-TRAV8D-2	TRGV5	TRGJ1	CLLGSSSGFHKVF	CATGIRATDKLVF	TRAV8D-2	TRDJ1	1	C1(1)
898	TRGV5-CACWDSSGFHKVF-CGGISEGYTDKLVF-TRDV1	TRGV5	TRGJ1	CACWDSSGFHKVF	CGGISEGYTDKLVF	TRDV1	TRDJ1	1	C10(1)
752	TRGV4-CSYGYSSGFHKVF-CAYRRDTDKLVF-TRDV5	TRGV4	TRGJ1	CSYGYSSGFHKVF	CAYRRDTDKLVF	TRDV5	TRDJ1	1	C2(1)
799	TRGV5-CACWDRSGFHKVF-CALMERRDTTDKLVF-TRDV2-2	TRGV5	TRGJ1	CACWDRSGFHKVF	CALMERRDTTDKLVF	TRDV2-2	TRDJ1	1	C1(1)
813	TRGV5-CACWDSSGFHKVF-CALMEHIGGIRATDKLVF-TRDV2-2	TRGV5	TRGJ1	CACWDSSGFHKVF	CALMEHIGGIRATDKLVF	TRDV2-2	TRDJ1	1	C1(1)
753	TRGV4-CSYGYSSGFHKVF-CAYRRDTTDKLVF-TRDV5	TRGV4	TRGJ1	CSYGYSSGFHKVF	CAYRRDTTDKLVF	TRDV5	TRDJ1	1	C2(1)
814	TRGV5-CACWDSSGFHKVF-CALMERAEGPWDTRQMFF-TRDV2-2	TRGV5	TRGJ1	CACWDSSGFHKVF	CALMERAEGPWDTRQMFF	TRDV2-2	TRDJ2	1	C1(1)
769	TRGV4-CSYSSGFHKVF-CASGYRRDATDKLVF-TRDV5	TRGV4	TRGJ1	CSYSSGFHKVF	CASGYRRDATDKLVF	TRDV5	TRDJ1	1	C2(1)
818	TRGV5-CACWDSSGFHKVF-CALMERRDTTDKLVF-TRDV2-2	TRGV5	TRGJ1	CACWDSSGFHKVF	CALMERRDTTDKLVF	TRDV2-2	TRDJ1	1	C1(1)
819	TRGV5-CACWDSSGFHKVF-CALMERVGGIRATDKLVF-TRDV2-2	TRGV5	TRGJ1	CACWDSSGFHKVF	CALMERVGGIRATDKLVF	TRDV2-2	TRDJ1	1	C1(1)
816	TRGV5-CACWDSSGFHKVF-CALMERHIGGIRATDKLVF-TRDV2-2	TRGV5	TRGJ1	CACWDSSGFHKVF	CALMERHIGGIRATDKLVF	TRDV2-2	TRDJ1	1	C4(1)
808	TRGV5-CACWDSSGFHKVF-CAIGGIRATDKLVF-TRDV2-2	TRGV5	TRGJ1	CACWDSSGFHKVF	CAIGGIRATDKLVF	TRDV2-2	TRDJ1	1	C2(1)
815	TRGV5-CACWDSSGFHKVF-CALMERGGATDKLVF-TRDV2-2	TRGV5	TRGJ1	CACWDSSGFHKVF	CALMERGGATDKLVF	TRDV2-2	TRDJ1	1	C2(1)
770	TRGV4-CSYSSGFHKVF-CASGYRRDTDKLVF-TRDV5	TRGV4	TRGJ1	CSYSSGFHKVF	CASGYRRDTDKLVF	TRDV5	TRDJ1	1	C2(1)
817	TRGV5-CACWDSSGFHKVF-CALMERRDTATDKLVF-TRDV2-2	TRGV5	TRGJ1	CACWDSSGFHKVF	CALMERRDTATDKLVF	TRDV2-2	TRDJ1	1	C2(1)
938	TRGV5-CLLDSSGFHKVF-CALMERRDTTDKLVF-TRDV2-2	TRGV5	TRGJ1	CLLDSSGFHKVF	CALMERRDTTDKLVF	TRDV2-2	TRDJ1	1	C1(1)
943	TRGV5-CLLGSSFHKVF-CALMERSEGYATDKLVF-TRDV2-2	TRGV5	TRGJ1	CLLGSSFHKVF	CALMERSEGYATDKLVF	TRDV2-2	TRDJ1	1	C1(1)
973	TRGV5-CLLGYSSGFHKVF-CALMERGGIRATDKLVF-TRDV2-2	TRGV5	TRGJ1	CLLGYSSGFHKVF	CALMERGGIRATDKLVF	TRDV2-2	TRDJ1	1	C1(1)
974	TRGV5-CLLGYSSGFHKVF-CALMERGIRATDKLVF-TRDV2-2	TRGV5	TRGJ1	CLLGYSSGFHKVF	CALMERGIRATDKLVF	TRDV2-2	TRDJ1	1	C1(1)
949	TRGV5-CLLGSSSGFHKVF-CALMERGIRADKLVF-TRDV2-2	TRGV5	TRGJ1	CLLGSSSGFHKVF	CALMERGIRADKLVF	TRDV2-2	TRDJ1	1	C5(1)
950	TRGV5-CLLGSSSGFHKVF-CALMERGIRATDKLVF-TRDV2-2	TRGV5	TRGJ1	CLLGSSSGFHKVF	CALMERGIRATDKLVF	TRDV2-2	TRDJ1	1	C6(1)
951	TRGV5-CLLGSSSGFHKVF-CALMERRRDTDKLVF-TRDV2-2	TRGV5	TRGJ1	CLLGSSSGFHKVF	CALMERRRDTDKLVF	TRDV2-2	TRDJ1	1	C2(1)
784	TRGV5-CACWDLDSSGFHKVF-CGSDIIGGIRSWDTRQMFF-TRDV4	TRGV5	TRGJ1	CACWDLDSSGFHKVF	CGSDIIGGIRSWDTRQMFF	TRDV4	TRDJ2	1	C4(1)
785	TRGV5-CACWDLDSSGFHKVF-CGSDRRDTSSWDTRQMFF-TRDV4	TRGV5	TRGJ1	CACWDLDSSGFHKVF	CGSDRRDTSSWDTRQMFF	TRDV4	TRDJ2	1	C4(1)
777	TRGV5-CACWDGFHKVF-CGSDIGGSSWDTRQMFF-TRDV4	TRGV5	TRGJ1	CACWDGFHKVF	CGSDIGGSSWDTRQMFF	TRDV4	TRDJ2	1	C3(1)
792	TRGV5-CACWDLSSGFHKVF-CGSDIGGIPTDKLVF-TRDV4	TRGV5	TRGJ1	CACWDLSSGFHKVF	CGSDIGGIPTDKLVF	TRDV4	TRDJ1	1	C3(1)
797	TRGV5-CACWDLYSSGFHKVF-CGSDIGGSSWDTRQMFF-TRDV4	TRGV5	TRGJ1	CACWDLYSSGFHKVF	CGSDIGGSSWDTRQMFF	TRDV4	TRDJ2	1	C3(1)
804	TRGV5-CACWDRSGFHKVF-CGSDRRDSSWDTRQMFF-TRDV4	TRGV5	TRGJ1	CACWDRSGFHKVF	CGSDRRDSSWDTRQMFF	TRDV4	TRDJ2	1	C3(1)
903	TRGV5-CACWDSSGFHKVF-CGSDIG-TRDV4	TRGV5	TRGJ1	CACWDSSGFHKVF	CGSDIG	TRDV4	TRDJ1	1	C1(1)
905	TRGV5-CACWDSSGFHKVF-CGSDIGGILDTRQMFF-TRDV4	TRGV5	TRGJ1	CACWDSSGFHKVF	CGSDIGGILDTRQMFF	TRDV4	TRDJ2	1	C1(1)
919	TRGV5-CACWDSSGFHKVF-CGSDIYRRDTSWDTRQMFF-TRDV4	TRGV5	TRGJ1	CACWDSSGFHKVF	CGSDIYRRDTSWDTRQMFF	TRDV4	TRDJ2	1	C1(1)
904	TRGV5-CACWDSSGFHKVF-CGSDIGGATDKLVF-TRDV4	TRGV5	TRGJ1	CACWDSSGFHKVF	CGSDIGGATDKLVF	TRDV4	TRDJ1	1	C4(1)
913	TRGV5-CACWDSSGFHKVF-CGSDIIGGISSWDTRQMFF-TRDV4	TRGV5	TRGJ1	CACWDSSGFHKVF	CGSDIIGGISSWDTRQMFF	TRDV4	TRDJ2	1	C4(1)
916	TRGV5-CACWDSSGFHKVF-CGSDISEGYGSWDTRQMFF-TRDV4	TRGV5	TRGJ1	CACWDSSGFHKVF	CGSDISEGYGSWDTRQMFF	TRDV4	TRDJ2	1	C4(1)
920	TRGV5-CACWDSSGFHKVF-CGSDMDTSSWDTRQMFF-TRDV4	TRGV5	TRGJ1	CACWDSSGFHKVF	CGSDMDTSSWDTRQMFF	TRDV4	TRDJ2	1	C4(1)
931	TRGV5-CACWESSGFHKVF-CGSDIGGIRSWDTRQMFF-TRDV4	TRGV5	TRGJ1	CACWESSGFHKVF	CGSDIGGIRSWDTRQMFF	TRDV4	TRDJ2	1	C4(1)
899	TRGV5-CACWDSSGFHKVF-CGSDEGYATDKLVF-TRDV4	TRGV5	TRGJ1	CACWDSSGFHKVF	CGSDEGYATDKLVF	TRDV4	TRDJ1	1	C0(1)
900	TRGV5-CACWDSSGFHKVF-CGSDIDIDIGGSSWDTRQMFF-TRDV4	TRGV5	TRGJ1	CACWDSSGFHKVF	CGSDIDIDIGGSSWDTRQMFF	TRDV4	TRDJ2	1	C6(1)
901	TRGV5-CACWDSSGFHKVF-CGSDIDIGGIRATDKLVF-TRDV4	TRGV5	TRGJ1	CACWDSSGFHKVF	CGSDIDIGGIRATDKLVF	TRDV4	TRDJ1	1	C0(1)
902	TRGV5-CACWDSSGFHKVF-CGSDIEGSWDTRQMFF-TRDV4	TRGV5	TRGJ1	CACWDSSGFHKVF	CGSDIEGSWDTRQMFF	TRDV4	TRDJ2	1	C3(1)
906	TRGV5-CACWDSSGFHKVF-CGSDIGGIRAWDTRQMFF-TRDV4	TRGV5	TRGJ1	CACWDSSGFHKVF	CGSDIGGIRAWDTRQMFF	TRDV4	TRDJ2	1	C3(1)
907	TRGV5-CACWDSSGFHKVF-CGSDIGGSSWDTRQMFFGTGIELFVEPRKLFFFFYISMDNL-TRDV4	TRGV5	TRGJ1	CACWDSSGFHKVF	CGSDIGGSSWDTRQMFFGTGIELFVEPRKLFFFFYISMDNL	TRDV4	TRDJ2	1	C0(1)
908	TRGV5-CACWDSSGFHKVF-CGSDIGGSWDTRQMFF-TRDV4	TRGV5	TRGJ1	CACWDSSGFHKVF	CGSDIGGSWDTRQMFF	TRDV4	TRDJ2	1	C3(1)
909	TRGV5-CACWDSSGFHKVF-CGSDIGGTTDKLVF-TRDV4	TRGV5	TRGJ1	CACWDSSGFHKVF	CGSDIGGTTDKLVF	TRDV4	TRDJ1	1	C0(1)
910	TRGV5-CACWDSSGFHKVF-CGSDIGGTWDTRQMFF-TRDV4	TRGV5	TRGJ1	CACWDSSGFHKVF	CGSDIGGTWDTRQMFF	TRDV4	TRDJ2	1	C0(1)
911	TRGV5-CACWDSSGFHKVF-CGSDIGIRSWDTRQMFF-TRDV4	TRGV5	TRGJ1	CACWDSSGFHKVF	CGSDIGIRSWDTRQMFF	TRDV4	TRDJ2	1	C0(1)
912	TRGV5-CACWDSSGFHKVF-CGSDIGISSWDTRQMFF-TRDV4	TRGV5	TRGJ1	CACWDSSGFHKVF	CGSDIGISSWDTRQMFF	TRDV4	TRDJ2	1	C0(1)
914	TRGV5-CACWDSSGFHKVF-CGSDIRSSWDTRQMFF-TRDV4	TRGV5	TRGJ1	CACWDSSGFHKVF	CGSDIRSSWDTRQMFF	TRDV4	TRDJ2	1	C3(1)
915	TRGV5-CACWDSSGFHKVF-CGSDISEGYATDKLVF-TRDV4	TRGV5	TRGJ1	CACWDSSGFHKVF	CGSDISEGYATDKLVF	TRDV4	TRDJ1	1	C3(1)
963	TRGV5-CLLGSSSGFHKVF-CGSDRRDTSSWDTRQMFF-TRDV4	TRGV5	TRGJ1	CLLGSSSGFHKVF	CGSDRRDTSSWDTRQMFF	TRDV4	TRDJ2	1	C4(1)
917	TRGV5-CACWDSSGFHKVF-CGSDISESSWDTRQMFF-TRDV4	TRGV5	TRGJ1	CACWDSSGFHKVF	CGSDISESSWDTRQMFF	TRDV4	TRDJ2	1	C0(1)
918	TRGV5-CACWDSSGFHKVF-CGSDIYRRDSWDTRQMFF-TRDV4	TRGV5	TRGJ1	CACWDSSGFHKVF	CGSDIYRRDSWDTRQMFF	TRDV4	TRDJ2	1	C0(1)
961	TRGV5-CLLGSSSGFHKVF-CGSDIGGIYRQTRLWTRNPSDCGTK-TRDV4	TRGV5	TRGJ1	CLLGSSSGFHKVF	CGSDIGGIYRQTRLWTRNPSDCGTK	TRDV4	TRDJ1	1	C1(1)
921	TRGV5-CACWDSSGFHKVF-CGSDRRDSWDTRQMFF-TRDV4	TRGV5	TRGJ1	CACWDSSGFHKVF	CGSDRRDSWDTRQMFF	TRDV4	TRDJ2	1	C0(1)
922	TRGV5-CACWDSSGFHKVF-CGSDRRDTPWDTRQMFF-TRDV4	TRGV5	TRGJ1	CACWDSSGFHKVF	CGSDRRDTPWDTRQMFF	TRDV4	TRDJ2	1	C2(1)
923	TRGV5-CACWDSSGFHKVF-CGSDRRDTTDKLVF-TRDV4	TRGV5	TRGJ1	CACWDSSGFHKVF	CGSDRRDTTDKLVF	TRDV4	TRDJ1	1	C3(1)
924	TRGV5-CACWDSSGFHKVF-CGSDRRDTWDTRQMFF-TRDV4	TRGV5	TRGJ1	CACWDSSGFHKVF	CGSDRRDTWDTRQMFF	TRDV4	TRDJ2	1	C0(1)
925	TRGV5-CACWDSSGFHKVF-CGSERDTSSWDTRQMFF-TRDV4	TRGV5	TRGJ1	CACWDSSGFHKVF	CGSERDTSSWDTRQMFF	TRDV4	TRDJ2	1	C5(1)
962	TRGV5-CLLGSSSGFHKVF-CGSDISEGYSWDTRQMFF-TRDV4	TRGV5	TRGJ1	CLLGSSSGFHKVF	CGSDISEGYSWDTRQMFF	TRDV4	TRDJ2	1	C1(1)
964	TRGV5-CLLGSSSGFHKVF-CGSERDTSSWDTRQMFF-TRDV4	TRGV5	TRGJ1	CLLGSSSGFHKVF	CGSERDTSSWDTRQMFF	TRDV4	TRDJ2	1	C1(1)
930	TRGV5-CACWDYSSGFHKVF-CGSDIGGSSWDTRQMFF-TRDV4	TRGV5	TRGJ1	CACWDYSSGFHKVF	CGSDIGGSSWDTRQMFF	TRDV4	TRDJ2	1	C0(1)
935	TRGV5-CACWSSGFHKVF-CGSDIGGSSWDTRQMFF-TRDV4	TRGV5	TRGJ1	CACWSSGFHKVF	CGSDIGGSSWDTRQMFF	TRDV4	TRDJ2	1	C9(1)
939	TRGV5-CLLDSSGFHKVF-CGSDIGGSSWDTRQMFF-TRDV4	TRGV5	TRGJ1	CLLDSSGFHKVF	CGSDIGGSSWDTRQMFF	TRDV4	TRDJ2	1	C3(1)
940	TRGV5-CLLGLYSSGFHKVF-CGSDIGGSSWDTRQMFF-TRDV4	TRGV5	TRGJ1	CLLGLYSSGFHKVF	CGSDIGGSSWDTRQMFF	TRDV4	TRDJ2	1	C3(1)
980	TRGV5-CLLGYSSGFHKVF-CGSDISEGSWDTRQMFF-TRDV4	TRGV5	TRGJ1	CLLGYSSGFHKVF	CGSDISEGSWDTRQMFF	TRDV4	TRDJ2	1	C1(1)
981	TRGV5-CLLGYSSGFHKVF-CGSDIYRRDTSSWDTRQMFF-TRDV4	TRGV5	TRGJ1	CLLGYSSGFHKVF	CGSDIYRRDTSSWDTRQMFF	TRDV4	TRDJ2	1	C1(1)
982	TRGV5-CLLGYSSGFHKVF-CGSDRRDTSWDTRQMFF-TRDV4	TRGV5	TRGJ1	CLLGYSSGFHKVF	CGSDRRDTSWDTRQMFF	TRDV4	TRDJ2	1	C1(1)
960	TRGV5-CLLGSSSGFHKVF-CGSDIGGIRATDKLVF-TRDV4	TRGV5	TRGJ1	CLLGSSSGFHKVF	CGSDIGGIRATDKLVF	TRDV4	TRDJ1	1	C0(1)
965	TRGV5-CLLGSSSSGFHKVF-CGSDIGGSSWDTRQMFF-TRDV4	TRGV5	TRGJ1	CLLGSSSSGFHKVF	CGSDIGGSSWDTRQMFF	TRDV4	TRDJ2	1	C0(1)
969	TRGV5-CLLGSYSSGFHKVF-CGSDIGGSSWDTRQMFF-TRDV4	TRGV5	TRGJ1	CLLGSYSSGFHKVF	CGSDIGGSSWDTRQMFF	TRDV4	TRDJ2	1	C8(1)
983	TRGV5-CLLSSGFHKVF-CGSDIGGSSWDTRQMFF-TRDV4	TRGV5	TRGJ1	CLLSSGFHKVF	CGSDIGGSSWDTRQMFF	TRDV4	TRDJ2	1	C0(1)
985	TRGV5-CACWDSSGFHKVF-CGSDIGGSSWDTRQMFF-TRDV4	TRGV5	TRGJ2	CACWDSSGFHKVF	CGSDIGGSSWDTRQMFF	TRDV4	TRDJ2	1	C9(1)
988	TRGV5-CLLGSGTSWVKIF-CGSDIGGSSWDTRQMFF-TRDV4	TRGV5	TRGJ4	CLLGSGTSWVKIF	CGSDIGGSSWDTRQMFF	TRDV4	TRDJ2	1	C0(1)
994	TRGV6-CACWDSSGFHKVF-CAAIGGIRATDKLVF-TRAV14D-3/DV8	TRGV6	TRGJ1	CACWDSSGFHKVF	CAAIGGIRATDKLVF	TRAV14D-3/DV8	TRDJ1	1	C3(1)
789	TRGV5-CACWDLSSGFHKVF-CASGYIGGIRATDKLVF-TRDV5	TRGV5	TRGJ1	CACWDLSSGFHKVF	CASGYIGGIRATDKLVF	TRDV5	TRDJ1	1	C1(1)
791	TRGV5-CACWDLSSGFHKVF-CASGYIGGIRYRQTRLWTRNPSDCGTK-TRDV5	TRGV5	TRGJ1	CACWDLSSGFHKVF	CASGYIGGIRYRQTRLWTRNPSDCGTK	TRDV5	TRDJ1	1	C1(1)
793	TRGV5-CACWDLVSSGFHKVF-CASGYGGIRATDKLVF-TRDV5	TRGV5	TRGJ1	CACWDLVSSGFHKVF	CASGYGGIRATDKLVF	TRDV5	TRDJ1	1	C1(1)
795	TRGV5-CACWDLYSSGFHKVF-CASGYGGIRDKLVF-TRDV5	TRGV5	TRGJ1	CACWDLYSSGFHKVF	CASGYGGIRDKLVF	TRDV5	TRDJ1	1	C1(1)
788	TRGV5-CACWDLSSGFHKVF-CASGIGGIRATDKLVF-TRDV5	TRGV5	TRGJ1	CACWDLSSGFHKVF	CASGIGGIRATDKLVF	TRDV5	TRDJ1	1	C4(1)
774	TRGV5-CACCSSGFHKVF-CASGYIGGIRATDKLVF-TRDV5	TRGV5	TRGJ1	CACCSSGFHKVF	CASGYIGGIRATDKLVF	TRDV5	TRDJ1	1	C2(1)
776	TRGV5-CACWDGFHKVF-CASGYRRDTTDKLVF-TRDV5	TRGV5	TRGJ1	CACWDGFHKVF	CASGYRRDTTDKLVF	TRDV5	TRDJ1	1	C10(1)
781	TRGV5-CACWDHSSGFHKVF-CASGYIGGIRATDKLVF-TRDV5	TRGV5	TRGJ1	CACWDHSSGFHKVF	CASGYIGGIRATDKLVF	TRDV5	TRDJ1	1	C2(1)
782	TRGV5-CACWDHSSGFHKVF-CASGYRRATDKLVF-TRDV5	TRGV5	TRGJ1	CACWDHSSGFHKVF	CASGYRRATDKLVF	TRDV5	TRDJ1	1	C2(1)
783	TRGV5-CACWDHSSGFHKVF-CASGYRRDTDKLVF-TRDV5	TRGV5	TRGJ1	CACWDHSSGFHKVF	CASGYRRDTDKLVF	TRDV5	TRDJ1	1	C7(1)
803	TRGV5-CACWDRSGFHKVF-CASGYRRDTDKLVF-TRDV5	TRGV5	TRGJ1	CACWDRSGFHKVF	CASGYRRDTDKLVF	TRDV5	TRDJ1	1	C4(1)
790	TRGV5-CACWDLSSGFHKVF-CASGYIGGIRDKLVF-TRDV5	TRGV5	TRGJ1	CACWDLSSGFHKVF	CASGYIGGIRDKLVF	TRDV5	TRDJ1	1	C2(1)
796	TRGV5-CACWDLYSSGFHKVF-CASGYRRDTDKLVF-TRDV5	TRGV5	TRGJ1	CACWDLYSSGFHKVF	CASGYRRDTDKLVF	TRDV5	TRDJ1	1	C2(1)
869	TRGV5-CACWDSSGFHKVF-CASGHIGGIRATDKLVF-TRDV5	TRGV5	TRGJ1	CACWDSSGFHKVF	CASGHIGGIRATDKLVF	TRDV5	TRDJ1	1	C1(1)
871	TRGV5-CACWDSSGFHKVF-CASGISEGYATDKLVF-TRDV5	TRGV5	TRGJ1	CACWDSSGFHKVF	CASGISEGYATDKLVF	TRDV5	TRDJ1	1	C1(1)
884	TRGV5-CACWDSSGFHKVF-CASGYIGGTTDKLVF-TRDV5	TRGV5	TRGJ1	CACWDSSGFHKVF	CASGYIGGTTDKLVF	TRDV5	TRDJ1	1	C1(1)
886	TRGV5-CACWDSSGFHKVF-CASGYKGYDATDKLVF-TRDV5	TRGV5	TRGJ1	CACWDSSGFHKVF	CASGYKGYDATDKLVF	TRDV5	TRDJ1	1	C1(1)
888	TRGV5-CACWDSSGFHKVF-CASGYRDTSSWDTRQMFF-TRDV5	TRGV5	TRGJ1	CACWDSSGFHKVF	CASGYRDTSSWDTRQMFF	TRDV5	TRDJ2	1	C1(1)
889	TRGV5-CACWDSSGFHKVF-CASGYRDTTTDKLVF-TRDV5	TRGV5	TRGJ1	CACWDSSGFHKVF	CASGYRDTTTDKLVF	TRDV5	TRDJ1	1	C1(1)
996	TRGV6-CACWDSSGFHKVF-CAASGGIRATDKLVF-TRAV14D-3/DV8	TRGV6	TRGJ1	CACWDSSGFHKVF	CAASGGIRATDKLVF	TRAV14D-3/DV8	TRDJ1	1	C4(1)
997	TRGV6-CACWDSSGFHKVF-CAAYRRDTSGKLVF-TRAV14D-3/DV8	TRGV6	TRGJ1	CACWDSSGFHKVF	CAAYRRDTSGKLVF	TRAV14D-3/DV8	TRDJ1	1	C2(1)
892	TRGV5-CACWDSSGFHKVF-CASGYRRATDKLVF-TRDV5	TRGV5	TRGJ1	CACWDSSGFHKVF	CASGYRRATDKLVF	TRDV5	TRDJ1	1	C1(1)
868	TRGV5-CACWDSSGFHKVF-CASGEGYATDKLVF-TRDV5	TRGV5	TRGJ1	CACWDSSGFHKVF	CASGEGYATDKLVF	TRDV5	TRDJ1	1	C4(1)
894	TRGV5-CACWDSSGFHKVF-CASGYRRDTSSDKLVF-TRDV5	TRGV5	TRGJ1	CACWDSSGFHKVF	CASGYRRDTSSDKLVF	TRDV5	TRDJ1	1	C1(1)
1024	TRGV6-CACWDSSGFHKVF-CALSELIGGIRATDKLVF-TRAV15D-2/DV6D-2	TRGV6	TRGJ1	CACWDSSGFHKVF	CALSELIGGIRATDKLVF	TRAV15D-2/DV6D-2	TRDJ1	1	C4(1)
1025	TRGV6-CACWDSSGFHKVF-CALSEYRRDTDKLVF-TRAV15D-2/DV6D-2	TRGV6	TRGJ1	CACWDSSGFHKVF	CALSEYRRDTDKLVF	TRAV15D-2/DV6D-2	TRDJ1	1	C1(1)
1023	TRGV6-CACWDSSGFHKVF-CALSDIGGIRATDKLVF-TRAV15D-2/DV6D-2	TRGV6	TRGJ1	CACWDSSGFHKVF	CALSDIGGIRATDKLVF	TRAV15D-2/DV6D-2	TRDJ1	1	C2(1)
876	TRGV5-CACWDSSGFHKVF-CASGWHIGGIRATDKLVF-TRDV5	TRGV5	TRGJ1	CACWDSSGFHKVF	CASGWHIGGIRATDKLVF	TRDV5	TRDJ1	1	C4(1)
990	TRGV6-CACWDISGFHKVF-CALWEIGGIRATDKLVF-TRAV15N-1	TRGV6	TRGJ1	CACWDISGFHKVF	CALWEIGGIRATDKLVF	TRAV15N-1	TRDJ1	1	C1(1)
896	TRGV5-CACWDSSGFHKVF-CASGYRWDTRQMFF-TRDV5	TRGV5	TRGJ1	CACWDSSGFHKVF	CASGYRWDTRQMFF	TRDV5	TRDJ2	1	C1(1)
879	TRGV5-CACWDSSGFHKVF-CASGYGISATDKLVF-TRDV5	TRGV5	TRGJ1	CACWDSSGFHKVF	CASGYGISATDKLVF	TRDV5	TRDJ1	1	C4(1)
887	TRGV5-CACWDSSGFHKVF-CASGYMAGGIRATDKLVF-TRDV5	TRGV5	TRGJ1	CACWDSSGFHKVF	CASGYMAGGIRATDKLVF	TRDV5	TRDJ1	1	C4(1)
999	TRGV6-CACWDSSGFHKVF-CAIGGIRATDKLVF-TRAV15N-1	TRGV6	TRGJ1	CACWDSSGFHKVF	CAIGGIRATDKLVF	TRAV15N-1	TRDJ1	1	C4(1)
1030	TRGV6-CACWDSSGFHKVF-CALWELAGGIRATDKLVF-TRAV15N-1	TRGV6	TRGJ1	CACWDSSGFHKVF	CALWELAGGIRATDKLVF	TRAV15N-1	TRDJ1	1	C4(1)
866	TRGV5-CACWDSSGFHKVF-CASEGYADKLVF-TRDV5	TRGV5	TRGJ1	CACWDSSGFHKVF	CASEGYADKLVF	TRDV5	TRDJ1	1	C2(1)
1026	TRGV6-CACWDSSGFHKVF-CALWEIGGIRADKLVF-TRAV15N-1	TRGV6	TRGJ1	CACWDSSGFHKVF	CALWEIGGIRADKLVF	TRAV15N-1	TRDJ1	1	C1(1)
1027	TRGV6-CACWDSSGFHKVF-CALWEIGGIRATDKLVF-TRAV15N-1	TRGV6	TRGJ1	CACWDSSGFHKVF	CALWEIGGIRATDKLVF	TRAV15N-1	TRDJ1	1	C1(1)
867	TRGV5-CACWDSSGFHKVF-CASGDATDKLVF-TRDV5	TRGV5	TRGJ1	CACWDSSGFHKVF	CASGDATDKLVF	TRDV5	TRDJ1	1	C2(1)
870	TRGV5-CACWDSSGFHKVF-CASGISEGATDKLVF-TRDV5	TRGV5	TRGJ1	CACWDSSGFHKVF	CASGISEGATDKLVF	TRDV5	TRDJ1	1	C2(1)
1028	TRGV6-CACWDSSGFHKVF-CALWELAEGYATDKLVF-TRAV15N-1	TRGV6	TRGJ1	CACWDSSGFHKVF	CALWELAEGYATDKLVF	TRAV15N-1	TRDJ1	1	C1(1)
933	TRGV5-CACWGSGFHKVF-CASGYRRDTATDKLVF-TRDV5	TRGV5	TRGJ1	CACWGSGFHKVF	CASGYRRDTATDKLVF	TRDV5	TRDJ1	1	C1(1)
872	TRGV5-CACWDSSGFHKVF-CASGRDTSSWDTRQMFF-TRDV5	TRGV5	TRGJ1	CACWDSSGFHKVF	CASGRDTSSWDTRQMFF	TRDV5	TRDJ2	1	C5(1)
1029	TRGV6-CACWDSSGFHKVF-CALWELAEGYTDKLVF-TRAV15N-1	TRGV6	TRGJ1	CACWDSSGFHKVF	CALWELAEGYTDKLVF	TRAV15N-1	TRDJ1	1	C2(1)
873	TRGV5-CACWDSSGFHKVF-CASGRRDTDKLVF-TRDV5	TRGV5	TRGJ1	CACWDSSGFHKVF	CASGRRDTDKLVF	TRDV5	TRDJ1	1	C6(1)
874	TRGV5-CACWDSSGFHKVF-CASGRRDTTDKLVF-TRDV5	TRGV5	TRGJ1	CACWDSSGFHKVF	CASGRRDTTDKLVF	TRDV5	TRDJ1	1	C6(1)
875	TRGV5-CACWDSSGFHKVF-CASGSEGYDDKLVF-TRDV5	TRGV5	TRGJ1	CACWDSSGFHKVF	CASGSEGYDDKLVF	TRDV5	TRDJ1	1	C2(1)
877	TRGV5-CACWDSSGFHKVF-CASGYGGIRADKLVF-TRDV5	TRGV5	TRGJ1	CACWDSSGFHKVF	CASGYGGIRADKLVF	TRDV5	TRDJ1	1	C2(1)
878	TRGV5-CACWDSSGFHKVF-CASGYGGIRDKLVF-TRDV5	TRGV5	TRGJ1	CACWDSSGFHKVF	CASGYGGIRDKLVF	TRDV5	TRDJ1	1	C2(1)
929	TRGV5-CACWDYSSGFHKVF-CASGYIGGIRATDKLVF-TRDV5	TRGV5	TRGJ1	CACWDYSSGFHKVF	CASGYIGGIRATDKLVF	TRDV5	TRDJ1	1	C4(1)
880	TRGV5-CACWDSSGFHKVF-CASGYGIWDTTDKLVF-TRDV5	TRGV5	TRGJ1	CACWDSSGFHKVF	CASGYGIWDTTDKLVF	TRDV5	TRDJ1	1	C5(1)
1034	TRGV6-CACWDSSGFHKVF-CALWELGGIRATDKLVF-TRAV15N-1	TRGV6	TRGJ1	CACWDSSGFHKVF	CALWELGGIRATDKLVF	TRAV15N-1	TRDJ1	1	C4(1)
1031	TRGV6-CACWDSSGFHKVF-CALWELAYIGGIRATDKLVF-TRAV15N-1	TRGV6	TRGJ1	CACWDSSGFHKVF	CALWELAYIGGIRATDKLVF	TRAV15N-1	TRDJ1	1	C5(1)
1032	TRGV6-CACWDSSGFHKVF-CALWELDTSKLVF-TRAV15N-1	TRGV6	TRGJ1	CACWDSSGFHKVF	CALWELDTSKLVF	TRAV15N-1	TRDJ1	1	C10(1)
1033	TRGV6-CACWDSSGFHKVF-CALWELGGATDKLVF-TRAV15N-1	TRGV6	TRGJ1	CACWDSSGFHKVF	CALWELGGATDKLVF	TRAV15N-1	TRDJ1	1	C2(1)
1037	TRGV6-CACWDSSGFHKVF-CALWELRRDTTDKLVF-TRAV15N-1	TRGV6	TRGJ1	CACWDSSGFHKVF	CALWELRRDTTDKLVF	TRAV15N-1	TRDJ1	1	C4(1)
1035	TRGV6-CACWDSSGFHKVF-CALWELGIRATDKLVF-TRAV15N-1	TRGV6	TRGJ1	CACWDSSGFHKVF	CALWELGIRATDKLVF	TRAV15N-1	TRDJ1	1	C3(1)
1036	TRGV6-CACWDSSGFHKVF-CALWELRRDATDKLVF-TRAV15N-1	TRGV6	TRGJ1	CACWDSSGFHKVF	CALWELRRDATDKLVF	TRAV15N-1	TRDJ1	1	C2(1)
881	TRGV5-CACWDSSGFHKVF-CASGYGIYRRDTDKLVF-TRDV5	TRGV5	TRGJ1	CACWDSSGFHKVF	CASGYGIYRRDTDKLVF	TRDV5	TRDJ1	1	C3(1)
1040	TRGV6-CACWDSSGFHKVF-CALWELYRRDATDKLVF-TRAV15N-1	TRGV6	TRGJ1	CACWDSSGFHKVF	CALWELYRRDATDKLVF	TRAV15N-1	TRDJ1	1	C4(1)
1038	TRGV6-CACWDSSGFHKVF-CALWELVGGIRATDKLVF-TRAV15N-1	TRGV6	TRGJ1	CACWDSSGFHKVF	CALWELVGGIRATDKLVF	TRAV15N-1	TRDJ1	1	C10(1)
1039	TRGV6-CACWDSSGFHKVF-CALWELYIDKLVF-TRAV15N-1	TRGV6	TRGJ1	CACWDSSGFHKVF	CALWELYIDKLVF	TRAV15N-1	TRDJ1	1	C3(1)
1041	TRGV6-CACWDSSGFHKVF-CALWELYRRDTDKLVF-TRAV15N-1	TRGV6	TRGJ1	CACWDSSGFHKVF	CALWELYRRDTDKLVF	TRAV15N-1	TRDJ1	1	C4(1)
1046	TRGV6-CACWDSSGFHKVF-CAMREGRRDTDKLVF-TRAV16N	TRGV6	TRGJ1	CACWDSSGFHKVF	CAMREGRRDTDKLVF	TRAV16N	TRDJ1	1	C1(1)
1045	TRGV6-CACWDSSGFHKVF-CAMREGGGIRATDKLVF-TRAV16N	TRGV6	TRGJ1	CACWDSSGFHKVF	CAMREGGGIRATDKLVF	TRAV16N	TRDJ1	1	C2(1)
1047	TRGV6-CACWDSSGFHKVF-CAMREGRRDTTDKLVF-TRAV16N	TRGV6	TRGJ1	CACWDSSGFHKVF	CAMREGRRDTTDKLVF	TRAV16N	TRDJ1	1	C8(1)
1048	TRGV6-CACWDSSGFHKVF-CAMREYRRDTDKLVF-TRAV16N	TRGV6	TRGJ1	CACWDSSGFHKVF	CAMREYRRDTDKLVF	TRAV16N	TRDJ1	1	C2(1)
1049	TRGV6-CACWDSSGFHKVF-CAMRVGGIRATDKLVF-TRAV16N	TRGV6	TRGJ1	CACWDSSGFHKVF	CAMRVGGIRATDKLVF	TRAV16N	TRDJ1	1	C2(1)
1077	TRGV6-CACWDSSGFHKVF-CILREGYDTDKLVF-TRAV21/DV12	TRGV6	TRGJ1	CACWDSSGFHKVF	CILREGYDTDKLVF	TRAV21/DV12	TRDJ1	1	C2(1)
1078	TRGV6-CACWDSSGFHKVF-CILRVGGIRATDKLVF-TRAV21/DV12	TRGV6	TRGJ1	CACWDSSGFHKVF	CILRVGGIRATDKLVF	TRAV21/DV12	TRDJ1	1	C3(1)
1001	TRGV6-CACWDSSGFHKVF-CALGGTDKLVF-TRAV6D-7	TRGV6	TRGJ1	CACWDSSGFHKVF	CALGGTDKLVF	TRAV6D-7	TRDJ1	1	C8(1)
1064	TRGV6-CACWDSSGFHKVF-CGGKAGIRATDKLVF-TRDV1	TRGV6	TRGJ1	CACWDSSGFHKVF	CGGKAGIRATDKLVF	TRDV1	TRDJ1	1	C1(1)
882	TRGV5-CACWDSSGFHKVF-CASGYIGGIPATDKLVF-TRDV5	TRGV5	TRGJ1	CACWDSSGFHKVF	CASGYIGGIPATDKLVF	TRDV5	TRDJ1	1	C3(1)
992	TRGV6-CACWDNSSGFHKVF-CALMERARIRATDKLVF-TRDV2-2	TRGV6	TRGJ1	CACWDNSSGFHKVF	CALMERARIRATDKLVF	TRDV2-2	TRDJ1	1	C2(1)
1007	TRGV6-CACWDSSGFHKVF-CALMELGGIRATDKLVF-TRDV2-2	TRGV6	TRGJ1	CACWDSSGFHKVF	CALMELGGIRATDKLVF	TRDV2-2	TRDJ1	1	C1(1)
1015	TRGV6-CACWDSSGFHKVF-CALMERGIRTDKLVF-TRDV2-2	TRGV6	TRGJ1	CACWDSSGFHKVF	CALMERGIRTDKLVF	TRDV2-2	TRDJ1	1	C4(1)
1002	TRGV6-CACWDSSGFHKVF-CALMDTDKLVF-TRDV2-2	TRGV6	TRGJ1	CACWDSSGFHKVF	CALMDTDKLVF	TRDV2-2	TRDJ1	1	C2(1)
1003	TRGV6-CACWDSSGFHKVF-CALMDTGTDKLVF-TRDV2-2	TRGV6	TRGJ1	CACWDSSGFHKVF	CALMDTGTDKLVF	TRDV2-2	TRDJ1	1	C2(1)
883	TRGV5-CACWDSSGFHKVF-CASGYIGGIRDKLVF-TRDV5	TRGV5	TRGJ1	CACWDSSGFHKVF	CASGYIGGIRDKLVF	TRDV5	TRDJ1	1	C2(1)
934	TRGV5-CACWSSGFHKVF-CASGYIGGIRATDKLVF-TRDV5	TRGV5	TRGJ1	CACWSSGFHKVF	CASGYIGGIRATDKLVF	TRDV5	TRDJ1	1	C1(1)
885	TRGV5-CACWDSSGFHKVF-CASGYIRATDKLVF-TRDV5	TRGV5	TRGJ1	CACWDSSGFHKVF	CASGYIRATDKLVF	TRDV5	TRDJ1	1	C2(1)
937	TRGV5-CACWYSSGFHKVF-CASGYTDKLVF-TRDV5	TRGV5	TRGJ1	CACWYSSGFHKVF	CASGYTDKLVF	TRDV5	TRDJ1	1	C1(1)
890	TRGV5-CACWDSSGFHKVF-CASGYRGIRADKLVF-TRDV5	TRGV5	TRGJ1	CACWDSSGFHKVF	CASGYRGIRADKLVF	TRDV5	TRDJ1	1	C2(1)
891	TRGV5-CACWDSSGFHKVF-CASGYRIRATDKLVF-TRDV5	TRGV5	TRGJ1	CACWDSSGFHKVF	CASGYRIRATDKLVF	TRDV5	TRDJ1	1	C3(1)
1004	TRGV6-CACWDSSGFHKVF-CALMEGGIRATDKLVF-TRDV2-2	TRGV6	TRGJ1	CACWDSSGFHKVF	CALMEGGIRATDKLVF	TRDV2-2	TRDJ1	1	C2(1)
893	TRGV5-CACWDSSGFHKVF-CASGYRRDSSWDTRQMFF-TRDV5	TRGV5	TRGJ1	CACWDSSGFHKVF	CASGYRRDSSWDTRQMFF	TRDV5	TRDJ2	1	C5(1)
895	TRGV5-CACWDSSGFHKVF-CASGYRRDTSSWDTRQMFF-TRDV5	TRGV5	TRGJ1	CACWDSSGFHKVF	CASGYRRDTSSWDTRQMFF	TRDV5	TRDJ2	1	C2(1)
956	TRGV5-CLLGSSSGFHKVF-CASGLSEGSDKLVF-TRDV5	TRGV5	TRGJ1	CLLGSSSGFHKVF	CASGLSEGSDKLVF	TRDV5	TRDJ1	1	C1(1)
958	TRGV5-CLLGSSSGFHKVF-CASGYRRDTTTDKLVF-TRDV5	TRGV5	TRGJ1	CLLGSSSGFHKVF	CASGYRRDTTTDKLVF	TRDV5	TRDJ1	1	C1(1)
967	TRGV5-CLLGSYSSGFHKVF-CASGYIGGIRATDKLVF-TRDV5	TRGV5	TRGJ1	CLLGSYSSGFHKVF	CASGYIGGIRATDKLVF	TRDV5	TRDJ1	1	C1(1)
978	TRGV5-CLLGYSSGFHKVF-CASGYRDATDKLVF-TRDV5	TRGV5	TRGJ1	CLLGYSSGFHKVF	CASGYRDATDKLVF	TRDV5	TRDJ1	1	C1(1)
957	TRGV5-CLLGSSSGFHKVF-CASGYIGGIRATDKLVF-TRDV5	TRGV5	TRGJ1	CLLGSSSGFHKVF	CASGYIGGIRATDKLVF	TRDV5	TRDJ1	1	C5(1)
968	TRGV5-CLLGSYSSGFHKVF-CASGYRRDTDKLVF-TRDV5	TRGV5	TRGJ1	CLLGSYSSGFHKVF	CASGYRRDTDKLVF	TRDV5	TRDJ1	1	C2(1)
979	TRGV5-CLLGYSSGFHKVF-CASGYRDTTDKLVF-TRDV5	TRGV5	TRGJ1	CLLGYSSGFHKVF	CASGYRDTTDKLVF	TRDV5	TRDJ1	1	C2(1)
986	TRGV5-CLLGSYSSGFHKVF-CASGYRRDTDKLVF-TRDV5	TRGV5	TRGJ2	CLLGSYSSGFHKVF	CASGYRRDTDKLVF	TRDV5	TRDJ1	1	C7(1)
987	TRGV5-CACWDLAGTSWVKIF-CASGYRDTTDKLVF-TRDV5	TRGV5	TRGJ4	CACWDLAGTSWVKIF	CASGYRDTTDKLVF	TRDV5	TRDJ1	1	C3(1)
1005	TRGV6-CACWDSSGFHKVF-CALMEHIGGIHKLVF-TRDV2-2	TRGV6	TRGJ1	CACWDSSGFHKVF	CALMEHIGGIHKLVF	TRDV2-2	TRDJ1	1	C6(1)
1006	TRGV6-CACWDSSGFHKVF-CALMEHIGGIRADKLVF-TRDV2-2	TRGV6	TRGJ1	CACWDSSGFHKVF	CALMEHIGGIRADKLVF	TRDV2-2	TRDJ1	1	C2(1)
1011	TRGV6-CACWDSSGFHKVF-CALMERDTATDKLVF-TRDV2-2	TRGV6	TRGJ1	CACWDSSGFHKVF	CALMERDTATDKLVF	TRDV2-2	TRDJ1	1	C1(1)
1008	TRGV6-CACWDSSGFHKVF-CALMERAEGYATDKLVF-TRDV2-2	TRGV6	TRGJ1	CACWDSSGFHKVF	CALMERAEGYATDKLVF	TRDV2-2	TRDJ1	1	C2(1)
1009	TRGV6-CACWDSSGFHKVF-CALMERAEGYTDKLVF-TRDV2-2	TRGV6	TRGJ1	CACWDSSGFHKVF	CALMERAEGYTDKLVF	TRDV2-2	TRDJ1	1	C5(1)
1010	TRGV6-CACWDSSGFHKVF-CALMERAGGIRATDKLVF-TRDV2-2	TRGV6	TRGJ1	CACWDSSGFHKVF	CALMERAGGIRATDKLVF	TRDV2-2	TRDJ1	1	C2(1)
1013	TRGV6-CACWDSSGFHKVF-CALMERGGIRAQLVF-TRDV2-2	TRGV6	TRGJ1	CACWDSSGFHKVF	CALMERGGIRAQLVF	TRDV2-2	TRDJ1	1	C1(1)
1012	TRGV6-CACWDSSGFHKVF-CALMERGGIRADKLVF-TRDV2-2	TRGV6	TRGJ1	CACWDSSGFHKVF	CALMERGGIRADKLVF	TRDV2-2	TRDJ1	1	C8(1)
1014	TRGV6-CACWDSSGFHKVF-CALMERGGIRTDKLVF-TRDV2-2	TRGV6	TRGJ1	CACWDSSGFHKVF	CALMERGGIRTDKLVF	TRDV2-2	TRDJ1	1	C1(1)
1020	TRGV6-CACWDSSGFHKVF-CALMERRRDTSYKLVF-TRDV2-2	TRGV6	TRGJ1	CACWDSSGFHKVF	CALMERRRDTSYKLVF	TRDV2-2	TRDJ1	1	C1(1)
1016	TRGV6-CACWDSSGFHKVF-CALMERIGGIRATDKLVF-TRDV2-2	TRGV6	TRGJ1	CACWDSSGFHKVF	CALMERIGGIRATDKLVF	TRDV2-2	TRDJ1	1	C4(1)
1017	TRGV6-CACWDSSGFHKVF-CALMERRDTTDKLVF-TRDV2-2	TRGV6	TRGJ1	CACWDSSGFHKVF	CALMERRDTTDKLVF	TRDV2-2	TRDJ1	1	C2(1)
1018	TRGV6-CACWDSSGFHKVF-CALMERRRATDKLVF-TRDV2-2	TRGV6	TRGJ1	CACWDSSGFHKVF	CALMERRRATDKLVF	TRDV2-2	TRDJ1	1	C2(1)
1019	TRGV6-CACWDSSGFHKVF-CALMERRRDATDKLVF-TRDV2-2	TRGV6	TRGJ1	CACWDSSGFHKVF	CALMERRRDATDKLVF	TRDV2-2	TRDJ1	1	C2(1)
1021	TRGV6-CACWDSSGFHKVF-CALMERRRDTTDKLVF-TRDV2-2	TRGV6	TRGJ1	CACWDSSGFHKVF	CALMERRRDTTDKLVF	TRDV2-2	TRDJ1	1	C1(1)
1022	TRGV6-CACWDSSGFHKVF-CALMERVGGTTDKLVF-TRDV2-2	TRGV6	TRGJ1	CACWDSSGFHKVF	CALMERVGGTTDKLVF	TRDV2-2	TRDJ1	1	C1(1)
1083	TRGV6-CACWTGFHKVF-CALMERSEGYATDKLVF-TRDV2-2	TRGV6	TRGJ1	CACWTGFHKVF	CALMERSEGYATDKLVF	TRDV2-2	TRDJ1	1	C4(1)
993	TRGV6-CACWDSGFHKVF-CGSDIGGSSWDTRQMFF-TRDV4	TRGV6	TRGJ1	CACWDSGFHKVF	CGSDIGGSSWDTRQMFF	TRDV4	TRDJ2	1	C1(1)
991	TRGV6-CACWDISSGFHKVF-CGSDIGGSSWDTRQMFF-TRDV4	TRGV6	TRGJ1	CACWDISSGFHKVF	CGSDIGGSSWDTRQMFF	TRDV4	TRDJ2	1	C2(1)
1076	TRGV6-CACWDSSGFHKVF-CGSERDTSSWDTRQMFF-TRDV4	TRGV6	TRGJ1	CACWDSSGFHKVF	CGSERDTSSWDTRQMFF	TRDV4	TRDJ2	1	C4(1)
1068	TRGV6-CACWDSSGFHKVF-CGSDIGGIRAWDTRQMFF-TRDV4	TRGV6	TRGJ1	CACWDSSGFHKVF	CGSDIGGIRAWDTRQMFF	TRDV4	TRDJ2	1	C1(1)
1065	TRGV6-CACWDSSGFHKVF-CGSDGGIRATDKLVF-TRDV4	TRGV6	TRGJ1	CACWDSSGFHKVF	CGSDGGIRATDKLVF	TRDV4	TRDJ1	1	C8(1)
1066	TRGV6-CACWDSSGFHKVF-CGSDIGATDKLVF-TRDV4	TRGV6	TRGJ1	CACWDSSGFHKVF	CGSDIGATDKLVF	TRDV4	TRDJ1	1	C0(1)
1067	TRGV6-CACWDSSGFHKVF-CGSDIGGIPKLVF-TRDV4	TRGV6	TRGJ1	CACWDSSGFHKVF	CGSDIGGIPKLVF	TRDV4	TRDJ1	1	C2(1)
1069	TRGV6-CACWDSSGFHKVF-CGSDIGGISSWDTRQMFF-TRDV4	TRGV6	TRGJ1	CACWDSSGFHKVF	CGSDIGGISSWDTRQMFF	TRDV4	TRDJ2	1	C1(1)
1070	TRGV6-CACWDSSGFHKVF-CGSDIGIRSWDTRQMFF-TRDV4	TRGV6	TRGJ1	CACWDSSGFHKVF	CGSDIGIRSWDTRQMFF	TRDV4	TRDJ2	1	C1(1)
1071	TRGV6-CACWDSSGFHKVF-CGSDIRRDTSSWDTRQMFF-TRDV4	TRGV6	TRGJ1	CACWDSSGFHKVF	CGSDIRRDTSSWDTRQMFF	TRDV4	TRDJ2	1	C1(1)
1072	TRGV6-CACWDSSGFHKVF-CGSDMAYRRDTSSWDTRQMFF-TRDV4	TRGV6	TRGJ1	CACWDSSGFHKVF	CGSDMAYRRDTSSWDTRQMFF	TRDV4	TRDJ2	1	C1(1)
1074	TRGV6-CACWDSSGFHKVF-CGSDRRDATDKLVF-TRDV4	TRGV6	TRGJ1	CACWDSSGFHKVF	CGSDRRDATDKLVF	TRDV4	TRDJ1	1	C1(1)
1073	TRGV6-CACWDSSGFHKVF-CGSDMGYTDKLVF-TRDV4	TRGV6	TRGJ1	CACWDSSGFHKVF	CGSDMGYTDKLVF	TRDV4	TRDJ1	1	C8(1)
1075	TRGV6-CACWDSSGFHKVF-CGSDRRDTSWDTRQMFF-TRDV4	TRGV6	TRGJ1	CACWDSSGFHKVF	CGSDRRDTSWDTRQMFF	TRDV4	TRDJ2	1	C1(1)
1084	TRGV6-CACWYSSGFHKVF-CGSDIGGSSWDTRQMFF-TRDV4	TRGV6	TRGJ1	CACWYSSGFHKVF	CGSDIGGSSWDTRQMFF	TRDV4	TRDJ2	1	C1(1)
1079	TRGV6-CACWDSSGLHKVF-CGSDRRDTTDKLVF-TRDV4	TRGV6	TRGJ1	CACWDSSGLHKVF	CGSDRRDTTDKLVF	TRDV4	TRDJ1	1	C5(1)
989	TRGV6-CACCSSGFHKVF-CASGYRRDTSDKLVF-TRDV5	TRGV6	TRGJ1	CACCSSGFHKVF	CASGYRRDTSDKLVF	TRDV5	TRDJ1	1	C4(1)
1050	TRGV6-CACWDSSGFHKVF-CASGGGIRATDKLVF-TRDV5	TRGV6	TRGJ1	CACWDSSGFHKVF	CASGGGIRATDKLVF	TRDV5	TRDJ1	1	C4(1)
1088	TRGV7-CASWAASSGFHKVF-CASGNIGGIRATDKLVF-TRDV5	TRGV7	TRGJ1	CASWAASSGFHKVF	CASGNIGGIRATDKLVF	TRDV5	TRDJ1	1	C2(1)
1052	TRGV6-CACWDSSGFHKVF-CASGWRDTTDKLVF-TRDV5	TRGV6	TRGJ1	CACWDSSGFHKVF	CASGWRDTTDKLVF	TRDV5	TRDJ1	1	C1(1)
1051	TRGV6-CACWDSSGFHKVF-CASGGSTDKLVF-TRDV5	TRGV6	TRGJ1	CACWDSSGFHKVF	CASGGSTDKLVF	TRDV5	TRDJ1	1	C4(1)
1091	TRGV7-CASWAGLSSGFHKVF-CASGYIGGIRATDKLVF-TRDV5	TRGV7	TRGJ1	CASWAGLSSGFHKVF	CASGYIGGIRATDKLVF	TRDV5	TRDJ1	1	C2(1)
1053	TRGV6-CACWDSSGFHKVF-CASGYGGIRADKLVF-TRDV5	TRGV6	TRGJ1	CACWDSSGFHKVF	CASGYGGIRADKLVF	TRDV5	TRDJ1	1	C1(1)
1054	TRGV6-CACWDSSGFHKVF-CASGYGGIRATDKLVF-TRDV5	TRGV6	TRGJ1	CACWDSSGFHKVF	CASGYGGIRATDKLVF	TRDV5	TRDJ1	1	C1(1)
1063	TRGV6-CACWDSSGFHKVF-CASGYTEGYADKLVF-TRDV5	TRGV6	TRGJ1	CACWDSSGFHKVF	CASGYTEGYADKLVF	TRDV5	TRDJ1	1	C1(1)
1095	TRGV7-CASWAGRSGFHKVF-CASGYRRDTDKLVF-TRDV5	TRGV7	TRGJ1	CASWAGRSGFHKVF	CASGYRRDTDKLVF	TRDV5	TRDJ1	1	C3(1)
1055	TRGV6-CACWDSSGFHKVF-CASGYGISEGYDKLVF-TRDV5	TRGV6	TRGJ1	CACWDSSGFHKVF	CASGYGISEGYDKLVF	TRDV5	TRDJ1	1	C5(1)
1056	TRGV6-CACWDSSGFHKVF-CASGYGISEGYKLVF-TRDV5	TRGV6	TRGJ1	CACWDSSGFHKVF	CASGYGISEGYKLVF	TRDV5	TRDJ1	1	C2(1)
1057	TRGV6-CACWDSSGFHKVF-CASGYIGGIATDKLVF-TRDV5	TRGV6	TRGJ1	CACWDSSGFHKVF	CASGYIGGIATDKLVF	TRDV5	TRDJ1	1	C8(1)
1099	TRGV7-CASWAGSGFHKVF-CAMREGRRDTTDKLVF-TRAV16N	TRGV7	TRGJ1	CASWAGSGFHKVF	CAMREGRRDTTDKLVF	TRAV16N	TRDJ1	1	C6(1)
1100	TRGV7-CASWAGSSGFHKVF-CAIGGIRATDKLVF-TRAV13-4/DV7	TRGV7	TRGJ1	CASWAGSSGFHKVF	CAIGGIRATDKLVF	TRAV13-4/DV7	TRDJ1	1	C4(1)
1101	TRGV7-CASWAGSSGFHKVF-CALMEHIGGIRATDKLVF-TRDV2-2	TRGV7	TRGJ1	CASWAGSSGFHKVF	CALMEHIGGIRATDKLVF	TRDV2-2	TRDJ1	1	C0(1)
1102	TRGV7-CASWAGSSGFHKVF-CALMELSEGYATDKLVF-TRDV2-2	TRGV7	TRGJ1	CASWAGSSGFHKVF	CALMELSEGYATDKLVF	TRDV2-2	TRDJ1	1	C2(1)
1103	TRGV7-CASWAGSSGFHKVF-CALMERAGGIPTDKLVF-TRDV2-2	TRGV7	TRGJ1	CASWAGSSGFHKVF	CALMERAGGIPTDKLVF	TRDV2-2	TRDJ1	1	C1(1)
1104	TRGV7-CASWAGSSGFHKVF-CALMERGGIRATDKLVF-TRDV2-2	TRGV7	TRGJ1	CASWAGSSGFHKVF	CALMERGGIRATDKLVF	TRDV2-2	TRDJ1	1	C1(1)
1105	TRGV7-CASWAGSSGFHKVF-CALMERGIRATDKLVF-TRDV2-2	TRGV7	TRGJ1	CASWAGSSGFHKVF	CALMERGIRATDKLVF	TRDV2-2	TRDJ1	1	C2(1)
1106	TRGV7-CASWAGSSGFHKVF-CALMERIGGIRATDKLVF-TRDV2-2	TRGV7	TRGJ1	CASWAGSSGFHKVF	CALMERIGGIRATDKLVF	TRDV2-2	TRDJ1	1	C6(1)
1058	TRGV6-CACWDSSGFHKVF-CASGYMGATDKLVF-TRDV5	TRGV6	TRGJ1	CACWDSSGFHKVF	CASGYMGATDKLVF	TRDV5	TRDJ1	1	C6(1)
1059	TRGV6-CACWDSSGFHKVF-CASGYRDTSSDKLVF-TRDV5	TRGV6	TRGJ1	CACWDSSGFHKVF	CASGYRDTSSDKLVF	TRDV5	TRDJ1	1	C2(1)
1060	TRGV6-CACWDSSGFHKVF-CASGYRRDATDKLVF-TRDV5	TRGV6	TRGJ1	CACWDSSGFHKVF	CASGYRRDATDKLVF	TRDV5	TRDJ1	1	C2(1)
1061	TRGV6-CACWDSSGFHKVF-CASGYRRDTATDKLVF-TRDV5	TRGV6	TRGJ1	CACWDSSGFHKVF	CASGYRRDTATDKLVF	TRDV5	TRDJ1	1	C2(1)
1062	TRGV6-CACWDSSGFHKVF-CASGYRRDTSKLVF-TRDV5	TRGV6	TRGJ1	CACWDSSGFHKVF	CASGYRRDTSKLVF	TRDV5	TRDJ1	1	C2(1)
1081	TRGV6-CACWDYSSGFHKVF-CASGYIGGIRATDKLVF-TRDV5	TRGV6	TRGJ1	CACWDYSSGFHKVF	CASGYIGGIRATDKLVF	TRDV5	TRDJ1	1	C7(1)
1082	TRGV6-CACWEYSSGFHKVF-CASGYIGGIRATDKLVF-TRDV5	TRGV6	TRGJ1	CACWEYSSGFHKVF	CASGYIGGIRATDKLVF	TRDV5	TRDJ1	1	C7(1)
1086	TRGV6-CAYSSGFHKVF-CASGYIGGIRATDKLVF-TRDV5	TRGV6	TRGJ1	CAYSSGFHKVF	CASGYIGGIRATDKLVF	TRDV5	TRDJ1	1	C3(1)
1116	TRGV7-CASWAGSSGFHKVF-CAMERRDATDKLVF-TRAV13-4/DV7	TRGV7	TRGJ1	CASWAGSSGFHKVF	CAMERRDATDKLVF	TRAV13-4/DV7	TRDJ1	1	C2(1)
1117	TRGV7-CASWAGSSGFHKVF-CAMREIGGIRTDKLVF-TRAV16N	TRGV7	TRGJ1	CASWAGSSGFHKVF	CAMREIGGIRTDKLVF	TRAV16N	TRDJ1	1	C7(1)
1118	TRGV7-CASWAGSSGFHKVF-CASGYIGGIRATDKLVF-TRDV5	TRGV7	TRGJ1	CASWAGSSGFHKVF	CASGYIGGIRATDKLVF	TRDV5	TRDJ1	1	C4(1)
1119	TRGV7-CASWAGSSGFHKVF-CASGYRRDATDKLVF-TRDV5	TRGV7	TRGJ1	CASWAGSSGFHKVF	CASGYRRDATDKLVF	TRDV5	TRDJ1	1	C7(1)
1120	TRGV7-CASWAGSSGFHKVF-CASGYRRDTDKLVF-TRDV5	TRGV7	TRGJ1	CASWAGSSGFHKVF	CASGYRRDTDKLVF	TRDV5	TRDJ1	1	C2(1)
1121	TRGV7-CASWAGSSGFHKVF-CAYRRDTDKLVF-TRDV5	TRGV7	TRGJ1	CASWAGSSGFHKVF	CAYRRDTDKLVF	TRDV5	TRDJ1	1	C1(1)
1122	TRGV7-CASWAGYSSGFHKVF-CALMERGGIRATDKLVF-TRDV2-2	TRGV7	TRGJ1	CASWAGYSSGFHKVF	CALMERGGIRATDKLVF	TRDV2-2	TRDJ1	1	C5(1)
1087	TRGV7-CASSSGFHKVF-CALWELGGIRATDKLVF-TRAV15N-1	TRGV7	TRGJ1	CASSSGFHKVF	CALWELGGIRATDKLVF	TRAV15N-1	TRDJ1	1	C2(1)
1089	TRGV7-CASWADSSGFHKVF-CALWELYRRDTDKLVF-TRAV15N-1	TRGV7	TRGJ1	CASWADSSGFHKVF	CALWELYRRDTDKLVF	TRAV15N-1	TRDJ1	1	C4(1)
1093	TRGV7-CASWAGQYSSGFHKVF-CALWEGYEPDKLVF-TRAV15N-1	TRGV7	TRGJ1	CASWAGQYSSGFHKVF	CALWEGYEPDKLVF	TRAV15N-1	TRDJ1	1	C3(1)
1096	TRGV7-CASWAGRSSGFHKVF-CALWELARRDTSTDKLVF-TRAV15N-1	TRGV7	TRGJ1	CASWAGRSSGFHKVF	CALWELARRDTSTDKLVF	TRAV15N-1	TRDJ1	1	C3(1)
1127	TRGV7-CASWAGYSSGFHKVF-CAMREGYATDKLVF-TRAV16N	TRGV7	TRGJ1	CASWAGYSSGFHKVF	CAMREGYATDKLVF	TRAV16N	TRDJ1	1	C5(1)
1128	TRGV7-CASWAGYSSGFHKVF-CASGYRRDNKLVF-TRDV5	TRGV7	TRGJ1	CASWAGYSSGFHKVF	CASGYRRDNKLVF	TRDV5	TRDJ1	1	C4(1)
1129	TRGV7-CASWAGYSSGFHKVF-CASGYRRDTWDTRQMFF-TRDV5	TRGV7	TRGJ1	CASWAGYSSGFHKVF	CASGYRRDTWDTRQMFF	TRDV5	TRDJ2	1	C2(1)
1130	TRGV7-CASWASSGFHKVF-CAIGGIRATDKLVF-TRAV13D-4	TRGV7	TRGJ1	CASWASSGFHKVF	CAIGGIRATDKLVF	TRAV13D-4	TRDJ1	1	C5(1)
1131	TRGV7-CASWASSGFHKVF-CAISEGYDKLVF-TRAV13-4/DV7	TRGV7	TRGJ1	CASWASSGFHKVF	CAISEGYDKLVF	TRAV13-4/DV7	TRDJ1	1	C7(1)
1132	TRGV7-CASWASSGFHKVF-CALMEHIGGIRATDKLVF-TRDV2-2	TRGV7	TRGJ1	CASWASSGFHKVF	CALMEHIGGIRATDKLVF	TRDV2-2	TRDJ1	1	C2(1)
1133	TRGV7-CASWASSGFHKVF-CALMERAEGATDKLVF-TRDV2-2	TRGV7	TRGJ1	CASWASSGFHKVF	CALMERAEGATDKLVF	TRDV2-2	TRDJ1	1	C2(1)
1134	TRGV7-CASWASSGFHKVF-CALMERGGIRADKLVF-TRDV2-2	TRGV7	TRGJ1	CASWASSGFHKVF	CALMERGGIRADKLVF	TRDV2-2	TRDJ1	1	C5(1)
1097	TRGV7-CASWAGRYSSGFHKVF-CALWEFYIGGIRATDKLVF-TRAV15N-1	TRGV7	TRGJ1	CASWAGRYSSGFHKVF	CALWEFYIGGIRATDKLVF	TRAV15N-1	TRDJ1	1	C5(1)
1111	TRGV7-CASWAGSSGFHKVF-CALWELGGIRATDKLVF-TRAV15N-1	TRGV7	TRGJ1	CASWAGSSGFHKVF	CALWELGGIRATDKLVF	TRAV15N-1	TRDJ1	1	C7(1)
1113	TRGV7-CASWAGSSGFHKVF-CALWELSEGYATDKLVF-TRAV15N-1	TRGV7	TRGJ1	CASWAGSSGFHKVF	CALWELSEGYATDKLVF	TRAV15N-1	TRDJ1	1	C4(1)
1115	TRGV7-CASWAGSSGFHKVF-CALWEPGGIRATDKLVF-TRAV15N-1	TRGV7	TRGJ1	CASWAGSSGFHKVF	CALWEPGGIRATDKLVF	TRAV15N-1	TRDJ1	1	C4(1)
1139	TRGV7-CASWASSGFHKVF-CAMVGATDKLVF-TRAV13-4/DV7	TRGV7	TRGJ1	CASWASSGFHKVF	CAMVGATDKLVF	TRAV13-4/DV7	TRDJ1	1	C2(1)
1140	TRGV7-CASWASSGFHKVF-CASGSYRRDTTDKLVF-TRDV5	TRGV7	TRGJ1	CASWASSGFHKVF	CASGSYRRDTTDKLVF	TRDV5	TRDJ1	1	C7(1)
1141	TRGV7-CASWASSGFHKVF-CASGYIGGIRATDKLVF-TRDV5	TRGV7	TRGJ1	CASWASSGFHKVF	CASGYIGGIRATDKLVF	TRDV5	TRDJ1	1	C2(1)
1142	TRGV7-CASWASSGFHKVF-CASGYIGGTTDKLVF-TRDV5	TRGV7	TRGJ1	CASWASSGFHKVF	CASGYIGGTTDKLVF	TRDV5	TRDJ1	1	C4(1)
1143	TRGV7-CASWASSGFHKVF-CASGYRRDTDKLVF-TRDV5	TRGV7	TRGJ1	CASWASSGFHKVF	CASGYRRDTDKLVF	TRDV5	TRDJ1	1	C2(1)
1144	TRGV7-CASWAYSSGFHKVF-CALMERAGGIRATDKLVF-TRDV2-2	TRGV7	TRGJ1	CASWAYSSGFHKVF	CALMERAGGIRATDKLVF	TRDV2-2	TRDJ1	1	C3(1)
1124	TRGV7-CASWAGYSSGFHKVF-CALWEIGGIRATDKLVF-TRAV15N-1	TRGV7	TRGJ1	CASWAGYSSGFHKVF	CALWEIGGIRATDKLVF	TRAV15N-1	TRDJ1	1	C3(1)
1146	TRGV7-CASWAYSSGFHKVF-CASGRRDTATDKLVF-TRDV5	TRGV7	TRGJ1	CASWAYSSGFHKVF	CASGRRDTATDKLVF	TRDV5	TRDJ1	1	C1(1)
1147	TRGV7-CASWAYSSGFHKVF-CASGYRRDTSYRQTRLWTRNPSDCGTK-TRDV5	TRGV7	TRGJ1	CASWAYSSGFHKVF	CASGYRRDTSYRQTRLWTRNPSDCGTK	TRDV5	TRDJ1	1	C7(1)
1148	TRGV7-CASWAYSSGFHKVF-CGSDIGGSSWDTRQMFF-TRDV4	TRGV7	TRGJ1	CASWAYSSGFHKVF	CGSDIGGSSWDTRQMFF	TRDV4	TRDJ2	1	C1(1)
1149	TRGV7-CASWDSSGFHKVF-CALMVGGTTDKLVF-TRDV2-2	TRGV7	TRGJ1	CASWDSSGFHKVF	CALMVGGTTDKLVF	TRDV2-2	TRDJ1	1	C2(1)
1125	TRGV7-CASWAGYSSGFHKVF-CALWELGIRADKLVF-TRAV15N-1	TRGV7	TRGJ1	CASWAGYSSGFHKVF	CALWELGIRADKLVF	TRAV15N-1	TRDJ1	1	C3(1)
1126	TRGV7-CASWAGYSSGFHKVF-CALWELRDTDKLVF-TRAV15N-1	TRGV7	TRGJ1	CASWAGYSSGFHKVF	CALWELRDTDKLVF	TRAV15N-1	TRDJ1	1	C3(1)
1138	TRGV7-CASWASSGFHKVF-CALWELYRRDTDKLVF-TRAV15N-1	TRGV7	TRGJ1	CASWASSGFHKVF	CALWELYRRDTDKLVF	TRAV15N-1	TRDJ1	1	C7(1)
1153	TRGV7-CASWDSSGFHKVF-CASGYIGGIRATDKLVF-TRDV5	TRGV7	TRGJ1	CASWDSSGFHKVF	CASGYIGGIRATDKLVF	TRDV5	TRDJ1	1	C2(1)
1154	TRGV7-CASWVYSSGFHKVF-CALMERRDTTDKLVF-TRDV2-2	TRGV7	TRGJ1	CASWVYSSGFHKVF	CALMERRDTTDKLVF	TRDV2-2	TRDJ1	1	C2(1)
1155	TRGV7-CASYSSGFHKVF-CALWELVGGIRATDKLVF-TRAV15N-1	TRGV7	TRGJ1	CASYSSGFHKVF	CALWELVGGIRATDKLVF	TRAV15N-1	TRDJ1	1	C4(1)

## Sheet: E17.SAP.all
Clonotype_ID	Clonotype	v_gene_g	j_gene_g	cdr3_g	cdr3_d	v_gene_d	j_gene_d	Count	cluster_ID_w_count
1	TRGV5-CACWDSSGFHKVF-CGSDIGGSSWDTRQMFF-TRDV4	TRGV5	TRGJ1	CACWDSSGFHKVF	CGSDIGGSSWDTRQMFF	TRDV4	TRDJ2	603	C0(367),C3(160),C9(64),C4(4),C6(4),C1(2),C5(2)
2	TRGV6-CACWDSSGFHKVF-CGSDIGGSSWDTRQMFF-TRDV4	TRGV6	TRGJ1	CACWDSSGFHKVF	CGSDIGGSSWDTRQMFF	TRDV4	TRDJ2	119	C8(57),C1(18),C6(15),C4(11),C2(7),C3(4),C0(3),C5(1),C7(1),C9(1),C10(1)
3	TRGV1-CAVWIGTSWVKIF-CGSDIGGSSWDTRQMFF-TRDV4	TRGV1	TRGJ4	CAVWIGTSWVKIF	CGSDIGGSSWDTRQMFF	TRDV4	TRDJ2	50	C1(16),C0(11),C6(8),C3(4),C4(4),C5(4),C2(1),C7(1),C8(1)
4	TRGV4-CSYGYSSGFHKVF-CASGYIGGIRATDKLVF-TRDV5	TRGV4	TRGJ1	CSYGYSSGFHKVF	CASGYIGGIRATDKLVF	TRDV5	TRDJ1	35	C1(10),C2(7),C5(7),C7(6),C6(3),C10(2)
5	TRGV5-CACWDSSGFHKVF-CGSDRRDTSSWDTRQMFF-TRDV4	TRGV5	TRGJ1	CACWDSSGFHKVF	CGSDRRDTSSWDTRQMFF	TRDV4	TRDJ2	29	C0(21),C3(4),C9(3),C4(1)
6	TRGV4-CSYGYSSGFHKVF-CASGYRRDTDKLVF-TRDV5	TRGV4	TRGJ1	CSYGYSSGFHKVF	CASGYRRDTDKLVF	TRDV5	TRDJ1	25	C6(7),C7(5),C1(4),C2(4),C5(3),C3(1),C4(1)
7	TRGV5-CACWDSSGFHKVF-CASGYIGGIRATDKLVF-TRDV5	TRGV5	TRGJ1	CACWDSSGFHKVF	CASGYIGGIRATDKLVF	TRDV5	TRDJ1	23	C4(10),C5(3),C6(3),C7(3),C1(2),C2(1),C3(1)
8	TRGV2-CSLDSSGFHKVF-CGSDIGGSSWDTRQMFF-TRDV4	TRGV2	TRGJ2	CSLDSSGFHKVF	CGSDIGGSSWDTRQMFF	TRDV4	TRDJ2	21	C3(10),C0(4),C9(3),C1(1),C4(1),C5(1),C8(1)
9	TRGV4-CSYGYSSGFHKVF-CALMERGIRATDKLVF-TRDV2-2	TRGV4	TRGJ1	CSYGYSSGFHKVF	CALMERGIRATDKLVF	TRDV2-2	TRDJ1	19	C2(6),C1(4),C6(3),C4(2),C7(2),C3(1),C5(1)
10	TRGV5-CACWDSSGFHKVF-CASGYRRDTDKLVF-TRDV5	TRGV5	TRGJ1	CACWDSSGFHKVF	CASGYRRDTDKLVF	TRDV5	TRDJ1	18	C6(6),C1(3),C2(2),C4(2),C5(2),C7(2),C10(1)
11	TRGV5-CACWDSSGFHKVF-CGSDIGGIRSWDTRQMFF-TRDV4	TRGV5	TRGJ1	CACWDSSGFHKVF	CGSDIGGIRSWDTRQMFF	TRDV4	TRDJ2	15	C0(9),C3(4),C1(1),C9(1)
12	TRGV2-CSLDSSGFHKVF-CASGYIGGIRATDKLVF-TRDV5	TRGV2	TRGJ2	CSLDSSGFHKVF	CASGYIGGIRATDKLVF	TRDV5	TRDJ1	14	C5(5),C6(3),C1(2),C2(2),C7(2)
13	TRGV1-CAVWSGTSWVKIF-CGSDIGGSSWDTRQMFF-TRDV4	TRGV1	TRGJ4	CAVWSGTSWVKIF	CGSDIGGSSWDTRQMFF	TRDV4	TRDJ2	13	C1(5),C6(3),C0(1),C2(1),C3(1),C7(1),C8(1)
14	TRGV2-CSLDSSGFHKVF-CASGYRRDTDKLVF-TRDV5	TRGV2	TRGJ2	CSLDSSGFHKVF	CASGYRRDTDKLVF	TRDV5	TRDJ1	12	C2(4),C7(4),C6(2),C1(1),C4(1)
15	TRGV5-CACWDRSGFHKVF-CGSDIGGSSWDTRQMFF-TRDV4	TRGV5	TRGJ1	CACWDRSGFHKVF	CGSDIGGSSWDTRQMFF	TRDV4	TRDJ2	12	C3(6),C0(4),C9(2)
16	TRGV4-CSYGYSSGFHKVF-CALMERGGIRATDKLVF-TRDV2-2	TRGV4	TRGJ1	CSYGYSSGFHKVF	CALMERGGIRATDKLVF	TRDV2-2	TRDJ1	11	C2(4),C5(4),C1(1),C7(1),C10(1)
17	TRGV4-CSYGYSSGFHKVF-CASGYRRDTTDKLVF-TRDV5	TRGV4	TRGJ1	CSYGYSSGFHKVF	CASGYRRDTTDKLVF	TRDV5	TRDJ1	11	C1(5),C5(3),C6(2),C2(1)
18	TRGV5-CACWDSSGFHKVF-CGSDIDRRDTSSWDTRQMFF-TRDV4	TRGV5	TRGJ1	CACWDSSGFHKVF	CGSDIDRRDTSSWDTRQMFF	TRDV4	TRDJ2	9	C1(9)
19	TRGV5-CLLGYSSGFHKVF-CGSDIGGSSWDTRQMFF-TRDV4	TRGV5	TRGJ1	CLLGYSSGFHKVF	CGSDIGGSSWDTRQMFF	TRDV4	TRDJ2	9	C3(5),C1(2),C0(1),C6(1)
20	TRGV1-CAVWITGTSWVKIF-CGSDIGGSSWDTRQMFF-TRDV4	TRGV1	TRGJ4	CAVWITGTSWVKIF	CGSDIGGSSWDTRQMFF	TRDV4	TRDJ2	8	C6(3),C5(2),C3(1),C4(1),C10(1)
21	TRGV1-CAVWTGTSWVKIF-CGSDIGGSSWDTRQMFF-TRDV4	TRGV1	TRGJ4	CAVWTGTSWVKIF	CGSDIGGSSWDTRQMFF	TRDV4	TRDJ2	8	C1(3),C5(2),C3(1),C4(1),C6(1)
24	TRGV6-CACWDSSGFHKVF-CALMERGIRATDKLVF-TRDV2-2	TRGV6	TRGJ1	CACWDSSGFHKVF	CALMERGIRATDKLVF	TRDV2-2	TRDJ1	8	C4(3),C6(3),C5(1),C7(1)
25	TRGV6-CACWDSSGFHKVF-CGSDIGGIRSWDTRQMFF-TRDV4	TRGV6	TRGJ1	CACWDSSGFHKVF	CGSDIGGIRSWDTRQMFF	TRDV4	TRDJ2	8	C1(4),C4(2),C6(1),C8(1)
22	TRGV5-CACWDSSGFHKVF-CGSDIGGIRATDKLVF-TRDV4	TRGV5	TRGJ1	CACWDSSGFHKVF	CGSDIGGIRATDKLVF	TRDV4	TRDJ1	8	C0(4),C3(2),C6(1),C9(1)
23	TRGV5-CLLGSSSGFHKVF-CGSDIGGSSWDTRQMFF-TRDV4	TRGV5	TRGJ1	CLLGSSSGFHKVF	CGSDIGGSSWDTRQMFF	TRDV4	TRDJ2	8	C9(3),C8(2),C0(1),C3(1),C6(1)
26	TRGV4-CSYGYSSGFHKVF-CAIGGIRATDKLVF-TRAV13-4/DV7	TRGV4	TRGJ1	CSYGYSSGFHKVF	CAIGGIRATDKLVF	TRAV13-4/DV7	TRDJ1	7	C1(2),C4(2),C7(2),C6(1)
27	TRGV5-CACWDSSGFHKVF-CALSELIGGIRATDKLVF-TRAV15D-2/DV6D-2	TRGV5	TRGJ1	CACWDSSGFHKVF	CALSELIGGIRATDKLVF	TRAV15D-2/DV6D-2	TRDJ1	7	C4(3),C1(1),C3(1),C7(1),C9(1)
30	TRGV5-CACWDSSGFHKVF-CGSDRRGSWDTRQMFF-TRDV4	TRGV5	TRGJ1	CACWDSSGFHKVF	CGSDRRGSWDTRQMFF	TRDV4	TRDJ2	7	C0(3),C3(3),C9(1)
28	TRGV5-CACWDSSGFHKVF-CASGYRRDATDKLVF-TRDV5	TRGV5	TRGJ1	CACWDSSGFHKVF	CASGYRRDATDKLVF	TRDV5	TRDJ1	7	C6(3),C1(2),C4(2)
29	TRGV5-CACWDSSGFHKVF-CASGYRRDTTDKLVF-TRDV5	TRGV5	TRGJ1	CACWDSSGFHKVF	CASGYRRDTTDKLVF	TRDV5	TRDJ1	7	C4(2),C6(2),C2(1),C5(1),C10(1)
32	TRGV6-CACWDSSGFHKVF-CASGYRRDTDKLVF-TRDV5	TRGV6	TRGJ1	CACWDSSGFHKVF	CASGYRRDTDKLVF	TRDV5	TRDJ1	6	C1(3),C5(1),C6(1),C10(1)
31	TRGV5-CACWDSSGFHKVF-CGSDRRDSSWDTRQMFF-TRDV4	TRGV5	TRGJ1	CACWDSSGFHKVF	CGSDRRDSSWDTRQMFF	TRDV4	TRDJ2	6	C3(4),C0(2)
33	TRGV1-CSLDGTSWVKIF-CGSDIGGSSWDTRQMFF-TRDV4	TRGV1	TRGJ4	CSLDGTSWVKIF	CGSDIGGSSWDTRQMFF	TRDV4	TRDJ2	5	C3(3),C0(1),C10(1)
34	TRGV2-CSLDSSGFHKVF-CAIGGIRATDKLVF-TRAV13-4/DV7	TRGV2	TRGJ2	CSLDSSGFHKVF	CAIGGIRATDKLVF	TRAV13-4/DV7	TRDJ1	5	C4(2),C5(1),C7(1),C10(1)
35	TRGV2-CSLDSSGFHKVF-CASGIGGIRATDKLVF-TRDV5	TRGV2	TRGJ2	CSLDSSGFHKVF	CASGIGGIRATDKLVF	TRDV5	TRDJ1	5	C2(2),C1(1),C5(1),C7(1)
37	TRGV4-CSYGYSSGFHKVF-CGSDIGGSSWDTRQMFF-TRDV4	TRGV4	TRGJ1	CSYGYSSGFHKVF	CGSDIGGSSWDTRQMFF	TRDV4	TRDJ2	5	C1(2),C0(1),C4(1),C6(1)
36	TRGV4-CSYGYSSGFHKVF-CASGYRRDATDKLVF-TRDV5	TRGV4	TRGJ1	CSYGYSSGFHKVF	CASGYRRDATDKLVF	TRDV5	TRDJ1	5	C7(3),C2(1),C4(1)
41	TRGV6-CACWDSSGFHKVF-CALMEHIGGIRATDKLVF-TRDV2-2	TRGV6	TRGJ1	CACWDSSGFHKVF	CALMEHIGGIRATDKLVF	TRDV2-2	TRDJ1	5	C2(2),C4(1),C5(1),C6(1)
38	TRGV5-CACWDSSGFHKVF-CALMERGGIRATDKLVF-TRDV2-2	TRGV5	TRGJ1	CACWDSSGFHKVF	CALMERGGIRATDKLVF	TRDV2-2	TRDJ1	5	C6(2),C7(2),C2(1)
39	TRGV5-CACWDSSGFHKVF-CALMERGIRATDKLVF-TRDV2-2	TRGV5	TRGJ1	CACWDSSGFHKVF	CALMERGIRATDKLVF	TRDV2-2	TRDJ1	5	C2(3),C1(1),C6(1)
40	TRGV5-CACWDSSGFHKVF-CGSDIGGTWDTRQMFF-TRDV4	TRGV5	TRGJ1	CACWDSSGFHKVF	CGSDIGGTWDTRQMFF	TRDV4	TRDJ2	5	C3(4),C0(1)
55	TRGV5-CACWDSSGFHKVF-CAIGGIRATDKLVF-TRAV13-4/DV7	TRGV5	TRGJ1	CACWDSSGFHKVF	CAIGGIRATDKLVF	TRAV13-4/DV7	TRDJ1	4	C4(2),C5(1),C7(1)
51	TRGV4-CSYGYSSGFHKVF-CAISEGYATDKLVF-TRAV13-4/DV7	TRGV4	TRGJ1	CSYGYSSGFHKVF	CAISEGYATDKLVF	TRAV13-4/DV7	TRDJ1	4	C5(2),C1(1),C2(1)
42	TRGV1-CSLDSSGFHKVF-CGSDIGGSSWDTRQMFF-TRDV4	TRGV1	TRGJ2	CSLDSSGFHKVF	CGSDIGGSSWDTRQMFF	TRDV4	TRDJ2	4	C3(3),C1(1)
43	TRGV1-CAVWINGTSWVKIF-CGSDIGGSSWDTRQMFF-TRDV4	TRGV1	TRGJ4	CAVWINGTSWVKIF	CGSDIGGSSWDTRQMFF	TRDV4	TRDJ2	4	C0(2),C1(2)
45	TRGV2-CSLDSSGFHKVF-CALMERGGIRATDKLVF-TRDV2-2	TRGV2	TRGJ2	CSLDSSGFHKVF	CALMERGGIRATDKLVF	TRDV2-2	TRDJ1	4	C7(2),C4(1),C5(1)
46	TRGV2-CSLDSSGFHKVF-CALMERGIRATDKLVF-TRDV2-2	TRGV2	TRGJ2	CSLDSSGFHKVF	CALMERGIRATDKLVF	TRDV2-2	TRDJ1	4	C2(2),C7(2)
47	TRGV2-CSLDSSGFHKVF-CALWELVGGIRATDKLVF-TRAV15N-1	TRGV2	TRGJ2	CSLDSSGFHKVF	CALWELVGGIRATDKLVF	TRAV15N-1	TRDJ1	4	C5(3),C2(1)
48	TRGV2-CSLDSSGFHKVF-CASGYIGGIRADKLVF-TRDV5	TRGV2	TRGJ2	CSLDSSGFHKVF	CASGYIGGIRADKLVF	TRDV5	TRDJ1	4	C2(2),C3(1),C7(1)
49	TRGV2-CAVWIGTSWVKIF-CASGYRRDTTDKLVF-TRDV5	TRGV2	TRGJ4	CAVWIGTSWVKIF	CASGYRRDTTDKLVF	TRDV5	TRDJ1	4	C1(2),C5(1),C7(1)
50	TRGV2-CAVWIGTSWVKIF-CGSDIGGSSWDTRQMFF-TRDV4	TRGV2	TRGJ4	CAVWIGTSWVKIF	CGSDIGGSSWDTRQMFF	TRDV4	TRDJ2	4	C0(2),C1(1),C8(1)
44	TRGV1-CAVWISGTSWVKIF-CGSDIGGSSWDTRQMFF-TRDV4	TRGV1	TRGJ4	CAVWISGTSWVKIF	CGSDIGGSSWDTRQMFF	TRDV4	TRDJ2	4	C1(2),C2(1),C10(1)
52	TRGV4-CSYGYSSGFHKVF-CALMERRRDTTDKLVF-TRDV2-2	TRGV4	TRGJ1	CSYGYSSGFHKVF	CALMERRRDTTDKLVF	TRDV2-2	TRDJ1	4	C7(2),C0(1),C5(1)
53	TRGV4-CSYGYSSGFHKVF-CASGIGGIRATDKLVF-TRDV5	TRGV4	TRGJ1	CSYGYSSGFHKVF	CASGIGGIRATDKLVF	TRDV5	TRDJ1	4	C1(1),C2(1),C5(1),C10(1)
62	TRGV6-CACWDSSGFHKVF-CASGYIGGIRATDKLVF-TRDV5	TRGV6	TRGJ1	CACWDSSGFHKVF	CASGYIGGIRATDKLVF	TRDV5	TRDJ1	4	C2(2),C5(1),C6(1)
63	TRGV6-CACWDSSGFHKVF-CGSDIGGIRATDKLVF-TRDV4	TRGV6	TRGJ1	CACWDSSGFHKVF	CGSDIGGIRATDKLVF	TRDV4	TRDJ1	4	C8(2),C1(1),C6(1)
57	TRGV5-CACWDSSGFHKVF-CALWELGGIRATDKLVF-TRAV15N-1	TRGV5	TRGJ1	CACWDSSGFHKVF	CALWELGGIRATDKLVF	TRAV15N-1	TRDJ1	4	C3(3),C4(1)
56	TRGV5-CACWDSSGFHKVF-CALMERVGGIRATDKLVF-TRDV2-2	TRGV5	TRGJ1	CACWDSSGFHKVF	CALMERVGGIRATDKLVF	TRDV2-2	TRDJ1	4	C1(2),C2(1),C5(1)
54	TRGV5-CACWDHSSGFHKVF-CGSDIGGSSWDTRQMFF-TRDV4	TRGV5	TRGJ1	CACWDHSSGFHKVF	CGSDIGGSSWDTRQMFF	TRDV4	TRDJ2	4	C3(3),C0(1)
58	TRGV5-CACWDSSGFHKVF-CGSDIGGISSWDTRQMFF-TRDV4	TRGV5	TRGJ1	CACWDSSGFHKVF	CGSDIGGISSWDTRQMFF	TRDV4	TRDJ2	4	C3(2),C4(1),C9(1)
59	TRGV5-CACWDSSGFHKVF-CGSDIYRRDTSSWDTRQMFF-TRDV4	TRGV5	TRGJ1	CACWDSSGFHKVF	CGSDIYRRDTSSWDTRQMFF	TRDV4	TRDJ2	4	C4(3),C3(1)
60	TRGV5-CACWDSSGFHKVF-CGSDMRDTSSWDTRQMFF-TRDV4	TRGV5	TRGJ1	CACWDSSGFHKVF	CGSDMRDTSSWDTRQMFF	TRDV4	TRDJ2	4	C1(2),C6(2)
61	TRGV5-CACWDSSGFHKVF-CGSDRRDTSWDTRQMFF-TRDV4	TRGV5	TRGJ1	CACWDSSGFHKVF	CGSDRRDTSWDTRQMFF	TRDV4	TRDJ2	4	C0(2),C1(1),C3(1)
64	TRGV1-CAVWIGTSWVKIF-CAIGGIRATDKLVF-TRAV13-4/DV7	TRGV1	TRGJ4	CAVWIGTSWVKIF	CAIGGIRATDKLVF	TRAV13-4/DV7	TRDJ1	3	C4(2),C2(1)
66	TRGV1-CAVWIGTSWVKIF-CALSEYRRDTDKLVF-TRAV15D-2/DV6D-2	TRGV1	TRGJ4	CAVWIGTSWVKIF	CALSEYRRDTDKLVF	TRAV15D-2/DV6D-2	TRDJ1	3	C3(1),C4(1),C5(1)
65	TRGV1-CAVWIGTSWVKIF-CALMERGIRATDKLVF-TRDV2-2	TRGV1	TRGJ4	CAVWIGTSWVKIF	CALMERGIRATDKLVF	TRDV2-2	TRDJ1	3	C5(2),C4(1)
71	TRGV1-CAVWSGTSWVKIF-CALMERGIRATDKLVF-TRDV2-2	TRGV1	TRGJ4	CAVWSGTSWVKIF	CALMERGIRATDKLVF	TRDV2-2	TRDJ1	3	C4(2),C7(1)
68	TRGV1-CAVWIGTSWVKIF-CGSDIGGIRSWDTRQMFF-TRDV4	TRGV1	TRGJ4	CAVWIGTSWVKIF	CGSDIGGIRSWDTRQMFF	TRDV4	TRDJ2	3	C3(2),C4(1)
69	TRGV1-CAVWINSGTSWVKIF-CGSDIGGSSWDTRQMFF-TRDV4	TRGV1	TRGJ4	CAVWINSGTSWVKIF	CGSDIGGSSWDTRQMFF	TRDV4	TRDJ2	3	C1(1),C3(1),C5(1)
70	TRGV1-CAVWRSGTSWVKIF-CGSDIGGSSWDTRQMFF-TRDV4	TRGV1	TRGJ4	CAVWRSGTSWVKIF	CGSDIGGSSWDTRQMFF	TRDV4	TRDJ2	3	C0(2),C1(1)
67	TRGV1-CAVWIGTSWVKIF-CASGYIGGIRATDKLVF-TRDV5	TRGV1	TRGJ4	CAVWIGTSWVKIF	CASGYIGGIRATDKLVF	TRDV5	TRDJ1	3	C2(1),C4(1),C6(1)
72	TRGV2-CSLDSSGFHKVF-CGSDIGGSSWDTRQMFF-TRDV4	TRGV2	TRGJ1	CSLDSSGFHKVF	CGSDIGGSSWDTRQMFF	TRDV4	TRDJ2	3	C3(2),C6(1)
73	TRGV2-CSLDSSGFHKVF-CASGYRRDATDKLVF-TRDV5	TRGV2	TRGJ2	CSLDSSGFHKVF	CASGYRRDATDKLVF	TRDV5	TRDJ1	3	C5(2),C4(1)
74	TRGV4-CSYGYSSGFHKVF-CASGGGIRATDKLVF-TRDV5	TRGV4	TRGJ1	CSYGYSSGFHKVF	CASGGGIRATDKLVF	TRDV5	TRDJ1	3	C2(2),C7(1)
75	TRGV4-CSYGYSSGFHKVF-CASGYRRDTSDKLVF-TRDV5	TRGV4	TRGJ1	CSYGYSSGFHKVF	CASGYRRDTSDKLVF	TRDV5	TRDJ1	3	C1(1),C2(1),C5(1)
76	TRGV4-CSYGYSSGFHKVF-CASGYRRDTTTDKLVF-TRDV5	TRGV4	TRGJ1	CSYGYSSGFHKVF	CASGYRRDTTTDKLVF	TRDV5	TRDJ1	3	C1(1),C5(1),C7(1)
87	TRGV6-CACWDSSGFHKVF-CALWEHIGGIRATDKLVF-TRAV15N-1	TRGV6	TRGJ1	CACWDSSGFHKVF	CALWEHIGGIRATDKLVF	TRAV15N-1	TRDJ1	3	C4(2),C5(1)
88	TRGV6-CACWDSSGFHKVF-CALWELGIRATDKLVF-TRAV15N-1	TRGV6	TRGJ1	CACWDSSGFHKVF	CALWELGIRATDKLVF	TRAV15N-1	TRDJ1	3	C4(2),C1(1)
89	TRGV6-CACWDSSGFHKVF-CAMREGGGIRATDKLVF-TRAV16N	TRGV6	TRGJ1	CACWDSSGFHKVF	CAMREGGGIRATDKLVF	TRAV16N	TRDJ1	3	C1(1),C5(1),C6(1)
90	TRGV6-CACWDSSGFHKVF-CGSDRRDTSSWDTRQMFF-TRDV4	TRGV6	TRGJ1	CACWDSSGFHKVF	CGSDRRDTSSWDTRQMFF	TRDV4	TRDJ2	3	C1(1),C4(1),C6(1)
78	TRGV5-CACWDSSGFHKVF-CALWEHIGGIRATDKLVF-TRAV15N-1	TRGV5	TRGJ1	CACWDSSGFHKVF	CALWEHIGGIRATDKLVF	TRAV15N-1	TRDJ1	3	C3(1),C4(1),C5(1)
79	TRGV5-CACWDSSGFHKVF-CALWEIGGIRATDKLVF-TRAV15N-1	TRGV5	TRGJ1	CACWDSSGFHKVF	CALWEIGGIRATDKLVF	TRAV15N-1	TRDJ1	3	C2(1),C3(1),C6(1)
80	TRGV5-CACWDSSGFHKVF-CALWELIGGIRATDKLVF-TRAV15N-1	TRGV5	TRGJ1	CACWDSSGFHKVF	CALWELIGGIRATDKLVF	TRAV15N-1	TRDJ1	3	C4(2),C10(1)
81	TRGV5-CACWDSSGFHKVF-CAMREGGIRATDKLVF-TRAV16N	TRGV5	TRGJ1	CACWDSSGFHKVF	CAMREGGIRATDKLVF	TRAV16N	TRDJ1	3	C4(2),C5(1)
77	TRGV5-CACWDSSGFHKVF-CALMERAGGIRATDKLVF-TRDV2-2	TRGV5	TRGJ1	CACWDSSGFHKVF	CALMERAGGIRATDKLVF	TRDV2-2	TRDJ1	3	C1(1),C5(1),C7(1)
85	TRGV5-CACWDSSGFHKVF-CGSDIGGISWDTRQMFF-TRDV4	TRGV5	TRGJ1	CACWDSSGFHKVF	CGSDIGGISWDTRQMFF	TRDV4	TRDJ2	3	C0(3)
86	TRGV5-CACWDSSGFHKVF-CGSDRRDTWDTRQMFF-TRDV4	TRGV5	TRGJ1	CACWDSSGFHKVF	CGSDRRDTWDTRQMFF	TRDV4	TRDJ2	3	C0(1),C3(1),C9(1)
82	TRGV5-CACWDSSGFHKVF-CASGIGGIRATDKLVF-TRDV5	TRGV5	TRGJ1	CACWDSSGFHKVF	CASGIGGIRATDKLVF	TRDV5	TRDJ1	3	C1(2),C6(1)
83	TRGV5-CACWDSSGFHKVF-CASGYGIRATDKLVF-TRDV5	TRGV5	TRGJ1	CACWDSSGFHKVF	CASGYGIRATDKLVF	TRDV5	TRDJ1	3	C3(3)
84	TRGV5-CACWDSSGFHKVF-CASGYRDATDKLVF-TRDV5	TRGV5	TRGJ1	CACWDSSGFHKVF	CASGYRDATDKLVF	TRDV5	TRDJ1	3	C0(1),C1(1),C2(1)
153	TRGV5-CACWDSSGFHKVF-CAMDGGIRATDKLVF-TRAV13-4/DV7	TRGV5	TRGJ1	CACWDSSGFHKVF	CAMDGGIRATDKLVF	TRAV13-4/DV7	TRDJ1	2	C4(1),C10(1)
154	TRGV5-CACWDSSGFHKVF-CAMDIGGIRATDKLVF-TRAV13-4/DV7	TRGV5	TRGJ1	CACWDSSGFHKVF	CAMDIGGIRATDKLVF	TRAV13-4/DV7	TRDJ1	2	C5(1),C7(1)
155	TRGV5-CACWDSSGFHKVF-CAMGGIRATDKLVF-TRAV13-4/DV7	TRGV5	TRGJ1	CACWDSSGFHKVF	CAMGGIRATDKLVF	TRAV13-4/DV7	TRDJ1	2	C4(2)
165	TRGV5-CLLGSSSGFHKVF-CAIGGIRATDKLVF-TRAV13-4/DV7	TRGV5	TRGJ1	CLLGSSSGFHKVF	CAIGGIRATDKLVF	TRAV13-4/DV7	TRDJ1	2	C4(2)
167	TRGV5-CLLGYSSGFHKVF-CAAIGGIRATDKLVF-TRAV14D-3/DV8	TRGV5	TRGJ1	CLLGYSSGFHKVF	CAAIGGIRATDKLVF	TRAV14D-3/DV8	TRDJ1	2	C1(1),C5(1)
105	TRGV1-CAVWSGTSWVKIF-CAASTDKLVF-TRAV14D-3/DV8	TRGV1	TRGJ4	CAVWSGTSWVKIF	CAASTDKLVF	TRAV14D-3/DV8	TRDJ1	2	C4(1),C10(1)
92	TRGV1-CAVWIGTSWVKIF-CALSELGGIRATDKLVF-TRAV15D-2/DV6D-2	TRGV1	TRGJ4	CAVWIGTSWVKIF	CALSELGGIRATDKLVF	TRAV15D-2/DV6D-2	TRDJ1	2	C2(1),C3(1)
103	TRGV1-CAVWITGTSWVKIF-CALSDIGGIRATDKLVF-TRAV15D-2/DV6D-2	TRGV1	TRGJ4	CAVWITGTSWVKIF	CALSDIGGIRATDKLVF	TRAV15D-2/DV6D-2	TRDJ1	2	C4(2)
93	TRGV1-CAVWIGTSWVKIF-CALWEHIGGIRATDKLVF-TRAV15N-1	TRGV1	TRGJ4	CAVWIGTSWVKIF	CALWEHIGGIRATDKLVF	TRAV15N-1	TRDJ1	2	C3(1),C4(1)
94	TRGV1-CAVWIGTSWVKIF-CALWELVGGIRATDKLVF-TRAV15N-1	TRGV1	TRGJ4	CAVWIGTSWVKIF	CALWELVGGIRATDKLVF	TRAV15N-1	TRDJ1	2	C4(1),C5(1)
95	TRGV1-CAVWIGTSWVKIF-CAMRIGATDKLVF-TRAV16N	TRGV1	TRGJ4	CAVWIGTSWVKIF	CAMRIGATDKLVF	TRAV16N	TRDJ1	2	C4(2)
100	TRGV1-CAVWINGTSWVKIF-CAMRDIGGIRATDKLVF-TRAV16N	TRGV1	TRGJ4	CAVWINGTSWVKIF	CAMRDIGGIRATDKLVF	TRAV16N	TRDJ1	2	C5(2)
106	TRGV1-CAVWTGTSWVKIF-CAMRVGGIRATDKLVF-TRAV16N	TRGV1	TRGJ4	CAVWTGTSWVKIF	CAMRVGGIRATDKLVF	TRAV16N	TRDJ1	2	C3(1),C4(1)
101	TRGV1-CAVWINSGTSWVKIF-CILRVSEGYATDKLVF-TRAV21/DV12	TRGV1	TRGJ4	CAVWINSGTSWVKIF	CILRVSEGYATDKLVF	TRAV21/DV12	TRDJ1	2	C0(1),C3(1)
91	TRGV1-CSLDSSGFHKVF-CALMERGGIRATDKLVF-TRDV2-2	TRGV1	TRGJ2	CSLDSSGFHKVF	CALMERGGIRATDKLVF	TRDV2-2	TRDJ1	2	C4(1),C7(1)
98	TRGV1-CAVWIGTSWVKIF-CGSDIDRRDTSSWDTRQMFF-TRDV4	TRGV1	TRGJ4	CAVWIGTSWVKIF	CGSDIDRRDTSSWDTRQMFF	TRDV4	TRDJ2	2	C1(1),C6(1)
99	TRGV1-CAVWIGTSWVKIF-CGSDRRDTSSWDTRQMFF-TRDV4	TRGV1	TRGJ4	CAVWIGTSWVKIF	CGSDRRDTSSWDTRQMFF	TRDV4	TRDJ2	2	C1(1),C6(1)
102	TRGV1-CAVWIRSGTSWVKIF-CGSDIGGSSWDTRQMFF-TRDV4	TRGV1	TRGJ4	CAVWIRSGTSWVKIF	CGSDIGGSSWDTRQMFF	TRDV4	TRDJ2	2	C0(1),C1(1)
104	TRGV1-CAVWRSGTSWVKIF-CGSDIGGISWDTRQMFF-TRDV4	TRGV1	TRGJ4	CAVWRSGTSWVKIF	CGSDIGGISWDTRQMFF	TRDV4	TRDJ2	2	C1(1),C5(1)
107	TRGV1-CSLAGTSWVKIF-CGSDIGGSSWDTRQMFF-TRDV4	TRGV1	TRGJ4	CSLAGTSWVKIF	CGSDIGGSSWDTRQMFF	TRDV4	TRDJ2	2	C3(2)
108	TRGV1-CSLGSGTSWVKIF-CGSDIGGSSWDTRQMFF-TRDV4	TRGV1	TRGJ4	CSLGSGTSWVKIF	CGSDIGGSSWDTRQMFF	TRDV4	TRDJ2	2	C0(1),C8(1)
96	TRGV1-CAVWIGTSWVKIF-CASGYRRDATDKLVF-TRDV5	TRGV1	TRGJ4	CAVWIGTSWVKIF	CASGYRRDATDKLVF	TRDV5	TRDJ1	2	C2(1),C7(1)
97	TRGV1-CAVWIGTSWVKIF-CASGYRRDTDKLVF-TRDV5	TRGV1	TRGJ4	CAVWIGTSWVKIF	CASGYRRDTDKLVF	TRDV5	TRDJ1	2	C2(1),C4(1)
109	TRGV2-CAVWIYSSGFHKVF-CASGYIGGIRATDKLVF-TRDV5	TRGV2	TRGJ2	CAVWIYSSGFHKVF	CASGYIGGIRATDKLVF	TRDV5	TRDJ1	2	C1(1),C5(1)
110	TRGV2-CAVWMSSGFHKVF-CGSDIGGSSWDTRQMFF-TRDV4	TRGV2	TRGJ2	CAVWMSSGFHKVF	CGSDIGGSSWDTRQMFF	TRDV4	TRDJ2	2	C0(1),C8(1)
111	TRGV2-CAVWYSSGFHKVF-CGSDIGGSSWDTRQMFF-TRDV4	TRGV2	TRGJ2	CAVWYSSGFHKVF	CGSDIGGSSWDTRQMFF	TRDV4	TRDJ2	2	C3(1),C9(1)
112	TRGV2-CSLDDSSGFHKVF-CASGYRRDTDKLVF-TRDV5	TRGV2	TRGJ2	CSLDDSSGFHKVF	CASGYRRDTDKLVF	TRDV5	TRDJ1	2	C5(1),C7(1)
113	TRGV2-CSLDSSGFHKVF-CAMDIGGIRATDKLVF-TRAV13-4/DV7	TRGV2	TRGJ2	CSLDSSGFHKVF	CAMDIGGIRATDKLVF	TRAV13-4/DV7	TRDJ1	2	C2(1),C7(1)
114	TRGV2-CSLDSSGFHKVF-CAMEGIRATDKLVF-TRAV13-4/DV7	TRGV2	TRGJ2	CSLDSSGFHKVF	CAMEGIRATDKLVF	TRAV13-4/DV7	TRDJ1	2	C1(1),C6(1)
115	TRGV2-CSLDSSGFHKVF-CAMERRDTDKLVF-TRAV13-4/DV7	TRGV2	TRGJ2	CSLDSSGFHKVF	CAMERRDTDKLVF	TRAV13-4/DV7	TRDJ1	2	C2(1),C6(1)
116	TRGV2-CSLDSSGFHKVF-CAMGGIRATDKLVF-TRAV13-4/DV7	TRGV2	TRGJ2	CSLDSSGFHKVF	CAMGGIRATDKLVF	TRAV13-4/DV7	TRDJ1	2	C4(2)
117	TRGV2-CSLDSSGFHKVF-CASGYGIRATDKLVF-TRDV5	TRGV2	TRGJ2	CSLDSSGFHKVF	CASGYGIRATDKLVF	TRDV5	TRDJ1	2	C1(1),C7(1)
118	TRGV2-CSLDSSGFHKVF-CASGYMAYIGGIRATDKLVF-TRDV5	TRGV2	TRGJ2	CSLDSSGFHKVF	CASGYMAYIGGIRATDKLVF	TRDV5	TRDJ1	2	C2(1),C5(1)
119	TRGV2-CSLDSSGFHKVF-CASGYRRDTTDKLVF-TRDV5	TRGV2	TRGJ2	CSLDSSGFHKVF	CASGYRRDTTDKLVF	TRDV5	TRDJ1	2	C1(1),C3(1)
120	TRGV2-CAVWIGTSWVKIF-CALMERGIRATDKLVF-TRDV2-2	TRGV2	TRGJ4	CAVWIGTSWVKIF	CALMERGIRATDKLVF	TRDV2-2	TRDJ1	2	C5(1),C7(1)
121	TRGV2-CAVWIGTSWVKIF-CALMERVGGIRATDKLVF-TRDV2-2	TRGV2	TRGJ4	CAVWIGTSWVKIF	CALMERVGGIRATDKLVF	TRDV2-2	TRDJ1	2	C5(1),C7(1)
122	TRGV2-CAVWIGTSWVKIF-CAMDIGGIRATDKLVF-TRAV13-4/DV7	TRGV2	TRGJ4	CAVWIGTSWVKIF	CAMDIGGIRATDKLVF	TRAV13-4/DV7	TRDJ1	2	C6(1),C7(1)
123	TRGV2-CAVWIGTSWVKIF-CASGYIGGIRADKLVF-TRDV5	TRGV2	TRGJ4	CAVWIGTSWVKIF	CASGYIGGIRADKLVF	TRDV5	TRDJ1	2	C2(1),C5(1)
124	TRGV2-CAVWIGTSWVKIF-CASGYRRDTDKLVF-TRDV5	TRGV2	TRGJ4	CAVWIGTSWVKIF	CASGYRRDTDKLVF	TRDV5	TRDJ1	2	C5(1),C6(1)
126	TRGV4-CSYGYSSGFHKVF-CAASATDKLVF-TRAV14-1	TRGV4	TRGJ1	CSYGYSSGFHKVF	CAASATDKLVF	TRAV14-1	TRDJ1	2	C2(2)
127	TRGV4-CSYGYSSGFHKVF-CAASATDKLVF-TRAV14-2	TRGV4	TRGJ1	CSYGYSSGFHKVF	CAASATDKLVF	TRAV14-2	TRDJ1	2	C2(1),C7(1)
125	TRGV4-CSYGYSSGFHKVF-CAAIGGIRATDKLVF-TRAV14D-3/DV8	TRGV4	TRGJ1	CSYGYSSGFHKVF	CAAIGGIRATDKLVF	TRAV14D-3/DV8	TRDJ1	2	C5(2)
128	TRGV4-CSYGYSSGFHKVF-CAAYRRDTDKLVF-TRAV14D-3/DV8	TRGV4	TRGJ1	CSYGYSSGFHKVF	CAAYRRDTDKLVF	TRAV14D-3/DV8	TRDJ1	2	C1(1),C7(1)
129	TRGV4-CSYGYSSGFHKVF-CALMERIGGIRATDKLVF-TRDV2-2	TRGV4	TRGJ1	CSYGYSSGFHKVF	CALMERIGGIRATDKLVF	TRDV2-2	TRDJ1	2	C2(1),C6(1)
130	TRGV4-CSYGYSSGFHKVF-CALMERRDATDKLVF-TRDV2-2	TRGV4	TRGJ1	CSYGYSSGFHKVF	CALMERRDATDKLVF	TRDV2-2	TRDJ1	2	C1(1),C7(1)
131	TRGV4-CSYGYSSGFHKVF-CALMERRDTSTDKLVF-TRDV2-2	TRGV4	TRGJ1	CSYGYSSGFHKVF	CALMERRDTSTDKLVF	TRDV2-2	TRDJ1	2	C2(2)
132	TRGV4-CSYGYSSGFHKVF-CALMERRRDTDKLVF-TRDV2-2	TRGV4	TRGJ1	CSYGYSSGFHKVF	CALMERRRDTDKLVF	TRDV2-2	TRDJ1	2	C4(1),C5(1)
139	TRGV4-CSYSSGFHKVF-CALMERAEGYATDKLVF-TRDV2-2	TRGV4	TRGJ1	CSYSSGFHKVF	CALMERAEGYATDKLVF	TRDV2-2	TRDJ1	2	C4(1),C5(1)
138	TRGV4-CSYGYSSGFHKVF-CGSDIGGIRATDKLVF-TRDV4	TRGV4	TRGJ1	CSYGYSSGFHKVF	CGSDIGGIRATDKLVF	TRDV4	TRDJ1	2	C5(1),C7(1)
133	TRGV4-CSYGYSSGFHKVF-CASGGIRATDKLVF-TRDV5	TRGV4	TRGJ1	CSYGYSSGFHKVF	CASGGIRATDKLVF	TRDV5	TRDJ1	2	C2(1),C6(1)
134	TRGV4-CSYGYSSGFHKVF-CASGYGGIRATDKLVF-TRDV5	TRGV4	TRGJ1	CSYGYSSGFHKVF	CASGYGGIRATDKLVF	TRDV5	TRDJ1	2	C2(1),C10(1)
135	TRGV4-CSYGYSSGFHKVF-CASGYGIRATDKLVF-TRDV5	TRGV4	TRGJ1	CSYGYSSGFHKVF	CASGYGIRATDKLVF	TRDV5	TRDJ1	2	C2(1),C5(1)
136	TRGV4-CSYGYSSGFHKVF-CASGYIGGIRADKLVF-TRDV5	TRGV4	TRGJ1	CSYGYSSGFHKVF	CASGYIGGIRADKLVF	TRDV5	TRDJ1	2	C1(2)
137	TRGV4-CSYGYSSGFHKVF-CASGYRDATDKLVF-TRDV5	TRGV4	TRGJ1	CSYGYSSGFHKVF	CASGYRDATDKLVF	TRDV5	TRDJ1	2	C2(1),C7(1)
146	TRGV5-CACWDSSGFHKVF-CALSESEGYATDKLVF-TRAV15D-2/DV6D-2	TRGV5	TRGJ1	CACWDSSGFHKVF	CALSESEGYATDKLVF	TRAV15D-2/DV6D-2	TRDJ1	2	C4(1),C6(1)
147	TRGV5-CACWDSSGFHKVF-CALWEHIGGIRADKLVF-TRAV15N-1	TRGV5	TRGJ1	CACWDSSGFHKVF	CALWEHIGGIRADKLVF	TRAV15N-1	TRDJ1	2	C1(1),C4(1)
148	TRGV5-CACWDSSGFHKVF-CALWEHRRDTDKLVF-TRAV15N-1	TRGV5	TRGJ1	CACWDSSGFHKVF	CALWEHRRDTDKLVF	TRAV15N-1	TRDJ1	2	C1(1),C5(1)
149	TRGV5-CACWDSSGFHKVF-CALWELAGGIRATDKLVF-TRAV15N-1	TRGV5	TRGJ1	CACWDSSGFHKVF	CALWELAGGIRATDKLVF	TRAV15N-1	TRDJ1	2	C4(2)
150	TRGV5-CACWDSSGFHKVF-CALWELGIRATDKLVF-TRAV15N-1	TRGV5	TRGJ1	CACWDSSGFHKVF	CALWELGIRATDKLVF	TRAV15N-1	TRDJ1	2	C4(1),C7(1)
151	TRGV5-CACWDSSGFHKVF-CALWELVGGIRATDKLVF-TRAV15N-1	TRGV5	TRGJ1	CACWDSSGFHKVF	CALWELVGGIRATDKLVF	TRAV15N-1	TRDJ1	2	C4(2)
152	TRGV5-CACWDSSGFHKVF-CALWERATDKLVF-TRAV15N-1	TRGV5	TRGJ1	CACWDSSGFHKVF	CALWERATDKLVF	TRAV15N-1	TRDJ1	2	C2(1),C6(1)
170	TRGV6-CACWDGSGFHKVF-CGSDIGGSSWDTRQMFF-TRDV4	TRGV6	TRGJ1	CACWDGSGFHKVF	CGSDIGGSSWDTRQMFF	TRDV4	TRDJ2	2	C8(2)
171	TRGV6-CACWDSSGFHKVF-CALWELAEGYATDKLVF-TRAV15N-1	TRGV6	TRGJ1	CACWDSSGFHKVF	CALWELAEGYATDKLVF	TRAV15N-1	TRDJ1	2	C1(1),C7(1)
172	TRGV6-CACWDSSGFHKVF-CALWELGGIRATDKLVF-TRAV15N-1	TRGV6	TRGJ1	CACWDSSGFHKVF	CALWELGGIRATDKLVF	TRAV15N-1	TRDJ1	2	C4(2)
173	TRGV6-CACWDSSGFHKVF-CASGYIGGTDKLVF-TRDV5	TRGV6	TRGJ1	CACWDSSGFHKVF	CASGYIGGTDKLVF	TRDV5	TRDJ1	2	C1(1),C4(1)
174	TRGV6-CACWDSSGFHKVF-CASGYRRDATDKLVF-TRDV5	TRGV6	TRGJ1	CACWDSSGFHKVF	CASGYRRDATDKLVF	TRDV5	TRDJ1	2	C6(1),C7(1)
175	TRGV6-CACWDSSGFHKVF-CGSDIGGISSWDTRQMFF-TRDV4	TRGV6	TRGJ1	CACWDSSGFHKVF	CGSDIGGISSWDTRQMFF	TRDV4	TRDJ2	2	C1(2)
176	TRGV6-CACWDSSGFHKVF-CILRVGGIRATDKLVF-TRAV21/DV12	TRGV6	TRGJ1	CACWDSSGFHKVF	CILRVGGIRATDKLVF	TRAV21/DV12	TRDJ1	2	C4(2)
177	TRGV6-CACWDYSSGFHKVF-CGSDIGGSSWDTRQMFF-TRDV4	TRGV6	TRGJ1	CACWDYSSGFHKVF	CGSDIGGSSWDTRQMFF	TRDV4	TRDJ2	2	C1(1),C8(1)
178	TRGV6-CMLGSGTSWVKIF-CGSDIGGSSWDTRQMFF-TRDV4	TRGV6	TRGJ4	CMLGSGTSWVKIF	CGSDIGGSSWDTRQMFF	TRDV4	TRDJ2	2	C0(1),C9(1)
179	TRGV7-CASWAGSSGFHKVF-CAIGGIRATDKLVF-TRAV13-4/DV7	TRGV7	TRGJ1	CASWAGSSGFHKVF	CAIGGIRATDKLVF	TRAV13-4/DV7	TRDJ1	2	C4(2)
156	TRGV5-CACWDSSGFHKVF-CAMREGGGGIRATDKLVF-TRAV16N	TRGV5	TRGJ1	CACWDSSGFHKVF	CAMREGGGGIRATDKLVF	TRAV16N	TRDJ1	2	C1(1),C10(1)
157	TRGV5-CACWDSSGFHKVF-CAMREGGGIRATDKLVF-TRAV16N	TRGV5	TRGJ1	CACWDSSGFHKVF	CAMREGGGIRATDKLVF	TRAV16N	TRDJ1	2	C3(2)
158	TRGV5-CACWDSSGFHKVF-CAMREGRRDTDKLVF-TRAV16N	TRGV5	TRGJ1	CACWDSSGFHKVF	CAMREGRRDTDKLVF	TRAV16N	TRDJ1	2	C4(2)
159	TRGV5-CACWDSSGFHKVF-CAMREGRRDTTDKLVF-TRAV16N	TRGV5	TRGJ1	CACWDSSGFHKVF	CAMREGRRDTTDKLVF	TRAV16N	TRDJ1	2	C2(1),C5(1)
144	TRGV5-CACWDSSGFHKVF-CALMELGGIRATDKLVF-TRDV2-2	TRGV5	TRGJ1	CACWDSSGFHKVF	CALMELGGIRATDKLVF	TRDV2-2	TRDJ1	2	C2(1),C3(1)
145	TRGV5-CACWDSSGFHKVF-CALMERRRDTTDKLVF-TRDV2-2	TRGV5	TRGJ1	CACWDSSGFHKVF	CALMERRRDTTDKLVF	TRDV2-2	TRDJ1	2	C2(1),C5(1)
142	TRGV5-CACWDLSSGFHKVF-CGSDIGGSSWDTRQMFF-TRDV4	TRGV5	TRGJ1	CACWDLSSGFHKVF	CGSDIGGSSWDTRQMFF	TRDV4	TRDJ2	2	C0(1),C4(1)
161	TRGV5-CACWDSSGFHKVF-CGSDIDRRDSWDTRQMFF-TRDV4	TRGV5	TRGJ1	CACWDSSGFHKVF	CGSDIDRRDSWDTRQMFF	TRDV4	TRDJ2	2	C1(2)
162	TRGV5-CACWDSSGFHKVF-CGSDIDRRGSWDTRQMFF-TRDV4	TRGV5	TRGJ1	CACWDSSGFHKVF	CGSDIDRRGSWDTRQMFF	TRDV4	TRDJ2	2	C0(2)
163	TRGV5-CACWDSSGFHKVF-CGSDISEGYSWDTRQMFF-TRDV4	TRGV5	TRGJ1	CACWDSSGFHKVF	CGSDISEGYSWDTRQMFF	TRDV4	TRDJ2	2	C0(1),C1(1)
164	TRGV5-CACYSSGFHKVF-CGSDIGGSSWDTRQMFF-TRDV4	TRGV5	TRGJ1	CACYSSGFHKVF	CGSDIGGSSWDTRQMFF	TRDV4	TRDJ2	2	C0(1),C8(1)
169	TRGV5-CLLGYSSGFHKVF-CGSDIGGIRATDKLVF-TRDV4	TRGV5	TRGJ1	CLLGYSSGFHKVF	CGSDIGGIRATDKLVF	TRDV4	TRDJ1	2	C1(1),C6(1)
140	TRGV5-CACWDHSSGFHKVF-CASGYIGGIRATDKLVF-TRDV5	TRGV5	TRGJ1	CACWDHSSGFHKVF	CASGYIGGIRATDKLVF	TRDV5	TRDJ1	2	C4(1),C6(1)
141	TRGV5-CACWDHSSGFHKVF-CASGYRRDTDKLVF-TRDV5	TRGV5	TRGJ1	CACWDHSSGFHKVF	CASGYRRDTDKLVF	TRDV5	TRDJ1	2	C1(1),C4(1)
143	TRGV5-CACWDLYSSGFHKVF-CASGYIGGIRATDKLVF-TRDV5	TRGV5	TRGJ1	CACWDLYSSGFHKVF	CASGYIGGIRATDKLVF	TRDV5	TRDJ1	2	C1(1),C5(1)
160	TRGV5-CACWDSSGFHKVF-CASGYRRDTATDKLVF-TRDV5	TRGV5	TRGJ1	CACWDSSGFHKVF	CASGYRRDTATDKLVF	TRDV5	TRDJ1	2	C1(1),C4(1)
166	TRGV5-CLLGSSSGFHKVF-CASGYIGGIRATDKLVF-TRDV5	TRGV5	TRGJ1	CLLGSSSGFHKVF	CASGYIGGIRATDKLVF	TRDV5	TRDJ1	2	C1(1),C7(1)
168	TRGV5-CLLGYSSGFHKVF-CASGYGIRADKLVF-TRDV5	TRGV5	TRGJ1	CLLGYSSGFHKVF	CASGYGIRADKLVF	TRDV5	TRDJ1	2	C6(1),C7(1)
675	TRGV5-CACWDGFHKVF-CAIGGIRATDKLVF-TRAV13-4/DV7	TRGV5	TRGJ1	CACWDGFHKVF	CAIGGIRATDKLVF	TRAV13-4/DV7	TRDJ1	1	C4(1)
694	TRGV5-CACWDSSGFHKVF-CAIGGATDKLVF-TRAV13-4/DV7	TRGV5	TRGJ1	CACWDSSGFHKVF	CAIGGATDKLVF	TRAV13-4/DV7	TRDJ1	1	C1(1)
695	TRGV5-CACWDSSGFHKVF-CAIGGIDKLVF-TRAV13-4/DV7	TRGV5	TRGJ1	CACWDSSGFHKVF	CAIGGIDKLVF	TRAV13-4/DV7	TRDJ1	1	C5(1)
698	TRGV5-CACWDSSGFHKVF-CAISEGYADKLVF-TRAV13-4/DV7	TRGV5	TRGJ1	CACWDSSGFHKVF	CAISEGYADKLVF	TRAV13-4/DV7	TRDJ1	1	C2(1)
699	TRGV5-CACWDSSGFHKVF-CAISEGYDKLVF-TRAV13-4/DV7	TRGV5	TRGJ1	CACWDSSGFHKVF	CAISEGYDKLVF	TRAV13-4/DV7	TRDJ1	1	C7(1)
744	TRGV5-CACWDSSGFHKVF-CAMERRDTTDKLVF-TRAV13-4/DV7	TRGV5	TRGJ1	CACWDSSGFHKVF	CAMERRDTTDKLVF	TRAV13-4/DV7	TRDJ1	1	C1(1)
745	TRGV5-CACWDSSGFHKVF-CAMERRRDATDKLVF-TRAV13-4/DV7	TRGV5	TRGJ1	CACWDSSGFHKVF	CAMERRRDATDKLVF	TRAV13-4/DV7	TRDJ1	1	C5(1)
746	TRGV5-CACWDSSGFHKVF-CAMERRRDTDKLVF-TRAV13-4/DV7	TRGV5	TRGJ1	CACWDSSGFHKVF	CAMERRRDTDKLVF	TRAV13-4/DV7	TRDJ1	1	C2(1)
747	TRGV5-CACWDSSGFHKVF-CAMERSIGGIRATDKLVF-TRAV13-4/DV7	TRGV5	TRGJ1	CACWDSSGFHKVF	CAMERSIGGIRATDKLVF	TRAV13-4/DV7	TRDJ1	1	C3(1)
748	TRGV5-CACWDSSGFHKVF-CAMESEGYATDKLVF-TRAV13-4/DV7	TRGV5	TRGJ1	CACWDSSGFHKVF	CAMESEGYATDKLVF	TRAV13-4/DV7	TRDJ1	1	C5(1)
749	TRGV5-CACWDSSGFHKVF-CAMGIRATDKLVF-TRAV13-4/DV7	TRGV5	TRGJ1	CACWDSSGFHKVF	CAMGIRATDKLVF	TRAV13-4/DV7	TRDJ1	1	C4(1)
750	TRGV5-CACWDSSGFHKVF-CAMGRDATDKLVF-TRAV13-4/DV7	TRGV5	TRGJ1	CACWDSSGFHKVF	CAMGRDATDKLVF	TRAV13-4/DV7	TRDJ1	1	C2(1)
761	TRGV5-CACWDSSGFHKVF-CAMRRDTTDKLVF-TRAV13-4/DV7	TRGV5	TRGJ1	CACWDSSGFHKVF	CAMRRDTTDKLVF	TRAV13-4/DV7	TRDJ1	1	C2(1)
762	TRGV5-CACWDSSGFHKVF-CAMVGGIRATDKLVF-TRAV13-4/DV7	TRGV5	TRGJ1	CACWDSSGFHKVF	CAMVGGIRATDKLVF	TRAV13-4/DV7	TRDJ1	1	C3(1)
824	TRGV5-CACWGSGFHKVF-CAISEGYDKLVF-TRAV13-4/DV7	TRGV5	TRGJ1	CACWGSGFHKVF	CAISEGYDKLVF	TRAV13-4/DV7	TRDJ1	1	C7(1)
843	TRGV5-CLLGSSSGFHKVF-CAMDGGIRATDKLVF-TRAV13-4/DV7	TRGV5	TRGJ1	CLLGSSSGFHKVF	CAMDGGIRATDKLVF	TRAV13-4/DV7	TRDJ1	1	C4(1)
849	TRGV5-CLLGSSSSGFHKVF-CAISEGYATDKLVF-TRAV13-4/DV7	TRGV5	TRGJ1	CLLGSSSSGFHKVF	CAISEGYATDKLVF	TRAV13-4/DV7	TRDJ1	1	C1(1)
851	TRGV5-CLLGSYSSGFHKVF-CAIGGIRADKLVF-TRAV13-4/DV7	TRGV5	TRGJ1	CLLGSYSSGFHKVF	CAIGGIRADKLVF	TRAV13-4/DV7	TRDJ1	1	C7(1)
858	TRGV5-CLLGYSSGFHKVF-CAMGIRTDKLVF-TRAV13-4/DV7	TRGV5	TRGJ1	CLLGYSSGFHKVF	CAMGIRTDKLVF	TRAV13-4/DV7	TRDJ1	1	C4(1)
743	TRGV5-CACWDSSGFHKVF-CAMEEGYDKLVF-TRAV13D-4	TRGV5	TRGJ1	CACWDSSGFHKVF	CAMEEGYDKLVF	TRAV13D-4	TRDJ1	1	C2(1)
696	TRGV5-CACWDSSGFHKVF-CAIGGIRATDKLVF-TRAV13N-1	TRGV5	TRGJ1	CACWDSSGFHKVF	CAIGGIRATDKLVF	TRAV13N-1	TRDJ1	1	C1(1)
690	TRGV5-CACWDSSGFHKVF-CAASADKLVF-TRAV14-1	TRGV5	TRGJ1	CACWDSSGFHKVF	CAASADKLVF	TRAV14-1	TRDJ1	1	C6(1)
691	TRGV5-CACWDSSGFHKVF-CAASGIRATDKLVF-TRAV14-2	TRGV5	TRGJ1	CACWDSSGFHKVF	CAASGIRATDKLVF	TRAV14-2	TRDJ1	1	C4(1)
841	TRGV5-CLLGSSSGFHKVF-CAASSWDTRQMFF-TRAV14-2	TRGV5	TRGJ1	CLLGSSSGFHKVF	CAASSWDTRQMFF	TRAV14-2	TRDJ2	1	C7(1)
684	TRGV5-CACWDLYSSGFHKVF-CAAIGGIRATDKLVF-TRAV14D-3/DV8	TRGV5	TRGJ1	CACWDLYSSGFHKVF	CAAIGGIRATDKLVF	TRAV14D-3/DV8	TRDJ1	1	C6(1)
692	TRGV5-CACWDSSGFHKVF-CAASIGGIRATDKLVF-TRAV14D-3/DV8	TRGV5	TRGJ1	CACWDSSGFHKVF	CAASIGGIRATDKLVF	TRAV14D-3/DV8	TRDJ1	1	C2(1)
693	TRGV5-CACWDSSGFHKVF-CAASRRDTATDKLVF-TRAV14D-3/DV8	TRGV5	TRGJ1	CACWDSSGFHKVF	CAASRRDTATDKLVF	TRAV14D-3/DV8	TRDJ1	1	C1(1)
840	TRGV5-CLLGSSSGFHKVF-CAASAGIRATDKLVF-TRAV14D-3/DV8	TRGV5	TRGJ1	CLLGSSSGFHKVF	CAASAGIRATDKLVF	TRAV14D-3/DV8	TRDJ1	1	C1(1)
855	TRGV5-CLLGYSSGFHKVF-CAASDIGGIRATDKLVF-TRAV14D-3/DV8	TRGV5	TRGJ1	CLLGYSSGFHKVF	CAASDIGGIRATDKLVF	TRAV14D-3/DV8	TRDJ1	1	C6(1)
724	TRGV5-CACWDSSGFHKVF-CALWELDGGIRATDKLVF-TRAV15-1/DV6-1	TRGV5	TRGJ1	CACWDSSGFHKVF	CALWELDGGIRATDKLVF	TRAV15-1/DV6-1	TRDJ1	1	C4(1)
713	TRGV5-CACWDSSGFHKVF-CALSELGGIRATDKLVF-TRAV15D-2/DV6D-2	TRGV5	TRGJ1	CACWDSSGFHKVF	CALSELGGIRATDKLVF	TRAV15D-2/DV6D-2	TRDJ1	1	C4(1)
714	TRGV5-CACWDSSGFHKVF-CALSELYRRDTDKLVF-TRAV15D-2/DV6D-2	TRGV5	TRGJ1	CACWDSSGFHKVF	CALSELYRRDTDKLVF	TRAV15D-2/DV6D-2	TRDJ1	1	C4(1)
676	TRGV5-CACWDGFHKVF-CALWELVGGIRATDKLVF-TRAV15N-1	TRGV5	TRGJ1	CACWDGFHKVF	CALWELVGGIRATDKLVF	TRAV15N-1	TRDJ1	1	C4(1)
680	TRGV5-CACWDLGFHKVF-CALWELVGGIRATDKLVF-TRAV15N-1	TRGV5	TRGJ1	CACWDLGFHKVF	CALWELVGGIRATDKLVF	TRAV15N-1	TRDJ1	1	C3(1)
715	TRGV5-CACWDSSGFHKVF-CALWDRRATDKLVF-TRAV15N-1	TRGV5	TRGJ1	CACWDSSGFHKVF	CALWDRRATDKLVF	TRAV15N-1	TRDJ1	1	C2(1)
716	TRGV5-CACWDSSGFHKVF-CALWEGGIRATDKLVF-TRAV15N-1	TRGV5	TRGJ1	CACWDSSGFHKVF	CALWEGGIRATDKLVF	TRAV15N-1	TRDJ1	1	C4(1)
717	TRGV5-CACWDSSGFHKVF-CALWEHRRDTATDKLVF-TRAV15N-1	TRGV5	TRGJ1	CACWDSSGFHKVF	CALWEHRRDTATDKLVF	TRAV15N-1	TRDJ1	1	C1(1)
718	TRGV5-CACWDSSGFHKVF-CALWEIGGIRTDKLVF-TRAV15N-1	TRGV5	TRGJ1	CACWDSSGFHKVF	CALWEIGGIRTDKLVF	TRAV15N-1	TRDJ1	1	C2(1)
719	TRGV5-CACWDSSGFHKVF-CALWELAEGYATDKLVF-TRAV15N-1	TRGV5	TRGJ1	CACWDSSGFHKVF	CALWELAEGYATDKLVF	TRAV15N-1	TRDJ1	1	C6(1)
720	TRGV5-CACWDSSGFHKVF-CALWELAGYATDKLVF-TRAV15N-1	TRGV5	TRGJ1	CACWDSSGFHKVF	CALWELAGYATDKLVF	TRAV15N-1	TRDJ1	1	C7(1)
721	TRGV5-CACWDSSGFHKVF-CALWELARDATDKLVF-TRAV15N-1	TRGV5	TRGJ1	CACWDSSGFHKVF	CALWELARDATDKLVF	TRAV15N-1	TRDJ1	1	C1(1)
722	TRGV5-CACWDSSGFHKVF-CALWELARRDTDKLVF-TRAV15N-1	TRGV5	TRGJ1	CACWDSSGFHKVF	CALWELARRDTDKLVF	TRAV15N-1	TRDJ1	1	C4(1)
723	TRGV5-CACWDSSGFHKVF-CALWELASEGYATDKLVF-TRAV15N-1	TRGV5	TRGJ1	CACWDSSGFHKVF	CALWELASEGYATDKLVF	TRAV15N-1	TRDJ1	1	C5(1)
725	TRGV5-CACWDSSGFHKVF-CALWELEGYTDKLVF-TRAV15N-1	TRGV5	TRGJ1	CACWDSSGFHKVF	CALWELEGYTDKLVF	TRAV15N-1	TRDJ1	1	C1(1)
726	TRGV5-CACWDSSGFHKVF-CALWELGGIRADKLVF-TRAV15N-1	TRGV5	TRGJ1	CACWDSSGFHKVF	CALWELGGIRADKLVF	TRAV15N-1	TRDJ1	1	C1(1)
727	TRGV5-CACWDSSGFHKVF-CALWELGIRADKLVF-TRAV15N-1	TRGV5	TRGJ1	CACWDSSGFHKVF	CALWELGIRADKLVF	TRAV15N-1	TRDJ1	1	C1(1)
728	TRGV5-CACWDSSGFHKVF-CALWELGRDTDKLVF-TRAV15N-1	TRGV5	TRGJ1	CACWDSSGFHKVF	CALWELGRDTDKLVF	TRAV15N-1	TRDJ1	1	C1(1)
729	TRGV5-CACWDSSGFHKVF-CALWELGRDTTDKLVF-TRAV15N-1	TRGV5	TRGJ1	CACWDSSGFHKVF	CALWELGRDTTDKLVF	TRAV15N-1	TRDJ1	1	C2(1)
555	TRGV4-CSYGHSSGFHKVF-CAMERRDTTDKLVF-TRAV13-4/DV7	TRGV4	TRGJ1	CSYGHSSGFHKVF	CAMERRDTTDKLVF	TRAV13-4/DV7	TRDJ1	1	C7(1)
185	TRGV1-CSLDSSGFHKVF-CAISEGYETDKLVF-TRAV13-4/DV7	TRGV1	TRGJ2	CSLDSSGFHKVF	CAISEGYETDKLVF	TRAV13-4/DV7	TRDJ1	1	C1(1)
560	TRGV4-CSYGRNSSGFHKVF-CAMESEGYATDKLVF-TRAV13-4/DV7	TRGV4	TRGJ1	CSYGRNSSGFHKVF	CAMESEGYATDKLVF	TRAV13-4/DV7	TRDJ1	1	C6(1)
564	TRGV4-CSYGSGFHKVF-CAMGGIRATDKLVF-TRAV13-4/DV7	TRGV4	TRGJ1	CSYGSGFHKVF	CAMGGIRATDKLVF	TRAV13-4/DV7	TRDJ1	1	C3(1)
189	TRGV1-CAVCRSGTSWVKIF-CAMELGGTDKLVF-TRAV13-4/DV7	TRGV1	TRGJ4	CAVCRSGTSWVKIF	CAMELGGTDKLVF	TRAV13-4/DV7	TRDJ1	1	C4(1)
190	TRGV1-CAVSGTSWVKIF-CAMDIGGIRATDKLVF-TRAV13-4/DV7	TRGV1	TRGJ4	CAVSGTSWVKIF	CAMDIGGIRATDKLVF	TRAV13-4/DV7	TRDJ1	1	C7(1)
571	TRGV4-CSYGWSSGFHKVF-CAMDIGGIRATDKLVF-TRAV13-4/DV7	TRGV4	TRGJ1	CSYGWSSGFHKVF	CAMDIGGIRATDKLVF	TRAV13-4/DV7	TRDJ1	1	C2(1)
199	TRGV1-CAVWIGTSWVKIF-CAIGGIRADKLVF-TRAV13-4/DV7	TRGV1	TRGJ4	CAVWIGTSWVKIF	CAIGGIRADKLVF	TRAV13-4/DV7	TRDJ1	1	C2(1)
579	TRGV4-CSYGYSSGFHKVF-CACIGGIRATDKLVF-TRAV13-4/DV7	TRGV4	TRGJ1	CSYGYSSGFHKVF	CACIGGIRATDKLVF	TRAV13-4/DV7	TRDJ1	1	C1(1)
580	TRGV4-CSYGYSSGFHKVF-CAFGGIRATDKLVF-TRAV13-4/DV7	TRGV4	TRGJ1	CSYGYSSGFHKVF	CAFGGIRATDKLVF	TRAV13-4/DV7	TRDJ1	1	C4(1)
201	TRGV1-CAVWIGTSWVKIF-CAIGGIRPDKLVF-TRAV13-4/DV7	TRGV1	TRGJ4	CAVWIGTSWVKIF	CAIGGIRPDKLVF	TRAV13-4/DV7	TRDJ1	1	C5(1)
203	TRGV1-CAVWIGTSWVKIF-CAISEGYELKLVF-TRAV13-4/DV7	TRGV1	TRGJ4	CAVWIGTSWVKIF	CAISEGYELKLVF	TRAV13-4/DV7	TRDJ1	1	C3(1)
204	TRGV1-CAVWIGTSWVKIF-CAISEGYTDKLVF-TRAV13-4/DV7	TRGV1	TRGJ4	CAVWIGTSWVKIF	CAISEGYTDKLVF	TRAV13-4/DV7	TRDJ1	1	C4(1)
581	TRGV4-CSYGYSSGFHKVF-CAGGIRATDKLVF-TRAV13-4/DV7	TRGV4	TRGJ1	CSYGYSSGFHKVF	CAGGIRATDKLVF	TRAV13-4/DV7	TRDJ1	1	C5(1)
584	TRGV4-CSYGYSSGFHKVF-CAIGGIRAPDKLVF-TRAV13-4/DV7	TRGV4	TRGJ1	CSYGYSSGFHKVF	CAIGGIRAPDKLVF	TRAV13-4/DV7	TRDJ1	1	C4(1)
586	TRGV4-CSYGYSSGFHKVF-CAISEGYEQLVF-TRAV13-4/DV7	TRGV4	TRGJ1	CSYGYSSGFHKVF	CAISEGYEQLVF	TRAV13-4/DV7	TRDJ1	1	C5(1)
228	TRGV1-CAVWIGTSWVKIF-CAMEISEGYDKLVF-TRAV13-4/DV7	TRGV1	TRGJ4	CAVWIGTSWVKIF	CAMEISEGYDKLVF	TRAV13-4/DV7	TRDJ1	1	C4(1)
229	TRGV1-CAVWIGTSWVKIF-CAMERRRATDKLVF-TRAV13-4/DV7	TRGV1	TRGJ4	CAVWIGTSWVKIF	CAMERRRATDKLVF	TRAV13-4/DV7	TRDJ1	1	C4(1)
230	TRGV1-CAVWIGTSWVKIF-CAMRDTTDKLVF-TRAV13-4/DV7	TRGV1	TRGJ4	CAVWIGTSWVKIF	CAMRDTTDKLVF	TRAV13-4/DV7	TRDJ1	1	C3(1)
237	TRGV1-CAVWIGTSWVKIF-CAPIGGIRATDKLVF-TRAV13-4/DV7	TRGV1	TRGJ4	CAVWIGTSWVKIF	CAPIGGIRATDKLVF	TRAV13-4/DV7	TRDJ1	1	C1(1)
289	TRGV1-CAVWITGTSWVKIF-CAIGGIRATDKLVF-TRAV13-4/DV7	TRGV1	TRGJ4	CAVWITGTSWVKIF	CAIGGIRATDKLVF	TRAV13-4/DV7	TRDJ1	1	C4(1)
291	TRGV1-CAVWITGTSWVKIF-CAIHIGGIRATDKLVF-TRAV13-4/DV7	TRGV1	TRGJ4	CAVWITGTSWVKIF	CAIHIGGIRATDKLVF	TRAV13-4/DV7	TRDJ1	1	C4(1)
297	TRGV1-CAVWITGTSWVKIF-CAMERYRRDTTDKLVF-TRAV13-4/DV7	TRGV1	TRGJ4	CAVWITGTSWVKIF	CAMERYRRDTTDKLVF	TRAV13-4/DV7	TRDJ1	1	C4(1)
298	TRGV1-CAVWITGTSWVKIF-CAMEYRRDTDKLVF-TRAV13-4/DV7	TRGV1	TRGJ4	CAVWITGTSWVKIF	CAMEYRRDTDKLVF	TRAV13-4/DV7	TRDJ1	1	C4(1)
618	TRGV4-CSYGYSSGFHKVF-CAMDIGGIATDKLVF-TRAV13-4/DV7	TRGV4	TRGJ1	CSYGYSSGFHKVF	CAMDIGGIATDKLVF	TRAV13-4/DV7	TRDJ1	1	C2(1)
619	TRGV4-CSYGYSSGFHKVF-CAMDIGGIRATDKLVF-TRAV13-4/DV7	TRGV4	TRGJ1	CSYGYSSGFHKVF	CAMDIGGIRATDKLVF	TRAV13-4/DV7	TRDJ1	1	C5(1)
620	TRGV4-CSYGYSSGFHKVF-CAMDRRDTDKLVF-TRAV13-4/DV7	TRGV4	TRGJ1	CSYGYSSGFHKVF	CAMDRRDTDKLVF	TRAV13-4/DV7	TRDJ1	1	C5(1)
329	TRGV1-CAVWSGTSWVKIF-CAMEYRRDTSSDKLVF-TRAV13-4/DV7	TRGV1	TRGJ4	CAVWSGTSWVKIF	CAMEYRRDTSSDKLVF	TRAV13-4/DV7	TRDJ1	1	C4(1)
339	TRGV1-CAVWSRSGTSWVKIF-CAIGQSEGYATDKLVF-TRAV13-4/DV7	TRGV1	TRGJ4	CAVWSRSGTSWVKIF	CAIGQSEGYATDKLVF	TRAV13-4/DV7	TRDJ1	1	C1(1)
340	TRGV1-CAVWSTSWVKIF-CAIGGSSWDTRQMFF-TRAV13-4/DV7	TRGV1	TRGJ4	CAVWSTSWVKIF	CAIGGSSWDTRQMFF	TRAV13-4/DV7	TRDJ2	1	C4(1)
342	TRGV1-CAVWTGTSWVKIF-CAMGGIRATDKLVF-TRAV13-4/DV7	TRGV1	TRGJ4	CAVWTGTSWVKIF	CAMGGIRATDKLVF	TRAV13-4/DV7	TRDJ1	1	C4(1)
349	TRGV1-CSLDGTSWVKIF-CAMGIRATDKLVF-TRAV13-4/DV7	TRGV1	TRGJ4	CSLDGTSWVKIF	CAMGIRATDKLVF	TRAV13-4/DV7	TRDJ1	1	C7(1)
354	TRGV1-CSLDRSGTSWVKIF-CAIGGIRATDKLVF-TRAV13-4/DV7	TRGV1	TRGJ4	CSLDRSGTSWVKIF	CAIGGIRATDKLVF	TRAV13-4/DV7	TRDJ1	1	C4(1)
359	TRGV1-CSLGSGTSWVKIF-CAMDIGGIRATDKLVF-TRAV13-4/DV7	TRGV1	TRGJ4	CSLGSGTSWVKIF	CAMDIGGIRATDKLVF	TRAV13-4/DV7	TRDJ1	1	C5(1)
361	TRGV1-CSLGTSWVKIF-CAIGGSSWDTRQMFF-TRAV13-4/DV7	TRGV1	TRGJ4	CSLGTSWVKIF	CAIGGSSWDTRQMFF	TRAV13-4/DV7	TRDJ2	1	C7(1)
254	TRGV1-CAVWIGTSWVKIF-CVLIWHISEGATDKLVF-TRAV13-5	TRGV1	TRGJ4	CAVWIGTSWVKIF	CVLIWHISEGATDKLVF	TRAV13-5	TRDJ1	1	C5(1)
255	TRGV1-CAVWIGTSWVKIF-CVLSIDKLVF-TRAV13-5	TRGV1	TRGJ4	CAVWIGTSWVKIF	CVLSIDKLVF	TRAV13-5	TRDJ1	1	C4(1)
260	TRGV1-CAVWINGTSWVKIF-CVLISEGYDDKLVF-TRAV13-5	TRGV1	TRGJ4	CAVWINGTSWVKIF	CVLISEGYDDKLVF	TRAV13-5	TRDJ1	1	C1(1)
188	TRGV1-CSLDSSGFHKVF-CAYIGGIRATDKLVF-TRAV13D-1	TRGV1	TRGJ2	CSLDSSGFHKVF	CAYIGGIRATDKLVF	TRAV13D-1	TRDJ1	1	C4(1)
202	TRGV1-CAVWIGTSWVKIF-CAIGGSSWDTRQMFF-TRAV13D-2	TRGV1	TRGJ4	CAVWIGTSWVKIF	CAIGGSSWDTRQMFF	TRAV13D-2	TRDJ2	1	C3(1)
200	TRGV1-CAVWIGTSWVKIF-CAIGGIRATDKLVF-TRAV13N-2	TRGV1	TRGJ4	CAVWIGTSWVKIF	CAIGGIRATDKLVF	TRAV13N-2	TRDJ1	1	C4(1)
290	TRGV1-CAVWITGTSWVKIF-CAIGGSSWDTRQMFF-TRAV13N-2	TRGV1	TRGJ4	CAVWITGTSWVKIF	CAIGGSSWDTRQMFF	TRAV13N-2	TRDJ2	1	C4(1)
194	TRGV1-CAVWIGTSWVKIF-CAARYATDKLVF-TRAV14-2	TRGV1	TRGJ4	CAVWIGTSWVKIF	CAARYATDKLVF	TRAV14-2	TRDJ1	1	C4(1)
198	TRGV1-CAVWIGTSWVKIF-CAASSWDTRQMFF-TRAV14-2	TRGV1	TRGJ4	CAVWIGTSWVKIF	CAASSWDTRQMFF	TRAV14-2	TRDJ2	1	C5(1)
195	TRGV1-CAVWIGTSWVKIF-CAASIGGATDKLVF-TRAV14-3	TRGV1	TRGJ4	CAVWIGTSWVKIF	CAASIGGATDKLVF	TRAV14-3	TRDJ1	1	C2(1)
621	TRGV4-CSYGYSSGFHKVF-CAMEGYATDKLVF-TRAV13-4/DV7	TRGV4	TRGJ1	CSYGYSSGFHKVF	CAMEGYATDKLVF	TRAV13-4/DV7	TRDJ1	1	C5(1)
622	TRGV4-CSYGYSSGFHKVF-CAMEHRRDATDKLVF-TRAV13-4/DV7	TRGV4	TRGJ1	CSYGYSSGFHKVF	CAMEHRRDATDKLVF	TRAV13-4/DV7	TRDJ1	1	C7(1)
623	TRGV4-CSYGYSSGFHKVF-CAMERGGIRATDKLVF-TRAV13-4/DV7	TRGV4	TRGJ1	CSYGYSSGFHKVF	CAMERGGIRATDKLVF	TRAV13-4/DV7	TRDJ1	1	C5(1)
624	TRGV4-CSYGYSSGFHKVF-CAMERGIRATDKLVF-TRAV13-4/DV7	TRGV4	TRGJ1	CSYGYSSGFHKVF	CAMERGIRATDKLVF	TRAV13-4/DV7	TRDJ1	1	C2(1)
625	TRGV4-CSYGYSSGFHKVF-CAMERRDTTDKLVF-TRAV13-4/DV7	TRGV4	TRGJ1	CSYGYSSGFHKVF	CAMERRDTTDKLVF	TRAV13-4/DV7	TRDJ1	1	C5(1)
626	TRGV4-CSYGYSSGFHKVF-CAMERRRATDKLVF-TRAV13-4/DV7	TRGV4	TRGJ1	CSYGYSSGFHKVF	CAMERRRATDKLVF	TRAV13-4/DV7	TRDJ1	1	C2(1)
627	TRGV4-CSYGYSSGFHKVF-CAMETEGYDKLVF-TRAV13-4/DV7	TRGV4	TRGJ1	CSYGYSSGFHKVF	CAMETEGYDKLVF	TRAV13-4/DV7	TRDJ1	1	C1(1)
628	TRGV4-CSYGYSSGFHKVF-CAMEYRRDTTDKLVF-TRAV13-4/DV7	TRGV4	TRGJ1	CSYGYSSGFHKVF	CAMEYRRDTTDKLVF	TRAV13-4/DV7	TRDJ1	1	C4(1)
629	TRGV4-CSYGYSSGFHKVF-CAMGGIRATDKLVF-TRAV13-4/DV7	TRGV4	TRGJ1	CSYGYSSGFHKVF	CAMGGIRATDKLVF	TRAV13-4/DV7	TRDJ1	1	C5(1)
630	TRGV4-CSYGYSSGFHKVF-CAMGGTTDKLVF-TRAV13-4/DV7	TRGV4	TRGJ1	CSYGYSSGFHKVF	CAMGGTTDKLVF	TRAV13-4/DV7	TRDJ1	1	C1(1)
632	TRGV4-CSYGYSSGFHKVF-CARRDTDKLVF-TRAV13-4/DV7	TRGV4	TRGJ1	CSYGYSSGFHKVF	CARRDTDKLVF	TRAV13-4/DV7	TRDJ1	1	C7(1)
668	TRGV4-CSYVSSGFHKVF-CAIGGIRATDKLVF-TRAV13-4/DV7	TRGV4	TRGJ1	CSYVSSGFHKVF	CAIGGIRATDKLVF	TRAV13-4/DV7	TRDJ1	1	C5(1)
561	TRGV4-CSYGSGFHKVF-CAFGGIRADKLVF-TRAV13D-1	TRGV4	TRGJ1	CSYGSGFHKVF	CAFGGIRADKLVF	TRAV13D-1	TRDJ1	1	C3(1)
587	TRGV4-CSYGYSSGFHKVF-CALERRDATDKLVF-TRAV13D-1	TRGV4	TRGJ1	CSYGYSSGFHKVF	CALERRDATDKLVF	TRAV13D-1	TRDJ1	1	C5(1)
556	TRGV4-CSYGLYSSGFHKVF-CAIDRRDTRADKLVF-TRAV13D-2	TRGV4	TRGJ1	CSYGLYSSGFHKVF	CAIDRRDTRADKLVF	TRAV13D-2	TRDJ1	1	C7(1)
181	TRGV1-CSLDSSGFHKVF-CAASEGYTDKLVF-TRAV14D-3/DV8	TRGV1	TRGJ1	CSLDSSGFHKVF	CAASEGYTDKLVF	TRAV14D-3/DV8	TRDJ1	1	C1(1)
193	TRGV1-CAVWIGTSWVKIF-CAAIGGIRATDKLVF-TRAV14D-3/DV8	TRGV1	TRGJ4	CAVWIGTSWVKIF	CAAIGGIRATDKLVF	TRAV14D-3/DV8	TRDJ1	1	C10(1)
196	TRGV1-CAVWIGTSWVKIF-CAASRRDATDKLVF-TRAV14D-3/DV8	TRGV1	TRGJ4	CAVWIGTSWVKIF	CAASRRDATDKLVF	TRAV14D-3/DV8	TRDJ1	1	C2(1)
197	TRGV1-CAVWIGTSWVKIF-CAASRRDTDKLVF-TRAV14D-3/DV8	TRGV1	TRGJ4	CAVWIGTSWVKIF	CAASRRDTDKLVF	TRAV14D-3/DV8	TRDJ1	1	C4(1)
256	TRGV1-CAVWIKSGTSWVKIF-CAARRDTSWDTRQMFF-TRAV14D-3/DV8	TRGV1	TRGJ4	CAVWIKSGTSWVKIF	CAARRDTSWDTRQMFF	TRAV14D-3/DV8	TRDJ2	1	C4(1)
285	TRGV1-CAVWISTSWVKIF-CAAIGGIRADKLVF-TRAV14D-3/DV8	TRGV1	TRGJ4	CAVWISTSWVKIF	CAAIGGIRADKLVF	TRAV14D-3/DV8	TRDJ1	1	C5(1)
288	TRGV1-CAVWITGTSWVKIF-CAASRRDATDKLVF-TRAV14D-3/DV8	TRGV1	TRGJ4	CAVWITGTSWVKIF	CAASRRDATDKLVF	TRAV14D-3/DV8	TRDJ1	1	C1(1)
205	TRGV1-CAVWIGTSWVKIF-CALCRRDTATDKLVF-TRAV15-1/DV6-1	TRGV1	TRGJ4	CAVWIGTSWVKIF	CALCRRDTATDKLVF	TRAV15-1/DV6-1	TRDJ1	1	C4(1)
258	TRGV1-CAVWINGTSWVKIF-CALWEHIGGIRATDKLVF-TRAV15-1/DV6-1	TRGV1	TRGJ4	CAVWINGTSWVKIF	CALWEHIGGIRATDKLVF	TRAV15-1/DV6-1	TRDJ1	1	C4(1)
265	TRGV1-CAVWINSGTSWVKIF-CALWEHIGGIRATDKLVF-TRAV15-1/DV6-1	TRGV1	TRGJ4	CAVWINSGTSWVKIF	CALWEHIGGIRATDKLVF	TRAV15-1/DV6-1	TRDJ1	1	C4(1)
267	TRGV1-CAVWINSGTSWVKIF-CALWEHRRDATDKLVF-TRAV15-1/DV6-1	TRGV1	TRGJ4	CAVWINSGTSWVKIF	CALWEHRRDATDKLVF	TRAV15-1/DV6-1	TRDJ1	1	C4(1)
310	TRGV1-CAVWRSGTSWVKIF-CALWEHIGGIRATDKLVF-TRAV15-1/DV6-1	TRGV1	TRGJ4	CAVWRSGTSWVKIF	CALWEHIGGIRATDKLVF	TRAV15-1/DV6-1	TRDJ1	1	C5(1)
325	TRGV1-CAVWSGTSWVKIF-CALWEHGIYRRDTSDKLVF-TRAV15-1/DV6-1	TRGV1	TRGJ4	CAVWSGTSWVKIF	CALWEHGIYRRDTSDKLVF	TRAV15-1/DV6-1	TRDJ1	1	C5(1)
326	TRGV1-CAVWSGTSWVKIF-CALWEHIGGIRATDKLVF-TRAV15-1/DV6-1	TRGV1	TRGJ4	CAVWSGTSWVKIF	CALWEHIGGIRATDKLVF	TRAV15-1/DV6-1	TRDJ1	1	C4(1)
328	TRGV1-CAVWSGTSWVKIF-CALWELSEGYDTDKLVF-TRAV15-1/DV6-1	TRGV1	TRGJ4	CAVWSGTSWVKIF	CALWELSEGYDTDKLVF	TRAV15-1/DV6-1	TRDJ1	1	C3(1)
341	TRGV1-CAVWSTSWVKIF-CALWERDTSTDKLVF-TRAV15-1/DV6-1	TRGV1	TRGJ4	CAVWSTSWVKIF	CALWERDTSTDKLVF	TRAV15-1/DV6-1	TRDJ1	1	C6(1)
191	TRGV1-CAVWGTSWVKIF-CALSELGGATDKLVF-TRAV15D-2/DV6D-2	TRGV1	TRGJ4	CAVWGTSWVKIF	CALSELGGATDKLVF	TRAV15D-2/DV6D-2	TRDJ1	1	C3(1)
217	TRGV1-CAVWIGTSWVKIF-CALSDIGGIRATDKLVF-TRAV15D-2/DV6D-2	TRGV1	TRGJ4	CAVWIGTSWVKIF	CALSDIGGIRATDKLVF	TRAV15D-2/DV6D-2	TRDJ1	1	C3(1)
218	TRGV1-CAVWIGTSWVKIF-CALSEGIRATDKLVF-TRAV15D-2/DV6D-2	TRGV1	TRGJ4	CAVWIGTSWVKIF	CALSEGIRATDKLVF	TRAV15D-2/DV6D-2	TRDJ1	1	C6(1)
219	TRGV1-CAVWIGTSWVKIF-CALSELRDATDKLVF-TRAV15D-2/DV6D-2	TRGV1	TRGJ4	CAVWIGTSWVKIF	CALSELRDATDKLVF	TRAV15D-2/DV6D-2	TRDJ1	1	C3(1)
220	TRGV1-CAVWIGTSWVKIF-CALSELRDTSTDKLVF-TRAV15D-2/DV6D-2	TRGV1	TRGJ4	CAVWIGTSWVKIF	CALSELRDTSTDKLVF	TRAV15D-2/DV6D-2	TRDJ1	1	C3(1)
221	TRGV1-CAVWIGTSWVKIF-CALSESEGYATDKLVF-TRAV15D-2/DV6D-2	TRGV1	TRGJ4	CAVWIGTSWVKIF	CALSESEGYATDKLVF	TRAV15D-2/DV6D-2	TRDJ1	1	C4(1)
263	TRGV1-CAVWINSGTSWVKIF-CALSELAYIGGIRADKLVF-TRAV15D-2/DV6D-2	TRGV1	TRGJ4	CAVWINSGTSWVKIF	CALSELAYIGGIRADKLVF	TRAV15D-2/DV6D-2	TRDJ1	1	C5(1)
309	TRGV1-CAVWRSGTSWVKIF-CALSESEGATDKLVF-TRAV15D-2/DV6D-2	TRGV1	TRGJ4	CAVWRSGTSWVKIF	CALSESEGATDKLVF	TRAV15D-2/DV6D-2	TRDJ1	1	C4(1)
320	TRGV1-CAVWSGTSWVKIF-CALSELDTSFATDKLVF-TRAV15D-2/DV6D-2	TRGV1	TRGJ4	CAVWSGTSWVKIF	CALSELDTSFATDKLVF	TRAV15D-2/DV6D-2	TRDJ1	1	C5(1)
321	TRGV1-CAVWSGTSWVKIF-CALSELIGGIRADKLVF-TRAV15D-2/DV6D-2	TRGV1	TRGJ4	CAVWSGTSWVKIF	CALSELIGGIRADKLVF	TRAV15D-2/DV6D-2	TRDJ1	1	C4(1)
322	TRGV1-CAVWSGTSWVKIF-CALSELSEGYTDKLVF-TRAV15D-2/DV6D-2	TRGV1	TRGJ4	CAVWSGTSWVKIF	CALSELSEGYTDKLVF	TRAV15D-2/DV6D-2	TRDJ1	1	C5(1)
323	TRGV1-CAVWSGTSWVKIF-CALSEYRRDTDKLVF-TRAV15D-2/DV6D-2	TRGV1	TRGJ4	CAVWSGTSWVKIF	CALSEYRRDTDKLVF	TRAV15D-2/DV6D-2	TRDJ1	1	C4(1)
222	TRGV1-CAVWIGTSWVKIF-CALWEIGGIRATDKLVF-TRAV15N-1	TRGV1	TRGJ4	CAVWIGTSWVKIF	CALWEIGGIRATDKLVF	TRAV15N-1	TRDJ1	1	C4(1)
223	TRGV1-CAVWIGTSWVKIF-CALWELGGTDKLVF-TRAV15N-1	TRGV1	TRGJ4	CAVWIGTSWVKIF	CALWELGGTDKLVF	TRAV15N-1	TRDJ1	1	C5(1)
224	TRGV1-CAVWIGTSWVKIF-CALWELGIRADKLVF-TRAV15N-1	TRGV1	TRGJ4	CAVWIGTSWVKIF	CALWELGIRADKLVF	TRAV15N-1	TRDJ1	1	C2(1)
225	TRGV1-CAVWIGTSWVKIF-CALWELSEGATDKLVF-TRAV15N-1	TRGV1	TRGJ4	CAVWIGTSWVKIF	CALWELSEGATDKLVF	TRAV15N-1	TRDJ1	1	C4(1)
226	TRGV1-CAVWIGTSWVKIF-CALWELSEGYATDKLVF-TRAV15N-1	TRGV1	TRGJ4	CAVWIGTSWVKIF	CALWELSEGYATDKLVF	TRAV15N-1	TRDJ1	1	C3(1)
227	TRGV1-CAVWIGTSWVKIF-CALWELSEGYELVF-TRAV15N-1	TRGV1	TRGJ4	CAVWIGTSWVKIF	CALWELSEGYELVF	TRAV15N-1	TRDJ1	1	C5(1)
266	TRGV1-CAVWINSGTSWVKIF-CALWEHIGGIRATDKLVF-TRAV15N-1	TRGV1	TRGJ4	CAVWINSGTSWVKIF	CALWEHIGGIRATDKLVF	TRAV15N-1	TRDJ1	1	C9(1)
273	TRGV1-CAVWIRSGTSWVKIF-CALWELSEGYATDKLVF-TRAV15N-1	TRGV1	TRGJ4	CAVWIRSGTSWVKIF	CALWELSEGYATDKLVF	TRAV15N-1	TRDJ1	1	C3(1)
286	TRGV1-CAVWISTSWVKIF-CALWELSEGYATDKLVF-TRAV15N-1	TRGV1	TRGJ4	CAVWISTSWVKIF	CALWELSEGYATDKLVF	TRAV15N-1	TRDJ1	1	C3(1)
294	TRGV1-CAVWITGTSWVKIF-CALWEHIGGIRATDKLVF-TRAV15N-1	TRGV1	TRGJ4	CAVWITGTSWVKIF	CALWEHIGGIRATDKLVF	TRAV15N-1	TRDJ1	1	C3(1)
295	TRGV1-CAVWITGTSWVKIF-CALWEISEGYKLVF-TRAV15N-1	TRGV1	TRGJ4	CAVWITGTSWVKIF	CALWEISEGYKLVF	TRAV15N-1	TRDJ1	1	C5(1)
296	TRGV1-CAVWITGTSWVKIF-CALWELGGIRATDKLVF-TRAV15N-1	TRGV1	TRGJ4	CAVWITGTSWVKIF	CALWELGGIRATDKLVF	TRAV15N-1	TRDJ1	1	C4(1)
324	TRGV1-CAVWSGTSWVKIF-CALWDRRDTDKLVF-TRAV15N-1	TRGV1	TRGJ4	CAVWSGTSWVKIF	CALWDRRDTDKLVF	TRAV15N-1	TRDJ1	1	C5(1)
327	TRGV1-CAVWSGTSWVKIF-CALWELAEGYATDKLVF-TRAV15N-1	TRGV1	TRGJ4	CAVWSGTSWVKIF	CALWELAEGYATDKLVF	TRAV15N-1	TRDJ1	1	C4(1)
357	TRGV1-CSLEGTSWVKIF-CALWEHRRDTDKLVF-TRAV15N-1	TRGV1	TRGJ4	CSLEGTSWVKIF	CALWEHRRDTDKLVF	TRAV15N-1	TRDJ1	1	C4(1)
362	TRGV1-CSLGTSWVKIF-CALWEHIGGIRATDKLVF-TRAV15N-1	TRGV1	TRGJ4	CSLGTSWVKIF	CALWEHIGGIRATDKLVF	TRAV15N-1	TRDJ1	1	C4(1)
231	TRGV1-CAVWIGTSWVKIF-CAMREDGIGGIRATDKLVF-TRAV16N	TRGV1	TRGJ4	CAVWIGTSWVKIF	CAMREDGIGGIRATDKLVF	TRAV16N	TRDJ1	1	C5(1)
232	TRGV1-CAVWIGTSWVKIF-CAMREGGGIRATDKLVF-TRAV16N	TRGV1	TRGJ4	CAVWIGTSWVKIF	CAMREGGGIRATDKLVF	TRAV16N	TRDJ1	1	C6(1)
233	TRGV1-CAVWIGTSWVKIF-CAMREGGISEGYTDKLVF-TRAV16N	TRGV1	TRGJ4	CAVWIGTSWVKIF	CAMREGGISEGYTDKLVF	TRAV16N	TRDJ1	1	C7(1)
234	TRGV1-CAVWIGTSWVKIF-CAMRERDTSDKLVF-TRAV16N	TRGV1	TRGJ4	CAVWIGTSWVKIF	CAMRERDTSDKLVF	TRAV16N	TRDJ1	1	C4(1)
235	TRGV1-CAVWIGTSWVKIF-CAMREVGGIRATDKLVF-TRAV16N	TRGV1	TRGJ4	CAVWIGTSWVKIF	CAMREVGGIRATDKLVF	TRAV16N	TRDJ1	1	C2(1)
236	TRGV1-CAVWIGTSWVKIF-CAMSIGGIIDKLVF-TRAV16N	TRGV1	TRGJ4	CAVWIGTSWVKIF	CAMSIGGIIDKLVF	TRAV16N	TRDJ1	1	C7(1)
261	TRGV1-CAVWINLGTSWVKIF-CAMRDIGGIRATDKLVF-TRAV16N	TRGV1	TRGJ4	CAVWINLGTSWVKIF	CAMRDIGGIRATDKLVF	TRAV16N	TRDJ1	1	C6(1)
268	TRGV1-CAVWINSGTSWVKIF-CAMRDIGGTTDKLVF-TRAV16N	TRGV1	TRGJ4	CAVWINSGTSWVKIF	CAMRDIGGTTDKLVF	TRAV16N	TRDJ1	1	C4(1)
276	TRGV1-CAVWISGTSWVKIF-CAMRDRRDTDKLVF-TRAV16N	TRGV1	TRGJ4	CAVWISGTSWVKIF	CAMRDRRDTDKLVF	TRAV16N	TRDJ1	1	C5(1)
277	TRGV1-CAVWISGTSWVKIF-CAMREGGGIRATDKLVF-TRAV16N	TRGV1	TRGJ4	CAVWISGTSWVKIF	CAMREGGGIRATDKLVF	TRAV16N	TRDJ1	1	C7(1)
278	TRGV1-CAVWISGTSWVKIF-CAMRERRDTDKLVF-TRAV16N	TRGV1	TRGJ4	CAVWISGTSWVKIF	CAMRERRDTDKLVF	TRAV16N	TRDJ1	1	C7(1)
287	TRGV1-CAVWISTSWVKIF-CAMREYRRDTSSWDTRQMFF-TRAV16N	TRGV1	TRGJ4	CAVWISTSWVKIF	CAMREYRRDTSSWDTRQMFF	TRAV16N	TRDJ2	1	C4(1)
311	TRGV1-CAVWRSGTSWVKIF-CAMREGGGIRATDKLVF-TRAV16N	TRGV1	TRGJ4	CAVWRSGTSWVKIF	CAMREGGGIRATDKLVF	TRAV16N	TRDJ1	1	C2(1)
253	TRGV1-CAVWIGTSWVKIF-CILRYRRDTDKLVF-TRAV21/DV12	TRGV1	TRGJ4	CAVWIGTSWVKIF	CILRYRRDTDKLVF	TRAV21/DV12	TRDJ1	1	C4(1)
274	TRGV1-CAVWIRTSWVKIF-CILRVYRRDTDKLVF-TRAV21/DV12	TRGV1	TRGJ4	CAVWIRTSWVKIF	CILRVYRRDTDKLVF	TRAV21/DV12	TRDJ1	1	C5(1)
284	TRGV1-CAVWISGTSWVKIF-CILRVVGGIRDKLVF-TRAV21/DV12	TRGV1	TRGJ4	CAVWISGTSWVKIF	CILRVVGGIRDKLVF	TRAV21/DV12	TRDJ1	1	C4(1)
337	TRGV1-CAVWSGTSWVKIF-CILRVSEGYSDKLVF-TRAV21/DV12	TRGV1	TRGJ4	CAVWSGTSWVKIF	CILRVSEGYSDKLVF	TRAV21/DV12	TRDJ1	1	C6(1)
338	TRGV1-CAVWSGTSWVKIF-CILRVVGGIRATDKLVF-TRAV21/DV12	TRGV1	TRGJ4	CAVWSGTSWVKIF	CILRVVGGIRATDKLVF	TRAV21/DV12	TRDJ1	1	C4(1)
345	TRGV1-CAVWTGTSWVKIF-CILRGGIRATDKLVF-TRAV21/DV12	TRGV1	TRGJ4	CAVWTGTSWVKIF	CILRGGIRATDKLVF	TRAV21/DV12	TRDJ1	1	C3(1)
184	TRGV1-CAVSSGFHKVF-CALSVGGIRATDKLVF-TRAV6D-7	TRGV1	TRGJ2	CAVSSGFHKVF	CALSVGGIRATDKLVF	TRAV6D-7	TRDJ1	1	C1(1)
216	TRGV1-CAVWIGTSWVKIF-CALSDGGIRDKLVF-TRAV6D-7	TRGV1	TRGJ4	CAVWIGTSWVKIF	CALSDGGIRDKLVF	TRAV6D-7	TRDJ1	1	C1(1)
264	TRGV1-CAVWINSGTSWVKIF-CALSGIRATDKLVF-TRAV6D-7	TRGV1	TRGJ4	CAVWINSGTSWVKIF	CALSGIRATDKLVF	TRAV6D-7	TRDJ1	1	C4(1)
247	TRGV1-CAVWIGTSWVKIF-CGGKGIRATDKLVF-TRDV1	TRGV1	TRGJ4	CAVWIGTSWVKIF	CGGKGIRATDKLVF	TRDV1	TRDJ1	1	C1(1)
301	TRGV1-CAVWITGTSWVKIF-CGGIGGIRADKLVF-TRDV1	TRGV1	TRGJ4	CAVWITGTSWVKIF	CGGIGGIRADKLVF	TRDV1	TRDJ1	1	C5(1)
334	TRGV1-CAVWSGTSWVKIF-CGGKAGGIRATDKLVF-TRDV1	TRGV1	TRGJ4	CAVWSGTSWVKIF	CGGKAGGIRATDKLVF	TRDV1	TRDJ1	1	C5(1)
186	TRGV1-CSLDSSGFHKVF-CALMERVGGIRATDKLVF-TRDV2-2	TRGV1	TRGJ2	CSLDSSGFHKVF	CALMERVGGIRATDKLVF	TRDV2-2	TRDJ1	1	C5(1)
206	TRGV1-CAVWIGTSWVKIF-CALMEHIGGTDKLVF-TRDV2-2	TRGV1	TRGJ4	CAVWIGTSWVKIF	CALMEHIGGTDKLVF	TRDV2-2	TRDJ1	1	C5(1)
207	TRGV1-CAVWIGTSWVKIF-CALMEHRRDTDKLVF-TRDV2-2	TRGV1	TRGJ4	CAVWIGTSWVKIF	CALMEHRRDTDKLVF	TRDV2-2	TRDJ1	1	C5(1)
208	TRGV1-CAVWIGTSWVKIF-CALMELGGIRATDKLVF-TRDV2-2	TRGV1	TRGJ4	CAVWIGTSWVKIF	CALMELGGIRATDKLVF	TRDV2-2	TRDJ1	1	C3(1)
209	TRGV1-CAVWIGTSWVKIF-CALMELSEGYATDKLVF-TRDV2-2	TRGV1	TRGJ4	CAVWIGTSWVKIF	CALMELSEGYATDKLVF	TRDV2-2	TRDJ1	1	C1(1)
210	TRGV1-CAVWIGTSWVKIF-CALMERAEGYADKLVF-TRDV2-2	TRGV1	TRGJ4	CAVWIGTSWVKIF	CALMERAEGYADKLVF	TRDV2-2	TRDJ1	1	C3(1)
211	TRGV1-CAVWIGTSWVKIF-CALMERAGYATDKLVF-TRDV2-2	TRGV1	TRGJ4	CAVWIGTSWVKIF	CALMERAGYATDKLVF	TRDV2-2	TRDJ1	1	C4(1)
212	TRGV1-CAVWIGTSWVKIF-CALMERGIGGIRATDKLVF-TRDV2-2	TRGV1	TRGJ4	CAVWIGTSWVKIF	CALMERGIGGIRATDKLVF	TRDV2-2	TRDJ1	1	C4(1)
213	TRGV1-CAVWIGTSWVKIF-CALMERGIRADKLVF-TRDV2-2	TRGV1	TRGJ4	CAVWIGTSWVKIF	CALMERGIRADKLVF	TRDV2-2	TRDJ1	1	C7(1)
214	TRGV1-CAVWIGTSWVKIF-CALMERIGGIRATDKLVF-TRDV2-2	TRGV1	TRGJ4	CAVWIGTSWVKIF	CALMERIGGIRATDKLVF	TRDV2-2	TRDJ1	1	C2(1)
215	TRGV1-CAVWIGTSWVKIF-CALMERRRDATDKLVF-TRDV2-2	TRGV1	TRGJ4	CAVWIGTSWVKIF	CALMERRRDATDKLVF	TRDV2-2	TRDJ1	1	C2(1)
257	TRGV1-CAVWINGTSWVKIF-CALMDGGIRATDKLVF-TRDV2-2	TRGV1	TRGJ4	CAVWINGTSWVKIF	CALMDGGIRATDKLVF	TRDV2-2	TRDJ1	1	C6(1)
262	TRGV1-CAVWINSGTSWVKIF-CALMERRRDTTDKLVF-TRDV2-2	TRGV1	TRGJ4	CAVWINSGTSWVKIF	CALMERRRDTTDKLVF	TRDV2-2	TRDJ1	1	C10(1)
275	TRGV1-CAVWISGTSWVKIF-CALMEHIGGIRATDKLVF-TRDV2-2	TRGV1	TRGJ4	CAVWISGTSWVKIF	CALMEHIGGIRATDKLVF	TRDV2-2	TRDJ1	1	C7(1)
292	TRGV1-CAVWITGTSWVKIF-CALMELSEDKLVF-TRDV2-2	TRGV1	TRGJ4	CAVWITGTSWVKIF	CALMELSEDKLVF	TRDV2-2	TRDJ1	1	C4(1)
293	TRGV1-CAVWITGTSWVKIF-CALMERRDTTDKLVF-TRDV2-2	TRGV1	TRGJ4	CAVWITGTSWVKIF	CALMERRDTTDKLVF	TRDV2-2	TRDJ1	1	C6(1)
304	TRGV1-CAVWMGTSWVKIF-CALMELSEGATDKLVF-TRDV2-2	TRGV1	TRGJ4	CAVWMGTSWVKIF	CALMELSEGATDKLVF	TRDV2-2	TRDJ1	1	C4(1)
305	TRGV1-CAVWMGTSWVKIF-CALMERRRDTDKLVF-TRDV2-2	TRGV1	TRGJ4	CAVWMGTSWVKIF	CALMERRRDTDKLVF	TRDV2-2	TRDJ1	1	C2(1)
308	TRGV1-CAVWMSTSWVKIF-CALMGGIRATDKLVF-TRDV2-2	TRGV1	TRGJ4	CAVWMSTSWVKIF	CALMGGIRATDKLVF	TRDV2-2	TRDJ1	1	C5(1)
315	TRGV1-CAVWSGTSWVKIF-CALMDRRDTDKLVF-TRDV2-2	TRGV1	TRGJ4	CAVWSGTSWVKIF	CALMDRRDTDKLVF	TRDV2-2	TRDJ1	1	C4(1)
316	TRGV1-CAVWSGTSWVKIF-CALMELSEGYATDKLVF-TRDV2-2	TRGV1	TRGJ4	CAVWSGTSWVKIF	CALMELSEGYATDKLVF	TRDV2-2	TRDJ1	1	C1(1)
317	TRGV1-CAVWSGTSWVKIF-CALMELSEGYDKLVF-TRDV2-2	TRGV1	TRGJ4	CAVWSGTSWVKIF	CALMELSEGYDKLVF	TRDV2-2	TRDJ1	1	C10(1)
318	TRGV1-CAVWSGTSWVKIF-CALMELSEGYTDKLVF-TRDV2-2	TRGV1	TRGJ4	CAVWSGTSWVKIF	CALMELSEGYTDKLVF	TRDV2-2	TRDJ1	1	C4(1)
319	TRGV1-CAVWSGTSWVKIF-CALMERSEGSWDTRQMFF-TRDV2-2	TRGV1	TRGJ4	CAVWSGTSWVKIF	CALMERSEGSWDTRQMFF	TRDV2-2	TRDJ2	1	C5(1)
351	TRGV1-CSLDKSGTSWVKIF-CALMERGGIRADKLVF-TRDV2-2	TRGV1	TRGJ4	CSLDKSGTSWVKIF	CALMERGGIRADKLVF	TRDV2-2	TRDJ1	1	C5(1)
356	TRGV1-CSLEGTSWVKIF-CALMELGGTTDKLVF-TRDV2-2	TRGV1	TRGJ4	CSLEGTSWVKIF	CALMELGGTTDKLVF	TRDV2-2	TRDJ1	1	C3(1)
180	TRGV1-CAVWCTCLTCIS-CGSDIGGSSWDTRQMFF-TRDV4	TRGV1	NA	CAVWCTCLTCIS	CGSDIGGSSWDTRQMFF	TRDV4	TRDJ2	1	C3(1)
182	TRGV1-CSLDSSGFHKVF-CGSDIGGSSWDTRQMFF-TRDV4	TRGV1	TRGJ1	CSLDSSGFHKVF	CGSDIGGSSWDTRQMFF	TRDV4	TRDJ2	1	C4(1)
183	TRGV1-CSLDSSGFHKVF-CGSDIGGTDKLVF-TRDV4	TRGV1	TRGJ1	CSLDSSGFHKVF	CGSDIGGTDKLVF	TRDV4	TRDJ1	1	C3(1)
192	TRGV1-CAVWGTSWVKIF-CGSDRRGSWDTRQMFF-TRDV4	TRGV1	TRGJ4	CAVWGTSWVKIF	CGSDRRGSWDTRQMFF	TRDV4	TRDJ2	1	C1(1)
248	TRGV1-CAVWIGTSWVKIF-CGSDIGGISWDTRQMFF-TRDV4	TRGV1	TRGJ4	CAVWIGTSWVKIF	CGSDIGGISWDTRQMFF	TRDV4	TRDJ2	1	C1(1)
249	TRGV1-CAVWIGTSWVKIF-CGSDIRRDSSWDTRQMFF-TRDV4	TRGV1	TRGJ4	CAVWIGTSWVKIF	CGSDIRRDSSWDTRQMFF	TRDV4	TRDJ2	1	C1(1)
250	TRGV1-CAVWIGTSWVKIF-CGSDRRDSSWDTRQMFF-TRDV4	TRGV1	TRGJ4	CAVWIGTSWVKIF	CGSDRRDSSWDTRQMFF	TRDV4	TRDJ2	1	C4(1)
251	TRGV1-CAVWIGTSWVKIF-CGSDRRDTTDKLVF-TRDV4	TRGV1	TRGJ4	CAVWIGTSWVKIF	CGSDRRDTTDKLVF	TRDV4	TRDJ1	1	C5(1)
252	TRGV1-CAVWIGTSWVKIF-CGSEAGGSSWDTRQMFF-TRDV4	TRGV1	TRGJ4	CAVWIGTSWVKIF	CGSEAGGSSWDTRQMFF	TRDV4	TRDJ2	1	C1(1)
259	TRGV1-CAVWINGTSWVKIF-CGSEYRRDTPWDTRQMFF-TRDV4	TRGV1	TRGJ4	CAVWINGTSWVKIF	CGSEYRRDTPWDTRQMFF	TRDV4	TRDJ2	1	C3(1)
271	TRGV1-CAVWINSGTSWVKIF-CGSDIGGWDTRQMFF-TRDV4	TRGV1	TRGJ4	CAVWINSGTSWVKIF	CGSDIGGWDTRQMFF	TRDV4	TRDJ2	1	C4(1)
282	TRGV1-CAVWISGTSWVKIF-CGSDISEGYESWDTRQMFF-TRDV4	TRGV1	TRGJ4	CAVWISGTSWVKIF	CGSDISEGYESWDTRQMFF	TRDV4	TRDJ2	1	C1(1)
283	TRGV1-CAVWISGTSWVKIF-CGSDRRDTSSWDTRQMFF-TRDV4	TRGV1	TRGJ4	CAVWISGTSWVKIF	CGSDRRDTSSWDTRQMFF	TRDV4	TRDJ2	1	C6(1)
302	TRGV1-CAVWITGTSWVKIF-CGSDIGGIRADKLVF-TRDV4	TRGV1	TRGJ4	CAVWITGTSWVKIF	CGSDIGGIRADKLVF	TRDV4	TRDJ1	1	C6(1)
303	TRGV1-CAVWITGTSWVKIF-CGSDRRDTSSWDTRQMFF-TRDV4	TRGV1	TRGJ4	CAVWITGTSWVKIF	CGSDRRDTSSWDTRQMFF	TRDV4	TRDJ2	1	C1(1)
307	TRGV1-CAVWMGTSWVKIF-CGSDIRYRRDTSSWDTRQMFF-TRDV4	TRGV1	TRGJ4	CAVWMGTSWVKIF	CGSDIRYRRDTSSWDTRQMFF	TRDV4	TRDJ2	1	C3(1)
314	TRGV1-CAVWRSGTSWVKIF-CGSDIGGIPWDTRQMFF-TRDV4	TRGV1	TRGJ4	CAVWRSGTSWVKIF	CGSDIGGIPWDTRQMFF	TRDV4	TRDJ2	1	C0(1)
335	TRGV1-CAVWSGTSWVKIF-CGSDIGGISWDTRQMFF-TRDV4	TRGV1	TRGJ4	CAVWSGTSWVKIF	CGSDIGGISWDTRQMFF	TRDV4	TRDJ2	1	C1(1)
336	TRGV1-CAVWSGTSWVKIF-CGSDRRGSWDTRQMFF-TRDV4	TRGV1	TRGJ4	CAVWSGTSWVKIF	CGSDRRGSWDTRQMFF	TRDV4	TRDJ2	1	C1(1)
344	TRGV1-CAVWTGTSWVKIF-CGSDIGGTTDKLVF-TRDV4	TRGV1	TRGJ4	CAVWTGTSWVKIF	CGSDIGGTTDKLVF	TRDV4	TRDJ1	1	C2(1)
350	TRGV1-CSLDGTSWVKIF-CGSDRRDTWDTRQMFF-TRDV4	TRGV1	TRGJ4	CSLDGTSWVKIF	CGSDRRDTWDTRQMFF	TRDV4	TRDJ2	1	C0(1)
353	TRGV1-CSLDKSGTSWVKIF-CGSDIGGSSWDTRQMFF-TRDV4	TRGV1	TRGJ4	CSLDKSGTSWVKIF	CGSDIGGSSWDTRQMFF	TRDV4	TRDJ2	1	C3(1)
355	TRGV1-CSLDTGTSWVKIF-CGSDIGGIRSWDTRQMFF-TRDV4	TRGV1	TRGJ4	CSLDTGTSWVKIF	CGSDIGGIRSWDTRQMFF	TRDV4	TRDJ2	1	C3(1)
358	TRGV1-CSLEGTSWVKIF-CGSDIGGSSWDTRQMFF-TRDV4	TRGV1	TRGJ4	CSLEGTSWVKIF	CGSDIGGSSWDTRQMFF	TRDV4	TRDJ2	1	C0(1)
363	TRGV1-CSLGTSWVKIF-CGSDIGGSSWDTRQMFF-TRDV4	TRGV1	TRGJ4	CSLGTSWVKIF	CGSDIGGSSWDTRQMFF	TRDV4	TRDJ2	1	C0(1)
187	TRGV1-CSLDSSGFHKVF-CASGYMAYRRDTDKLVF-TRDV5	TRGV1	TRGJ2	CSLDSSGFHKVF	CASGYMAYRRDTDKLVF	TRDV5	TRDJ1	1	C5(1)
238	TRGV1-CAVWIGTSWVKIF-CASEGYATDKLVF-TRDV5	TRGV1	TRGJ4	CAVWIGTSWVKIF	CASEGYATDKLVF	TRDV5	TRDJ1	1	C4(1)
239	TRGV1-CAVWIGTSWVKIF-CASGIGGIRATDKLVF-TRDV5	TRGV1	TRGJ4	CAVWIGTSWVKIF	CASGIGGIRATDKLVF	TRDV5	TRDJ1	1	C4(1)
240	TRGV1-CAVWIGTSWVKIF-CASGPYRRDTDKLVF-TRDV5	TRGV1	TRGJ4	CAVWIGTSWVKIF	CASGPYRRDTDKLVF	TRDV5	TRDJ1	1	C5(1)
364	TRGV2-CAVWISSGFHKVF-CGSDISEGSSWDTRQMFF-TRDV4	TRGV2	TRGJ1	CAVWISSGFHKVF	CGSDISEGSSWDTRQMFF	TRDV4	TRDJ2	1	C1(1)
365	TRGV2-CAVWMNSSGFHKVF-CALMERRRDTTDKLVF-TRDV2-2	TRGV2	TRGJ1	CAVWMNSSGFHKVF	CALMERRRDTTDKLVF	TRDV2-2	TRDJ1	1	C5(1)
366	TRGV2-CSLDELSSGFHKVF-CASGYRRDTDKLVF-TRDV5	TRGV2	TRGJ1	CSLDELSSGFHKVF	CASGYRRDTDKLVF	TRDV5	TRDJ1	1	C4(1)
367	TRGV2-CSLDSSGFHKVF-CALSELIGGIRATDKLVF-TRAV15D-2/DV6D-2	TRGV2	TRGJ1	CSLDSSGFHKVF	CALSELIGGIRATDKLVF	TRAV15D-2/DV6D-2	TRDJ1	1	C3(1)
368	TRGV2-CSLDSSGFHKVF-CALSIGGIRATDKLVF-TRAV6D-7	TRGV2	TRGJ1	CSLDSSGFHKVF	CALSIGGIRATDKLVF	TRAV6D-7	TRDJ1	1	C6(1)
369	TRGV2-CAGFHKVF-CASGYIGGIRATDKLVF-TRDV5	TRGV2	TRGJ2	CAGFHKVF	CASGYIGGIRATDKLVF	TRDV5	TRDJ1	1	C5(1)
370	TRGV2-CAVCSSGFHKVF-CASGYRRDTDKLVF-TRDV5	TRGV2	TRGJ2	CAVCSSGFHKVF	CASGYRRDTDKLVF	TRDV5	TRDJ1	1	C2(1)
371	TRGV2-CAVWIGSGFHKVF-CALMERGGIRATDKLVF-TRDV2-2	TRGV2	TRGJ2	CAVWIGSGFHKVF	CALMERGGIRATDKLVF	TRDV2-2	TRDJ1	1	C7(1)
372	TRGV2-CAVWIGSSGFHKVF-CASGYIGGIRATDKLVF-TRDV5	TRGV2	TRGJ2	CAVWIGSSGFHKVF	CASGYIGGIRATDKLVF	TRDV5	TRDJ1	1	C7(1)
373	TRGV2-CAVWIGYSSGFHKVF-CASGYMRDTTDKLVF-TRDV5	TRGV2	TRGJ2	CAVWIGYSSGFHKVF	CASGYMRDTTDKLVF	TRDV5	TRDJ1	1	C7(1)
374	TRGV2-CAVWISSGFHKVF-CAMELAYRRDTDKLVF-TRAV13-4/DV7	TRGV2	TRGJ2	CAVWISSGFHKVF	CAMELAYRRDTDKLVF	TRAV13-4/DV7	TRDJ1	1	C6(1)
375	TRGV2-CAVWISSGFHKVF-CGSDIGGSSWDTRQMFF-TRDV4	TRGV2	TRGJ2	CAVWISSGFHKVF	CGSDIGGSSWDTRQMFF	TRDV4	TRDJ2	1	C0(1)
376	TRGV2-CAVWIYSSGFHKVF-CAASIGGIRATDKLVF-TRAV14D-3/DV8	TRGV2	TRGJ2	CAVWIYSSGFHKVF	CAASIGGIRATDKLVF	TRAV14D-3/DV8	TRDJ1	1	C4(1)
377	TRGV2-CAVWMRGSSGFHKVF-CASGSYRRDTDKLVF-TRDV5	TRGV2	TRGJ2	CAVWMRGSSGFHKVF	CASGSYRRDTDKLVF	TRDV5	TRDJ1	1	C2(1)
378	TRGV2-CAVWMRYSSGFHKVF-CAIGGIRATDKLVF-TRAV13-4/DV7	TRGV2	TRGJ2	CAVWMRYSSGFHKVF	CAIGGIRATDKLVF	TRAV13-4/DV7	TRDJ1	1	C2(1)
379	TRGV2-CAVWMRYSSGFHKVF-CASGYRRDTATDKLVF-TRDV5	TRGV2	TRGJ2	CAVWMRYSSGFHKVF	CASGYRRDTATDKLVF	TRDV5	TRDJ1	1	C6(1)
380	TRGV2-CAVWMRYSSGFHKVF-CASGYRRDTTDKLVF-TRDV5	TRGV2	TRGJ2	CAVWMRYSSGFHKVF	CASGYRRDTTDKLVF	TRDV5	TRDJ1	1	C7(1)
381	TRGV2-CAVWMSFHKVF-CGSDIGGSSWDTRQMFF-TRDV4	TRGV2	TRGJ2	CAVWMSFHKVF	CGSDIGGSSWDTRQMFF	TRDV4	TRDJ2	1	C8(1)
382	TRGV2-CAVWMSGSSGFHKVF-CASGYRRDTDKLVF-TRDV5	TRGV2	TRGJ2	CAVWMSGSSGFHKVF	CASGYRRDTDKLVF	TRDV5	TRDJ1	1	C7(1)
383	TRGV2-CAVWMSSGFHKVF-CAAIGGIRATDKLVF-TRAV14D-3/DV8	TRGV2	TRGJ2	CAVWMSSGFHKVF	CAAIGGIRATDKLVF	TRAV14D-3/DV8	TRDJ1	1	C1(1)
384	TRGV2-CAVWMSSGFHKVF-CALMERAGGIRATDKLVF-TRDV2-2	TRGV2	TRGJ2	CAVWMSSGFHKVF	CALMERAGGIRATDKLVF	TRDV2-2	TRDJ1	1	C2(1)
385	TRGV2-CAVWMSSGFHKVF-CALMERRRDATDKLVF-TRDV2-2	TRGV2	TRGJ2	CAVWMSSGFHKVF	CALMERRRDATDKLVF	TRDV2-2	TRDJ1	1	C2(1)
386	TRGV2-CAVWMSSGFHKVF-CALMERRRDTDKLVF-TRDV2-2	TRGV2	TRGJ2	CAVWMSSGFHKVF	CALMERRRDTDKLVF	TRDV2-2	TRDJ1	1	C3(1)
387	TRGV2-CAVWMSSGFHKVF-CASGYIGGIRATDKLVF-TRDV5	TRGV2	TRGJ2	CAVWMSSGFHKVF	CASGYIGGIRATDKLVF	TRDV5	TRDJ1	1	C1(1)
388	TRGV2-CAVWMSSSGFHKVF-CASGYIGGIRATDKLVF-TRDV5	TRGV2	TRGJ2	CAVWMSSSGFHKVF	CASGYIGGIRATDKLVF	TRDV5	TRDJ1	1	C5(1)
389	TRGV2-CAVWMSYSSGFHKVF-CALWERRDATDKLVF-TRAV15N-1	TRGV2	TRGJ2	CAVWMSYSSGFHKVF	CALWERRDATDKLVF	TRAV15N-1	TRDJ1	1	C1(1)
390	TRGV2-CAVWMYSSGFHKVF-CALMERGGIPTDKLVF-TRDV2-2	TRGV2	TRGJ2	CAVWMYSSGFHKVF	CALMERGGIPTDKLVF	TRDV2-2	TRDJ1	1	C2(1)
391	TRGV2-CAVWMYSSGFHKVF-CAMREGRRDTDKLVF-TRAV16N	TRGV2	TRGJ2	CAVWMYSSGFHKVF	CAMREGRRDTDKLVF	TRAV16N	TRDJ1	1	C9(1)
392	TRGV2-CAVWNSSGFHKVF-CASGYGIGGIRDKLVF-TRDV5	TRGV2	TRGJ2	CAVWNSSGFHKVF	CASGYGIGGIRDKLVF	TRDV5	TRDJ1	1	C10(1)
393	TRGV2-CAVWNSSGFHKVF-CASGYIGGIRATDKLVF-TRDV5	TRGV2	TRGJ2	CAVWNSSGFHKVF	CASGYIGGIRATDKLVF	TRDV5	TRDJ1	1	C5(1)
394	TRGV2-CAVWSSGFHKVF-CAAISEGYATDKLVF-TRAV14D-3/DV8	TRGV2	TRGJ2	CAVWSSGFHKVF	CAAISEGYATDKLVF	TRAV14D-3/DV8	TRDJ1	1	C5(1)
395	TRGV2-CAVWSSGFHKVF-CAMELGGIRATDKLVF-TRAV13-4/DV7	TRGV2	TRGJ2	CAVWSSGFHKVF	CAMELGGIRATDKLVF	TRAV13-4/DV7	TRDJ1	1	C5(1)
396	TRGV2-CAVWSSGFHKVF-CAMVGGIRATDKLVF-TRAV13-4/DV7	TRGV2	TRGJ2	CAVWSSGFHKVF	CAMVGGIRATDKLVF	TRAV13-4/DV7	TRDJ1	1	C4(1)
397	TRGV2-CAVWSSGFHKVF-CASGYRRDTSSDKLVF-TRDV5	TRGV2	TRGJ2	CAVWSSGFHKVF	CASGYRRDTSSDKLVF	TRDV5	TRDJ1	1	C6(1)
398	TRGV2-CAVWSSGFHKVF-CGSDIGGSSWDTRQMFF-TRDV4	TRGV2	TRGJ2	CAVWSSGFHKVF	CGSDIGGSSWDTRQMFF	TRDV4	TRDJ2	1	C3(1)
399	TRGV2-CAVWSSGFHKVF-CGSDMAYIGGSSWDTRQMFF-TRDV4	TRGV2	TRGJ2	CAVWSSGFHKVF	CGSDMAYIGGSSWDTRQMFF	TRDV4	TRDJ2	1	C3(1)
400	TRGV2-CAVWTKLIVIPSDKRLDA-CALMELSEGYATDKLVF-TRDV2-2	TRGV2	TRGJ2	CAVWTKLIVIPSDKRLDA	CALMELSEGYATDKLVF	TRDV2-2	TRDJ1	1	C1(1)
401	TRGV2-CAVWYSSGFHKVF-CALMERIGGIRATDKLVF-TRDV2-2	TRGV2	TRGJ2	CAVWYSSGFHKVF	CALMERIGGIRATDKLVF	TRDV2-2	TRDJ1	1	C4(1)
402	TRGV2-CAVWYSSGFHKVF-CAMDIGGIRADKLVF-TRAV13-4/DV7	TRGV2	TRGJ2	CAVWYSSGFHKVF	CAMDIGGIRADKLVF	TRAV13-4/DV7	TRDJ1	1	C2(1)
403	TRGV2-CAVWYSSGFHKVF-CAMREGGGIRATDKLVF-TRAV16N	TRGV2	TRGJ2	CAVWYSSGFHKVF	CAMREGGGIRATDKLVF	TRAV16N	TRDJ1	1	C3(1)
404	TRGV2-CAVYSSGFHKVF-CALMELSEGATDKLVF-TRDV2-2	TRGV2	TRGJ2	CAVYSSGFHKVF	CALMELSEGATDKLVF	TRDV2-2	TRDJ1	1	C5(1)
405	TRGV2-CAVYSSGFHKVF-CALMERGIRATDKLVF-TRDV2-2	TRGV2	TRGJ2	CAVYSSGFHKVF	CALMERGIRATDKLVF	TRDV2-2	TRDJ1	1	C2(1)
406	TRGV2-CAVYSSGFHKVF-CASGYIGGIRATDKLVF-TRDV5	TRGV2	TRGJ2	CAVYSSGFHKVF	CASGYIGGIRATDKLVF	TRDV5	TRDJ1	1	C7(1)
407	TRGV2-CAVYSSGFHKVF-CASGYMAYIGGIRATDKLVF-TRDV5	TRGV2	TRGJ2	CAVYSSGFHKVF	CASGYMAYIGGIRATDKLVF	TRDV5	TRDJ1	1	C5(1)
408	TRGV2-CAVYSSGFHKVF-CASGYTDKLVF-TRDV5	TRGV2	TRGJ2	CAVYSSGFHKVF	CASGYTDKLVF	TRDV5	TRDJ1	1	C2(1)
409	TRGV2-CAVYSSGFHKVF-CGSDIGGIRSWDTRQMFF-TRDV4	TRGV2	TRGJ2	CAVYSSGFHKVF	CGSDIGGIRSWDTRQMFF	TRDV4	TRDJ2	1	C0(1)
410	TRGV2-CAVYSSGFHKVF-CGSDIGGSSWDTRQMFF-TRDV4	TRGV2	TRGJ2	CAVYSSGFHKVF	CGSDIGGSSWDTRQMFF	TRDV4	TRDJ2	1	C3(1)
411	TRGV2-CLLEKFFPDVIRVYWKEKDGNTILDSQEGDTLKTNDTY-CASGYIGGIRATDKLVF-TRDV5	TRGV2	TRGJ2	CLLEKFFPDVIRVYWKEKDGNTILDSQEGDTLKTNDTY	CASGYIGGIRATDKLVF	TRDV5	TRDJ1	1	C7(1)
412	TRGV2-CLLEKFFPDVIRVYWKEKDGNTILDSQEGDTLKTNDTY-CASGYMRDSSWDTRQMFF-TRDV5	TRGV2	TRGJ2	CLLEKFFPDVIRVYWKEKDGNTILDSQEGDTLKTNDTY	CASGYMRDSSWDTRQMFF	TRDV5	TRDJ2	1	C6(1)
413	TRGV2-CRYSSGFHKVF-CAMREGRRDTDKLVF-TRAV16N	TRGV2	TRGJ2	CRYSSGFHKVF	CAMREGRRDTDKLVF	TRAV16N	TRDJ1	1	C3(1)
414	TRGV2-CRYSSGFHKVF-CASGYRRDTTDKLVF-TRDV5	TRGV2	TRGJ2	CRYSSGFHKVF	CASGYRRDTTDKLVF	TRDV5	TRDJ1	1	C2(1)
415	TRGV2-CSHSSGFHKVF-CASGSEGYATDKLVF-TRDV5	TRGV2	TRGJ2	CSHSSGFHKVF	CASGSEGYATDKLVF	TRDV5	TRDJ1	1	C5(1)
416	TRGV2-CSLDDSSGFHKVF-CALMERGGIRADKLVF-TRDV2-2	TRGV2	TRGJ2	CSLDDSSGFHKVF	CALMERGGIRADKLVF	TRDV2-2	TRDJ1	1	C2(1)
417	TRGV2-CSLDDSSGFHKVF-CALMERGIRATDKLVF-TRDV2-2	TRGV2	TRGJ2	CSLDDSSGFHKVF	CALMERGIRATDKLVF	TRDV2-2	TRDJ1	1	C2(1)
418	TRGV2-CSLDDSSGFHKVF-CAMERRDTDKLVF-TRAV13-4/DV7	TRGV2	TRGJ2	CSLDDSSGFHKVF	CAMERRDTDKLVF	TRAV13-4/DV7	TRDJ1	1	C0(1)
419	TRGV2-CSLDDSSGFHKVF-CASGRRDTDKLVF-TRDV5	TRGV2	TRGJ2	CSLDDSSGFHKVF	CASGRRDTDKLVF	TRDV5	TRDJ1	1	C6(1)
420	TRGV2-CSLDDSSGFHKVF-CASGYIGGIRATDKLVF-TRDV5	TRGV2	TRGJ2	CSLDDSSGFHKVF	CASGYIGGIRATDKLVF	TRDV5	TRDJ1	1	C7(1)
421	TRGV2-CSLDDSSGFHKVF-CASGYIGGIRDKLVF-TRDV5	TRGV2	TRGJ2	CSLDDSSGFHKVF	CASGYIGGIRDKLVF	TRDV5	TRDJ1	1	C4(1)
422	TRGV2-CSLDDSSGFHKVF-CASGYRRDATDKLVF-TRDV5	TRGV2	TRGJ2	CSLDDSSGFHKVF	CASGYRRDATDKLVF	TRDV5	TRDJ1	1	C7(1)
423	TRGV2-CSLDDSSGFHKVF-CASGYRRDTSTDKLVF-TRDV5	TRGV2	TRGJ2	CSLDDSSGFHKVF	CASGYRRDTSTDKLVF	TRDV5	TRDJ1	1	C1(1)
424	TRGV2-CSLDDSSGFHKVF-CGSDIGGSSWDTRQMFF-TRDV4	TRGV2	TRGJ2	CSLDDSSGFHKVF	CGSDIGGSSWDTRQMFF	TRDV4	TRDJ2	1	C3(1)
425	TRGV2-CSLDELSSGFHKVF-CALWELSEGYEPDKLVF-TRAV15N-1	TRGV2	TRGJ2	CSLDELSSGFHKVF	CALWELSEGYEPDKLVF	TRAV15N-1	TRDJ1	1	C6(1)
426	TRGV2-CSLDELSSGFHKVF-CASGYRRDTTDKLVF-TRDV5	TRGV2	TRGJ2	CSLDELSSGFHKVF	CASGYRRDTTDKLVF	TRDV5	TRDJ1	1	C6(1)
427	TRGV2-CSLDEYSSGFHKVF-CGSDIGGSSWDTRQMFF-TRDV4	TRGV2	TRGJ2	CSLDEYSSGFHKVF	CGSDIGGSSWDTRQMFF	TRDV4	TRDJ2	1	C0(1)
428	TRGV2-CSLDGSGFHKVF-CASGYIGGIRATDKLVF-TRDV5	TRGV2	TRGJ2	CSLDGSGFHKVF	CASGYIGGIRATDKLVF	TRDV5	TRDJ1	1	C5(1)
429	TRGV2-CSLDGSGFHKVF-CASGYRRDTSTDKLVF-TRDV5	TRGV2	TRGJ2	CSLDGSGFHKVF	CASGYRRDTSTDKLVF	TRDV5	TRDJ1	1	C6(1)
430	TRGV2-CSLDGSGFHKVF-CGSDIDRRDTSSWDTRQMFF-TRDV4	TRGV2	TRGJ2	CSLDGSGFHKVF	CGSDIDRRDTSSWDTRQMFF	TRDV4	TRDJ2	1	C1(1)
431	TRGV2-CSLDGSGFHKVF-CGSDIGGSSWDTRQMFF-TRDV4	TRGV2	TRGJ2	CSLDGSGFHKVF	CGSDIGGSSWDTRQMFF	TRDV4	TRDJ2	1	C0(1)
432	TRGV2-CSLDNSSGFHKVF-CGSDIGGSSWDTRQMFF-TRDV4	TRGV2	TRGJ2	CSLDNSSGFHKVF	CGSDIGGSSWDTRQMFF	TRDV4	TRDJ2	1	C0(1)
433	TRGV2-CSLDSSGFHKVF-CAASATDKLVF-TRAV14-2	TRGV2	TRGJ2	CSLDSSGFHKVF	CAASATDKLVF	TRAV14-2	TRDJ1	1	C2(1)
434	TRGV2-CSLDSSGFHKVF-CAASDIGGIRADKLVF-TRAV14D-3/DV8	TRGV2	TRGJ2	CSLDSSGFHKVF	CAASDIGGIRADKLVF	TRAV14D-3/DV8	TRDJ1	1	C2(1)
435	TRGV2-CSLDSSGFHKVF-CAATGGIRATDKLVF-TRAV14-2	TRGV2	TRGJ2	CSLDSSGFHKVF	CAATGGIRATDKLVF	TRAV14-2	TRDJ1	1	C4(1)
436	TRGV2-CSLDSSGFHKVF-CAAYRRDTTDKLVF-TRAV14D-3/DV8	TRGV2	TRGJ2	CSLDSSGFHKVF	CAAYRRDTTDKLVF	TRAV14D-3/DV8	TRDJ1	1	C2(1)
437	TRGV2-CSLDSSGFHKVF-CAIGGIRATDKLVF-TRAV13D-2	TRGV2	TRGJ2	CSLDSSGFHKVF	CAIGGIRATDKLVF	TRAV13D-2	TRDJ1	1	C5(1)
438	TRGV2-CSLDSSGFHKVF-CAIWHIGGIRATDKLVF-TRAV13-4/DV7	TRGV2	TRGJ2	CSLDSSGFHKVF	CAIWHIGGIRATDKLVF	TRAV13-4/DV7	TRDJ1	1	C4(1)
439	TRGV2-CSLDSSGFHKVF-CALMEHRRDTDKLVF-TRDV2-2	TRGV2	TRGJ2	CSLDSSGFHKVF	CALMEHRRDTDKLVF	TRDV2-2	TRDJ1	1	C7(1)
440	TRGV2-CSLDSSGFHKVF-CALMELGGIRATDKLVF-TRDV2-2	TRGV2	TRGJ2	CSLDSSGFHKVF	CALMELGGIRATDKLVF	TRDV2-2	TRDJ1	1	C3(1)
441	TRGV2-CSLDSSGFHKVF-CALMELSEGATDKLVF-TRDV2-2	TRGV2	TRGJ2	CSLDSSGFHKVF	CALMELSEGATDKLVF	TRDV2-2	TRDJ1	1	C1(1)
442	TRGV2-CSLDSSGFHKVF-CALMELSEGYATDKLVF-TRDV2-2	TRGV2	TRGJ2	CSLDSSGFHKVF	CALMELSEGYATDKLVF	TRDV2-2	TRDJ1	1	C3(1)
443	TRGV2-CSLDSSGFHKVF-CALMERAEGYETDKLVF-TRDV2-2	TRGV2	TRGJ2	CSLDSSGFHKVF	CALMERAEGYETDKLVF	TRDV2-2	TRDJ1	1	C7(1)
444	TRGV2-CSLDSSGFHKVF-CALMERAGGIRATDKLVF-TRDV2-2	TRGV2	TRGJ2	CSLDSSGFHKVF	CALMERAGGIRATDKLVF	TRDV2-2	TRDJ1	1	C6(1)
445	TRGV2-CSLDSSGFHKVF-CALMERGDATDKLVF-TRDV2-2	TRGV2	TRGJ2	CSLDSSGFHKVF	CALMERGDATDKLVF	TRDV2-2	TRDJ1	1	C7(1)
446	TRGV2-CSLDSSGFHKVF-CALMERGGTDKLVF-TRDV2-2	TRGV2	TRGJ2	CSLDSSGFHKVF	CALMERGGTDKLVF	TRDV2-2	TRDJ1	1	C1(1)
447	TRGV2-CSLDSSGFHKVF-CALMERGIPTDKLVF-TRDV2-2	TRGV2	TRGJ2	CSLDSSGFHKVF	CALMERGIPTDKLVF	TRDV2-2	TRDJ1	1	C2(1)
448	TRGV2-CSLDSSGFHKVF-CALMERGIYRRDATDKLVF-TRDV2-2	TRGV2	TRGJ2	CSLDSSGFHKVF	CALMERGIYRRDATDKLVF	TRDV2-2	TRDJ1	1	C10(1)
449	TRGV2-CSLDSSGFHKVF-CALMERRATDKLVF-TRDV2-2	TRGV2	TRGJ2	CSLDSSGFHKVF	CALMERRATDKLVF	TRDV2-2	TRDJ1	1	C5(1)
450	TRGV2-CSLDSSGFHKVF-CALMERRDTSSDKLVF-TRDV2-2	TRGV2	TRGJ2	CSLDSSGFHKVF	CALMERRDTSSDKLVF	TRDV2-2	TRDJ1	1	C1(1)
451	TRGV2-CSLDSSGFHKVF-CALMERRDTSTDKLVF-TRDV2-2	TRGV2	TRGJ2	CSLDSSGFHKVF	CALMERRDTSTDKLVF	TRDV2-2	TRDJ1	1	C2(1)
452	TRGV2-CSLDSSGFHKVF-CALMERSEGCTDKLVF-TRDV2-2	TRGV2	TRGJ2	CSLDSSGFHKVF	CALMERSEGCTDKLVF	TRDV2-2	TRDJ1	1	C5(1)
453	TRGV2-CSLDSSGFHKVF-CALMERVGGIRATDKLVF-TRDV2-2	TRGV2	TRGJ2	CSLDSSGFHKVF	CALMERVGGIRATDKLVF	TRDV2-2	TRDJ1	1	C5(1)
454	TRGV2-CSLDSSGFHKVF-CALSDIGGIRATDKLVF-TRAV6D-7	TRGV2	TRGJ2	CSLDSSGFHKVF	CALSDIGGIRATDKLVF	TRAV6D-7	TRDJ1	1	C1(1)
455	TRGV2-CSLDSSGFHKVF-CALSELIGGIATDKLVF-TRAV15D-2/DV6D-2	TRGV2	TRGJ2	CSLDSSGFHKVF	CALSELIGGIATDKLVF	TRAV15D-2/DV6D-2	TRDJ1	1	C5(1)
456	TRGV2-CSLDSSGFHKVF-CALSELIGGIRATDKLVF-TRAV15D-2/DV6D-2	TRGV2	TRGJ2	CSLDSSGFHKVF	CALSELIGGIRATDKLVF	TRAV15D-2/DV6D-2	TRDJ1	1	C4(1)
457	TRGV2-CSLDSSGFHKVF-CALSELRDTTDKLVF-TRAV15D-2/DV6D-2	TRGV2	TRGJ2	CSLDSSGFHKVF	CALSELRDTTDKLVF	TRAV15D-2/DV6D-2	TRDJ1	1	C5(1)
458	TRGV2-CSLDSSGFHKVF-CALWDRRDTDKLVF-TRAV15N-1	TRGV2	TRGJ2	CSLDSSGFHKVF	CALWDRRDTDKLVF	TRAV15N-1	TRDJ1	1	C10(1)
459	TRGV2-CSLDSSGFHKVF-CALWEGGIRATDKLVF-TRAV15N-1	TRGV2	TRGJ2	CSLDSSGFHKVF	CALWEGGIRATDKLVF	TRAV15N-1	TRDJ1	1	C4(1)
460	TRGV2-CSLDSSGFHKVF-CALWEHRRDTTDKLVF-TRAV15N-1	TRGV2	TRGJ2	CSLDSSGFHKVF	CALWEHRRDTTDKLVF	TRAV15N-1	TRDJ1	1	C3(1)
461	TRGV2-CSLDSSGFHKVF-CALWELEGYTDKLVF-TRAV15N-1	TRGV2	TRGJ2	CSLDSSGFHKVF	CALWELEGYTDKLVF	TRAV15N-1	TRDJ1	1	C7(1)
462	TRGV2-CSLDSSGFHKVF-CALWELGIGGIRGDKLVF-TRAV15-1/DV6-1	TRGV2	TRGJ2	CSLDSSGFHKVF	CALWELGIGGIRGDKLVF	TRAV15-1/DV6-1	TRDJ1	1	C3(1)
463	TRGV2-CSLDSSGFHKVF-CALWELHIGGIRATDKLVF-TRAV15N-1	TRGV2	TRGJ2	CSLDSSGFHKVF	CALWELHIGGIRATDKLVF	TRAV15N-1	TRDJ1	1	C5(1)
464	TRGV2-CSLDSSGFHKVF-CALWELPIGGIRATDKLVF-TRAV15N-1	TRGV2	TRGJ2	CSLDSSGFHKVF	CALWELPIGGIRATDKLVF	TRAV15N-1	TRDJ1	1	C10(1)
465	TRGV2-CSLDSSGFHKVF-CALWELRDTDKLVF-TRAV15N-1	TRGV2	TRGJ2	CSLDSSGFHKVF	CALWELRDTDKLVF	TRAV15N-1	TRDJ1	1	C6(1)
466	TRGV2-CSLDSSGFHKVF-CALWELSEGYATDKLVF-TRAV15N-1	TRGV2	TRGJ2	CSLDSSGFHKVF	CALWELSEGYATDKLVF	TRAV15N-1	TRDJ1	1	C5(1)
467	TRGV2-CSLDSSGFHKVF-CALWELVGGIRADKLVF-TRAV15N-1	TRGV2	TRGJ2	CSLDSSGFHKVF	CALWELVGGIRADKLVF	TRAV15N-1	TRDJ1	1	C6(1)
468	TRGV2-CSLDSSGFHKVF-CALWELYRRDTTDKLVF-TRAV15N-1	TRGV2	TRGJ2	CSLDSSGFHKVF	CALWELYRRDTTDKLVF	TRAV15N-1	TRDJ1	1	C1(1)
469	TRGV2-CSLDSSGFHKVF-CALWERRDTTDKLVF-TRAV15N-1	TRGV2	TRGJ2	CSLDSSGFHKVF	CALWERRDTTDKLVF	TRAV15N-1	TRDJ1	1	C4(1)
470	TRGV2-CSLDSSGFHKVF-CAMDIGGIDKLVF-TRAV13-4/DV7	TRGV2	TRGJ2	CSLDSSGFHKVF	CAMDIGGIDKLVF	TRAV13-4/DV7	TRDJ1	1	C4(1)
471	TRGV2-CSLDSSGFHKVF-CAMDRRDSKLVF-TRAV13-4/DV7	TRGV2	TRGJ2	CSLDSSGFHKVF	CAMDRRDSKLVF	TRAV13-4/DV7	TRDJ1	1	C7(1)
472	TRGV2-CSLDSSGFHKVF-CAMEHRRDTTDKLVF-TRAV13-4/DV7	TRGV2	TRGJ2	CSLDSSGFHKVF	CAMEHRRDTTDKLVF	TRAV13-4/DV7	TRDJ1	1	C1(1)
473	TRGV2-CSLDSSGFHKVF-CAMELGGIRATDKLVF-TRAV13-4/DV7	TRGV2	TRGJ2	CSLDSSGFHKVF	CAMELGGIRATDKLVF	TRAV13-4/DV7	TRDJ1	1	C4(1)
474	TRGV2-CSLDSSGFHKVF-CAMELGGTDKLVF-TRAV13-4/DV7	TRGV2	TRGJ2	CSLDSSGFHKVF	CAMELGGTDKLVF	TRAV13-4/DV7	TRDJ1	1	C5(1)
475	TRGV2-CSLDSSGFHKVF-CAMERGGIRATDKLVF-TRAV13-4/DV7	TRGV2	TRGJ2	CSLDSSGFHKVF	CAMERGGIRATDKLVF	TRAV13-4/DV7	TRDJ1	1	C6(1)
476	TRGV2-CSLDSSGFHKVF-CAMERGIRATDKLVF-TRAV13-4/DV7	TRGV2	TRGJ2	CSLDSSGFHKVF	CAMERGIRATDKLVF	TRAV13-4/DV7	TRDJ1	1	C6(1)
477	TRGV2-CSLDSSGFHKVF-CAMERRRDTATDKLVF-TRAV13-4/DV7	TRGV2	TRGJ2	CSLDSSGFHKVF	CAMERRRDTATDKLVF	TRAV13-4/DV7	TRDJ1	1	C1(1)
478	TRGV2-CSLDSSGFHKVF-CAMERRRDTTDKLVF-TRAV13-4/DV7	TRGV2	TRGJ2	CSLDSSGFHKVF	CAMERRRDTTDKLVF	TRAV13-4/DV7	TRDJ1	1	C7(1)
479	TRGV2-CSLDSSGFHKVF-CAMGIRATDKLVF-TRAV13-4/DV7	TRGV2	TRGJ2	CSLDSSGFHKVF	CAMGIRATDKLVF	TRAV13-4/DV7	TRDJ1	1	C6(1)
480	TRGV2-CSLDSSGFHKVF-CAMNIGGATDKLVF-TRAV16N	TRGV2	TRGJ2	CSLDSSGFHKVF	CAMNIGGATDKLVF	TRAV16N	TRDJ1	1	C7(1)
481	TRGV2-CSLDSSGFHKVF-CAMREGGGSSWDTRQMFF-TRAV16N	TRGV2	TRGJ2	CSLDSSGFHKVF	CAMREGGGSSWDTRQMFF	TRAV16N	TRDJ2	1	C4(1)
482	TRGV2-CSLDSSGFHKVF-CAMREGGIPTDKLVF-TRAV16N	TRGV2	TRGJ2	CSLDSSGFHKVF	CAMREGGIPTDKLVF	TRAV16N	TRDJ1	1	C4(1)
483	TRGV2-CSLDSSGFHKVF-CAMREGIGGIRATDKLVF-TRAV16N	TRGV2	TRGJ2	CSLDSSGFHKVF	CAMREGIGGIRATDKLVF	TRAV16N	TRDJ1	1	C6(1)
484	TRGV2-CSLDSSGFHKVF-CAMREGRRDTDKLVF-TRAV16N	TRGV2	TRGJ2	CSLDSSGFHKVF	CAMREGRRDTDKLVF	TRAV16N	TRDJ1	1	C4(1)
485	TRGV2-CSLDSSGFHKVF-CAMREGYRRDATDKLVF-TRAV16N	TRGV2	TRGJ2	CSLDSSGFHKVF	CAMREGYRRDATDKLVF	TRAV16N	TRDJ1	1	C1(1)
486	TRGV2-CSLDSSGFHKVF-CASGEGYKLVF-TRDV5	TRGV2	TRGJ2	CSLDSSGFHKVF	CASGEGYKLVF	TRDV5	TRDJ1	1	C6(1)
487	TRGV2-CSLDSSGFHKVF-CASGRDTTDKLVF-TRDV5	TRGV2	TRGJ2	CSLDSSGFHKVF	CASGRDTTDKLVF	TRDV5	TRDJ1	1	C1(1)
488	TRGV2-CSLDSSGFHKVF-CASGRRDSSWDTRQMFF-TRDV5	TRGV2	TRGJ2	CSLDSSGFHKVF	CASGRRDSSWDTRQMFF	TRDV5	TRDJ2	1	C5(1)
489	TRGV2-CSLDSSGFHKVF-CASGSAETLYF-TRDV5	TRGV2	TRGJ2	CSLDSSGFHKVF	CASGSAETLYF	TRDV5	TRBJ2-3	1	C1(1)
490	TRGV2-CSLDSSGFHKVF-CASGSEGYDKLVF-TRDV5	TRGV2	TRGJ2	CSLDSSGFHKVF	CASGSEGYDKLVF	TRDV5	TRDJ1	1	C4(1)
491	TRGV2-CSLDSSGFHKVF-CASGWIRATDKLVF-TRDV5	TRGV2	TRGJ2	CSLDSSGFHKVF	CASGWIRATDKLVF	TRDV5	TRDJ1	1	C7(1)
492	TRGV2-CSLDSSGFHKVF-CASGYGGATDKLVF-TRDV5	TRGV2	TRGJ2	CSLDSSGFHKVF	CASGYGGATDKLVF	TRDV5	TRDJ1	1	C6(1)
493	TRGV2-CSLDSSGFHKVF-CASGYGGIATDKLVF-TRDV5	TRGV2	TRGJ2	CSLDSSGFHKVF	CASGYGGIATDKLVF	TRDV5	TRDJ1	1	C2(1)
494	TRGV2-CSLDSSGFHKVF-CASGYGISEGYETDKLVF-TRDV5	TRGV2	TRGJ2	CSLDSSGFHKVF	CASGYGISEGYETDKLVF	TRDV5	TRDJ1	1	C7(1)
495	TRGV2-CSLDSSGFHKVF-CASGYGYETDKLVF-TRDV5	TRGV2	TRGJ2	CSLDSSGFHKVF	CASGYGYETDKLVF	TRDV5	TRDJ1	1	C5(1)
496	TRGV2-CSLDSSGFHKVF-CASGYIGGITDKLVF-TRDV5	TRGV2	TRGJ2	CSLDSSGFHKVF	CASGYIGGITDKLVF	TRDV5	TRDJ1	1	C4(1)
497	TRGV2-CSLDSSGFHKVF-CASGYRRDKLVF-TRDV5	TRGV2	TRGJ2	CSLDSSGFHKVF	CASGYRRDKLVF	TRDV5	TRDJ1	1	C7(1)
498	TRGV2-CSLDSSGFHKVF-CASGYTEGYKLVF-TRDV5	TRGV2	TRGJ2	CSLDSSGFHKVF	CASGYTEGYKLVF	TRDV5	TRDJ1	1	C1(1)
499	TRGV2-CSLDSSGFHKVF-CASGYYRRDTDKLVF-TRDV5	TRGV2	TRGJ2	CSLDSSGFHKVF	CASGYYRRDTDKLVF	TRDV5	TRDJ1	1	C4(1)
500	TRGV2-CSLDSSGFHKVF-CASVGGIRATDKLVF-TRDV5	TRGV2	TRGJ2	CSLDSSGFHKVF	CASVGGIRATDKLVF	TRDV5	TRDJ1	1	C7(1)
501	TRGV2-CSLDSSGFHKVF-CGSDIDRRDTSSWDTRQMFF-TRDV4	TRGV2	TRGJ2	CSLDSSGFHKVF	CGSDIDRRDTSSWDTRQMFF	TRDV4	TRDJ2	1	C1(1)
502	TRGV2-CSLDSSGFHKVF-CGSDIGGIRATDKLVF-TRDV4	TRGV2	TRGJ2	CSLDSSGFHKVF	CGSDIGGIRATDKLVF	TRDV4	TRDJ1	1	C3(1)
503	TRGV2-CSLDSSGFHKVF-CGSDIGGIRAWDTRQMFF-TRDV4	TRGV2	TRGJ2	CSLDSSGFHKVF	CGSDIGGIRAWDTRQMFF	TRDV4	TRDJ2	1	C3(1)
504	TRGV2-CSLDSSGFHKVF-CGSDRRDSSWDTRQMFF-TRDV4	TRGV2	TRGJ2	CSLDSSGFHKVF	CGSDRRDSSWDTRQMFF	TRDV4	TRDJ2	1	C6(1)
505	TRGV2-CSLDSSGFHKVF-CGSDRRDTDKLVF-TRDV4	TRGV2	TRGJ2	CSLDSSGFHKVF	CGSDRRDTDKLVF	TRDV4	TRDJ1	1	C7(1)
506	TRGV2-CSLDSSGFHKVF-CGSDRRDTSSWDTRQMFF-TRDV4	TRGV2	TRGJ2	CSLDSSGFHKVF	CGSDRRDTSSWDTRQMFF	TRDV4	TRDJ2	1	C4(1)
507	TRGV2-CSLDSSGFHKVF-CGSGSWDTRQMFF-TRDV4	TRGV2	TRGJ2	CSLDSSGFHKVF	CGSGSWDTRQMFF	TRDV4	TRDJ2	1	C1(1)
508	TRGV2-CSLDSSGFHKVF-CILRVSEGYADKLVF-TRAV21/DV12	TRGV2	TRGJ2	CSLDSSGFHKVF	CILRVSEGYADKLVF	TRAV21/DV12	TRDJ1	1	C1(1)
509	TRGV2-CSLDSSGFHKVF-CIVTDRRDTDKLVF-TRAV2	TRGV2	TRGJ2	CSLDSSGFHKVF	CIVTDRRDTDKLVF	TRAV2	TRDJ1	1	C2(1)
510	TRGV2-CSLDVSSGFHKVF-CASGYIGGIRATDKLVF-TRDV5	TRGV2	TRGJ2	CSLDVSSGFHKVF	CASGYIGGIRATDKLVF	TRDV5	TRDJ1	1	C1(1)
511	TRGV2-CSLDVYSSGFHKVF-CAMGGIRATDKLVF-TRAV13N-1	TRGV2	TRGJ2	CSLDVYSSGFHKVF	CAMGGIRATDKLVF	TRAV13N-1	TRDJ1	1	C2(1)
512	TRGV2-CSLESSGFHKVF-CASGYRRDTTDKLVF-TRDV5	TRGV2	TRGJ2	CSLESSGFHKVF	CASGYRRDTTDKLVF	TRDV5	TRDJ1	1	C5(1)
513	TRGV2-CSLHSSGFHKVF-CGSDIDRRDTSSWDTRQMFF-TRDV4	TRGV2	TRGJ2	CSLHSSGFHKVF	CGSDIDRRDTSSWDTRQMFF	TRDV4	TRDJ2	1	C1(1)
514	TRGV2-CSLSSGFHKVF-CAMREGGGIRATDKLVF-TRAV16N	TRGV2	TRGJ2	CSLSSGFHKVF	CAMREGGGIRATDKLVF	TRAV16N	TRDJ1	1	C4(1)
515	TRGV2-CSLVSSGFHKVF-CAMELRRDTTDKLVF-TRAV13-4/DV7	TRGV2	TRGJ2	CSLVSSGFHKVF	CAMELRRDTTDKLVF	TRAV13-4/DV7	TRDJ1	1	C7(1)
516	TRGV2-CSLYSSGFHKVF-CALWELIGGIRATDKLVF-TRAV15N-1	TRGV2	TRGJ2	CSLYSSGFHKVF	CALWELIGGIRATDKLVF	TRAV15N-1	TRDJ1	1	C5(1)
517	TRGV2-CSLYSSGFHKVF-CAMDGGIRADKLVF-TRAV13-4/DV7	TRGV2	TRGJ2	CSLYSSGFHKVF	CAMDGGIRADKLVF	TRAV13-4/DV7	TRDJ1	1	C2(1)
518	TRGV2-CSLYSSGFHKVF-CASGYGIRATDKLVF-TRDV5	TRGV2	TRGJ2	CSLYSSGFHKVF	CASGYGIRATDKLVF	TRDV5	TRDJ1	1	C3(1)
519	TRGV2-CSLYSSGFHKVF-CGSDIGGSSWDTRQMFF-TRDV4	TRGV2	TRGJ2	CSLYSSGFHKVF	CGSDIGGSSWDTRQMFF	TRDV4	TRDJ2	1	C0(1)
520	TRGV2-CSRSGFHKVF-CASGYRRDTTDKLVF-TRDV5	TRGV2	TRGJ2	CSRSGFHKVF	CASGYRRDTTDKLVF	TRDV5	TRDJ1	1	C4(1)
521	TRGV2-CSSSGFHKVF-CAMDRRDTDKLVF-TRAV13-4/DV7	TRGV2	TRGJ2	CSSSGFHKVF	CAMDRRDTDKLVF	TRAV13-4/DV7	TRDJ1	1	C2(1)
522	TRGV2-CSSSGFHKVF-CASGYMAYIGGIRATDKLVF-TRDV5	TRGV2	TRGJ2	CSSSGFHKVF	CASGYMAYIGGIRATDKLVF	TRDV5	TRDJ1	1	C4(1)
523	TRGV2-CAVSGTSWVKIF-CALMERAGGIRATDKLVF-TRDV2-2	TRGV2	TRGJ4	CAVSGTSWVKIF	CALMERAGGIRATDKLVF	TRDV2-2	TRDJ1	1	C1(1)
524	TRGV2-CAVWGSGTSWVKIF-CGSDIGGSSWDTRQMFF-TRDV4	TRGV2	TRGJ4	CAVWGSGTSWVKIF	CGSDIGGSSWDTRQMFF	TRDV4	TRDJ2	1	C8(1)
525	TRGV2-CAVWIGTSWVKIF-CAASRRDTTDKLVF-TRAV14D-3/DV8	TRGV2	TRGJ4	CAVWIGTSWVKIF	CAASRRDTTDKLVF	TRAV14D-3/DV8	TRDJ1	1	C2(1)
526	TRGV2-CAVWIGTSWVKIF-CAIGGIRATDKLVF-TRAV13D-2	TRGV2	TRGJ4	CAVWIGTSWVKIF	CAIGGIRATDKLVF	TRAV13D-2	TRDJ1	1	C1(1)
527	TRGV2-CAVWIGTSWVKIF-CALMEISEGYDTDKLVF-TRDV2-2	TRGV2	TRGJ4	CAVWIGTSWVKIF	CALMEISEGYDTDKLVF	TRDV2-2	TRDJ1	1	C4(1)
528	TRGV2-CAVWIGTSWVKIF-CALMERDRRDTTDKLVF-TRDV2-2	TRGV2	TRGJ4	CAVWIGTSWVKIF	CALMERDRRDTTDKLVF	TRDV2-2	TRDJ1	1	C2(1)
529	TRGV2-CAVWIGTSWVKIF-CALMERGGIRATDKLVF-TRDV2-2	TRGV2	TRGJ4	CAVWIGTSWVKIF	CALMERGGIRATDKLVF	TRDV2-2	TRDJ1	1	C5(1)
530	TRGV2-CAVWIGTSWVKIF-CALMERGGPATDKLVF-TRDV2-2	TRGV2	TRGJ4	CAVWIGTSWVKIF	CALMERGGPATDKLVF	TRDV2-2	TRDJ1	1	C7(1)
531	TRGV2-CAVWIGTSWVKIF-CALMESGGIRAKLVF-TRDV2-2	TRGV2	TRGJ4	CAVWIGTSWVKIF	CALMESGGIRAKLVF	TRDV2-2	TRDJ1	1	C6(1)
532	TRGV2-CAVWIGTSWVKIF-CALSELIGGIRATDKLVF-TRAV15D-2/DV6D-2	TRGV2	TRGJ4	CAVWIGTSWVKIF	CALSELIGGIRATDKLVF	TRAV15D-2/DV6D-2	TRDJ1	1	C4(1)
533	TRGV2-CAVWIGTSWVKIF-CALWDRRDTDKLVF-TRAV15N-1	TRGV2	TRGJ4	CAVWIGTSWVKIF	CALWDRRDTDKLVF	TRAV15N-1	TRDJ1	1	C5(1)
534	TRGV2-CAVWIGTSWVKIF-CALWEIGGATDKLVF-TRAV15N-1	TRGV2	TRGJ4	CAVWIGTSWVKIF	CALWEIGGATDKLVF	TRAV15N-1	TRDJ1	1	C6(1)
535	TRGV2-CAVWIGTSWVKIF-CASGGIPDKLVF-TRDV5	TRGV2	TRGJ4	CAVWIGTSWVKIF	CASGGIPDKLVF	TRDV5	TRDJ1	1	C2(1)
536	TRGV2-CAVWIGTSWVKIF-CASGSPIGGIRATDKLVF-TRDV5	TRGV2	TRGJ4	CAVWIGTSWVKIF	CASGSPIGGIRATDKLVF	TRDV5	TRDJ1	1	C5(1)
537	TRGV2-CAVWIGTSWVKIF-CASGYIGGIRGTDKLVF-TRDV5	TRGV2	TRGJ4	CAVWIGTSWVKIF	CASGYIGGIRGTDKLVF	TRDV5	TRDJ1	1	C5(1)
538	TRGV2-CAVWIGTSWVKIF-CASGYRRDATDKLVF-TRDV5	TRGV2	TRGJ4	CAVWIGTSWVKIF	CASGYRRDATDKLVF	TRDV5	TRDJ1	1	C5(1)
539	TRGV2-CAVWIGTSWVKIF-CASGYTDKLVF-TRDV5	TRGV2	TRGJ4	CAVWIGTSWVKIF	CASGYTDKLVF	TRDV5	TRDJ1	1	C5(1)
540	TRGV2-CAVWIGTSWVKIF-CGSDGIGGSSWDTRQMFF-TRDV4	TRGV2	TRGJ4	CAVWIGTSWVKIF	CGSDGIGGSSWDTRQMFF	TRDV4	TRDJ2	1	C1(1)
541	TRGV2-CAVWINGTSWVKIF-CALWELGYATDKLVF-TRAV15N-1	TRGV2	TRGJ4	CAVWINGTSWVKIF	CALWELGYATDKLVF	TRAV15N-1	TRDJ1	1	C5(1)
542	TRGV2-CAVWINSGTSWVKIF-CASGYGIRATDKLVF-TRDV5	TRGV2	TRGJ4	CAVWINSGTSWVKIF	CASGYGIRATDKLVF	TRDV5	TRDJ1	1	C3(1)
543	TRGV2-CAVWINSGTSWVKIF-CASIGGIRATDKLVF-TRDV5	TRGV2	TRGJ4	CAVWINSGTSWVKIF	CASIGGIRATDKLVF	TRDV5	TRDJ1	1	C2(1)
544	TRGV2-CAVWINSGTSWVKIF-CGSDIGGSSWDTRQMFF-TRDV4	TRGV2	TRGJ4	CAVWINSGTSWVKIF	CGSDIGGSSWDTRQMFF	TRDV4	TRDJ2	1	C0(1)
545	TRGV2-CAVWISGTSWVKIF-CAMERSIGGIRATDKLVF-TRAV13-4/DV7	TRGV2	TRGJ4	CAVWISGTSWVKIF	CAMERSIGGIRATDKLVF	TRAV13-4/DV7	TRDJ1	1	C6(1)
546	TRGV2-CAVWITGTSWVKIF-CAIGGIRATDKLVF-TRAV13-4/DV7	TRGV2	TRGJ4	CAVWITGTSWVKIF	CAIGGIRATDKLVF	TRAV13-4/DV7	TRDJ1	1	C5(1)
547	TRGV2-CAVWITGTSWVKIF-CGSDIGGSSWDTRQMFF-TRDV4	TRGV2	TRGJ4	CAVWITGTSWVKIF	CGSDIGGSSWDTRQMFF	TRDV4	TRDJ2	1	C0(1)
548	TRGV2-CAVWSGTSWVKIF-CALMERAEGYTDKLVF-TRDV2-2	TRGV2	TRGJ4	CAVWSGTSWVKIF	CALMERAEGYTDKLVF	TRDV2-2	TRDJ1	1	C2(1)
549	TRGV2-CAVWSGTSWVKIF-CASGRDTSTDKLVF-TRDV5	TRGV2	TRGJ4	CAVWSGTSWVKIF	CASGRDTSTDKLVF	TRDV5	TRDJ1	1	C4(1)
550	TRGV2-CSLGSGTSWVKIF-CALWELGIRATDKLVF-TRAV15N-1	TRGV2	TRGJ4	CSLGSGTSWVKIF	CALWELGIRATDKLVF	TRAV15N-1	TRDJ1	1	C4(1)
551	TRGV2-CSLSGTSWVKIF-CGSDIGGSSWDTRQMFF-TRDV4	TRGV2	TRGJ4	CSLSGTSWVKIF	CGSDIGGSSWDTRQMFF	TRDV4	TRDJ2	1	C3(1)
552	TRGV3-CAVWIIV-CAIGGIRATDKLVF-TRAV13-4/DV7	TRGV3	TRGJ3	CAVWIIV	CAIGGIRATDKLVF	TRAV13-4/DV7	TRDJ1	1	C2(1)
553	TRGV3-CAVYSWDFHKVF-CGSDIGGSSWDTRQMFF-TRDV4	TRGV3	TRGJ3	CAVYSWDFHKVF	CGSDIGGSSWDTRQMFF	TRDV4	TRDJ2	1	C3(1)
241	TRGV1-CAVWIGTSWVKIF-CASGYGGIRATDKLVF-TRDV5	TRGV1	TRGJ4	CAVWIGTSWVKIF	CASGYGGIRATDKLVF	TRDV5	TRDJ1	1	C2(1)
242	TRGV1-CAVWIGTSWVKIF-CASGYGIRATDKLVF-TRDV5	TRGV1	TRGJ4	CAVWIGTSWVKIF	CASGYGIRATDKLVF	TRDV5	TRDJ1	1	C4(1)
243	TRGV1-CAVWIGTSWVKIF-CASGYGISEGATDKLVF-TRDV5	TRGV1	TRGJ4	CAVWIGTSWVKIF	CASGYGISEGATDKLVF	TRDV5	TRDJ1	1	C5(1)
244	TRGV1-CAVWIGTSWVKIF-CASGYIGGILVF-TRDV5	TRGV1	TRGJ4	CAVWIGTSWVKIF	CASGYIGGILVF	TRDV5	TRDJ1	1	C4(1)
245	TRGV1-CAVWIGTSWVKIF-CASGYMAYIGGIRATDKLVF-TRDV5	TRGV1	TRGJ4	CAVWIGTSWVKIF	CASGYMAYIGGIRATDKLVF	TRDV5	TRDJ1	1	C2(1)
246	TRGV1-CAVWIGTSWVKIF-CASGYRRDTSSDKLVF-TRDV5	TRGV1	TRGJ4	CAVWIGTSWVKIF	CASGYRRDTSSDKLVF	TRDV5	TRDJ1	1	C2(1)
269	TRGV1-CAVWINSGTSWVKIF-CASGYRRDTATDKLVF-TRDV5	TRGV1	TRGJ4	CAVWINSGTSWVKIF	CASGYRRDTATDKLVF	TRDV5	TRDJ1	1	C6(1)
270	TRGV1-CAVWINSGTSWVKIF-CASGYRRDTDKLVF-TRDV5	TRGV1	TRGJ4	CAVWINSGTSWVKIF	CASGYRRDTDKLVF	TRDV5	TRDJ1	1	C6(1)
272	TRGV1-CAVWINTGTSWVKIF-CASGYIGGIRATDKLVF-TRDV5	TRGV1	TRGJ4	CAVWINTGTSWVKIF	CASGYIGGIRATDKLVF	TRDV5	TRDJ1	1	C5(1)
279	TRGV1-CAVWISGTSWVKIF-CASGWHIGGIRATDKLVF-TRDV5	TRGV1	TRGJ4	CAVWISGTSWVKIF	CASGWHIGGIRATDKLVF	TRDV5	TRDJ1	1	C5(1)
280	TRGV1-CAVWISGTSWVKIF-CASGYIGGIRADKLVF-TRDV5	TRGV1	TRGJ4	CAVWISGTSWVKIF	CASGYIGGIRADKLVF	TRDV5	TRDJ1	1	C3(1)
281	TRGV1-CAVWISGTSWVKIF-CASGYRRDATDKLVF-TRDV5	TRGV1	TRGJ4	CAVWISGTSWVKIF	CASGYRRDATDKLVF	TRDV5	TRDJ1	1	C4(1)
299	TRGV1-CAVWITGTSWVKIF-CASGYIGGIRADKLVF-TRDV5	TRGV1	TRGJ4	CAVWITGTSWVKIF	CASGYIGGIRADKLVF	TRDV5	TRDJ1	1	C1(1)
300	TRGV1-CAVWITGTSWVKIF-CASGYRRDTDKLVF-TRDV5	TRGV1	TRGJ4	CAVWITGTSWVKIF	CASGYRRDTDKLVF	TRDV5	TRDJ1	1	C2(1)
306	TRGV1-CAVWMGTSWVKIF-CASGYIGGIRATDKLVF-TRDV5	TRGV1	TRGJ4	CAVWMGTSWVKIF	CASGYIGGIRATDKLVF	TRDV5	TRDJ1	1	C4(1)
312	TRGV1-CAVWRSGTSWVKIF-CASGYIGGIRATDKLVF-TRDV5	TRGV1	TRGJ4	CAVWRSGTSWVKIF	CASGYIGGIRATDKLVF	TRDV5	TRDJ1	1	C4(1)
313	TRGV1-CAVWRSGTSWVKIF-CASGYRRDTDKLVF-TRDV5	TRGV1	TRGJ4	CAVWRSGTSWVKIF	CASGYRRDTDKLVF	TRDV5	TRDJ1	1	C1(1)
330	TRGV1-CAVWSGTSWVKIF-CASGYEATDKLVF-TRDV5	TRGV1	TRGJ4	CAVWSGTSWVKIF	CASGYEATDKLVF	TRDV5	TRDJ1	1	C4(1)
331	TRGV1-CAVWSGTSWVKIF-CASGYIGGIRATDKLVF-TRDV5	TRGV1	TRGJ4	CAVWSGTSWVKIF	CASGYIGGIRATDKLVF	TRDV5	TRDJ1	1	C4(1)
332	TRGV1-CAVWSGTSWVKIF-CASGYRRDTSRQTRLWTRNPSDCGTK-TRDV5	TRGV1	TRGJ4	CAVWSGTSWVKIF	CASGYRRDTSRQTRLWTRNPSDCGTK	TRDV5	TRDJ1	1	C4(1)
333	TRGV1-CAVWSGTSWVKIF-CASGYRRDTTDKLVF-TRDV5	TRGV1	TRGJ4	CAVWSGTSWVKIF	CASGYRRDTTDKLVF	TRDV5	TRDJ1	1	C1(1)
343	TRGV1-CAVWTGTSWVKIF-CASGYRRDTDKLVF-TRDV5	TRGV1	TRGJ4	CAVWTGTSWVKIF	CASGYRRDTDKLVF	TRDV5	TRDJ1	1	C4(1)
346	TRGV1-CAVWTRSGTSWVKIF-CASGYIGGIRAGDKLVF-TRDV5	TRGV1	TRGJ4	CAVWTRSGTSWVKIF	CASGYIGGIRAGDKLVF	TRDV5	TRDJ1	1	C5(1)
347	TRGV1-CSLAGTSWVKIF-CASGYRRDTSSWDTRQMFF-TRDV5	TRGV1	TRGJ4	CSLAGTSWVKIF	CASGYRRDTSSWDTRQMFF	TRDV5	TRDJ2	1	C2(1)
348	TRGV1-CSLDAGTSWVKIF-CASGYIGGIRATDKLVF-TRDV5	TRGV1	TRGJ4	CSLDAGTSWVKIF	CASGYIGGIRATDKLVF	TRDV5	TRDJ1	1	C2(1)
352	TRGV1-CSLDKSGTSWVKIF-CASGYIGGIRATDKLVF-TRDV5	TRGV1	TRGJ4	CSLDKSGTSWVKIF	CASGYIGGIRATDKLVF	TRDV5	TRDJ1	1	C2(1)
360	TRGV1-CSLGSGTSWVKIF-CASGYRRDTDKLVF-TRDV5	TRGV1	TRGJ4	CSLGSGTSWVKIF	CASGYRRDTDKLVF	TRDV5	TRDJ1	1	C5(1)
583	TRGV4-CSYGYSSGFHKVF-CAIDRRDTTDKLVF-TRAV13D-2	TRGV4	TRGJ1	CSYGYSSGFHKVF	CAIDRRDTTDKLVF	TRAV13D-2	TRDJ1	1	C5(1)
585	TRGV4-CSYGYSSGFHKVF-CAIGIRATDKLVF-TRAV13D-2	TRGV4	TRGJ1	CSYGYSSGFHKVF	CAIGIRATDKLVF	TRAV13D-2	TRDJ1	1	C4(1)
582	TRGV4-CSYGYSSGFHKVF-CAIDIGGIRATDKLVF-TRAV13N-2	TRGV4	TRGJ1	CSYGYSSGFHKVF	CAIDIGGIRATDKLVF	TRAV13N-2	TRDJ1	1	C1(1)
573	TRGV4-CSYGYSSGFHKVF-CAAIGGIRATDKLVF-TRAV14-1	TRGV4	TRGJ1	CSYGYSSGFHKVF	CAAIGGIRATDKLVF	TRAV14-1	TRDJ1	1	C2(1)
569	TRGV4-CSYGSSGFHKVF-CAASAGGIRATDKLVF-TRAV14D-3/DV8	TRGV4	TRGJ1	CSYGSSGFHKVF	CAASAGGIRATDKLVF	TRAV14D-3/DV8	TRDJ1	1	C2(1)
572	TRGV4-CSYGYSSGFHKVF-CAAGGIRATDKLVF-TRAV14D-3/DV8	TRGV4	TRGJ1	CSYGYSSGFHKVF	CAAGGIRATDKLVF	TRAV14D-3/DV8	TRDJ1	1	C2(1)
574	TRGV4-CSYGYSSGFHKVF-CAARGIRATDKLVF-TRAV14D-3/DV8	TRGV4	TRGJ1	CSYGYSSGFHKVF	CAARGIRATDKLVF	TRAV14D-3/DV8	TRDJ1	1	C7(1)
575	TRGV4-CSYGYSSGFHKVF-CAASGGIRADKLVF-TRAV14D-3/DV8	TRGV4	TRGJ1	CSYGYSSGFHKVF	CAASGGIRADKLVF	TRAV14D-3/DV8	TRDJ1	1	C2(1)
576	TRGV4-CSYGYSSGFHKVF-CAASGGIRATDKLVF-TRAV14D-3/DV8	TRGV4	TRGJ1	CSYGYSSGFHKVF	CAASGGIRATDKLVF	TRAV14D-3/DV8	TRDJ1	1	C2(1)
577	TRGV4-CSYGYSSGFHKVF-CAASGRDTTTDKLVF-TRAV14D-3/DV8	TRGV4	TRGJ1	CSYGYSSGFHKVF	CAASGRDTTTDKLVF	TRAV14D-3/DV8	TRDJ1	1	C7(1)
661	TRGV4-CSYSSGFHKVF-CAASVGGIRATDKLVF-TRAV14D-3/DV8	TRGV4	TRGJ1	CSYSSGFHKVF	CAASVGGIRATDKLVF	TRAV14D-3/DV8	TRDJ1	1	C7(1)
614	TRGV4-CSYGYSSGFHKVF-CALSEGIRATDKLVF-TRAV15D-2/DV6D-2	TRGV4	TRGJ1	CSYGYSSGFHKVF	CALSEGIRATDKLVF	TRAV15D-2/DV6D-2	TRDJ1	1	C4(1)
615	TRGV4-CSYGYSSGFHKVF-CALSELRRDTSSWDTRQMFF-TRAV15D-2/DV6D-2	TRGV4	TRGJ1	CSYGYSSGFHKVF	CALSELRRDTSSWDTRQMFF	TRAV15D-2/DV6D-2	TRDJ2	1	C6(1)
665	TRGV4-CSYSSGFHKVF-CALSELRDTTDKLVF-TRAV15D-2/DV6D-2	TRGV4	TRGJ1	CSYSSGFHKVF	CALSELRDTTDKLVF	TRAV15D-2/DV6D-2	TRDJ1	1	C4(1)
616	TRGV4-CSYGYSSGFHKVF-CALWEHIGGTDKLVF-TRAV15N-1	TRGV4	TRGJ1	CSYGYSSGFHKVF	CALWEHIGGTDKLVF	TRAV15N-1	TRDJ1	1	C3(1)
617	TRGV4-CSYGYSSGFHKVF-CALWELSEGYATDKLVF-TRAV15N-1	TRGV4	TRGJ1	CSYGYSSGFHKVF	CALWELSEGYATDKLVF	TRAV15N-1	TRDJ1	1	C6(1)
631	TRGV4-CSYGYSSGFHKVF-CAMRDGGIRATDKLVF-TRAV16N	TRGV4	TRGJ1	CSYGYSSGFHKVF	CAMRDGGIRATDKLVF	TRAV16N	TRDJ1	1	C7(1)
660	TRGV4-CSYGYSSGFHKVF-CILRDTTDKLVF-TRAV21/DV12	TRGV4	TRGJ1	CSYGYSSGFHKVF	CILRDTTDKLVF	TRAV21/DV12	TRDJ1	1	C5(1)
657	TRGV4-CSYGYSSGFHKVF-CAVSGGIRATDKLVF-TRAV3-1	TRGV4	TRGJ1	CSYGYSSGFHKVF	CAVSGGIRATDKLVF	TRAV3-1	TRDJ1	1	C2(1)
578	TRGV4-CSYGYSSGFHKVF-CAAYRRDTTDKLVF-TRAV4D-4	TRGV4	TRGJ1	CSYGYSSGFHKVF	CAAYRRDTTDKLVF	TRAV4D-4	TRDJ1	1	C5(1)
588	TRGV4-CSYGYSSGFHKVF-CALGGIRATDKLVF-TRAV6D-7	TRGV4	TRGJ1	CSYGYSSGFHKVF	CALGGIRATDKLVF	TRAV6D-7	TRDJ1	1	C2(1)
590	TRGV4-CSYGYSSGFHKVF-CALIGGIRATDKLVF-TRAV6D-7	TRGV4	TRGJ1	CSYGYSSGFHKVF	CALIGGIRATDKLVF	TRAV6D-7	TRDJ1	1	C7(1)
557	TRGV4-CSYGLYSSGFHKVF-CALMERARIGGTDKLVF-TRDV2-2	TRGV4	TRGJ1	CSYGLYSSGFHKVF	CALMERARIGGTDKLVF	TRDV2-2	TRDJ1	1	C2(1)
559	TRGV4-CSYGPYSSGFHKVF-CALMERGIRATDKLVF-TRDV2-2	TRGV4	TRGJ1	CSYGPYSSGFHKVF	CALMERGIRATDKLVF	TRDV2-2	TRDJ1	1	C2(1)
562	TRGV4-CSYGSGFHKVF-CALMERAGGIPTDKLVF-TRDV2-2	TRGV4	TRGJ1	CSYGSGFHKVF	CALMERAGGIPTDKLVF	TRDV2-2	TRDJ1	1	C7(1)
563	TRGV4-CSYGSGFHKVF-CALMERRDTATDKLVF-TRDV2-2	TRGV4	TRGJ1	CSYGSGFHKVF	CALMERRDTATDKLVF	TRDV2-2	TRDJ1	1	C2(1)
589	TRGV4-CSYGYSSGFHKVF-CALGGIRATDKLVF-TRDV2-2	TRGV4	TRGJ1	CSYGYSSGFHKVF	CALGGIRATDKLVF	TRDV2-2	TRDJ1	1	C0(1)
591	TRGV4-CSYGYSSGFHKVF-CALMASEGYTDKLVF-TRDV2-2	TRGV4	TRGJ1	CSYGYSSGFHKVF	CALMASEGYTDKLVF	TRDV2-2	TRDJ1	1	C5(1)
592	TRGV4-CSYGYSSGFHKVF-CALMEGYATDKLVF-TRDV2-2	TRGV4	TRGJ1	CSYGYSSGFHKVF	CALMEGYATDKLVF	TRDV2-2	TRDJ1	1	C2(1)
593	TRGV4-CSYGYSSGFHKVF-CALMEHIGGIRATDKLVF-TRDV2-2	TRGV4	TRGJ1	CSYGYSSGFHKVF	CALMEHIGGIRATDKLVF	TRDV2-2	TRDJ1	1	C6(1)
594	TRGV4-CSYGYSSGFHKVF-CALMEIGGIRADKLVF-TRDV2-2	TRGV4	TRGJ1	CSYGYSSGFHKVF	CALMEIGGIRADKLVF	TRDV2-2	TRDJ1	1	C7(1)
595	TRGV4-CSYGYSSGFHKVF-CALMEIGGTDKLVF-TRDV2-2	TRGV4	TRGJ1	CSYGYSSGFHKVF	CALMEIGGTDKLVF	TRDV2-2	TRDJ1	1	C2(1)
596	TRGV4-CSYGYSSGFHKVF-CALMEISEGYATDKLVF-TRDV2-2	TRGV4	TRGJ1	CSYGYSSGFHKVF	CALMEISEGYATDKLVF	TRDV2-2	TRDJ1	1	C4(1)
597	TRGV4-CSYGYSSGFHKVF-CALMEISEGYDKLVF-TRDV2-2	TRGV4	TRGJ1	CSYGYSSGFHKVF	CALMEISEGYDKLVF	TRDV2-2	TRDJ1	1	C6(1)
598	TRGV4-CSYGYSSGFHKVF-CALMELSEGYDDKLVF-TRDV2-2	TRGV4	TRGJ1	CSYGYSSGFHKVF	CALMELSEGYDDKLVF	TRDV2-2	TRDJ1	1	C3(1)
599	TRGV4-CSYGYSSGFHKVF-CALMEPEGSDKLVF-TRDV2-2	TRGV4	TRGJ1	CSYGYSSGFHKVF	CALMEPEGSDKLVF	TRDV2-2	TRDJ1	1	C7(1)
600	TRGV4-CSYGYSSGFHKVF-CALMERAEGYATDKLVF-TRDV2-2	TRGV4	TRGJ1	CSYGYSSGFHKVF	CALMERAEGYATDKLVF	TRDV2-2	TRDJ1	1	C5(1)
601	TRGV4-CSYGYSSGFHKVF-CALMERATDKLVF-TRDV2-2	TRGV4	TRGJ1	CSYGYSSGFHKVF	CALMERATDKLVF	TRDV2-2	TRDJ1	1	C10(1)
602	TRGV4-CSYGYSSGFHKVF-CALMERDRRDTDKLVF-TRDV2-2	TRGV4	TRGJ1	CSYGYSSGFHKVF	CALMERDRRDTDKLVF	TRDV2-2	TRDJ1	1	C4(1)
603	TRGV4-CSYGYSSGFHKVF-CALMERGDTSSDKLVF-TRDV2-2	TRGV4	TRGJ1	CSYGYSSGFHKVF	CALMERGDTSSDKLVF	TRDV2-2	TRDJ1	1	C2(1)
604	TRGV4-CSYGYSSGFHKVF-CALMERGGATDKLVF-TRDV2-2	TRGV4	TRGJ1	CSYGYSSGFHKVF	CALMERGGATDKLVF	TRDV2-2	TRDJ1	1	C6(1)
605	TRGV4-CSYGYSSGFHKVF-CALMERGGIRADKLVF-TRDV2-2	TRGV4	TRGJ1	CSYGYSSGFHKVF	CALMERGGIRADKLVF	TRDV2-2	TRDJ1	1	C2(1)
606	TRGV4-CSYGYSSGFHKVF-CALMERGGITDKLVF-TRDV2-2	TRGV4	TRGJ1	CSYGYSSGFHKVF	CALMERGGITDKLVF	TRDV2-2	TRDJ1	1	C2(1)
607	TRGV4-CSYGYSSGFHKVF-CALMERGYETDKLVF-TRDV2-2	TRGV4	TRGJ1	CSYGYSSGFHKVF	CALMERGYETDKLVF	TRDV2-2	TRDJ1	1	C5(1)
608	TRGV4-CSYGYSSGFHKVF-CALMERIGGATDKLVF-TRDV2-2	TRGV4	TRGJ1	CSYGYSSGFHKVF	CALMERIGGATDKLVF	TRDV2-2	TRDJ1	1	C5(1)
609	TRGV4-CSYGYSSGFHKVF-CALMERRDTDKLVF-TRDV2-2	TRGV4	TRGJ1	CSYGYSSGFHKVF	CALMERRDTDKLVF	TRDV2-2	TRDJ1	1	C2(1)
610	TRGV4-CSYGYSSGFHKVF-CALMERRDTTDKLVF-TRDV2-2	TRGV4	TRGJ1	CSYGYSSGFHKVF	CALMERRDTTDKLVF	TRDV2-2	TRDJ1	1	C7(1)
611	TRGV4-CSYGYSSGFHKVF-CALMERVGGIATDKLVF-TRDV2-2	TRGV4	TRGJ1	CSYGYSSGFHKVF	CALMERVGGIATDKLVF	TRDV2-2	TRDJ1	1	C7(1)
612	TRGV4-CSYGYSSGFHKVF-CALMERVGGIRATDKLVF-TRDV2-2	TRGV4	TRGJ1	CSYGYSSGFHKVF	CALMERVGGIRATDKLVF	TRDV2-2	TRDJ1	1	C1(1)
613	TRGV4-CSYGYSSGFHKVF-CALMERVGGTDKLVF-TRDV2-2	TRGV4	TRGJ1	CSYGYSSGFHKVF	CALMERVGGTDKLVF	TRDV2-2	TRDJ1	1	C7(1)
662	TRGV4-CSYSSGFHKVF-CALMERGGIRTDKLVF-TRDV2-2	TRGV4	TRGJ1	CSYSSGFHKVF	CALMERGGIRTDKLVF	TRDV2-2	TRDJ1	1	C1(1)
663	TRGV4-CSYSSGFHKVF-CALMERGIRATDKLVF-TRDV2-2	TRGV4	TRGJ1	CSYSSGFHKVF	CALMERGIRATDKLVF	TRDV2-2	TRDJ1	1	C1(1)
664	TRGV4-CSYSSGFHKVF-CALMERVGGIRADKLVF-TRDV2-2	TRGV4	TRGJ1	CSYSSGFHKVF	CALMERVGGIRADKLVF	TRDV2-2	TRDJ1	1	C5(1)
568	TRGV4-CSYGSGFHKVF-CGSDIGGSSWDTRQMFF-TRDV4	TRGV4	TRGJ1	CSYGSGFHKVF	CGSDIGGSSWDTRQMFF	TRDV4	TRDJ2	1	C1(1)
659	TRGV4-CSYGYSSGFHKVF-CGSDRRDTDKLVF-TRDV4	TRGV4	TRGJ1	CSYGYSSGFHKVF	CGSDRRDTDKLVF	TRDV4	TRDJ1	1	C2(1)
554	TRGV4-CLLEKFPPDVTRVYWKEKNGNTILDSQEGDTLKTKGTY-CASGYRRDATDKLVF-TRDV5	TRGV4	TRGJ1	CLLEKFPPDVTRVYWKEKNGNTILDSQEGDTLKTKGTY	CASGYRRDATDKLVF	TRDV5	TRDJ1	1	C2(1)
558	TRGV4-CSYGNSSGFHKVF-CASGYRRDTTDKLVF-TRDV5	TRGV4	TRGJ1	CSYGNSSGFHKVF	CASGYRRDTTDKLVF	TRDV5	TRDJ1	1	C5(1)
565	TRGV4-CSYGSGFHKVF-CASGYIGGIRATDKLVF-TRDV5	TRGV4	TRGJ1	CSYGSGFHKVF	CASGYIGGIRATDKLVF	TRDV5	TRDJ1	1	C7(1)
566	TRGV4-CSYGSGFHKVF-CASGYRRDTTDKLVF-TRDV5	TRGV4	TRGJ1	CSYGSGFHKVF	CASGYRRDTTDKLVF	TRDV5	TRDJ1	1	C5(1)
567	TRGV4-CSYGSGFHKVF-CASGYTDKLVF-TRDV5	TRGV4	TRGJ1	CSYGSGFHKVF	CASGYTDKLVF	TRDV5	TRDJ1	1	C1(1)
570	TRGV4-CSYGSSGFHKVF-CASGYRRDTSDKLVF-TRDV5	TRGV4	TRGJ1	CSYGSSGFHKVF	CASGYRRDTSDKLVF	TRDV5	TRDJ1	1	C5(1)
633	TRGV4-CSYGYSSGFHKVF-CASGCTDKLVF-TRDV5	TRGV4	TRGJ1	CSYGYSSGFHKVF	CASGCTDKLVF	TRDV5	TRDJ1	1	C3(1)
634	TRGV4-CSYGYSSGFHKVF-CASGEGATDKLVF-TRDV5	TRGV4	TRGJ1	CSYGYSSGFHKVF	CASGEGATDKLVF	TRDV5	TRDJ1	1	C2(1)
635	TRGV4-CSYGYSSGFHKVF-CASGIGGIRADKLVF-TRDV5	TRGV4	TRGJ1	CSYGYSSGFHKVF	CASGIGGIRADKLVF	TRDV5	TRDJ1	1	C2(1)
636	TRGV4-CSYGYSSGFHKVF-CASGSEGYDKLVF-TRDV5	TRGV4	TRGJ1	CSYGYSSGFHKVF	CASGSEGYDKLVF	TRDV5	TRDJ1	1	C1(1)
637	TRGV4-CSYGYSSGFHKVF-CASGSYRRDTTDKLVF-TRDV5	TRGV4	TRGJ1	CSYGYSSGFHKVF	CASGSYRRDTTDKLVF	TRDV5	TRDJ1	1	C5(1)
638	TRGV4-CSYGYSSGFHKVF-CASGTDKLVF-TRDV5	TRGV4	TRGJ1	CSYGYSSGFHKVF	CASGTDKLVF	TRDV5	TRDJ1	1	C4(1)
639	TRGV4-CSYGYSSGFHKVF-CASGWLGGIRADKLVF-TRDV5	TRGV4	TRGJ1	CSYGYSSGFHKVF	CASGWLGGIRADKLVF	TRDV5	TRDJ1	1	C1(1)
640	TRGV4-CSYGYSSGFHKVF-CASGYGGIATDKLVF-TRDV5	TRGV4	TRGJ1	CSYGYSSGFHKVF	CASGYGGIATDKLVF	TRDV5	TRDJ1	1	C1(1)
641	TRGV4-CSYGYSSGFHKVF-CASGYIG-TRDV5	TRGV4	TRGJ1	CSYGYSSGFHKVF	CASGYIG	TRDV5	TRDJ1	1	C5(1)
642	TRGV4-CSYGYSSGFHKVF-CASGYIGGIRLVF-TRDV5	TRGV4	TRGJ1	CSYGYSSGFHKVF	CASGYIGGIRLVF	TRDV5	TRDJ1	1	C5(1)
643	TRGV4-CSYGYSSGFHKVF-CASGYIGGIRTDKLVF-TRDV5	TRGV4	TRGJ1	CSYGYSSGFHKVF	CASGYIGGIRTDKLVF	TRDV5	TRDJ1	1	C4(1)
644	TRGV4-CSYGYSSGFHKVF-CASGYIGGSSWDTRQMFF-TRDV5	TRGV4	TRGJ1	CSYGYSSGFHKVF	CASGYIGGSSWDTRQMFF	TRDV5	TRDJ2	1	C5(1)
645	TRGV4-CSYGYSSGFHKVF-CASGYIGGTDKLVF-TRDV5	TRGV4	TRGJ1	CSYGYSSGFHKVF	CASGYIGGTDKLVF	TRDV5	TRDJ1	1	C7(1)
646	TRGV4-CSYGYSSGFHKVF-CASGYIGIRADKLVF-TRDV5	TRGV4	TRGJ1	CSYGYSSGFHKVF	CASGYIGIRADKLVF	TRDV5	TRDJ1	1	C7(1)
647	TRGV4-CSYGYSSGFHKVF-CASGYMASEGSDKLVF-TRDV5	TRGV4	TRGJ1	CSYGYSSGFHKVF	CASGYMASEGSDKLVF	TRDV5	TRDJ1	1	C5(1)
648	TRGV4-CSYGYSSGFHKVF-CASGYRDTSSDKLVF-TRDV5	TRGV4	TRGJ1	CSYGYSSGFHKVF	CASGYRDTSSDKLVF	TRDV5	TRDJ1	1	C2(1)
649	TRGV4-CSYGYSSGFHKVF-CASGYRDTTDKLVF-TRDV5	TRGV4	TRGJ1	CSYGYSSGFHKVF	CASGYRDTTDKLVF	TRDV5	TRDJ1	1	C7(1)
650	TRGV4-CSYGYSSGFHKVF-CASGYRRATDKLVF-TRDV5	TRGV4	TRGJ1	CSYGYSSGFHKVF	CASGYRRATDKLVF	TRDV5	TRDJ1	1	C4(1)
651	TRGV4-CSYGYSSGFHKVF-CASGYRRDTATDKLVF-TRDV5	TRGV4	TRGJ1	CSYGYSSGFHKVF	CASGYRRDTATDKLVF	TRDV5	TRDJ1	1	C7(1)
652	TRGV4-CSYGYSSGFHKVF-CASGYRRDTSSDKLVF-TRDV5	TRGV4	TRGJ1	CSYGYSSGFHKVF	CASGYRRDTSSDKLVF	TRDV5	TRDJ1	1	C2(1)
653	TRGV4-CSYGYSSGFHKVF-CASGYRRDTSTDKLVF-TRDV5	TRGV4	TRGJ1	CSYGYSSGFHKVF	CASGYRRDTSTDKLVF	TRDV5	TRDJ1	1	C5(1)
654	TRGV4-CSYGYSSGFHKVF-CASGYRRTTDKLVF-TRDV5	TRGV4	TRGJ1	CSYGYSSGFHKVF	CASGYRRTTDKLVF	TRDV5	TRDJ1	1	C5(1)
655	TRGV4-CSYGYSSGFHKVF-CASGYRSKLVF-TRDV5	TRGV4	TRGJ1	CSYGYSSGFHKVF	CASGYRSKLVF	TRDV5	TRDJ1	1	C5(1)
656	TRGV4-CSYGYSSGFHKVF-CASGYYRRDTDKLVF-TRDV5	TRGV4	TRGJ1	CSYGYSSGFHKVF	CASGYYRRDTDKLVF	TRDV5	TRDJ1	1	C2(1)
658	TRGV4-CSYGYSSGFHKVF-CAYRRDTTDKLVF-TRDV5	TRGV4	TRGJ1	CSYGYSSGFHKVF	CAYRRDTTDKLVF	TRDV5	TRDJ1	1	C7(1)
666	TRGV4-CSYSSGFHKVF-CASGYIGGIRATDKLVF-TRDV5	TRGV4	TRGJ1	CSYSSGFHKVF	CASGYIGGIRATDKLVF	TRDV5	TRDJ1	1	C2(1)
667	TRGV4-CSYSSGFHKVF-CASGYRRATDKLVF-TRDV5	TRGV4	TRGJ1	CSYSSGFHKVF	CASGYRRATDKLVF	TRDV5	TRDJ1	1	C2(1)
669	TRGV4-CSYGSGTSWVKIF-CASGYRGIRATDKLVF-TRDV5	TRGV4	TRGJ4	CSYGSGTSWVKIF	CASGYRGIRATDKLVF	TRDV5	TRDJ1	1	C1(1)
730	TRGV5-CACWDSSGFHKVF-CALWELNIGGIRATDKLVF-TRAV15N-1	TRGV5	TRGJ1	CACWDSSGFHKVF	CALWELNIGGIRATDKLVF	TRAV15N-1	TRDJ1	1	C3(1)
731	TRGV5-CACWDSSGFHKVF-CALWELRDTSSDKLVF-TRAV15N-1	TRGV5	TRGJ1	CACWDSSGFHKVF	CALWELRDTSSDKLVF	TRAV15N-1	TRDJ1	1	C1(1)
732	TRGV5-CACWDSSGFHKVF-CALWELRRDTDKLVF-TRAV15N-1	TRGV5	TRGJ1	CACWDSSGFHKVF	CALWELRRDTDKLVF	TRAV15N-1	TRDJ1	1	C2(1)
733	TRGV5-CACWDSSGFHKVF-CALWELSATDKLVF-TRAV15N-1	TRGV5	TRGJ1	CACWDSSGFHKVF	CALWELSATDKLVF	TRAV15N-1	TRDJ1	1	C0(1)
734	TRGV5-CACWDSSGFHKVF-CALWELSEGYELDKLVF-TRAV15N-1	TRGV5	TRGJ1	CACWDSSGFHKVF	CALWELSEGYELDKLVF	TRAV15N-1	TRDJ1	1	C10(1)
735	TRGV5-CACWDSSGFHKVF-CALWELSEGYETDKLVF-TRAV15N-1	TRGV5	TRGJ1	CACWDSSGFHKVF	CALWELSEGYETDKLVF	TRAV15N-1	TRDJ1	1	C6(1)
736	TRGV5-CACWDSSGFHKVF-CALWELSEGYSDKLVF-TRAV15N-1	TRGV5	TRGJ1	CACWDSSGFHKVF	CALWELSEGYSDKLVF	TRAV15N-1	TRDJ1	1	C2(1)
737	TRGV5-CACWDSSGFHKVF-CALWELWHIGGATDKLVF-TRAV15N-1	TRGV5	TRGJ1	CACWDSSGFHKVF	CALWELWHIGGATDKLVF	TRAV15N-1	TRDJ1	1	C2(1)
738	TRGV5-CACWDSSGFHKVF-CALWELYGIYRRDTTDKLVF-TRAV15N-1	TRGV5	TRGJ1	CACWDSSGFHKVF	CALWELYGIYRRDTTDKLVF	TRAV15N-1	TRDJ1	1	C2(1)
739	TRGV5-CACWDSSGFHKVF-CALWELYRRDTDKLVF-TRAV15N-1	TRGV5	TRGJ1	CACWDSSGFHKVF	CALWELYRRDTDKLVF	TRAV15N-1	TRDJ1	1	C2(1)
740	TRGV5-CACWDSSGFHKVF-CALWELYRRDTTDKLVF-TRAV15N-1	TRGV5	TRGJ1	CACWDSSGFHKVF	CALWELYRRDTTDKLVF	TRAV15N-1	TRDJ1	1	C2(1)
741	TRGV5-CACWDSSGFHKVF-CALWERRDATDKLVF-TRAV15N-1	TRGV5	TRGJ1	CACWDSSGFHKVF	CALWERRDATDKLVF	TRAV15N-1	TRDJ1	1	C6(1)
742	TRGV5-CACWDSSGFHKVF-CALYRRDTDKLVF-TRAV15N-1	TRGV5	TRGJ1	CACWDSSGFHKVF	CALYRRDTDKLVF	TRAV15N-1	TRDJ1	1	C1(1)
821	TRGV5-CACWDSSGFHKVF-CSLGAIGGIRATDKLVF-TRAV15N-1	TRGV5	TRGJ1	CACWDSSGFHKVF	CSLGAIGGIRATDKLVF	TRAV15N-1	TRDJ1	1	C1(1)
830	TRGV5-CACWYSSGFHKVF-CALWEPIGGIRATDKLVF-TRAV15N-1	TRGV5	TRGJ1	CACWYSSGFHKVF	CALWEPIGGIRATDKLVF	TRAV15N-1	TRDJ1	1	C4(1)
842	TRGV5-CLLGSSSGFHKVF-CALWELAGGIRATDKLVF-TRAV15N-1	TRGV5	TRGJ1	CLLGSSSGFHKVF	CALWELAGGIRATDKLVF	TRAV15N-1	TRDJ1	1	C6(1)
697	TRGV5-CACWDSSGFHKVF-CAISEADKLVF-TRAV16N	TRGV5	TRGJ1	CACWDSSGFHKVF	CAISEADKLVF	TRAV16N	TRDJ1	1	C5(1)
751	TRGV5-CACWDSSGFHKVF-CAMREGDKLVF-TRAV16N	TRGV5	TRGJ1	CACWDSSGFHKVF	CAMREGDKLVF	TRAV16N	TRDJ1	1	C1(1)
752	TRGV5-CACWDSSGFHKVF-CAMREGDTNTDKLVF-TRAV16N	TRGV5	TRGJ1	CACWDSSGFHKVF	CAMREGDTNTDKLVF	TRAV16N	TRDJ1	1	C2(1)
753	TRGV5-CACWDSSGFHKVF-CAMREGEGATDKLVF-TRAV16N	TRGV5	TRGJ1	CACWDSSGFHKVF	CAMREGEGATDKLVF	TRAV16N	TRDJ1	1	C1(1)
754	TRGV5-CACWDSSGFHKVF-CAMREGGGIRADKLVF-TRAV16N	TRGV5	TRGJ1	CACWDSSGFHKVF	CAMREGGGIRADKLVF	TRAV16N	TRDJ1	1	C2(1)
755	TRGV5-CACWDSSGFHKVF-CAMREGGIPTDKLVF-TRAV16N	TRGV5	TRGJ1	CACWDSSGFHKVF	CAMREGGIPTDKLVF	TRAV16N	TRDJ1	1	C2(1)
756	TRGV5-CACWDSSGFHKVF-CAMREGRRATDKLVF-TRAV16N	TRGV5	TRGJ1	CACWDSSGFHKVF	CAMREGRRATDKLVF	TRAV16N	TRDJ1	1	C4(1)
757	TRGV5-CACWDSSGFHKVF-CAMREGRRDATDKLVF-TRAV16N	TRGV5	TRGJ1	CACWDSSGFHKVF	CAMREGRRDATDKLVF	TRAV16N	TRDJ1	1	C1(1)
758	TRGV5-CACWDSSGFHKVF-CAMREGRRDTSSWDTRQMFF-TRAV16N	TRGV5	TRGJ1	CACWDSSGFHKVF	CAMREGRRDTSSWDTRQMFF	TRAV16N	TRDJ2	1	C6(1)
759	TRGV5-CACWDSSGFHKVF-CAMREGYRRDTTDKLVF-TRAV16N	TRGV5	TRGJ1	CACWDSSGFHKVF	CAMREGYRRDTTDKLVF	TRAV16N	TRDJ1	1	C6(1)
760	TRGV5-CACWDSSGFHKVF-CAMRERRDATDKLVF-TRAV16N	TRGV5	TRGJ1	CACWDSSGFHKVF	CAMRERRDATDKLVF	TRAV16N	TRDJ1	1	C1(1)
822	TRGV5-CACWDYSSGFHKVF-CAMREGGIRATDKLVF-TRAV16N	TRGV5	TRGJ1	CACWDYSSGFHKVF	CAMREGGIRATDKLVF	TRAV16N	TRDJ1	1	C4(1)
825	TRGV5-CACWGSGFHKVF-CAMREGRRDATDKLVF-TRAV16N	TRGV5	TRGJ1	CACWGSGFHKVF	CAMREGRRDATDKLVF	TRAV16N	TRDJ1	1	C2(1)
789	TRGV5-CACWDSSGFHKVF-CAVNIGGIRATDKLVF-TRAV3-4	TRGV5	TRGJ1	CACWDSSGFHKVF	CAVNIGGIRATDKLVF	TRAV3-4	TRDJ1	1	C4(1)
791	TRGV5-CACWDSSGFHKVF-CGGKGITDKLVF-TRDV1	TRGV5	TRGJ1	CACWDSSGFHKVF	CGGKGITDKLVF	TRDV1	TRDJ1	1	C4(1)
670	TRGV5-CACCSSGFHKVF-CALMELGGIRATDKLVF-TRDV2-2	TRGV5	TRGJ1	CACCSSGFHKVF	CALMELGGIRATDKLVF	TRDV2-2	TRDJ1	1	C3(1)
681	TRGV5-CACWDLKSSGFHKVF-CALMERGIGGIRATDKLVF-TRDV2-2	TRGV5	TRGJ1	CACWDLKSSGFHKVF	CALMERGIGGIRATDKLVF	TRDV2-2	TRDJ1	1	C4(1)
700	TRGV5-CACWDSSGFHKVF-CALMEGYIGGIRATDKLVF-TRDV2-2	TRGV5	TRGJ1	CACWDSSGFHKVF	CALMEGYIGGIRATDKLVF	TRDV2-2	TRDJ1	1	C7(1)
701	TRGV5-CACWDSSGFHKVF-CALMEHRRDTTDKLVF-TRDV2-2	TRGV5	TRGJ1	CACWDSSGFHKVF	CALMEHRRDTTDKLVF	TRDV2-2	TRDJ1	1	C2(1)
702	TRGV5-CACWDSSGFHKVF-CALMELSEGATDKLVF-TRDV2-2	TRGV5	TRGJ1	CACWDSSGFHKVF	CALMELSEGATDKLVF	TRDV2-2	TRDJ1	1	C7(1)
703	TRGV5-CACWDSSGFHKVF-CALMELSEGYTDKLVF-TRDV2-2	TRGV5	TRGJ1	CACWDSSGFHKVF	CALMELSEGYTDKLVF	TRDV2-2	TRDJ1	1	C1(1)
704	TRGV5-CACWDSSGFHKVF-CALMERAEGYATDKLVF-TRDV2-2	TRGV5	TRGJ1	CACWDSSGFHKVF	CALMERAEGYATDKLVF	TRDV2-2	TRDJ1	1	C3(1)
705	TRGV5-CACWDSSGFHKVF-CALMERAIGGIRATDKLVF-TRDV2-2	TRGV5	TRGJ1	CACWDSSGFHKVF	CALMERAIGGIRATDKLVF	TRDV2-2	TRDJ1	1	C4(1)
706	TRGV5-CACWDSSGFHKVF-CALMERGATDKLVF-TRDV2-2	TRGV5	TRGJ1	CACWDSSGFHKVF	CALMERGATDKLVF	TRDV2-2	TRDJ1	1	C4(1)
707	TRGV5-CACWDSSGFHKVF-CALMERGGSSWDTRQMFF-TRDV2-2	TRGV5	TRGJ1	CACWDSSGFHKVF	CALMERGGSSWDTRQMFF	TRDV2-2	TRDJ2	1	C7(1)
708	TRGV5-CACWDSSGFHKVF-CALMERGRRDTTDKLVF-TRDV2-2	TRGV5	TRGJ1	CACWDSSGFHKVF	CALMERGRRDTTDKLVF	TRDV2-2	TRDJ1	1	C7(1)
709	TRGV5-CACWDSSGFHKVF-CALMERRDTATDKLVF-TRDV2-2	TRGV5	TRGJ1	CACWDSSGFHKVF	CALMERRDTATDKLVF	TRDV2-2	TRDJ1	1	C7(1)
710	TRGV5-CACWDSSGFHKVF-CALMERRDTSSWDTRQMFF-TRDV2-2	TRGV5	TRGJ1	CACWDSSGFHKVF	CALMERRDTSSWDTRQMFF	TRDV2-2	TRDJ2	1	C6(1)
711	TRGV5-CACWDSSGFHKVF-CALMERRRDTATDKLVF-TRDV2-2	TRGV5	TRGJ1	CACWDSSGFHKVF	CALMERRRDTATDKLVF	TRDV2-2	TRDJ1	1	C1(1)
712	TRGV5-CACWDSSGFHKVF-CALMERSEGSDKLVF-TRDV2-2	TRGV5	TRGJ1	CACWDSSGFHKVF	CALMERSEGSDKLVF	TRDV2-2	TRDJ1	1	C2(1)
836	TRGV5-CLLGSSGFHKVF-CALMERVSEGYTDKLVF-TRDV2-2	TRGV5	TRGJ1	CLLGSSGFHKVF	CALMERVSEGYTDKLVF	TRDV2-2	TRDJ1	1	C4(1)
856	TRGV5-CLLGYSSGFHKVF-CALMEHIGGISTDKLVF-TRDV2-2	TRGV5	TRGJ1	CLLGYSSGFHKVF	CALMEHIGGISTDKLVF	TRDV2-2	TRDJ1	1	C7(1)
857	TRGV5-CLLGYSSGFHKVF-CALMERVGGIRATDKLVF-TRDV2-2	TRGV5	TRGJ1	CLLGYSSGFHKVF	CALMERVGGIRATDKLVF	TRDV2-2	TRDJ1	1	C4(1)
674	TRGV5-CACCSSGFHKVF-CGSDIGGSSWDTRQMFF-TRDV4	TRGV5	TRGJ1	CACCSSGFHKVF	CGSDIGGSSWDTRQMFF	TRDV4	TRDJ2	1	C1(1)
678	TRGV5-CACWDHSSGFHKVF-CGSDRRDTSSWDTRQMFF-TRDV4	TRGV5	TRGJ1	CACWDHSSGFHKVF	CGSDRRDTSSWDTRQMFF	TRDV4	TRDJ2	1	C0(1)
679	TRGV5-CACWDLDSSGFHKVF-CGSDIGGSSWDTRQMFF-TRDV4	TRGV5	TRGJ1	CACWDLDSSGFHKVF	CGSDIGGSSWDTRQMFF	TRDV4	TRDJ2	1	C0(1)
683	TRGV5-CACWDLSSGFHKVF-CGSDRRDTSSWDTRQMFF-TRDV4	TRGV5	TRGJ1	CACWDLSSGFHKVF	CGSDRRDTSSWDTRQMFF	TRDV4	TRDJ2	1	C3(1)
686	TRGV5-CACWDLYSSGFHKVF-CGSDIDRRDTSSWDTRQMFF-TRDV4	TRGV5	TRGJ1	CACWDLYSSGFHKVF	CGSDIDRRDTSSWDTRQMFF	TRDV4	TRDJ2	1	C6(1)
687	TRGV5-CACWDLYSSGFHKVF-CGSDIGGSSWDTRQMFF-TRDV4	TRGV5	TRGJ1	CACWDLYSSGFHKVF	CGSDIGGSSWDTRQMFF	TRDV4	TRDJ2	1	C3(1)
689	TRGV5-CACWDRSGFHKVF-CGSDISEGSSWDTRQMFF-TRDV4	TRGV5	TRGJ1	CACWDRSGFHKVF	CGSDISEGSSWDTRQMFF	TRDV4	TRDJ2	1	C4(1)
792	TRGV5-CACWDSSGFHKVF-CGSDATDKLVF-TRDV4	TRGV5	TRGJ1	CACWDSSGFHKVF	CGSDATDKLVF	TRDV4	TRDJ1	1	C1(1)
793	TRGV5-CACWDSSGFHKVF-CGSDGGSSWDTRQMFF-TRDV4	TRGV5	TRGJ1	CACWDSSGFHKVF	CGSDGGSSWDTRQMFF	TRDV4	TRDJ2	1	C3(1)
794	TRGV5-CACWDSSGFHKVF-CGSDIDRRDTSSDKLVF-TRDV4	TRGV5	TRGJ1	CACWDSSGFHKVF	CGSDIDRRDTSSDKLVF	TRDV4	TRDJ1	1	C0(1)
795	TRGV5-CACWDSSGFHKVF-CGSDIEGIRSWDTRQMFF-TRDV4	TRGV5	TRGJ1	CACWDSSGFHKVF	CGSDIEGIRSWDTRQMFF	TRDV4	TRDJ2	1	C0(1)
796	TRGV5-CACWDSSGFHKVF-CGSDIERRDTATDKLVF-TRDV4	TRGV5	TRGJ1	CACWDSSGFHKVF	CGSDIERRDTATDKLVF	TRDV4	TRDJ1	1	C3(1)
797	TRGV5-CACWDSSGFHKVF-CGSDIESEGYSWDTRQMFF-TRDV4	TRGV5	TRGJ1	CACWDSSGFHKVF	CGSDIESEGYSWDTRQMFF	TRDV4	TRDJ2	1	C1(1)
798	TRGV5-CACWDSSGFHKVF-CGSDIG-TRDV4	TRGV5	TRGJ1	CACWDSSGFHKVF	CGSDIG	TRDV4	TRDJ1	1	C6(1)
799	TRGV5-CACWDSSGFHKVF-CGSDIGGATDKLVF-TRDV4	TRGV5	TRGJ1	CACWDSSGFHKVF	CGSDIGGATDKLVF	TRDV4	TRDJ1	1	C0(1)
800	TRGV5-CACWDSSGFHKVF-CGSDIGGILDTRQMFF-TRDV4	TRGV5	TRGJ1	CACWDSSGFHKVF	CGSDIGGILDTRQMFF	TRDV4	TRDJ2	1	C6(1)
801	TRGV5-CACWDSSGFHKVF-CGSDIGGIPWDTRQMFF-TRDV4	TRGV5	TRGJ1	CACWDSSGFHKVF	CGSDIGGIPWDTRQMFF	TRDV4	TRDJ2	1	C3(1)
802	TRGV5-CACWDSSGFHKVF-CGSDIGGIRWDTRQMFF-TRDV4	TRGV5	TRGJ1	CACWDSSGFHKVF	CGSDIGGIRWDTRQMFF	TRDV4	TRDJ2	1	C0(1)
803	TRGV5-CACWDSSGFHKVF-CGSDIGGTSSWDTRQMFF-TRDV4	TRGV5	TRGJ1	CACWDSSGFHKVF	CGSDIGGTSSWDTRQMFF	TRDV4	TRDJ2	1	C4(1)
804	TRGV5-CACWDSSGFHKVF-CGSDIGIRSWDTRQMFF-TRDV4	TRGV5	TRGJ1	CACWDSSGFHKVF	CGSDIGIRSWDTRQMFF	TRDV4	TRDJ2	1	C0(1)
805	TRGV5-CACWDSSGFHKVF-CGSDIIGGIRATDKLVF-TRDV4	TRGV5	TRGJ1	CACWDSSGFHKVF	CGSDIIGGIRATDKLVF	TRDV4	TRDJ1	1	C1(1)
806	TRGV5-CACWDSSGFHKVF-CGSDISEGSSWDTRQMFF-TRDV4	TRGV5	TRGJ1	CACWDSSGFHKVF	CGSDISEGSSWDTRQMFF	TRDV4	TRDJ2	1	C4(1)
807	TRGV5-CACWDSSGFHKVF-CGSDISEGYDKLVF-TRDV4	TRGV5	TRGJ1	CACWDSSGFHKVF	CGSDISEGYDKLVF	TRDV4	TRDJ1	1	C9(1)
808	TRGV5-CACWDSSGFHKVF-CGSDISEGYEPWDTRQMFF-TRDV4	TRGV5	TRGJ1	CACWDSSGFHKVF	CGSDISEGYEPWDTRQMFF	TRDV4	TRDJ2	1	C1(1)
809	TRGV5-CACWDSSGFHKVF-CGSDISEGYSSWDTRQMFF-TRDV4	TRGV5	TRGJ1	CACWDSSGFHKVF	CGSDISEGYSSWDTRQMFF	TRDV4	TRDJ2	1	C1(1)
810	TRGV5-CACWDSSGFHKVF-CGSDITDKLVF-TRDV4	TRGV5	TRGJ1	CACWDSSGFHKVF	CGSDITDKLVF	TRDV4	TRDJ1	1	C0(1)
811	TRGV5-CACWDSSGFHKVF-CGSDMAYIGGIRSWDTRQMFF-TRDV4	TRGV5	TRGJ1	CACWDSSGFHKVF	CGSDMAYIGGIRSWDTRQMFF	TRDV4	TRDJ2	1	C4(1)
812	TRGV5-CACWDSSGFHKVF-CGSDMAYRRDTSSWDTRQMFF-TRDV4	TRGV5	TRGJ1	CACWDSSGFHKVF	CGSDMAYRRDTSSWDTRQMFF	TRDV4	TRDJ2	1	C1(1)
813	TRGV5-CACWDSSGFHKVF-CGSDMDTSSWDTRQMFF-TRDV4	TRGV5	TRGJ1	CACWDSSGFHKVF	CGSDMDTSSWDTRQMFF	TRDV4	TRDJ2	1	C1(1)
814	TRGV5-CACWDSSGFHKVF-CGSDMGYDTDKLVF-TRDV4	TRGV5	TRGJ1	CACWDSSGFHKVF	CGSDMGYDTDKLVF	TRDV4	TRDJ1	1	C3(1)
815	TRGV5-CACWDSSGFHKVF-CGSDRRDTATDKLVF-TRDV4	TRGV5	TRGJ1	CACWDSSGFHKVF	CGSDRRDTATDKLVF	TRDV4	TRDJ1	1	C0(1)
816	TRGV5-CACWDSSGFHKVF-CGSDRRDTDKLVF-TRDV4	TRGV5	TRGJ1	CACWDSSGFHKVF	CGSDRRDTDKLVF	TRDV4	TRDJ1	1	C6(1)
817	TRGV5-CACWDSSGFHKVF-CGSDRRDTTDKLVF-TRDV4	TRGV5	TRGJ1	CACWDSSGFHKVF	CGSDRRDTTDKLVF	TRDV4	TRDJ1	1	C0(1)
818	TRGV5-CACWDSSGFHKVF-CGSEGYATDKLVF-TRDV4	TRGV5	TRGJ1	CACWDSSGFHKVF	CGSEGYATDKLVF	TRDV4	TRDJ1	1	C3(1)
819	TRGV5-CACWDSSGFHKVF-CGSEIGGSSWDTRQMFF-TRDV4	TRGV5	TRGJ1	CACWDSSGFHKVF	CGSEIGGSSWDTRQMFF	TRDV4	TRDJ2	1	C3(1)
820	TRGV5-CACWDSSGFHKVF-CGSERDTSSWDTRQMFF-TRDV4	TRGV5	TRGJ1	CACWDSSGFHKVF	CGSERDTSSWDTRQMFF	TRDV4	TRDJ2	1	C3(1)
823	TRGV5-CACWDYSSGFHKVF-CGSDIGGSSWDTRQMFF-TRDV4	TRGV5	TRGJ1	CACWDYSSGFHKVF	CGSDIGGSSWDTRQMFF	TRDV4	TRDJ2	1	C3(1)
827	TRGV5-CACWSSGFHKVF-CGSDIGGSSWDTRQMFF-TRDV4	TRGV5	TRGJ1	CACWSSGFHKVF	CGSDIGGSSWDTRQMFF	TRDV4	TRDJ2	1	C3(1)
828	TRGV5-CACWVSSGFHKVF-CGSDRRGSWDTRQMFF-TRDV4	TRGV5	TRGJ1	CACWVSSGFHKVF	CGSDRRGSWDTRQMFF	TRDV4	TRDJ2	1	C3(1)
829	TRGV5-CACWVYSSGFHKVF-CGSDIGGSSWDTRQMFF-TRDV4	TRGV5	TRGJ1	CACWVYSSGFHKVF	CGSDIGGSSWDTRQMFF	TRDV4	TRDJ2	1	C6(1)
838	TRGV5-CLLGSSGFHKVF-CGSDIGGIDKLVF-TRDV4	TRGV5	TRGJ1	CLLGSSGFHKVF	CGSDIGGIDKLVF	TRDV4	TRDJ1	1	C4(1)
839	TRGV5-CLLGSSGFHKVF-CGSDIGGSSWDTRQMFF-TRDV4	TRGV5	TRGJ1	CLLGSSGFHKVF	CGSDIGGSSWDTRQMFF	TRDV4	TRDJ2	1	C6(1)
847	TRGV5-CLLGSSSGFHKVF-CGSDIGGIRATDKLVF-TRDV4	TRGV5	TRGJ1	CLLGSSSGFHKVF	CGSDIGGIRATDKLVF	TRDV4	TRDJ1	1	C5(1)
848	TRGV5-CLLGSSSGFHKVF-CGSDRRDTSSWDTRQMFF-TRDV4	TRGV5	TRGJ1	CLLGSSSGFHKVF	CGSDRRDTSSWDTRQMFF	TRDV4	TRDJ2	1	C6(1)
850	TRGV5-CLLGSSSSGFHKVF-CGSDIGGSSWDTRQMFF-TRDV4	TRGV5	TRGJ1	CLLGSSSSGFHKVF	CGSDIGGSSWDTRQMFF	TRDV4	TRDJ2	1	C9(1)
853	TRGV5-CLLGSYSSGFHKVF-CGSDIGGSSWDTRQMFF-TRDV4	TRGV5	TRGJ1	CLLGSYSSGFHKVF	CGSDIGGSSWDTRQMFF	TRDV4	TRDJ2	1	C3(1)
854	TRGV5-CLLGSYSSGFHKVF-CGSDIGIRSWDTRQMFF-TRDV4	TRGV5	TRGJ1	CLLGSYSSGFHKVF	CGSDIGIRSWDTRQMFF	TRDV4	TRDJ2	1	C3(1)
862	TRGV5-CLLGYSSGFHKVF-CGSDISEGYSWDTRQMFF-TRDV4	TRGV5	TRGJ1	CLLGYSSGFHKVF	CGSDISEGYSWDTRQMFF	TRDV4	TRDJ2	1	C1(1)
863	TRGV5-CLLGYSSGFHKVF-CGSDMAYRRDTSSWDTRQMFF-TRDV4	TRGV5	TRGJ1	CLLGYSSGFHKVF	CGSDMAYRRDTSSWDTRQMFF	TRDV4	TRDJ2	1	C1(1)
864	TRGV5-CLLGYSSGFHKVF-CGSYRRDTSSWDTRQMFF-TRDV4	TRGV5	TRGJ1	CLLGYSSGFHKVF	CGSYRRDTSSWDTRQMFF	TRDV4	TRDJ2	1	C4(1)
865	TRGV5-CLLYSSGFHKVF-CGSDIGGSSWDTRQMFF-TRDV4	TRGV5	TRGJ1	CLLYSSGFHKVF	CGSDIGGSSWDTRQMFF	TRDV4	TRDJ2	1	C1(1)
866	TRGV5-CACWDSSGFHKVF-CGSDRRDTSSWDTRQMFF-TRDV4	TRGV5	TRGJ2	CACWDSSGFHKVF	CGSDRRDTSSWDTRQMFF	TRDV4	TRDJ2	1	C0(1)
671	TRGV5-CACCSSGFHKVF-CASGIGGIRATDKLVF-TRDV5	TRGV5	TRGJ1	CACCSSGFHKVF	CASGIGGIRATDKLVF	TRDV5	TRDJ1	1	C5(1)
672	TRGV5-CACCSSGFHKVF-CASGYIGGIRATDKLVF-TRDV5	TRGV5	TRGJ1	CACCSSGFHKVF	CASGYIGGIRATDKLVF	TRDV5	TRDJ1	1	C5(1)
673	TRGV5-CACCSSGFHKVF-CASGYRRDTSDKLVF-TRDV5	TRGV5	TRGJ1	CACCSSGFHKVF	CASGYRRDTSDKLVF	TRDV5	TRDJ1	1	C1(1)
677	TRGV5-CACWDHSSGFHKVF-CASGYRRDTTDKLVF-TRDV5	TRGV5	TRGJ1	CACWDHSSGFHKVF	CASGYRRDTTDKLVF	TRDV5	TRDJ1	1	C1(1)
682	TRGV5-CACWDLSSGFHKVF-CASGYRRDTSTDKLVF-TRDV5	TRGV5	TRGJ1	CACWDLSSGFHKVF	CASGYRRDTSTDKLVF	TRDV5	TRDJ1	1	C6(1)
685	TRGV5-CACWDLYSSGFHKVF-CASGYGIRATDKLVF-TRDV5	TRGV5	TRGJ1	CACWDLYSSGFHKVF	CASGYGIRATDKLVF	TRDV5	TRDJ1	1	C3(1)
688	TRGV5-CACWDRSGFHKVF-CASGIGGIRATDKLVF-TRDV5	TRGV5	TRGJ1	CACWDRSGFHKVF	CASGIGGIRATDKLVF	TRDV5	TRDJ1	1	C6(1)
763	TRGV5-CACWDSSGFHKVF-CASGEGYETDKLVF-TRDV5	TRGV5	TRGJ1	CACWDSSGFHKVF	CASGEGYETDKLVF	TRDV5	TRDJ1	1	C5(1)
764	TRGV5-CACWDSSGFHKVF-CASGGIRATDKLVF-TRDV5	TRGV5	TRGJ1	CACWDSSGFHKVF	CASGGIRATDKLVF	TRDV5	TRDJ1	1	C4(1)
765	TRGV5-CACWDSSGFHKVF-CASGIGGIRADKLVF-TRDV5	TRGV5	TRGJ1	CACWDSSGFHKVF	CASGIGGIRADKLVF	TRDV5	TRDJ1	1	C1(1)
766	TRGV5-CACWDSSGFHKVF-CASGRDTSSWDTRQMFF-TRDV5	TRGV5	TRGJ1	CACWDSSGFHKVF	CASGRDTSSWDTRQMFF	TRDV5	TRDJ2	1	C4(1)
767	TRGV5-CACWDSSGFHKVF-CASGRDTTDKLVF-TRDV5	TRGV5	TRGJ1	CACWDSSGFHKVF	CASGRDTTDKLVF	TRDV5	TRDJ1	1	C1(1)
768	TRGV5-CACWDSSGFHKVF-CASGRGIRATDKLVF-TRDV5	TRGV5	TRGJ1	CACWDSSGFHKVF	CASGRGIRATDKLVF	TRDV5	TRDJ1	1	C4(1)
769	TRGV5-CACWDSSGFHKVF-CASGWRDTDKLVF-TRDV5	TRGV5	TRGJ1	CACWDSSGFHKVF	CASGWRDTDKLVF	TRDV5	TRDJ1	1	C5(1)
770	TRGV5-CACWDSSGFHKVF-CASGYGGIRATDKLVF-TRDV5	TRGV5	TRGJ1	CACWDSSGFHKVF	CASGYGGIRATDKLVF	TRDV5	TRDJ1	1	C5(1)
771	TRGV5-CACWDSSGFHKVF-CASGYGGIRDKLVF-TRDV5	TRGV5	TRGJ1	CACWDSSGFHKVF	CASGYGGIRDKLVF	TRDV5	TRDJ1	1	C1(1)
772	TRGV5-CACWDSSGFHKVF-CASGYGGTTDKLVF-TRDV5	TRGV5	TRGJ1	CACWDSSGFHKVF	CASGYGGTTDKLVF	TRDV5	TRDJ1	1	C4(1)
773	TRGV5-CACWDSSGFHKVF-CASGYGIRADKLVF-TRDV5	TRGV5	TRGJ1	CACWDSSGFHKVF	CASGYGIRADKLVF	TRDV5	TRDJ1	1	C2(1)
774	TRGV5-CACWDSSGFHKVF-CASGYIGGIRADKLVF-TRDV5	TRGV5	TRGJ1	CACWDSSGFHKVF	CASGYIGGIRADKLVF	TRDV5	TRDJ1	1	C6(1)
775	TRGV5-CACWDSSGFHKVF-CASGYIGGIRDKLVF-TRDV5	TRGV5	TRGJ1	CACWDSSGFHKVF	CASGYIGGIRDKLVF	TRDV5	TRDJ1	1	C2(1)
776	TRGV5-CACWDSSGFHKVF-CASGYIGGIRTDKLVF-TRDV5	TRGV5	TRGJ1	CACWDSSGFHKVF	CASGYIGGIRTDKLVF	TRDV5	TRDJ1	1	C4(1)
777	TRGV5-CACWDSSGFHKVF-CASGYIRATDKLVF-TRDV5	TRGV5	TRGJ1	CACWDSSGFHKVF	CASGYIRATDKLVF	TRDV5	TRDJ1	1	C6(1)
778	TRGV5-CACWDSSGFHKVF-CASGYKGYDTDKLVF-TRDV5	TRGV5	TRGJ1	CACWDSSGFHKVF	CASGYKGYDTDKLVF	TRDV5	TRDJ1	1	C1(1)
779	TRGV5-CACWDSSGFHKVF-CASGYRDTDKLVF-TRDV5	TRGV5	TRGJ1	CACWDSSGFHKVF	CASGYRDTDKLVF	TRDV5	TRDJ1	1	C1(1)
780	TRGV5-CACWDSSGFHKVF-CASGYRDTTTDKLVF-TRDV5	TRGV5	TRGJ1	CACWDSSGFHKVF	CASGYRDTTTDKLVF	TRDV5	TRDJ1	1	C4(1)
781	TRGV5-CACWDSSGFHKVF-CASGYRRDKTDKLVF-TRDV5	TRGV5	TRGJ1	CACWDSSGFHKVF	CASGYRRDKTDKLVF	TRDV5	TRDJ1	1	C6(1)
782	TRGV5-CACWDSSGFHKVF-CASGYRRDTGTDKLVF-TRDV5	TRGV5	TRGJ1	CACWDSSGFHKVF	CASGYRRDTGTDKLVF	TRDV5	TRDJ1	1	C1(1)
783	TRGV5-CACWDSSGFHKVF-CASGYRRDTSDKLVF-TRDV5	TRGV5	TRGJ1	CACWDSSGFHKVF	CASGYRRDTSDKLVF	TRDV5	TRDJ1	1	C2(1)
784	TRGV5-CACWDSSGFHKVF-CASGYRRDTSSWDTRQMFF-TRDV5	TRGV5	TRGJ1	CACWDSSGFHKVF	CASGYRRDTSSWDTRQMFF	TRDV5	TRDJ2	1	C6(1)
785	TRGV5-CACWDSSGFHKVF-CASGYRRDTSTDKLVF-TRDV5	TRGV5	TRGJ1	CACWDSSGFHKVF	CASGYRRDTSTDKLVF	TRDV5	TRDJ1	1	C5(1)
786	TRGV5-CACWDSSGFHKVF-CASGYRRDTTTDKLVF-TRDV5	TRGV5	TRGJ1	CACWDSSGFHKVF	CASGYRRDTTTDKLVF	TRDV5	TRDJ1	1	C5(1)
787	TRGV5-CACWDSSGFHKVF-CASGYTDKLVF-TRDV5	TRGV5	TRGJ1	CACWDSSGFHKVF	CASGYTDKLVF	TRDV5	TRDJ1	1	C6(1)
788	TRGV5-CACWDSSGFHKVF-CASYRRDTTDKLVF-TRDV5	TRGV5	TRGJ1	CACWDSSGFHKVF	CASYRRDTTDKLVF	TRDV5	TRDJ1	1	C2(1)
790	TRGV5-CACWDSSGFHKVF-CAYIGGIRATDKLVF-TRDV5	TRGV5	TRGJ1	CACWDSSGFHKVF	CAYIGGIRATDKLVF	TRDV5	TRDJ1	1	C2(1)
826	TRGV5-CACWSSGFHKVF-CASGYEDATDKLVF-TRDV5	TRGV5	TRGJ1	CACWSSGFHKVF	CASGYEDATDKLVF	TRDV5	TRDJ1	1	C6(1)
831	TRGV5-CACWYSSGFHKVF-CASGYIGGIRATDKLVF-TRDV5	TRGV5	TRGJ1	CACWYSSGFHKVF	CASGYIGGIRATDKLVF	TRDV5	TRDJ1	1	C1(1)
832	TRGV5-CACWYSSGFHKVF-CASGYRHIGGIRDKLVF-TRDV5	TRGV5	TRGJ1	CACWYSSGFHKVF	CASGYRHIGGIRDKLVF	TRDV5	TRDJ1	1	C5(1)
833	TRGV5-CACYSSGFHKVF-CASGYRRDATDKLVF-TRDV5	TRGV5	TRGJ1	CACYSSGFHKVF	CASGYRRDATDKLVF	TRDV5	TRDJ1	1	C5(1)
834	TRGV5-CACYSSGFHKVF-CASGYRRDTDKLVF-TRDV5	TRGV5	TRGJ1	CACYSSGFHKVF	CASGYRRDTDKLVF	TRDV5	TRDJ1	1	C1(1)
835	TRGV5-CLLDSSGFHKVF-CASGSEGYATDKLVF-TRDV5	TRGV5	TRGJ1	CLLDSSGFHKVF	CASGSEGYATDKLVF	TRDV5	TRDJ1	1	C7(1)
837	TRGV5-CLLGSSGFHKVF-CASGYRRDTDKLVF-TRDV5	TRGV5	TRGJ1	CLLGSSGFHKVF	CASGYRRDTDKLVF	TRDV5	TRDJ1	1	C4(1)
844	TRGV5-CLLGSSSGFHKVF-CASGYRRDATDKLVF-TRDV5	TRGV5	TRGJ1	CLLGSSSGFHKVF	CASGYRRDATDKLVF	TRDV5	TRDJ1	1	C1(1)
845	TRGV5-CLLGSSSGFHKVF-CASGYRRDTDKLVF-TRDV5	TRGV5	TRGJ1	CLLGSSSGFHKVF	CASGYRRDTDKLVF	TRDV5	TRDJ1	1	C2(1)
846	TRGV5-CLLGSSSGFHKVF-CASGYRRDTSSDKLVF-TRDV5	TRGV5	TRGJ1	CLLGSSSGFHKVF	CASGYRRDTSSDKLVF	TRDV5	TRDJ1	1	C10(1)
852	TRGV5-CLLGSYSSGFHKVF-CASGIGGIRATDKLVF-TRDV5	TRGV5	TRGJ1	CLLGSYSSGFHKVF	CASGIGGIRATDKLVF	TRDV5	TRDJ1	1	C1(1)
859	TRGV5-CLLGYSSGFHKVF-CASGGGIRATDKLVF-TRDV5	TRGV5	TRGJ1	CLLGYSSGFHKVF	CASGGGIRATDKLVF	TRDV5	TRDJ1	1	C7(1)
860	TRGV5-CLLGYSSGFHKVF-CASGYRRDTDKLVF-TRDV5	TRGV5	TRGJ1	CLLGYSSGFHKVF	CASGYRRDTDKLVF	TRDV5	TRDJ1	1	C2(1)
861	TRGV5-CLLGYSSGFHKVF-CASGYRRDTSDKLVF-TRDV5	TRGV5	TRGJ1	CLLGYSSGFHKVF	CASGYRRDTSDKLVF	TRDV5	TRDJ1	1	C1(1)
867	TRGV6-CACCSSGFHKVF-CGSDIGGSSWDTRQMFF-TRDV4	TRGV6	TRGJ1	CACCSSGFHKVF	CGSDIGGSSWDTRQMFF	TRDV4	TRDJ2	1	C6(1)
868	TRGV6-CACWDNSSGFHKVF-CGSDIGGSSWDTRQMFF-TRDV4	TRGV6	TRGJ1	CACWDNSSGFHKVF	CGSDIGGSSWDTRQMFF	TRDV4	TRDJ2	1	C6(1)
869	TRGV6-CACWDSSGFHKVF-CAASARRDTTDKLVF-TRAV14D-3/DV8	TRGV6	TRGJ1	CACWDSSGFHKVF	CAASARRDTTDKLVF	TRAV14D-3/DV8	TRDJ1	1	C5(1)
870	TRGV6-CACWDSSGFHKVF-CAASIGGIRATDKLVF-TRAV14D-3/DV8	TRGV6	TRGJ1	CACWDSSGFHKVF	CAASIGGIRATDKLVF	TRAV14D-3/DV8	TRDJ1	1	C1(1)
871	TRGV6-CACWDSSGFHKVF-CAASYIGGIRATDKLVF-TRAV14-1	TRGV6	TRGJ1	CACWDSSGFHKVF	CAASYIGGIRATDKLVF	TRAV14-1	TRDJ1	1	C5(1)
872	TRGV6-CACWDSSGFHKVF-CAIGGIRATDKLVF-TRAV13-4/DV7	TRGV6	TRGJ1	CACWDSSGFHKVF	CAIGGIRATDKLVF	TRAV13-4/DV7	TRDJ1	1	C6(1)
873	TRGV6-CACWDSSGFHKVF-CAISEGATDKLVF-TRAV13-4/DV7	TRGV6	TRGJ1	CACWDSSGFHKVF	CAISEGATDKLVF	TRAV13-4/DV7	TRDJ1	1	C7(1)
874	TRGV6-CACWDSSGFHKVF-CAISEGYADKLVF-TRAV13-4/DV7	TRGV6	TRGJ1	CACWDSSGFHKVF	CAISEGYADKLVF	TRAV13-4/DV7	TRDJ1	1	C6(1)
875	TRGV6-CACWDSSGFHKVF-CAISEGYATDKLVF-TRAV13-4/DV7	TRGV6	TRGJ1	CACWDSSGFHKVF	CAISEGYATDKLVF	TRAV13-4/DV7	TRDJ1	1	C1(1)
876	TRGV6-CACWDSSGFHKVF-CALMDIGGIRATDKLVF-TRDV2-2	TRGV6	TRGJ1	CACWDSSGFHKVF	CALMDIGGIRATDKLVF	TRDV2-2	TRDJ1	1	C1(1)
877	TRGV6-CACWDSSGFHKVF-CALMDRRDATDKLVF-TRDV2-2	TRGV6	TRGJ1	CACWDSSGFHKVF	CALMDRRDATDKLVF	TRDV2-2	TRDJ1	1	C7(1)
878	TRGV6-CACWDSSGFHKVF-CALMEHIGGIDKLVF-TRDV2-2	TRGV6	TRGJ1	CACWDSSGFHKVF	CALMEHIGGIDKLVF	TRDV2-2	TRDJ1	1	C1(1)
879	TRGV6-CACWDSSGFHKVF-CALMEHRRDTATDKLVF-TRDV2-2	TRGV6	TRGJ1	CACWDSSGFHKVF	CALMEHRRDTATDKLVF	TRDV2-2	TRDJ1	1	C7(1)
880	TRGV6-CACWDSSGFHKVF-CALMEIGGTDKLVF-TRDV2-2	TRGV6	TRGJ1	CACWDSSGFHKVF	CALMEIGGTDKLVF	TRDV2-2	TRDJ1	1	C1(1)
881	TRGV6-CACWDSSGFHKVF-CALMELGGIRATDKLVF-TRDV2-2	TRGV6	TRGJ1	CACWDSSGFHKVF	CALMELGGIRATDKLVF	TRDV2-2	TRDJ1	1	C2(1)
882	TRGV6-CACWDSSGFHKVF-CALMERAEGYATDKLVF-TRDV2-2	TRGV6	TRGJ1	CACWDSSGFHKVF	CALMERAEGYATDKLVF	TRDV2-2	TRDJ1	1	C1(1)
883	TRGV6-CACWDSSGFHKVF-CALMERAGATDKLVF-TRDV2-2	TRGV6	TRGJ1	CACWDSSGFHKVF	CALMERAGATDKLVF	TRDV2-2	TRDJ1	1	C2(1)
884	TRGV6-CACWDSSGFHKVF-CALMERAGGIRATDKLVF-TRDV2-2	TRGV6	TRGJ1	CACWDSSGFHKVF	CALMERAGGIRATDKLVF	TRDV2-2	TRDJ1	1	C1(1)
885	TRGV6-CACWDSSGFHKVF-CALMERGGIPTDKLVF-TRDV2-2	TRGV6	TRGJ1	CACWDSSGFHKVF	CALMERGGIPTDKLVF	TRDV2-2	TRDJ1	1	C4(1)
886	TRGV6-CACWDSSGFHKVF-CALMERGGIRADKLVF-TRDV2-2	TRGV6	TRGJ1	CACWDSSGFHKVF	CALMERGGIRADKLVF	TRDV2-2	TRDJ1	1	C1(1)
887	TRGV6-CACWDSSGFHKVF-CALMERGGIRATDKLVF-TRDV2-2	TRGV6	TRGJ1	CACWDSSGFHKVF	CALMERGGIRATDKLVF	TRDV2-2	TRDJ1	1	C1(1)
888	TRGV6-CACWDSSGFHKVF-CALMERGGITTDKLVF-TRDV2-2	TRGV6	TRGJ1	CACWDSSGFHKVF	CALMERGGITTDKLVF	TRDV2-2	TRDJ1	1	C6(1)
889	TRGV6-CACWDSSGFHKVF-CALMERGIATDKLVF-TRDV2-2	TRGV6	TRGJ1	CACWDSSGFHKVF	CALMERGIATDKLVF	TRDV2-2	TRDJ1	1	C1(1)
890	TRGV6-CACWDSSGFHKVF-CALMERGIRADKLVF-TRDV2-2	TRGV6	TRGJ1	CACWDSSGFHKVF	CALMERGIRADKLVF	TRDV2-2	TRDJ1	1	C4(1)
891	TRGV6-CACWDSSGFHKVF-CALMERGIRDKLVF-TRDV2-2	TRGV6	TRGJ1	CACWDSSGFHKVF	CALMERGIRDKLVF	TRDV2-2	TRDJ1	1	C4(1)
892	TRGV6-CACWDSSGFHKVF-CALMERGTEGYDPTDKLVF-TRDV2-2	TRGV6	TRGJ1	CACWDSSGFHKVF	CALMERGTEGYDPTDKLVF	TRDV2-2	TRDJ1	1	C5(1)
893	TRGV6-CACWDSSGFHKVF-CALMERIGGIRATDKLVF-TRDV2-2	TRGV6	TRGJ1	CACWDSSGFHKVF	CALMERIGGIRATDKLVF	TRDV2-2	TRDJ1	1	C2(1)
894	TRGV6-CACWDSSGFHKVF-CALMERRDTSSDKLVF-TRDV2-2	TRGV6	TRGJ1	CACWDSSGFHKVF	CALMERRDTSSDKLVF	TRDV2-2	TRDJ1	1	C1(1)
895	TRGV6-CACWDSSGFHKVF-CALMERRRDTDKLVF-TRDV2-2	TRGV6	TRGJ1	CACWDSSGFHKVF	CALMERRRDTDKLVF	TRDV2-2	TRDJ1	1	C1(1)
896	TRGV6-CACWDSSGFHKVF-CALMERVGGIRATDKLVF-TRDV2-2	TRGV6	TRGJ1	CACWDSSGFHKVF	CALMERVGGIRATDKLVF	TRDV2-2	TRDJ1	1	C4(1)
897	TRGV6-CACWDSSGFHKVF-CALMERWHIGGIRATDKLVF-TRDV2-2	TRGV6	TRGJ1	CACWDSSGFHKVF	CALMERWHIGGIRATDKLVF	TRDV2-2	TRDJ1	1	C4(1)
898	TRGV6-CACWDSSGFHKVF-CALSDRRDTATDKLVF-TRAV6D-7	TRGV6	TRGJ1	CACWDSSGFHKVF	CALSDRRDTATDKLVF	TRAV6D-7	TRDJ1	1	C6(1)
899	TRGV6-CACWDSSGFHKVF-CALSDRRDTSWADKLVF-TRAV6D-7	TRGV6	TRGJ1	CACWDSSGFHKVF	CALSDRRDTSWADKLVF	TRAV6D-7	TRDJ1	1	C5(1)
900	TRGV6-CACWDSSGFHKVF-CALSEHIGGTDKLVF-TRAV15D-2/DV6D-2	TRGV6	TRGJ1	CACWDSSGFHKVF	CALSEHIGGTDKLVF	TRAV15D-2/DV6D-2	TRDJ1	1	C4(1)
901	TRGV6-CACWDSSGFHKVF-CALSELGGIRATDKLVF-TRAV15D-2/DV6D-2	TRGV6	TRGJ1	CACWDSSGFHKVF	CALSELGGIRATDKLVF	TRAV15D-2/DV6D-2	TRDJ1	1	C5(1)
902	TRGV6-CACWDSSGFHKVF-CALSELIGGIRATDKLVF-TRAV15D-2/DV6D-2	TRGV6	TRGJ1	CACWDSSGFHKVF	CALSELIGGIRATDKLVF	TRAV15D-2/DV6D-2	TRDJ1	1	C4(1)
903	TRGV6-CACWDSSGFHKVF-CALSELRDTSSDKLVF-TRAV15D-2/DV6D-2	TRGV6	TRGJ1	CACWDSSGFHKVF	CALSELRDTSSDKLVF	TRAV15D-2/DV6D-2	TRDJ1	1	C4(1)
904	TRGV6-CACWDSSGFHKVF-CALSEQGIRATDKLVF-TRAV15D-2/DV6D-2	TRGV6	TRGJ1	CACWDSSGFHKVF	CALSEQGIRATDKLVF	TRAV15D-2/DV6D-2	TRDJ1	1	C4(1)
905	TRGV6-CACWDSSGFHKVF-CALWEHIGGIRATDKLVF-TRAV15-1/DV6-1	TRGV6	TRGJ1	CACWDSSGFHKVF	CALWEHIGGIRATDKLVF	TRAV15-1/DV6-1	TRDJ1	1	C5(1)
906	TRGV6-CACWDSSGFHKVF-CALWEHIGGTTDKLVF-TRAV15N-1	TRGV6	TRGJ1	CACWDSSGFHKVF	CALWEHIGGTTDKLVF	TRAV15N-1	TRDJ1	1	C4(1)
907	TRGV6-CACWDSSGFHKVF-CALWELGDTDKLVF-TRAV15N-1	TRGV6	TRGJ1	CACWDSSGFHKVF	CALWELGDTDKLVF	TRAV15N-1	TRDJ1	1	C4(1)
908	TRGV6-CACWDSSGFHKVF-CALWELGIPTDKLVF-TRAV15N-1	TRGV6	TRGJ1	CACWDSSGFHKVF	CALWELGIPTDKLVF	TRAV15N-1	TRDJ1	1	C1(1)
909	TRGV6-CACWDSSGFHKVF-CALWELVGGIRADKLVF-TRAV15N-1	TRGV6	TRGJ1	CACWDSSGFHKVF	CALWELVGGIRADKLVF	TRAV15N-1	TRDJ1	1	C6(1)
910	TRGV6-CACWDSSGFHKVF-CALWELVGGIRATDKLVF-TRAV15N-1	TRGV6	TRGJ1	CACWDSSGFHKVF	CALWELVGGIRATDKLVF	TRAV15N-1	TRDJ1	1	C6(1)
911	TRGV6-CACWDSSGFHKVF-CAMDGGIRADKLVF-TRAV13-4/DV7	TRGV6	TRGJ1	CACWDSSGFHKVF	CAMDGGIRADKLVF	TRAV13-4/DV7	TRDJ1	1	C5(1)
912	TRGV6-CACWDSSGFHKVF-CAMDRRDTTDKLVF-TRAV13-4/DV7	TRGV6	TRGJ1	CACWDSSGFHKVF	CAMDRRDTTDKLVF	TRAV13-4/DV7	TRDJ1	1	C3(1)
913	TRGV6-CACWDSSGFHKVF-CAMEGIRATDKLVF-TRAV13-4/DV7	TRGV6	TRGJ1	CACWDSSGFHKVF	CAMEGIRATDKLVF	TRAV13-4/DV7	TRDJ1	1	C5(1)
914	TRGV6-CACWDSSGFHKVF-CAMEGYATDKLVF-TRAV13-4/DV7	TRGV6	TRGJ1	CACWDSSGFHKVF	CAMEGYATDKLVF	TRAV13-4/DV7	TRDJ1	1	C4(1)
915	TRGV6-CACWDSSGFHKVF-CAMEHIGGIRATDKLVF-TRAV13-4/DV7	TRGV6	TRGJ1	CACWDSSGFHKVF	CAMEHIGGIRATDKLVF	TRAV13-4/DV7	TRDJ1	1	C4(1)
916	TRGV6-CACWDSSGFHKVF-CAMGIRADKLVF-TRAV13-4/DV7	TRGV6	TRGJ1	CACWDSSGFHKVF	CAMGIRADKLVF	TRAV13-4/DV7	TRDJ1	1	C1(1)
917	TRGV6-CACWDSSGFHKVF-CAMREDIGGIRATDKLVF-TRAV16N	TRGV6	TRGJ1	CACWDSSGFHKVF	CAMREDIGGIRATDKLVF	TRAV16N	TRDJ1	1	C5(1)
918	TRGV6-CACWDSSGFHKVF-CAMREGGGATDKLVF-TRAV16N	TRGV6	TRGJ1	CACWDSSGFHKVF	CAMREGGGATDKLVF	TRAV16N	TRDJ1	1	C1(1)
919	TRGV6-CACWDSSGFHKVF-CAMREGLGGIRADKLVF-TRAV16N	TRGV6	TRGJ1	CACWDSSGFHKVF	CAMREGLGGIRADKLVF	TRAV16N	TRDJ1	1	C2(1)
920	TRGV6-CACWDSSGFHKVF-CAMREGRRDTTDKLVF-TRAV16N	TRGV6	TRGJ1	CACWDSSGFHKVF	CAMREGRRDTTDKLVF	TRAV16N	TRDJ1	1	C4(1)
921	TRGV6-CACWDSSGFHKVF-CAMREVGGATDKLVF-TRAV16N	TRGV6	TRGJ1	CACWDSSGFHKVF	CAMREVGGATDKLVF	TRAV16N	TRDJ1	1	C1(1)
922	TRGV6-CACWDSSGFHKVF-CAMRGGIRATDKLVF-TRAV16N	TRGV6	TRGJ1	CACWDSSGFHKVF	CAMRGGIRATDKLVF	TRAV16N	TRDJ1	1	C2(1)
923	TRGV6-CACWDSSGFHKVF-CAMVSEGYELVF-TRAV13-4/DV7	TRGV6	TRGJ1	CACWDSSGFHKVF	CAMVSEGYELVF	TRAV13-4/DV7	TRDJ1	1	C3(1)
924	TRGV6-CACWDSSGFHKVF-CASGIGGIRDKLVF-TRDV5	TRGV6	TRGJ1	CACWDSSGFHKVF	CASGIGGIRDKLVF	TRDV5	TRDJ1	1	C7(1)
925	TRGV6-CACWDSSGFHKVF-CASGYGGIRATDKLVF-TRDV5	TRGV6	TRGJ1	CACWDSSGFHKVF	CASGYGGIRATDKLVF	TRDV5	TRDJ1	1	C5(1)
926	TRGV6-CACWDSSGFHKVF-CASGYGIGGIRATDKLVF-TRDV5	TRGV6	TRGJ1	CACWDSSGFHKVF	CASGYGIGGIRATDKLVF	TRDV5	TRDJ1	1	C5(1)
927	TRGV6-CACWDSSGFHKVF-CASGYGIRATDKLVF-TRDV5	TRGV6	TRGJ1	CACWDSSGFHKVF	CASGYGIRATDKLVF	TRDV5	TRDJ1	1	C4(1)
928	TRGV6-CACWDSSGFHKVF-CASGYGSSWDTRQMFF-TRDV5	TRGV6	TRGJ1	CACWDSSGFHKVF	CASGYGSSWDTRQMFF	TRDV5	TRDJ2	1	C6(1)
929	TRGV6-CACWDSSGFHKVF-CASGYIGGIRTDKLVF-TRDV5	TRGV6	TRGJ1	CACWDSSGFHKVF	CASGYIGGIRTDKLVF	TRDV5	TRDJ1	1	C1(1)
930	TRGV6-CACWDSSGFHKVF-CASGYRRDTSDKLVF-TRDV5	TRGV6	TRGJ1	CACWDSSGFHKVF	CASGYRRDTSDKLVF	TRDV5	TRDJ1	1	C6(1)
931	TRGV6-CACWDSSGFHKVF-CASGYRRDTSSDKLVF-TRDV5	TRGV6	TRGJ1	CACWDSSGFHKVF	CASGYRRDTSSDKLVF	TRDV5	TRDJ1	1	C2(1)
932	TRGV6-CACWDSSGFHKVF-CASGYRRDTTDKLVF-TRDV5	TRGV6	TRGJ1	CACWDSSGFHKVF	CASGYRRDTTDKLVF	TRDV5	TRDJ1	1	C7(1)
933	TRGV6-CACWDSSGFHKVF-CASGYTPIGGIRATDKLVF-TRDV5	TRGV6	TRGJ1	CACWDSSGFHKVF	CASGYTPIGGIRATDKLVF	TRDV5	TRDJ1	1	C2(1)
934	TRGV6-CACWDSSGFHKVF-CGSDIDIGGIRATDKLVF-TRDV4	TRGV6	TRGJ1	CACWDSSGFHKVF	CGSDIDIGGIRATDKLVF	TRDV4	TRDJ1	1	C1(1)
935	TRGV6-CACWDSSGFHKVF-CGSDIDRRDSSWDTRQMFF-TRDV4	TRGV6	TRGJ1	CACWDSSGFHKVF	CGSDIDRRDSSWDTRQMFF	TRDV4	TRDJ2	1	C4(1)
936	TRGV6-CACWDSSGFHKVF-CGSDIDRRDTTTDKLVF-TRDV4	TRGV6	TRGJ1	CACWDSSGFHKVF	CGSDIDRRDTTTDKLVF	TRDV4	TRDJ1	1	C8(1)
937	TRGV6-CACWDSSGFHKVF-CGSDIDRRDTTWDTRQMFF-TRDV4	TRGV6	TRGJ1	CACWDSSGFHKVF	CGSDIDRRDTTWDTRQMFF	TRDV4	TRDJ2	1	C4(1)
938	TRGV6-CACWDSSGFHKVF-CGSDIDRSSWDTRQMFF-TRDV4	TRGV6	TRGJ1	CACWDSSGFHKVF	CGSDIDRSSWDTRQMFF	TRDV4	TRDJ2	1	C8(1)
939	TRGV6-CACWDSSGFHKVF-CGSDIGGIRAWDTRQMFF-TRDV4	TRGV6	TRGJ1	CACWDSSGFHKVF	CGSDIGGIRAWDTRQMFF	TRDV4	TRDJ2	1	C1(1)
940	TRGV6-CACWDSSGFHKVF-CGSDIGGIRYRQTRLWTRNPSDCGTNQPPAKPSVFIMKNGTNVACLVKDFYPKEVTIS-TRDV4	TRGV6	TRGJ1	CACWDSSGFHKVF	CGSDIGGIRYRQTRLWTRNPSDCGTNQPPAKPSVFIMKNGTNVACLVKDFYPKEVTIS	TRDV4	TRDJ1	1	C8(1)
941	TRGV6-CACWDSSGFHKVF-CGSDIGGISWDTRQMFF-TRDV4	TRGV6	TRGJ1	CACWDSSGFHKVF	CGSDIGGISWDTRQMFF	TRDV4	TRDJ2	1	C1(1)
942	TRGV6-CACWDSSGFHKVF-CGSDIGGSWDTRQMFF-TRDV4	TRGV6	TRGJ1	CACWDSSGFHKVF	CGSDIGGSWDTRQMFF	TRDV4	TRDJ2	1	C0(1)
943	TRGV6-CACWDSSGFHKVF-CGSDIGGTDKLVF-TRDV4	TRGV6	TRGJ1	CACWDSSGFHKVF	CGSDIGGTDKLVF	TRDV4	TRDJ1	1	C1(1)
944	TRGV6-CACWDSSGFHKVF-CGSDIGISSWDTRQMFF-TRDV4	TRGV6	TRGJ1	CACWDSSGFHKVF	CGSDIGISSWDTRQMFF	TRDV4	TRDJ2	1	C1(1)
945	TRGV6-CACWDSSGFHKVF-CGSDISEGSWDTRQMFF-TRDV4	TRGV6	TRGJ1	CACWDSSGFHKVF	CGSDISEGSWDTRQMFF	TRDV4	TRDJ2	1	C4(1)
946	TRGV6-CACWDSSGFHKVF-CGSDIVYRRDTSSWDTRQMFF-TRDV4	TRGV6	TRGJ1	CACWDSSGFHKVF	CGSDIVYRRDTSSWDTRQMFF	TRDV4	TRDJ2	1	C5(1)
947	TRGV6-CACWDSSGFHKVF-CGSDMAYRRDTSSWDTRQMFF-TRDV4	TRGV6	TRGJ1	CACWDSSGFHKVF	CGSDMAYRRDTSSWDTRQMFF	TRDV4	TRDJ2	1	C6(1)
948	TRGV6-CACWDSSGFHKVF-CGSDMAYRRDTSYRQTRLWTRNPSDCGTK-TRDV4	TRGV6	TRGJ1	CACWDSSGFHKVF	CGSDMAYRRDTSYRQTRLWTRNPSDCGTK	TRDV4	TRDJ1	1	C4(1)
949	TRGV6-CACWDSSGFHKVF-CGSDMDTSSWDTRQMFF-TRDV4	TRGV6	TRGJ1	CACWDSSGFHKVF	CGSDMDTSSWDTRQMFF	TRDV4	TRDJ2	1	C4(1)
950	TRGV6-CACWDSSGFHKVF-CGSDRDTSSWDTRQMFF-TRDV4	TRGV6	TRGJ1	CACWDSSGFHKVF	CGSDRDTSSWDTRQMFF	TRDV4	TRDJ2	1	C1(1)
951	TRGV6-CACWDSSGFHKVF-CGSDRRDSSWDTRQMFF-TRDV4	TRGV6	TRGJ1	CACWDSSGFHKVF	CGSDRRDSSWDTRQMFF	TRDV4	TRDJ2	1	C1(1)
952	TRGV6-CACWDSSGFHKVF-CGSDRSSWDTRQMFF-TRDV4	TRGV6	TRGJ1	CACWDSSGFHKVF	CGSDRSSWDTRQMFF	TRDV4	TRDJ2	1	C6(1)
953	TRGV6-CACWDSSGFHKVF-CILRVARDTSDKLVF-TRAV21/DV12	TRGV6	TRGJ1	CACWDSSGFHKVF	CILRVARDTSDKLVF	TRAV21/DV12	TRDJ1	1	C4(1)
954	TRGV6-CACWDSSGFHKVF-CILRVYRRDTDKLVF-TRAV21/DV12	TRGV6	TRGJ1	CACWDSSGFHKVF	CILRVYRRDTDKLVF	TRAV21/DV12	TRDJ1	1	C7(1)
955	TRGV6-CACWDSSGFHKVF-CILRYRRDTTDKLVF-TRAV21/DV12	TRGV6	TRGJ1	CACWDSSGFHKVF	CILRYRRDTTDKLVF	TRAV21/DV12	TRDJ1	1	C3(1)
956	TRGV6-CACWDSSGFHKVF-CVLSIGGIATDKLVF-TRAV13-5	TRGV6	TRGJ1	CACWDSSGFHKVF	CVLSIGGIATDKLVF	TRAV13-5	TRDJ1	1	C4(1)
957	TRGV6-CACWDTGFHKVF-CGSDISEGSWDTRQMFF-TRDV4	TRGV6	TRGJ1	CACWDTGFHKVF	CGSDISEGSWDTRQMFF	TRDV4	TRDJ2	1	C4(1)
958	TRGV6-CACWDYSSGFHKVF-CALMELGGATDKLVF-TRDV2-2	TRGV6	TRGJ1	CACWDYSSGFHKVF	CALMELGGATDKLVF	TRDV2-2	TRDJ1	1	C6(1)
959	TRGV6-CACWYSSGFHKVF-CASGYIGGIRATDKLVF-TRDV5	TRGV6	TRGJ1	CACWYSSGFHKVF	CASGYIGGIRATDKLVF	TRDV5	TRDJ1	1	C6(1)
960	TRGV6-CACWYSSGFHKVF-CGSDIGGSSWDTRQMFF-TRDV4	TRGV6	TRGJ1	CACWYSSGFHKVF	CGSDIGGSSWDTRQMFF	TRDV4	TRDJ2	1	C1(1)
961	TRGV6-CSHSYSSGFHKVF-CGSDIGGSSWDTRQMFF-TRDV4	TRGV6	TRGJ1	CSHSYSSGFHKVF	CGSDIGGSSWDTRQMFF	TRDV4	TRDJ2	1	C0(1)
962	TRGV7-CASCSSGFHKVF-CALSELIGGIRATDKLVF-TRAV15D-2/DV6D-2	TRGV7	TRGJ1	CASCSSGFHKVF	CALSELIGGIRATDKLVF	TRAV15D-2/DV6D-2	TRDJ1	1	C7(1)
963	TRGV7-CASSSGFHKVF-CALWELGGIRATDKLVF-TRAV15N-1	TRGV7	TRGJ1	CASSSGFHKVF	CALWELGGIRATDKLVF	TRAV15N-1	TRDJ1	1	C2(1)
964	TRGV7-CASWADSSGFHKVF-CALWELATDKLVF-TRAV15N-1	TRGV7	TRGJ1	CASWADSSGFHKVF	CALWELATDKLVF	TRAV15N-1	TRDJ1	1	C1(1)
965	TRGV7-CASWAGGSSGFHKVF-CAMRDRRDTDKLVF-TRAV16N	TRGV7	TRGJ1	CASWAGGSSGFHKVF	CAMRDRRDTDKLVF	TRAV16N	TRDJ1	1	C7(1)
966	TRGV7-CASWAGHSSGFHKVF-CAARRDATDKLVF-TRAV14D-3/DV8	TRGV7	TRGJ1	CASWAGHSSGFHKVF	CAARRDATDKLVF	TRAV14D-3/DV8	TRDJ1	1	C4(1)
967	TRGV7-CASWAGHSSGFHKVF-CAIGGIRATDKLVF-TRAV13-4/DV7	TRGV7	TRGJ1	CASWAGHSSGFHKVF	CAIGGIRATDKLVF	TRAV13-4/DV7	TRDJ1	1	C4(1)
968	TRGV7-CASWAGIYSSGFHKVF-CALWELGIRATDKLVF-TRAV15N-1	TRGV7	TRGJ1	CASWAGIYSSGFHKVF	CALWELGIRATDKLVF	TRAV15N-1	TRDJ1	1	C4(1)
969	TRGV7-CASWAGIYSSGFHKVF-CALWELSEGYATDKLVF-TRAV15N-1	TRGV7	TRGJ1	CASWAGIYSSGFHKVF	CALWELSEGYATDKLVF	TRAV15N-1	TRDJ1	1	C5(1)
970	TRGV7-CASWAGRSGFHKVF-CASGYRRDATDKLVF-TRDV5	TRGV7	TRGJ1	CASWAGRSGFHKVF	CASGYRRDATDKLVF	TRDV5	TRDJ1	1	C2(1)
971	TRGV7-CASWAGRSGFHKVF-CASGYRRDTDKLVF-TRDV5	TRGV7	TRGJ1	CASWAGRSGFHKVF	CASGYRRDTDKLVF	TRDV5	TRDJ1	1	C3(1)
972	TRGV7-CASWAGSGFHKVF-CALMERVGGIRATDKLVF-TRDV2-2	TRGV7	TRGJ1	CASWAGSGFHKVF	CALMERVGGIRATDKLVF	TRDV2-2	TRDJ1	1	C6(1)
973	TRGV7-CASWAGSGFHKVF-CALMERYRRDTTTDKLVF-TRDV2-2	TRGV7	TRGJ1	CASWAGSGFHKVF	CALMERYRRDTTTDKLVF	TRDV2-2	TRDJ1	1	C2(1)
974	TRGV7-CASWAGSGFHKVF-CALSELIGGIRATDKLVF-TRAV15D-2/DV6D-2	TRGV7	TRGJ1	CASWAGSGFHKVF	CALSELIGGIRATDKLVF	TRAV15D-2/DV6D-2	TRDJ1	1	C5(1)
975	TRGV7-CASWAGSGFHKVF-CALWELSEGYATDKLVF-TRAV15-1/DV6-1	TRGV7	TRGJ1	CASWAGSGFHKVF	CALWELSEGYATDKLVF	TRAV15-1/DV6-1	TRDJ1	1	C7(1)
976	TRGV7-CASWAGSSGFHKVF-CAAEARRDTTTDKLVF-TRAV4D-4	TRGV7	TRGJ1	CASWAGSSGFHKVF	CAAEARRDTTTDKLVF	TRAV4D-4	TRDJ1	1	C10(1)
977	TRGV7-CASWAGSSGFHKVF-CAASAGIRATDKLVF-TRAV14D-3/DV8	TRGV7	TRGJ1	CASWAGSSGFHKVF	CAASAGIRATDKLVF	TRAV14D-3/DV8	TRDJ1	1	C2(1)
978	TRGV7-CASWAGSSGFHKVF-CAIGADKLVF-TRAV13-4/DV7	TRGV7	TRGJ1	CASWAGSSGFHKVF	CAIGADKLVF	TRAV13-4/DV7	TRDJ1	1	C7(1)
979	TRGV7-CASWAGSSGFHKVF-CALMEHIGGIRADKLVF-TRDV2-2	TRGV7	TRGJ1	CASWAGSSGFHKVF	CALMEHIGGIRADKLVF	TRDV2-2	TRDJ1	1	C4(1)
980	TRGV7-CASWAGSSGFHKVF-CALMERGGIRATDKLVF-TRDV2-2	TRGV7	TRGJ1	CASWAGSSGFHKVF	CALMERGGIRATDKLVF	TRDV2-2	TRDJ1	1	C2(1)
981	TRGV7-CASWAGSSGFHKVF-CALMERGIRATDKLVF-TRDV2-2	TRGV7	TRGJ1	CASWAGSSGFHKVF	CALMERGIRATDKLVF	TRDV2-2	TRDJ1	1	C2(1)
982	TRGV7-CASWAGSSGFHKVF-CALMERRDTSDKLVF-TRDV2-2	TRGV7	TRGJ1	CASWAGSSGFHKVF	CALMERRDTSDKLVF	TRDV2-2	TRDJ1	1	C2(1)
983	TRGV7-CASWAGSSGFHKVF-CALSELAYIGIRATDKLVF-TRAV15D-2/DV6D-2	TRGV7	TRGJ1	CASWAGSSGFHKVF	CALSELAYIGIRATDKLVF	TRAV15D-2/DV6D-2	TRDJ1	1	C4(1)
984	TRGV7-CASWAGSSGFHKVF-CALWEHIGGIRATDKLVF-TRAV15-1/DV6-1	TRGV7	TRGJ1	CASWAGSSGFHKVF	CALWEHIGGIRATDKLVF	TRAV15-1/DV6-1	TRDJ1	1	C1(1)
985	TRGV7-CASWAGSSGFHKVF-CALWELAEGYATDKLVF-TRAV15N-1	TRGV7	TRGJ1	CASWAGSSGFHKVF	CALWELAEGYATDKLVF	TRAV15N-1	TRDJ1	1	C5(1)
986	TRGV7-CASWAGSSGFHKVF-CALWELGIRATDKLVF-TRAV15N-1	TRGV7	TRGJ1	CASWAGSSGFHKVF	CALWELGIRATDKLVF	TRAV15N-1	TRDJ1	1	C3(1)
987	TRGV7-CASWAGSSGFHKVF-CASGYIGGIRATDKLVF-TRDV5	TRGV7	TRGJ1	CASWAGSSGFHKVF	CASGYIGGIRATDKLVF	TRDV5	TRDJ1	1	C4(1)
988	TRGV7-CASWAGSSGFHKVF-CGSDIGGSSWDTRQMFF-TRDV4	TRGV7	TRGJ1	CASWAGSSGFHKVF	CGSDIGGSSWDTRQMFF	TRDV4	TRDJ2	1	C9(1)
989	TRGV7-CASWAGSSGFHKVF-CGSDRRDTDKLVF-TRDV4	TRGV7	TRGJ1	CASWAGSSGFHKVF	CGSDRRDTDKLVF	TRDV4	TRDJ1	1	C1(1)
990	TRGV7-CASWAGYSSGFHKVF-CAIGGIRATDKLVF-TRAV13D-2	TRGV7	TRGJ1	CASWAGYSSGFHKVF	CAIGGIRATDKLVF	TRAV13D-2	TRDJ1	1	C5(1)
991	TRGV7-CASWAGYSSGFHKVF-CALMDIGGITDKLVF-TRDV2-2	TRGV7	TRGJ1	CASWAGYSSGFHKVF	CALMDIGGITDKLVF	TRDV2-2	TRDJ1	1	C1(1)
992	TRGV7-CASWAGYSSGFHKVF-CALMEHIGGIRATDKLVF-TRDV2-2	TRGV7	TRGJ1	CASWAGYSSGFHKVF	CALMEHIGGIRATDKLVF	TRDV2-2	TRDJ1	1	C5(1)
993	TRGV7-CASWAGYSSGFHKVF-CALSELGGIRATDKLVF-TRAV15D-2/DV6D-2	TRGV7	TRGJ1	CASWAGYSSGFHKVF	CALSELGGIRATDKLVF	TRAV15D-2/DV6D-2	TRDJ1	1	C3(1)
994	TRGV7-CASWAGYSSGFHKVF-CALSELIGGIRATDKLVF-TRAV15D-2/DV6D-2	TRGV7	TRGJ1	CASWAGYSSGFHKVF	CALSELIGGIRATDKLVF	TRAV15D-2/DV6D-2	TRDJ1	1	C4(1)
995	TRGV7-CASWAGYSSGFHKVF-CALSERRDTDKLVF-TRAV15D-2/DV6D-2	TRGV7	TRGJ1	CASWAGYSSGFHKVF	CALSERRDTDKLVF	TRAV15D-2/DV6D-2	TRDJ1	1	C8(1)
996	TRGV7-CASWAGYSSGFHKVF-CAMDIGGIRDKLVF-TRAV13-4/DV7	TRGV7	TRGJ1	CASWAGYSSGFHKVF	CAMDIGGIRDKLVF	TRAV13-4/DV7	TRDJ1	1	C4(1)
997	TRGV7-CASWAGYSSGFHKVF-CAMYRRDTTDKLVF-TRAV13-4/DV7	TRGV7	TRGJ1	CASWAGYSSGFHKVF	CAMYRRDTTDKLVF	TRAV13-4/DV7	TRDJ1	1	C7(1)
998	TRGV7-CASWAGYSSGFHKVF-CASGYIGGIRATDKLVF-TRDV5	TRGV7	TRGJ1	CASWAGYSSGFHKVF	CASGYIGGIRATDKLVF	TRDV5	TRDJ1	1	C2(1)
999	TRGV7-CASWAGYSSGFHKVF-CGSDIGGSSWDTRQMFF-TRDV4	TRGV7	TRGJ1	CASWAGYSSGFHKVF	CGSDIGGSSWDTRQMFF	TRDV4	TRDJ2	1	C0(1)
1000	TRGV7-CASWASGFHKVF-CAMREIGGIRATDKLVF-TRAV16N	TRGV7	TRGJ1	CASWASGFHKVF	CAMREIGGIRATDKLVF	TRAV16N	TRDJ1	1	C6(1)
1001	TRGV7-CASWASSGFHKVF-CAISEGYATDKLVF-TRAV13-4/DV7	TRGV7	TRGJ1	CASWASSGFHKVF	CAISEGYATDKLVF	TRAV13-4/DV7	TRDJ1	1	C4(1)
1002	TRGV7-CASWASSGFHKVF-CALMELSEGYATDKLVF-TRDV2-2	TRGV7	TRGJ1	CASWASSGFHKVF	CALMELSEGYATDKLVF	TRDV2-2	TRDJ1	1	C1(1)
1003	TRGV7-CASWASSGFHKVF-CALMERIGGIRATDKLVF-TRDV2-2	TRGV7	TRGJ1	CASWASSGFHKVF	CALMERIGGIRATDKLVF	TRDV2-2	TRDJ1	1	C2(1)
1004	TRGV7-CASWASSGFHKVF-CALSELIGGIRATDKLVF-TRAV15D-2/DV6D-2	TRGV7	TRGJ1	CASWASSGFHKVF	CALSELIGGIRATDKLVF	TRAV15D-2/DV6D-2	TRDJ1	1	C3(1)
1005	TRGV7-CASWASSGFHKVF-CALWEHIGGIRATDKLVF-TRAV15-1/DV6-1	TRGV7	TRGJ1	CASWASSGFHKVF	CALWEHIGGIRATDKLVF	TRAV15-1/DV6-1	TRDJ1	1	C5(1)
1006	TRGV7-CASWASSGFHKVF-CAMEYRRDTDKLVF-TRAV13-4/DV7	TRGV7	TRGJ1	CASWASSGFHKVF	CAMEYRRDTDKLVF	TRAV13-4/DV7	TRDJ1	1	C2(1)
1007	TRGV7-CASWASSGFHKVF-CAMRERDTTDKLVF-TRAV16N	TRGV7	TRGJ1	CASWASSGFHKVF	CAMRERDTTDKLVF	TRAV16N	TRDJ1	1	C2(1)
1008	TRGV7-CASWASSGFHKVF-CAMVGGIRADKLVF-TRAV13-4/DV7	TRGV7	TRGJ1	CASWASSGFHKVF	CAMVGGIRADKLVF	TRAV13-4/DV7	TRDJ1	1	C5(1)
1009	TRGV7-CASWASSGFHKVF-CASGYIGGIRATDKLVF-TRDV5	TRGV7	TRGJ1	CASWASSGFHKVF	CASGYIGGIRATDKLVF	TRDV5	TRDJ1	1	C10(1)
1010	TRGV7-CASWASSGFHKVF-CASGYRRDTTDKLVF-TRDV5	TRGV7	TRGJ1	CASWASSGFHKVF	CASGYRRDTTDKLVF	TRDV5	TRDJ1	1	C2(1)
1011	TRGV7-CASWAVSSGFHKVF-CAMISEGYATDKLVF-TRAV13-4/DV7	TRGV7	TRGJ1	CASWAVSSGFHKVF	CAMISEGYATDKLVF	TRAV13-4/DV7	TRDJ1	1	C7(1)
1012	TRGV7-CASWAVSSGFHKVF-CGSDIGGSSWDTRQMFF-TRDV4	TRGV7	TRGJ1	CASWAVSSGFHKVF	CGSDIGGSSWDTRQMFF	TRDV4	TRDJ2	1	C2(1)
1013	TRGV7-CASWAYSSGFHKVF-CAATGGIRATDKLVF-TRAV14-2	TRGV7	TRGJ1	CASWAYSSGFHKVF	CAATGGIRATDKLVF	TRAV14-2	TRDJ1	1	C4(1)
1014	TRGV7-CASWAYSSGFHKVF-CALMELGGIRATDKLVF-TRDV2-2	TRGV7	TRGJ1	CASWAYSSGFHKVF	CALMELGGIRATDKLVF	TRDV2-2	TRDJ1	1	C2(1)
1015	TRGV7-CASWAYSSGFHKVF-CALMERRDNTDKLVF-TRDV2-2	TRGV7	TRGJ1	CASWAYSSGFHKVF	CALMERRDNTDKLVF	TRDV2-2	TRDJ1	1	C5(1)
1016	TRGV7-CASWAYSSGFHKVF-CALWEIGGIRADKLVF-TRAV15N-1	TRGV7	TRGJ1	CASWAYSSGFHKVF	CALWEIGGIRADKLVF	TRAV15N-1	TRDJ1	1	C3(1)
1017	TRGV7-CASWAYSSGFHKVF-CALWELGGIRATDKLVF-TRAV15-1/DV6-1	TRGV7	TRGJ1	CASWAYSSGFHKVF	CALWELGGIRATDKLVF	TRAV15-1/DV6-1	TRDJ1	1	C4(1)
1018	TRGV7-CASWAYSSGFHKVF-CALWELIGGIRATDKLVF-TRAV15N-1	TRGV7	TRGJ1	CASWAYSSGFHKVF	CALWELIGGIRATDKLVF	TRAV15N-1	TRDJ1	1	C4(1)
1019	TRGV7-CASWAYSSGFHKVF-CASGYRHIGGIRATDKLVF-TRDV5	TRGV7	TRGJ1	CASWAYSSGFHKVF	CASGYRHIGGIRATDKLVF	TRDV5	TRDJ1	1	C2(1)
1020	TRGV7-CASWAYSSGFHKVF-CASGYRRDTDKLVF-TRDV5	TRGV7	TRGJ1	CASWAYSSGFHKVF	CASGYRRDTDKLVF	TRDV5	TRDJ1	1	C2(1)
1021	TRGV7-CASWAYSSGFHKVF-CGSDISSWDTRQMFF-TRDV4	TRGV7	TRGJ1	CASWAYSSGFHKVF	CGSDISSWDTRQMFF	TRDV4	TRDJ2	1	C4(1)
1022	TRGV7-CASWDSSGFHKVF-CALWEIGGIRATDKLVF-TRAV15N-1	TRGV7	TRGJ1	CASWDSSGFHKVF	CALWEIGGIRATDKLVF	TRAV15N-1	TRDJ1	1	C4(1)
1023	TRGV7-CASWDSSGFHKVF-CGSDIGGIRSWDTRQMFF-TRDV4	TRGV7	TRGJ1	CASWDSSGFHKVF	CGSDIGGIRSWDTRQMFF	TRDV4	TRDJ2	1	C3(1)
1024	TRGV7-CASWGSGFHKVF-CALNIGGIRATDKLVF-TRDV2-2	TRGV7	TRGJ1	CASWGSGFHKVF	CALNIGGIRATDKLVF	TRDV2-2	TRDJ1	1	C3(1)
1025	TRGV7-CASWSSGFHKVF-CALMERRDTTDKLVF-TRDV2-2	TRGV7	TRGJ1	CASWSSGFHKVF	CALMERRDTTDKLVF	TRDV2-2	TRDJ1	1	C5(1)
1026	TRGV7-CASYSSGFHKVF-CASGYIGGIRATDKLVF-TRDV5	TRGV7	TRGJ1	CASYSSGFHKVF	CASGYIGGIRATDKLVF	TRDV5	TRDJ1	1	C7(1)
1027	TRGV7-CSVLLCLLGWSSGFHKVF-CALMERAGGIRATDKLVF-TRDV2-2	TRGV7	TRGJ1	CSVLLCLLGWSSGFHKVF	CALMERAGGIRATDKLVF	TRDV2-2	TRDJ1	1	C7(1)
1028	TRGV7-CSVLLCLLGWYSSGFHKVF-CALMERGIRATDKLVF-TRDV2-2	TRGV7	TRGJ1	CSVLLCLLGWYSSGFHKVF	CALMERGIRATDKLVF	TRDV2-2	TRDJ1	1	C2(1)

## Sheet: D9.B6-all
Clonotype_ID	Clonotype	v_gene_g	j_gene_g	cdr3_g	cdr3_d	v_gene_d	j_gene_d	Count	cluster_ID_w_count
1	TRGV4-CSYGYSSGFHKVF-CASGYIGGIRATDKLVF-TRDV5	TRGV4	TRGJ1	CSYGYSSGFHKVF	CASGYIGGIRATDKLVF	TRDV5	TRDJ1	19	C6(12),C7(4),C2(1),C3(1),C9(1)
2	TRGV6-CACWDSSGFHKVF-CGSDIGGSSWDTRQMFF-TRDV4	TRGV6	TRGJ1	CACWDSSGFHKVF	CGSDIGGSSWDTRQMFF	TRDV4	TRDJ2	18	C6(18)
3	TRGV1-CAVWIGTSWVKIF-CALWEHIGGIRATDKLVF-TRAV15N-1	TRGV1	TRGJ4	CAVWIGTSWVKIF	CALWEHIGGIRATDKLVF	TRAV15N-1	TRDJ1	13	C13(9),C8(4)
4	TRGV1-CAVWIGTSWVKIF-CALWELVGGIRATDKLVF-TRAV15N-1	TRGV1	TRGJ4	CAVWIGTSWVKIF	CALWELVGGIRATDKLVF	TRAV15N-1	TRDJ1	10	C13(8),C8(2)
5	TRGV1-CAVWISGTSWVKIF-CALWELAGGIRATDKLVF-TRAV15N-1	TRGV1	TRGJ4	CAVWISGTSWVKIF	CALWELAGGIRATDKLVF	TRAV15N-1	TRDJ1	8	C13(5),C8(3)
6	TRGV2-CSLDSSGFHKVF-CASGYIGGIRATDKLVF-TRDV5	TRGV2	TRGJ2	CSLDSSGFHKVF	CASGYIGGIRATDKLVF	TRDV5	TRDJ1	7	C6(4),C0(1),C5(1),C7(1)
7	TRGV1-CAVWSGTSWVKIF-CALWELVGGIRATDKLVF-TRAV15N-1	TRGV1	TRGJ4	CAVWSGTSWVKIF	CALWELVGGIRATDKLVF	TRAV15N-1	TRDJ1	6	C13(3),C8(2),C11(1)
10	TRGV4-CSYGSYSSGFHKVF-CASGYIGGIRATDKLVF-TRDV5	TRGV4	TRGJ1	CSYGSYSSGFHKVF	CASGYIGGIRATDKLVF	TRDV5	TRDJ1	5	C6(2),C0(1),C1(1),C9(1)
8	TRGV1-CAVWSGTSWVKIF-CALWEHIGGIRATDKLVF-TRAV15N-1	TRGV1	TRGJ4	CAVWSGTSWVKIF	CALWEHIGGIRATDKLVF	TRAV15N-1	TRDJ1	5	C13(3),C8(2)
9	TRGV1-CAVWTGTSWVKIF-CALWEHIGGIRATDKLVF-TRAV15N-1	TRGV1	TRGJ4	CAVWTGTSWVKIF	CALWEHIGGIRATDKLVF	TRAV15N-1	TRDJ1	5	C8(4),C13(1)
14	TRGV4-CSYGLYSSGFHKVF-CASGYIGGIRATDKLVF-TRDV5	TRGV4	TRGJ1	CSYGLYSSGFHKVF	CASGYIGGIRATDKLVF	TRDV5	TRDJ1	4	C6(2),C4(1),C9(1)
13	TRGV2-CSLDSSGFHKVF-CALMERAGGIRATDKLVF-TRDV2-2	TRGV2	TRGJ2	CSLDSSGFHKVF	CALMERAGGIRATDKLVF	TRDV2-2	TRDJ1	4	C7(2),C1(1),C6(1)
12	TRGV1-CAVWINGTSWVKIF-CALWELIGGIRATDKLVF-TRAV15N-1	TRGV1	TRGJ4	CAVWINGTSWVKIF	CALWELIGGIRATDKLVF	TRAV15N-1	TRDJ1	4	C8(2),C13(2)
11	TRGV1-CAVWIGGTSWVKIF-CALMERGMAPHHIGGIRATDKLVF-TRDV2-2	TRGV1	TRGJ4	CAVWIGGTSWVKIF	CALMERGMAPHHIGGIRATDKLVF	TRDV2-2	TRDJ1	4	C11(4)
21	TRGV4-CSYGYSSGFHKVF-CALMERVGGIRATDKLVF-TRDV2-2	TRGV4	TRGJ1	CSYGYSSGFHKVF	CALMERVGGIRATDKLVF	TRDV2-2	TRDJ1	3	C7(2),C1(1)
20	TRGV4-CSYGRYSSGFHKVF-CASGFGGIRATDKLVF-TRDV5	TRGV4	TRGJ1	CSYGRYSSGFHKVF	CASGFGGIRATDKLVF	TRDV5	TRDJ1	3	C1(3)
22	TRGV4-CSYGYSSGFHKVF-CASGYIGGIRADKLVF-TRDV5	TRGV4	TRGJ1	CSYGYSSGFHKVF	CASGYIGGIRADKLVF	TRDV5	TRDJ1	3	C6(3)
16	TRGV1-CAVWISGTSWVKIF-CALWEHIGGIRATDKLVF-TRAV15-1/DV6-1	TRGV1	TRGJ4	CAVWISGTSWVKIF	CALWEHIGGIRATDKLVF	TRAV15-1/DV6-1	TRDJ1	3	C13(2),C8(1)
17	TRGV1-CAVWISGTSWVKIF-CALWEHIGGIRATDKLVF-TRAV15N-1	TRGV1	TRGJ4	CAVWISGTSWVKIF	CALWEHIGGIRATDKLVF	TRAV15N-1	TRDJ1	3	C8(2),C13(1)
19	TRGV1-CAVWRSGTSWVKIF-CALWEHIGGIRATDKLVF-TRAV15N-1	TRGV1	TRGJ4	CAVWRSGTSWVKIF	CALWEHIGGIRATDKLVF	TRAV15N-1	TRDJ1	3	C13(2),C8(1)
15	TRGV1-CAVWIGTSWVKIF-CALWELIGGIRATDKLVF-TRAV15N-1	TRGV1	TRGJ4	CAVWIGTSWVKIF	CALWELIGGIRATDKLVF	TRAV15N-1	TRDJ1	3	C13(2),C8(1)
18	TRGV1-CAVWITGTSWVKIF-CALWELVGGIRATDKLVF-TRAV15N-1	TRGV1	TRGJ4	CAVWITGTSWVKIF	CALWELVGGIRATDKLVF	TRAV15N-1	TRDJ1	3	C8(3)
23	TRGV5-CACWDSSGFHKVF-CALWEHIGGIRATDKLVF-TRAV15N-1	TRGV5	TRGJ1	CACWDSSGFHKVF	CALWEHIGGIRATDKLVF	TRAV15N-1	TRDJ1	3	C8(3)
46	TRGV4-CSYGYSSGFHKVF-CAIPGGIRATDKLVF-TRAV13-4/DV7	TRGV4	TRGJ1	CSYGYSSGFHKVF	CAIPGGIRATDKLVF	TRAV13-4/DV7	TRDJ1	2	C8(2)
51	TRGV4-CSYVYSSGFHKVF-CALMERARGYATDKLVF-TRDV2-2	TRGV4	TRGJ1	CSYVYSSGFHKVF	CALMERARGYATDKLVF	TRDV2-2	TRDJ1	2	C0(2)
40	TRGV4-CSYGLYSSGFHKVF-CALMERGGIRATDKLVF-TRDV2-2	TRGV4	TRGJ1	CSYGLYSSGFHKVF	CALMERGGIRATDKLVF	TRDV2-2	TRDJ1	2	C2(1),C7(1)
45	TRGV4-CSYGSYSSGFHKVF-CALMERGGIRATDKLVF-TRDV2-2	TRGV4	TRGJ1	CSYGSYSSGFHKVF	CALMERGGIRATDKLVF	TRDV2-2	TRDJ1	2	C4(1),C7(1)
47	TRGV4-CSYGYSSGFHKVF-CALMERGGIRATDKLVF-TRDV2-2	TRGV4	TRGJ1	CSYGYSSGFHKVF	CALMERGGIRATDKLVF	TRDV2-2	TRDJ1	2	C1(1),C6(1)
41	TRGV4-CSYGLYSSGFHKVF-CALMERGIRATDKLVF-TRDV2-2	TRGV4	TRGJ1	CSYGLYSSGFHKVF	CALMERGIRATDKLVF	TRDV2-2	TRDJ1	2	C1(1),C9(1)
39	TRGV4-CSYGHSSGFHKVF-CALMERGRRDATDKLVF-TRDV2-2	TRGV4	TRGJ1	CSYGHSSGFHKVF	CALMERGRRDATDKLVF	TRDV2-2	TRDJ1	2	C1(1),C2(1)
43	TRGV4-CSYGQYSSGFHKVF-CALMERGRRDTTDKLVF-TRDV2-2	TRGV4	TRGJ1	CSYGQYSSGFHKVF	CALMERGRRDTTDKLVF	TRDV2-2	TRDJ1	2	C2(1),C12(1)
48	TRGV4-CSYGYSSGFHKVF-CALMVDTATDKLVF-TRDV2-2	TRGV4	TRGJ1	CSYGYSSGFHKVF	CALMVDTATDKLVF	TRDV2-2	TRDJ1	2	C2(2)
44	TRGV4-CSYGQYSSGFHKVF-CASGYIGGIRATDKLVF-TRDV5	TRGV4	TRGJ1	CSYGQYSSGFHKVF	CASGYIGGIRATDKLVF	TRDV5	TRDJ1	2	C6(1),C7(1)
49	TRGV4-CSYGYSSGFHKVF-CASGYRRDATDKLVF-TRDV5	TRGV4	TRGJ1	CSYGYSSGFHKVF	CASGYRRDATDKLVF	TRDV5	TRDJ1	2	C0(1),C7(1)
42	TRGV4-CSYGLYSSGFHKVF-CASGYRRDTDKLVF-TRDV5	TRGV4	TRGJ1	CSYGLYSSGFHKVF	CASGYRRDTDKLVF	TRDV5	TRDJ1	2	C0(1),C12(1)
50	TRGV4-CSYGYYSSGFHKVF-CASGYRRDTDKLVF-TRDV5	TRGV4	TRGJ1	CSYGYYSSGFHKVF	CASGYRRDTDKLVF	TRDV5	TRDJ1	2	C1(1),C4(1)
38	TRGV4-CSYGFYSSGFHKVF-CASGYRRIRATDKLVF-TRDV5	TRGV4	TRGJ1	CSYGFYSSGFHKVF	CASGYRRIRATDKLVF	TRDV5	TRDJ1	2	C11(2)
33	TRGV2-CSLDSSGFHKVF-CALMEHRRDTDKLVF-TRDV2-2	TRGV2	TRGJ2	CSLDSSGFHKVF	CALMEHRRDTDKLVF	TRDV2-2	TRDJ1	2	C4(1),C8(1)
53	TRGV6-CACWDSSGFHKVF-CALMEIGGIRATDKLVF-TRDV2-2	TRGV6	TRGJ1	CACWDSSGFHKVF	CALMEIGGIRATDKLVF	TRDV2-2	TRDJ1	2	C6(1),C7(1)
34	TRGV2-CSLDSSGFHKVF-CALMELGGIRADKLVF-TRDV2-2	TRGV2	TRGJ2	CSLDSSGFHKVF	CALMELGGIRADKLVF	TRDV2-2	TRDJ1	2	C8(2)
26	TRGV1-CAVWISGTSWVKIF-CALWELVGGIRATDKLVF-TRAV15-1/DV6-1	TRGV1	TRGJ4	CAVWISGTSWVKIF	CALWELVGGIRATDKLVF	TRAV15-1/DV6-1	TRDJ1	2	C8(1),C13(1)
24	TRGV1-CAVWIGTSWVKIF-CALWDRIGGIRATDKLVF-TRAV15N-1	TRGV1	TRGJ4	CAVWIGTSWVKIF	CALWDRIGGIRATDKLVF	TRAV15N-1	TRDJ1	2	C8(2)
37	TRGV2-CSLEYSSGFHKVF-CALMERGRRDTSPDKLVF-TRDV2-2	TRGV2	TRGJ2	CSLEYSSGFHKVF	CALMERGRRDTSPDKLVF	TRDV2-2	TRDJ1	2	C2(1),C5(1)
32	TRGV2-CSLDDSSGFHKVF-CALMERIGGIRATDKLVF-TRDV2-2	TRGV2	TRGJ2	CSLDDSSGFHKVF	CALMERIGGIRATDKLVF	TRDV2-2	TRDJ1	2	C0(1),C5(1)
25	TRGV1-CAVWINRSGTSWVKIF-CALWELARGIRATDKLVF-TRAV15N-1	TRGV1	TRGJ4	CAVWINRSGTSWVKIF	CALWELARGIRATDKLVF	TRAV15N-1	TRDJ1	2	C8(1),C13(1)
27	TRGV1-CAVWSTSWVKIF-CALWELVGGIRATDKLVF-TRAV15N-1	TRGV1	TRGJ4	CAVWSTSWVKIF	CALWELVGGIRATDKLVF	TRAV15N-1	TRDJ1	2	C13(2)
30	TRGV2-CAVWSSGFHKVF-CALWELAGGIRATDKLVF-TRAV15N-1	TRGV2	TRGJ2	CAVWSSGFHKVF	CALWELAGGIRATDKLVF	TRAV15N-1	TRDJ1	2	C8(2)
35	TRGV2-CSLDSSGFHKVF-CALWELVGGIRATDKLVF-TRAV15N-1	TRGV2	TRGJ2	CSLDSSGFHKVF	CALWELVGGIRATDKLVF	TRAV15N-1	TRDJ1	2	C6(1),C8(1)
52	TRGV5-CACWDSSGFHKVF-CALWELVGGIRATDKLVF-TRAV15N-1	TRGV5	TRGJ1	CACWDSSGFHKVF	CALWELVGGIRATDKLVF	TRAV15N-1	TRDJ1	2	C8(2)
54	TRGV6-CACWDSSGFHKVF-CALWELVGGIRATDKLVF-TRAV15N-1	TRGV6	TRGJ1	CACWDSSGFHKVF	CALWELVGGIRATDKLVF	TRAV15N-1	TRDJ1	2	C8(2)
28	TRGV2-CAVWDSSGFHKVF-CASGHIGGIRAADKLVF-TRDV5	TRGV2	TRGJ2	CAVWDSSGFHKVF	CASGHIGGIRAADKLVF	TRDV5	TRDJ1	2	C9(2)
36	TRGV2-CSLDSSGFHKVF-CASGIGGIRATDKLVF-TRDV5	TRGV2	TRGJ2	CSLDSSGFHKVF	CASGIGGIRATDKLVF	TRDV5	TRDJ1	2	C6(2)
31	TRGV2-CAVWSSGFHKVF-CASGYIGGIRATDKLVF-TRDV5	TRGV2	TRGJ2	CAVWSSGFHKVF	CASGYIGGIRATDKLVF	TRDV5	TRDJ1	2	C6(1),C7(1)
29	TRGV2-CAVWIRNSSGFHKVF-CASGYRRDTSSDKLVF-TRDV5	TRGV2	TRGJ2	CAVWIRNSSGFHKVF	CASGYRRDTSSDKLVF	TRDV5	TRDJ1	2	C2(2)
394	TRGV2-CAVWRGSGFHKVF-CAADRWHIGGIRALTDKLVF-TRAV4D-4	TRGV2	TRGJ2	CAVWRGSGFHKVF	CAADRWHIGGIRALTDKLVF	TRAV4D-4	TRDJ1	1	C3(1)
179	TRGV2-CAVWYSSGFHKVF-CAAHMAPISEGYELGKLVF-TRAV14D-3/DV8	TRGV2	TRGJ1	CAVWYSSGFHKVF	CAAHMAPISEGYELGKLVF	TRAV14D-3/DV8	TRDJ1	1	C0(1)
1333	TRGV7-CSVLLCLLGWPYSSGFHKVF-CAARATDKLVF-TRAV14-2	TRGV7	TRGJ1	CSVLLCLLGWPYSSGFHKVF	CAARATDKLVF	TRAV14-2	TRDJ1	1	C2(1)
201	TRGV2-CAVCVYSSGFHKVF-CAARGRRDTSFSTDKLVF-TRAV14-2	TRGV2	TRGJ2	CAVCVYSSGFHKVF	CAARGRRDTSFSTDKLVF	TRAV14-2	TRDJ1	1	C2(1)
528	TRGV2-CSLDSSGFHKVF-CAASAGGIRATDKLVF-TRAV14D-3/DV8	TRGV2	TRGJ2	CSLDSSGFHKVF	CAASAGGIRATDKLVF	TRAV14D-3/DV8	TRDJ1	1	C6(1)
317	TRGV2-CAVWMKDSSGFHKVF-CAASAGGIRTDKLVF-TRAV14D-3/DV8	TRGV2	TRGJ2	CAVWMKDSSGFHKVF	CAASAGGIRTDKLVF	TRAV14D-3/DV8	TRDJ1	1	C9(1)
397	TRGV2-CAVWRYSSGFHKVF-CAASARDTTDKLVF-TRAV14D-3/DV8	TRGV2	TRGJ2	CAVWRYSSGFHKVF	CAASARDTTDKLVF	TRAV14D-3/DV8	TRDJ1	1	C0(1)
407	TRGV2-CAVWSSSGFHKVF-CAASDGGIRATDKLVF-TRAV14D-3/DV8	TRGV2	TRGJ2	CAVWSSSGFHKVF	CAASDGGIRATDKLVF	TRAV14D-3/DV8	TRDJ1	1	C1(1)
1324	TRGV7-CASWAYSSGFHKVF-CAASDIGGIRATDKLVF-TRAV14D-3/DV8	TRGV7	TRGJ1	CASWAYSSGFHKVF	CAASDIGGIRATDKLVF	TRAV14D-3/DV8	TRDJ1	1	C3(1)
628	TRGV2-CSLVYSSGFHKVF-CAASERRDTADKLVF-TRAV14D-3/DV8	TRGV2	TRGJ2	CSLVYSSGFHKVF	CAASERRDTADKLVF	TRAV14D-3/DV8	TRDJ1	1	C5(1)
340	TRGV2-CAVWMRYSSGFHKVF-CAASGDIGGIRATDKLVF-TRAV14-2	TRGV2	TRGJ2	CAVWMRYSSGFHKVF	CAASGDIGGIRATDKLVF	TRAV14-2	TRDJ1	1	C2(1)
365	TRGV2-CAVWMSSSYRSGFHKVF-CAASGGGIRADKLVF-TRAV14D-3/DV8	TRGV2	TRGJ2	CAVWMSSSYRSGFHKVF	CAASGGGIRADKLVF	TRAV14D-3/DV8	TRDJ1	1	C5(1)
589	TRGV2-CSLEYSSGFHKVF-CAASGGGIRATDKLVF-TRAV14D-3/DV8	TRGV2	TRGJ2	CSLEYSSGFHKVF	CAASGGGIRATDKLVF	TRAV14D-3/DV8	TRDJ1	1	C6(1)
300	TRGV2-CAVWMGGYSSGFHKVF-CAASGGIRATDKLVF-TRAV14D-3/DV8	TRGV2	TRGJ2	CAVWMGGYSSGFHKVF	CAASGGIRATDKLVF	TRAV14D-3/DV8	TRDJ1	1	C2(1)
1277	TRGV6-CACWDSSGFHKVF-CAASGGIRATDKLVF-TRAV5D-4	TRGV6	TRGJ1	CACWDSSGFHKVF	CAASGGIRATDKLVF	TRAV5D-4	TRDJ1	1	C6(1)
141	TRGV1-CAVWRSGTSWVKIF-CAISEGYEPTDKLVF-TRAV13-4/DV7	TRGV1	TRGJ4	CAVWRSGTSWVKIF	CAISEGYEPTDKLVF	TRAV13-4/DV7	TRDJ1	1	C0(1)
295	TRGV2-CAVWMGGSSGFHKVF-CAASPIGGIRAETDKLVF-TRAV14-2	TRGV2	TRGJ2	CAVWMGGSSGFHKVF	CAASPIGGIRAETDKLVF	TRAV14-2	TRDJ1	1	C0(1)
296	TRGV2-CAVWMGGSSGFHKVF-CAASPISEGYESDKLVF-TRAV14-2	TRGV2	TRGJ2	CAVWMGGSSGFHKVF	CAASPISEGYESDKLVF	TRAV14-2	TRDJ1	1	C1(1)
423	TRGV2-CAVWVYSSGFHKVF-CAASRRIRATDKLVF-TRAV14-2	TRGV2	TRGJ2	CAVWVYSSGFHKVF	CAASRRIRATDKLVF	TRAV14-2	TRDJ1	1	C1(1)
395	TRGV2-CAVWRSSGFHKVF-CAASTGGIRATDKLVF-TRAV14-2	TRGV2	TRGJ2	CAVWRSSGFHKVF	CAASTGGIRATDKLVF	TRAV14-2	TRDJ1	1	C5(1)
529	TRGV2-CSLDSSGFHKVF-CAASVGGIRATDKLVF-TRAV14D-3/DV8	TRGV2	TRGJ2	CSLDSSGFHKVF	CAASVGGIRATDKLVF	TRAV14D-3/DV8	TRDJ1	1	C7(1)
1320	TRGV7-CASWASDSSGFHKVF-CAASVIGGIRATDKLVF-TRAV14D-3/DV8	TRGV7	TRGJ1	CASWASDSSGFHKVF	CAASVIGGIRATDKLVF	TRAV14D-3/DV8	TRDJ1	1	C1(1)
274	TRGV2-CAVWKRSSGFHKVF-CAASWAEGYVTDKLVF-TRAV14D-3/DV8	TRGV2	TRGJ2	CAVWKRSSGFHKVF	CAASWAEGYVTDKLVF	TRAV14D-3/DV8	TRDJ1	1	C0(1)
95	TRGV1-CAVWINGGTSWVKIF-CAMERATDKLVF-TRAV13-4/DV7	TRGV1	TRGJ4	CAVWINGGTSWVKIF	CAMERATDKLVF	TRAV13-4/DV7	TRDJ1	1	C8(1)
435	TRGV2-CAVWYSSGFHKVF-CAAVGGIRATDKLVF-TRAV14D-3/DV8	TRGV2	TRGJ2	CAVWYSSGFHKVF	CAAVGGIRATDKLVF	TRAV14D-3/DV8	TRDJ1	1	C0(1)
530	TRGV2-CSLDSSGFHKVF-CAAYRRDTDKLVF-TRAV5D-4	TRGV2	TRGJ2	CSLDSSGFHKVF	CAAYRRDTDKLVF	TRAV5D-4	TRDJ1	1	C2(1)
587	TRGV2-CSLENSSGFHKVF-CAIAPFNRRDTPLPTDKLVF-TRAV13N-2	TRGV2	TRGJ2	CSLENSSGFHKVF	CAIAPFNRRDTPLPTDKLVF	TRAV13N-2	TRDJ1	1	C1(1)
578	TRGV2-CSLDYSSGFHKVF-CAIDGHIGGIRATDKLVF-TRAV13N-2	TRGV2	TRGJ2	CSLDYSSGFHKVF	CAIDGHIGGIRATDKLVF	TRAV13N-2	TRDJ1	1	C12(1)
424	TRGV2-CAVWVYSSGFHKVF-CAIDLISEGYELADKLVF-TRAV13N-2	TRGV2	TRGJ2	CAVWVYSSGFHKVF	CAIDLISEGYELADKLVF	TRAV13N-2	TRDJ1	1	C1(1)
278	TRGV2-CAVWLYSSGFHKVF-CAIDPAYRRDTDKLVF-TRAV13N-2	TRGV2	TRGJ2	CAVWLYSSGFHKVF	CAIDPAYRRDTDKLVF	TRAV13N-2	TRDJ1	1	C1(1)
387	TRGV2-CAVWPYSSGFHKVF-CAIGGIRASDKLVF-TRAV13-4/DV7	TRGV2	TRGJ2	CAVWPYSSGFHKVF	CAIGGIRASDKLVF	TRAV13-4/DV7	TRDJ1	1	C0(1)
93	TRGV1-CAVWILSGTSWVKIF-CAMVRYRRDTATDKLVF-TRAV13-4/DV7	TRGV1	TRGJ4	CAVWILSGTSWVKIF	CAMVRYRRDTATDKLVF	TRAV13-4/DV7	TRDJ1	1	C6(1)
778	TRGV4-CSYGHSSGFHKVF-CAIGGIRATDKLVF-TRAV13-4/DV7	TRGV4	TRGJ1	CSYGHSSGFHKVF	CAIGGIRATDKLVF	TRAV13-4/DV7	TRDJ1	1	C4(1)
829	TRGV4-CSYGLYSSGFHKVF-CAIGGIRATDKLVF-TRAV13-4/DV7	TRGV4	TRGJ1	CSYGLYSSGFHKVF	CAIGGIRATDKLVF	TRAV13-4/DV7	TRDJ1	1	C7(1)
1057	TRGV4-CSYGSYSSGFHKVF-CAIIGGIRATDKLVF-TRAV13-4/DV7	TRGV4	TRGJ1	CSYGSYSSGFHKVF	CAIIGGIRATDKLVF	TRAV13-4/DV7	TRDJ1	1	C2(1)
943	TRGV4-CSYGPYSSGFHKVF-CAILIGGIRATDKLVF-TRAV13-4/DV7	TRGV4	TRGJ1	CSYGPYSSGFHKVF	CAILIGGIRATDKLVF	TRAV13-4/DV7	TRDJ1	1	C3(1)
436	TRGV2-CAVWYSSGFHKVF-CAILAQYRRDIKLVF-TRAV13N-2	TRGV2	TRGJ2	CAVWYSSGFHKVF	CAILAQYRRDIKLVF	TRAV13N-2	TRDJ1	1	C7(1)
1237	TRGV4-CSYSSGFHKVF-CAKIGGIPPTDKLVF-TRAV13-4/DV7	TRGV4	TRGJ1	CSYSSGFHKVF	CAKIGGIPPTDKLVF	TRAV13-4/DV7	TRDJ1	1	C1(1)
869	TRGV4-CSYGLYSSGFHKVF-CALYGGIRADKLVF-TRAV13-4/DV7	TRGV4	TRGJ1	CSYGLYSSGFHKVF	CALYGGIRADKLVF	TRAV13-4/DV7	TRDJ1	1	C7(1)
629	TRGV2-CSLVYSSGFHKVF-CAISEGYATDKLVF-TRAV13-4/DV7	TRGV2	TRGJ2	CSLVYSSGFHKVF	CAISEGYATDKLVF	TRAV13-4/DV7	TRDJ1	1	C1(1)
56	TRGV1-CAAKSGTSWVKIF-CVLSRRDTTDKLVF-TRAV13-5	TRGV1	TRGJ4	CAAKSGTSWVKIF	CVLSRRDTTDKLVF	TRAV13-5	TRDJ1	1	C10(1)
323	TRGV2-CAVWMNSSGFHKVF-CAISEGYEPTDKLVF-TRAV13-4/DV7	TRGV2	TRGJ2	CAVWMNSSGFHKVF	CAISEGYEPTDKLVF	TRAV13-4/DV7	TRDJ1	1	C12(1)
531	TRGV2-CSLDSSGFHKVF-CAISEGYKLVF-TRAV13-4/DV7	TRGV2	TRGJ2	CSLDSSGFHKVF	CAISEGYKLVF	TRAV13-4/DV7	TRDJ1	1	C6(1)
626	TRGV2-CSLVHSSGFHKVF-CAIVGGIRATDKLVF-TRAV13D-2	TRGV2	TRGJ2	CSLVHSSGFHKVF	CAIVGGIRATDKLVF	TRAV13D-2	TRDJ1	1	C4(1)
870	TRGV4-CSYGLYSSGFHKVF-CALYGRRDTDKLVF-TRAV13-4/DV7	TRGV4	TRGJ1	CSYGLYSSGFHKVF	CALYGRRDTDKLVF	TRAV13-4/DV7	TRDJ1	1	C3(1)
756	TRGV4-CSYGFYSSGFHKVF-CAMAISEGYATDKLVF-TRAV13-4/DV7	TRGV4	TRGJ1	CSYGFYSSGFHKVF	CAMAISEGYATDKLVF	TRAV13-4/DV7	TRDJ1	1	C0(1)
590	TRGV2-CSLEYSSGFHKVF-CALEHMAPRIRATDKLVF-TRAV13D-1	TRGV2	TRGJ2	CSLEYSSGFHKVF	CALEHMAPRIRATDKLVF	TRAV13D-1	TRDJ1	1	C5(1)
1111	TRGV4-CSYGVYSSGFHKVF-CAMAISEGYDTDKLVF-TRAV13-4/DV7	TRGV4	TRGJ1	CSYGVYSSGFHKVF	CAMAISEGYDTDKLVF	TRAV13-4/DV7	TRDJ1	1	C9(1)
734	TRGV4-CSYGERSSGFHKVF-CAMALYRREATDKLVF-TRAV13-4/DV7	TRGV4	TRGJ1	CSYGERSSGFHKVF	CAMALYRREATDKLVF	TRAV13-4/DV7	TRDJ1	1	C6(1)
291	TRGV2-CAVWMEGRRDSSGFHKVF-CALGDRRDTDKLVF-TRAV6D-7	TRGV2	TRGJ2	CAVWMEGRRDSSGFHKVF	CALGDRRDTDKLVF	TRAV6D-7	TRDJ1	1	C9(1)
361	TRGV2-CAVWMSSSGFHKVF-CALGDVGGIRATDKLVF-TRAV6D-6	TRGV2	TRGJ2	CAVWMSSSGFHKVF	CALGDVGGIRATDKLVF	TRAV6D-6	TRDJ1	1	C6(1)
958	TRGV4-CSYGPYSSGFHKVF-CAMARGDKLVF-TRAV13-4/DV7	TRGV4	TRGJ1	CSYGPYSSGFHKVF	CAMARGDKLVF	TRAV13-4/DV7	TRDJ1	1	C3(1)
326	TRGV2-CAVWMPSSGFHKVF-CALGRDTDKLVF-TRDV2-2	TRGV2	TRGJ2	CAVWMPSSGFHKVF	CALGRDTDKLVF	TRDV2-2	TRDJ1	1	C1(1)
104	TRGV1-CAVWIRGTSWVKIF-CAIGGIRATDKLVF-TRAV13D-2	TRGV1	TRGJ4	CAVWIRGTSWVKIF	CAIGGIRATDKLVF	TRAV13D-2	TRDJ1	1	C10(1)
1325	TRGV7-CASWAYSSGFHKVF-CALIGGTTDKLVF-TRDV2-2	TRGV7	TRGJ1	CASWAYSSGFHKVF	CALIGGTTDKLVF	TRDV2-2	TRDJ1	1	C4(1)
789	TRGV4-CSYGHSSGFHKVF-CAMDIGGIRATDKLVF-TRAV13-4/DV7	TRGV4	TRGJ1	CSYGHSSGFHKVF	CAMDIGGIRATDKLVF	TRAV13-4/DV7	TRDJ1	1	C1(1)
724	TRGV4-CSYGDSSGFHKVF-CAMDIGGIRTDKLVF-TRAV13-4/DV7	TRGV4	TRGJ1	CSYGDSSGFHKVF	CAMDIGGIRTDKLVF	TRAV13-4/DV7	TRDJ1	1	C7(1)
1032	TRGV4-CSYGSDSSGFHKVF-CAMDRRDTTDKLVF-TRAV13-4/DV7	TRGV4	TRGJ1	CSYGSDSSGFHKVF	CAMDRRDTTDKLVF	TRAV13-4/DV7	TRDJ1	1	C1(1)
297	TRGV2-CAVWMGGSSGFHKVF-CALMDIGGIRATDKLVF-TRDV2-2	TRGV2	TRGJ2	CAVWMGGSSGFHKVF	CALMDIGGIRATDKLVF	TRDV2-2	TRDJ1	1	C1(1)
591	TRGV2-CSLEYSSGFHKVF-CALMDIGGIRATDKLVF-TRDV2-2	TRGV2	TRGJ2	CSLEYSSGFHKVF	CALMDIGGIRATDKLVF	TRDV2-2	TRDJ1	1	C6(1)
871	TRGV4-CSYGLYSSGFHKVF-CAMDSEGYELTDKLVF-TRAV13-4/DV7	TRGV4	TRGJ1	CSYGLYSSGFHKVF	CAMDSEGYELTDKLVF	TRAV13-4/DV7	TRDJ1	1	C4(1)
790	TRGV4-CSYGHSSGFHKVF-CAMEGEIRADKLVF-TRAV13-4/DV7	TRGV4	TRGJ1	CSYGHSSGFHKVF	CAMEGEIRADKLVF	TRAV13-4/DV7	TRDJ1	1	C1(1)
234	TRGV2-CAVWIESSGFHKVF-CALMDRRDTDKLVF-TRDV2-2	TRGV2	TRGJ2	CAVWIESSGFHKVF	CALMDRRDTDKLVF	TRDV2-2	TRDJ1	1	C0(1)
331	TRGV2-CAVWMRGSSGFHKVF-CALMEDIGGIRATDKLVF-TRDV2-2	TRGV2	TRGJ2	CAVWMRGSSGFHKVF	CALMEDIGGIRATDKLVF	TRDV2-2	TRDJ1	1	C0(1)
654	TRGV2-CSQYSSGFHKVF-CALMEGGDTSVKLVF-TRDV2-2	TRGV2	TRGJ2	CSQYSSGFHKVF	CALMEGGDTSVKLVF	TRDV2-2	TRDJ1	1	C12(1)
140	TRGV1-CAVWRSGTSWVKIF-CAASLSEGLATDKLVF-TRAV14D-3/DV8	TRGV1	TRGJ4	CAVWRSGTSWVKIF	CAASLSEGLATDKLVF	TRAV14D-3/DV8	TRDJ1	1	C0(1)
1232	TRGV4-CSYGYWTYSSGFHKVF-CAMEGGGIRATDKLVF-TRAV13-4/DV7	TRGV4	TRGJ1	CSYGYWTYSSGFHKVF	CAMEGGGIRATDKLVF	TRAV13-4/DV7	TRDJ1	1	C4(1)
959	TRGV4-CSYGPYSSGFHKVF-CAMEGYELGSTDKLVF-TRAV13-4/DV7	TRGV4	TRGJ1	CSYGPYSSGFHKVF	CAMEGYELGSTDKLVF	TRAV13-4/DV7	TRDJ1	1	C9(1)
1055	TRGV4-CSYGSSSGFHKVF-CAMEHAYRRDTSSDKLVF-TRAV13-4/DV7	TRGV4	TRGJ1	CSYGSSSGFHKVF	CAMEHAYRRDTSSDKLVF	TRAV13-4/DV7	TRDJ1	1	C1(1)
470	TRGV2-CSLDDSSGFHKVF-CALMEGIGGIRATDKLVF-TRDV2-2	TRGV2	TRGJ2	CSLDDSSGFHKVF	CALMEGIGGIRATDKLVF	TRDV2-2	TRDJ1	1	C1(1)
1332	TRGV7-CASWSLYSSGFHKVF-CALMEGISEGYDPDKLVF-TRDV2-2	TRGV7	TRGJ1	CASWSLYSSGFHKVF	CALMEGISEGYDPDKLVF	TRDV2-2	TRDJ1	1	C1(1)
925	TRGV4-CSYGNSSGFHKVF-CAMEHISEGWADKLVF-TRAV13-4/DV7	TRGV4	TRGJ1	CSYGNSSGFHKVF	CAMEHISEGWADKLVF	TRAV13-4/DV7	TRDJ1	1	C1(1)
732	TRGV4-CSYGEGSSGFHKVF-CAMEHRIRTDKLVF-TRAV13-4/DV7	TRGV4	TRGJ1	CSYGEGSSGFHKVF	CAMEHRIRTDKLVF	TRAV13-4/DV7	TRDJ1	1	C3(1)
492	TRGV2-CSLDESSGFHKVF-CALMEHIGGIRATDKLVF-TRDV2-2	TRGV2	TRGJ2	CSLDESSGFHKVF	CALMEHIGGIRATDKLVF	TRDV2-2	TRDJ1	1	C1(1)
136	TRGV1-CAVWPSGTSWVKIF-CAATDMAYGRREATDKLVF-TRAV14D-3/DV8	TRGV1	TRGJ4	CAVWPSGTSWVKIF	CAATDMAYGRREATDKLVF	TRAV14D-3/DV8	TRDJ1	1	C4(1)
872	TRGV4-CSYGLYSSGFHKVF-CAMEIGGIRATDKLVF-TRAV13-4/DV7	TRGV4	TRGJ1	CSYGLYSSGFHKVF	CAMEIGGIRATDKLVF	TRAV13-4/DV7	TRDJ1	1	C0(1)
303	TRGV2-CAVWMGSSGFHKVF-CALMEHRRDSGKLVF-TRDV2-2	TRGV2	TRGJ2	CAVWMGSSGFHKVF	CALMEHRRDSGKLVF	TRDV2-2	TRDJ1	1	C9(1)
682	TRGV4-CSNSSGFHKVF-CAMELGGIRATDKLVF-TRAV13-4/DV7	TRGV4	TRGJ1	CSNSSGFHKVF	CAMELGGIRATDKLVF	TRAV13-4/DV7	TRDJ1	1	C1(1)
706	TRGV4-CSYGAYSSGFHKVF-CAMELGGIRSATDKLVF-TRAV13-4/DV7	TRGV4	TRGJ1	CSYGAYSSGFHKVF	CAMELGGIRSATDKLVF	TRAV13-4/DV7	TRDJ1	1	C0(1)
1021	TRGV4-CSYGRYSSGFHKVF-CAMEPEGATDKLVF-TRAV13-4/DV7	TRGV4	TRGJ1	CSYGRYSSGFHKVF	CAMEPEGATDKLVF	TRAV13-4/DV7	TRDJ1	1	C5(1)
1047	TRGV4-CSYGSQYSSGFHKVF-CAMEPEGYELGTDKLVF-TRAV13-4/DV7	TRGV4	TRGJ1	CSYGSQYSSGFHKVF	CAMEPEGYELGTDKLVF	TRAV13-4/DV7	TRDJ1	1	C3(1)
178	TRGV2-CAVWMNSSGFHKVF-CALMEHRRGATDKLVF-TRDV2-2	TRGV2	TRGJ1	CAVWMNSSGFHKVF	CALMEHRRGATDKLVF	TRDV2-2	TRDJ1	1	C3(1)
873	TRGV4-CSYGLYSSGFHKVF-CAMEPGGGIRATDKLVF-TRAV13-4/DV7	TRGV4	TRGJ1	CSYGLYSSGFHKVF	CAMEPGGGIRATDKLVF	TRAV13-4/DV7	TRDJ1	1	C10(1)
757	TRGV4-CSYGFYSSGFHKVF-CAMEPVSEGYGGSDKLVF-TRAV13-4/DV7	TRGV4	TRGJ1	CSYGFYSSGFHKVF	CAMEPVSEGYGGSDKLVF	TRAV13-4/DV7	TRDJ1	1	C0(1)
575	TRGV2-CSLDVGSSGFHKVF-CALMELATDKLVF-TRDV2-2	TRGV2	TRGJ2	CSLDVGSSGFHKVF	CALMELATDKLVF	TRDV2-2	TRDJ1	1	C1(1)
437	TRGV2-CAVWYSSGFHKVF-CALMELAYRRDTDKLVF-TRDV2-2	TRGV2	TRGJ2	CAVWYSSGFHKVF	CALMELAYRRDTDKLVF	TRDV2-2	TRDJ1	1	C8(1)
707	TRGV4-CSYGAYSSGFHKVF-CAMERDGGIRAGTDKLVF-TRAV13-4/DV7	TRGV4	TRGJ1	CSYGAYSSGFHKVF	CAMERDGGIRAGTDKLVF	TRAV13-4/DV7	TRDJ1	1	C1(1)
1176	TRGV4-CSYGYSSGFHKVF-CAMERGGGIHKLVF-TRAV13-4/DV7	TRGV4	TRGJ1	CSYGYSSGFHKVF	CAMERGGGIHKLVF	TRAV13-4/DV7	TRDJ1	1	C3(1)
532	TRGV2-CSLDSSGFHKVF-CALMELGGATDKLVF-TRDV2-2	TRGV2	TRGJ2	CSLDSSGFHKVF	CALMELGGATDKLVF	TRDV2-2	TRDJ1	1	C8(1)
1177	TRGV4-CSYGYSSGFHKVF-CAMERGIGGIRATDKLVF-TRAV13-4/DV7	TRGV4	TRGJ1	CSYGYSSGFHKVF	CAMERGIGGIRATDKLVF	TRAV13-4/DV7	TRDJ1	1	C6(1)
874	TRGV4-CSYGLYSSGFHKVF-CAMERGIRATDKLVF-TRAV13-4/DV7	TRGV4	TRGJ1	CSYGLYSSGFHKVF	CAMERGIRATDKLVF	TRAV13-4/DV7	TRDJ1	1	C1(1)
189	TRGV2-CAGYSSGFHKVF-CALMELGGIRATDKLVF-TRDV2-2	TRGV2	TRGJ2	CAGYSSGFHKVF	CALMELGGIRATDKLVF	TRDV2-2	TRDJ1	1	C0(1)
376	TRGV2-CAVWNSSGFHKVF-CALMELGGIRATDKLVF-TRDV2-2	TRGV2	TRGJ2	CAVWNSSGFHKVF	CALMELGGIRATDKLVF	TRDV2-2	TRDJ1	1	C1(1)
592	TRGV2-CSLEYSSGFHKVF-CALMELGGIRATDKLVF-TRDV2-2	TRGV2	TRGJ2	CSLEYSSGFHKVF	CALMELGGIRATDKLVF	TRDV2-2	TRDJ1	1	C6(1)
993	TRGV4-CSYGQYSSGFHKVF-CAMERGLRHIDKLVF-TRAV13-4/DV7	TRGV4	TRGJ1	CSYGQYSSGFHKVF	CAMERGLRHIDKLVF	TRAV13-4/DV7	TRDJ1	1	C1(1)
1254	TRGV5-CACWDLSSGFHKVF-CALMELGGIRATDKLVF-TRDV2-2	TRGV5	TRGJ1	CACWDLSSGFHKVF	CALMELGGIRATDKLVF	TRDV2-2	TRDJ1	1	C8(1)
579	TRGV2-CSLDYSSGFHKVF-CALMELGGPATDKLVF-TRDV2-2	TRGV2	TRGJ2	CSLDYSSGFHKVF	CALMELGGPATDKLVF	TRDV2-2	TRDJ1	1	C1(1)
1178	TRGV4-CSYGYSSGFHKVF-CAMERGRRDTRSDKLVF-TRAV13-4/DV7	TRGV4	TRGJ1	CSYGYSSGFHKVF	CAMERGRRDTRSDKLVF	TRAV13-4/DV7	TRDJ1	1	C1(1)
1022	TRGV4-CSYGRYSSGFHKVF-CAMERISEGYATDKLVF-TRAV13-4/DV7	TRGV4	TRGJ1	CSYGRYSSGFHKVF	CAMERISEGYATDKLVF	TRAV13-4/DV7	TRDJ1	1	C1(1)
304	TRGV2-CAVWMGSSGFHKVF-CALMELISEGYELSDKLVF-TRDV2-2	TRGV2	TRGJ2	CAVWMGSSGFHKVF	CALMELISEGYELSDKLVF	TRDV2-2	TRDJ1	1	C1(1)
425	TRGV2-CAVWVYSSGFHKVF-CALMELISEGYGATDKLVF-TRDV2-2	TRGV2	TRGJ2	CAVWVYSSGFHKVF	CALMELISEGYGATDKLVF	TRDV2-2	TRDJ1	1	C1(1)
438	TRGV2-CAVWYSSGFHKVF-CALMELIWHIGGIRYRQTRLWTRNPSDCGTK-TRDV2-2	TRGV2	TRGJ2	CAVWYSSGFHKVF	CALMELIWHIGGIRYRQTRLWTRNPSDCGTK	TRDV2-2	TRDJ1	1	C1(1)
708	TRGV4-CSYGAYSSGFHKVF-CAMERRDTFDKLVF-TRAV13-4/DV7	TRGV4	TRGJ1	CSYGAYSSGFHKVF	CAMERRDTFDKLVF	TRAV13-4/DV7	TRDJ1	1	C2(1)
341	TRGV2-CAVWMRYSSGFHKVF-CALMELRGIRATDKLVF-TRDV2-2	TRGV2	TRGJ2	CAVWMRYSSGFHKVF	CALMELRGIRATDKLVF	TRDV2-2	TRDJ1	1	C4(1)
672	TRGV4-CAMERRRDTTDKLVF-CAMERRRDTTDKLVF-TRAV13-4/DV7	TRGV4	TRDJ1	CAMERRRDTTDKLVF	CAMERRRDTTDKLVF	TRAV13-4/DV7	TRDJ1	1	C0(1)
204	TRGV2-CAVLIA-CALMELSEGATDKLVF-TRDV2-2	TRGV2	TRGJ2	CAVLIA	CALMELSEGATDKLVF	TRDV2-2	TRDJ1	1	C3(1)
1179	TRGV4-CSYGYSSGFHKVF-CAMERRRDTTDKLVF-TRAV13-4/DV7	TRGV4	TRGJ1	CSYGYSSGFHKVF	CAMERRRDTTDKLVF	TRAV13-4/DV7	TRDJ1	1	C9(1)
663	TRGV2-CAVWMRRGTSWVKIF-CALMELSEGYELTDKLVF-TRDV2-2	TRGV2	TRGJ4	CAVWMRRGTSWVKIF	CALMELSEGYELTDKLVF	TRDV2-2	TRDJ1	1	C0(1)
1241	TRGV4-CSYSSGFHKVF-CAMESEGYELTDKLVF-TRAV13-4/DV7	TRGV4	TRGJ1	CSYSSGFHKVF	CAMESEGYELTDKLVF	TRAV13-4/DV7	TRDJ1	1	C7(1)
208	TRGV2-CAVSPHSSGFHKVF-CALMELSEGYEPSTDKLVF-TRDV2-2	TRGV2	TRGJ2	CAVSPHSSGFHKVF	CALMELSEGYEPSTDKLVF	TRDV2-2	TRDJ1	1	C3(1)
1234	TRGV4-CSYGYYSSGFHKVF-CAMEVGGIRPTDKLVF-TRAV13-4/DV7	TRGV4	TRGJ1	CSYGYYSSGFHKVF	CAMEVGGIRPTDKLVF	TRAV13-4/DV7	TRDJ1	1	C0(1)
1180	TRGV4-CSYGYSSGFHKVF-CAMEYGIWRDTPDKLVF-TRAV13-4/DV7	TRGV4	TRGJ1	CSYGYSSGFHKVF	CAMEYGIWRDTPDKLVF	TRAV13-4/DV7	TRDJ1	1	C2(1)
1082	TRGV4-CSYGSYSSGFHKVF-CAMEYRRDTDKLVF-TRAV13-4/DV7	TRGV4	TRGJ1	CSYGSYSSGFHKVF	CAMEYRRDTDKLVF	TRAV13-4/DV7	TRDJ1	1	C0(1)
725	TRGV4-CSYGDSSGFHKVF-CAMGGGIRADKLVF-TRAV13-4/DV7	TRGV4	TRGJ1	CSYGDSSGFHKVF	CAMGGGIRADKLVF	TRAV13-4/DV7	TRDJ1	1	C4(1)
630	TRGV2-CSLVYSSGFHKVF-CALMENRRDTDKLVF-TRDV2-2	TRGV2	TRGJ2	CSLVYSSGFHKVF	CALMENRRDTDKLVF	TRDV2-2	TRDJ1	1	C1(1)
481	TRGV2-CSLDELESSGFHKVF-CALMENRRDTRTDKLVF-TRDV2-2	TRGV2	TRGJ2	CSLDELESSGFHKVF	CALMENRRDTRTDKLVF	TRDV2-2	TRDJ1	1	C10(1)
875	TRGV4-CSYGLYSSGFHKVF-CAMGGYETDKLVF-TRAV13-4/DV7	TRGV4	TRGJ1	CSYGLYSSGFHKVF	CAMGGYETDKLVF	TRAV13-4/DV7	TRDJ1	1	C3(1)
498	TRGV2-CSLDEYSSGFHKVF-CALMENYRRDTDKLVF-TRDV2-2	TRGV2	TRGJ2	CSLDEYSSGFHKVF	CALMENYRRDTDKLVF	TRDV2-2	TRDJ1	1	C1(1)
1181	TRGV4-CSYGYSSGFHKVF-CAMGISEGYESTDKLVF-TRAV13-4/DV7	TRGV4	TRGJ1	CSYGYSSGFHKVF	CAMGISEGYESTDKLVF	TRAV13-4/DV7	TRDJ1	1	C3(1)
1182	TRGV4-CSYGYSSGFHKVF-CAMGRHIGGIRADKLVF-TRAV13-4/DV7	TRGV4	TRGJ1	CSYGYSSGFHKVF	CAMGRHIGGIRADKLVF	TRAV13-4/DV7	TRDJ1	1	C6(1)
1295	TRGV7-CASCDSSGFHKVF-CALMEPGIRATDKLVF-TRDV2-2	TRGV7	TRGJ1	CASCDSSGFHKVF	CALMEPGIRATDKLVF	TRDV2-2	TRDJ1	1	C1(1)
1106	TRGV4-CSYGTYSSGFHKVF-CAMKSEGYEETDKLVF-TRAV13-4/DV7	TRGV4	TRGJ1	CSYGTYSSGFHKVF	CAMKSEGYEETDKLVF	TRAV13-4/DV7	TRDJ1	1	C2(1)
631	TRGV2-CSLVYSSGFHKVF-CALMEPISEGYATDKLVF-TRDV2-2	TRGV2	TRGJ2	CSLVYSSGFHKVF	CALMEPISEGYATDKLVF	TRDV2-2	TRDJ1	1	C1(1)
656	TRGV2-CSRKGSSGFHKVF-CALMEPISEGYELTDKLVF-TRDV2-2	TRGV2	TRGJ2	CSRKGSSGFHKVF	CALMEPISEGYELTDKLVF	TRDV2-2	TRDJ1	1	C0(1)
580	TRGV2-CSLDYSSGFHKVF-CALMEPISEGYETDKLVF-TRDV2-2	TRGV2	TRGJ2	CSLDYSSGFHKVF	CALMEPISEGYETDKLVF	TRDV2-2	TRDJ1	1	C1(1)
1183	TRGV4-CSYGYSSGFHKVF-CAMRDTTDKLVF-TRAV13-4/DV7	TRGV4	TRGJ1	CSYGYSSGFHKVF	CAMRDTTDKLVF	TRAV13-4/DV7	TRDJ1	1	C0(1)
81	TRGV1-CAVWIGTSWVKIF-CALWEHIGGIRATDKLVF-TRAV15-1/DV6-1	TRGV1	TRGJ4	CAVWIGTSWVKIF	CALWEHIGGIRATDKLVF	TRAV15-1/DV6-1	TRDJ1	1	C8(1)
1184	TRGV4-CSYGYSSGFHKVF-CAMRRDTDKLVF-TRAV13-4/DV7	TRGV4	TRGJ1	CSYGYSSGFHKVF	CAMRRDTDKLVF	TRAV13-4/DV7	TRDJ1	1	C8(1)
1297	TRGV7-CASWAAGGSSGFHKVF-CALMEPYRRDTSSADKLVF-TRDV2-2	TRGV7	TRGJ1	CASWAAGGSSGFHKVF	CALMEPYRRDTSSADKLVF	TRDV2-2	TRDJ1	1	C2(1)
763	TRGV4-CSYGGGSSGFHKVF-CAMSGGIRATDKLVF-TRAV13-4/DV7	TRGV4	TRGJ1	CSYGGGSSGFHKVF	CAMSGGIRATDKLVF	TRAV13-4/DV7	TRDJ1	1	C0(1)
305	TRGV2-CAVWMGSSGFHKVF-CALMEPYRRGATDKLVF-TRDV2-2	TRGV2	TRGJ2	CAVWMGSSGFHKVF	CALMEPYRRGATDKLVF	TRDV2-2	TRDJ1	1	C1(1)
1085	TRGV4-CSYGSYSSGFHKVF-CAMVCRRDATDKLVF-TRAV13-4/DV7	TRGV4	TRGJ1	CSYGSYSSGFHKVF	CAMVCRRDATDKLVF	TRAV13-4/DV7	TRDJ1	1	C12(1)
266	TRGV2-CAVWIYSSGFHKVF-CALMEQIGGIRATDKLVF-TRDV2-2	TRGV2	TRGJ2	CAVWIYSSGFHKVF	CALMEQIGGIRATDKLVF	TRDV2-2	TRDJ1	1	C0(1)
577	TRGV2-CSLDVSSGFHKVF-CALMEQTEGYTDKLVF-TRDV2-2	TRGV2	TRGJ2	CSLDVSSGFHKVF	CALMEQTEGYTDKLVF	TRDV2-2	TRDJ1	1	C2(1)
632	TRGV2-CSLVYSSGFHKVF-CALMEQYRRDTDKLVF-TRDV2-2	TRGV2	TRGJ2	CSLVYSSGFHKVF	CALMEQYRRDTDKLVF	TRDV2-2	TRDJ1	1	C1(1)
774	TRGV4-CSYGGYSSGFHKVF-CAMVGGIRATDKLVF-TRAV13-4/DV7	TRGV4	TRGJ1	CSYGGYSSGFHKVF	CAMVGGIRATDKLVF	TRAV13-4/DV7	TRDJ1	1	C1(1)
277	TRGV2-CAVWLIA-CALMERAAEGYEDDKLVF-TRDV2-2	TRGV2	TRGJ2	CAVWLIA	CALMERAAEGYEDDKLVF	TRDV2-2	TRDJ1	1	C0(1)
813	TRGV4-CSYGLDSSGFHKVF-CAMVGYRRDTDKLVF-TRAV13-4/DV7	TRGV4	TRGJ1	CSYGLDSSGFHKVF	CAMVGYRRDTDKLVF	TRAV13-4/DV7	TRDJ1	1	C1(1)
876	TRGV4-CSYGLYSSGFHKVF-CAMVLSEGSPATDKLVF-TRAV13-4/DV7	TRGV4	TRGJ1	CSYGLYSSGFHKVF	CAMVLSEGSPATDKLVF	TRAV13-4/DV7	TRDJ1	1	C12(1)
960	TRGV4-CSYGPYSSGFHKVF-CAMVYRRDTDKLVF-TRAV13-4/DV7	TRGV4	TRGJ1	CSYGPYSSGFHKVF	CAMVYRRDTDKLVF	TRAV13-4/DV7	TRDJ1	1	C2(1)
374	TRGV2-CAVWMWGSGFHKVF-CALMERADGTISEGYRATDKLVF-TRDV2-2	TRGV2	TRGJ2	CAVWMWGSGFHKVF	CALMERADGTISEGYRATDKLVF	TRDV2-2	TRDJ1	1	C3(1)
1185	TRGV4-CSYGYSSGFHKVF-CAMYRRDTDKLVF-TRAV13-4/DV7	TRGV4	TRGJ1	CSYGYSSGFHKVF	CAMYRRDTDKLVF	TRAV13-4/DV7	TRDJ1	1	C4(1)
1053	TRGV4-CSYGSSGFHKVF-CAVHIGGIRATDKLVF-TRAV13-4/DV7	TRGV4	TRGJ1	CSYGSSGFHKVF	CAVHIGGIRATDKLVF	TRAV13-4/DV7	TRDJ1	1	C12(1)
815	TRGV4-CSYGLEYSSGFHKVF-CVIGGIRATDKLVF-TRAV13-4/DV7	TRGV4	TRGJ1	CSYGLEYSSGFHKVF	CVIGGIRATDKLVF	TRAV13-4/DV7	TRDJ1	1	C3(1)
691	TRGV4-CSTLISGFHKVF-CVLIGGIRATDKLVF-TRAV13-5	TRGV4	TRGJ1	CSTLISGFHKVF	CVLIGGIRATDKLVF	TRAV13-5	TRDJ1	1	C1(1)
772	TRGV4-CSYGGYSSGFHKVF-CALEEGYETDKLVF-TRAV13D-1	TRGV4	TRGJ1	CSYGGYSSGFHKVF	CALEEGYETDKLVF	TRAV13D-1	TRDJ1	1	C0(1)
272	TRGV2-CAVWKDSSGFHKVF-CALMERAEGYATDKLVF-TRDV2-2	TRGV2	TRGJ2	CAVWKDSSGFHKVF	CALMERAEGYATDKLVF	TRDV2-2	TRDJ1	1	C2(1)
980	TRGV4-CSYGQYSSGFHKVF-CALEYRRDTDKLVF-TRAV13D-1	TRGV4	TRGJ1	CSYGQYSSGFHKVF	CALEYRRDTDKLVF	TRAV13D-1	TRDJ1	1	C1(1)
933	TRGV4-CSYGPLYSSGFHKVF-CAQGGGIRATDKLVF-TRAV13D-1	TRGV4	TRGJ1	CSYGPLYSSGFHKVF	CAQGGGIRATDKLVF	TRAV13D-1	TRDJ1	1	C0(1)
1293	TRGV6-CAYSSGFHKVF-CALMERAEGYERSDKLVF-TRDV2-2	TRGV6	TRGJ1	CAYSSGFHKVF	CALMERAEGYERSDKLVF	TRDV2-2	TRDJ1	1	C12(1)
608	TRGV2-CSLGYSSGFHKVF-CALMERAEGYSATDKLVF-TRDV2-2	TRGV2	TRGJ2	CSLGYSSGFHKVF	CALMERAEGYSATDKLVF	TRDV2-2	TRDJ1	1	C1(1)
828	TRGV4-CSYGLYSSGFHKVF-CAIDGGIRATDKLVF-TRAV13D-2	TRGV4	TRGJ1	CSYGLYSSGFHKVF	CAIDGGIRATDKLVF	TRAV13D-2	TRDJ1	1	C0(1)
806	TRGV4-CSYGKYSSGFHKVF-CAIDPSEGYDTTDKLVF-TRAV13D-2	TRGV4	TRGJ1	CSYGKYSSGFHKVF	CAIDPSEGYDTTDKLVF	TRAV13D-2	TRDJ1	1	C2(1)
151	TRGV1-CAVWSGTSWVKIF-CALWEHIGGIRATDKLVF-TRAV15-1/DV6-1	TRGV1	TRGJ4	CAVWSGTSWVKIF	CALWEHIGGIRATDKLVF	TRAV15-1/DV6-1	TRDJ1	1	C8(1)
1140	TRGV4-CSYGYSSGFHKVF-CAIISEGYDKLVF-TRAV13D-2	TRGV4	TRGJ1	CSYGYSSGFHKVF	CAIISEGYDKLVF	TRAV13D-2	TRDJ1	1	C0(1)
1228	TRGV4-CSYGYSSGFHKVF-CAYGGIRPATDKLVF-TRAV13D-2	TRGV4	TRGJ1	CSYGYSSGFHKVF	CAYGGIRPATDKLVF	TRAV13D-2	TRDJ1	1	C10(1)
150	TRGV1-CAVWSGTSWVKIF-CALSDGGIRATDKLVF-TRAV15D-2/DV6D-2	TRGV1	TRGJ4	CAVWSGTSWVKIF	CALSDGGIRATDKLVF	TRAV15D-2/DV6D-2	TRDJ1	1	C7(1)
805	TRGV4-CSYGKTSSGFHKVF-CAMDPISEGYELDDKLVF-TRAV13D-4	TRGV4	TRGJ1	CSYGKTSSGFHKVF	CAMDPISEGYELDDKLVF	TRAV13D-4	TRDJ1	1	C0(1)
109	TRGV1-CAVWISGTSWVKIF-CALSELGGTDKLVF-TRAV15D-2/DV6D-2	TRGV1	TRGJ4	CAVWISGTSWVKIF	CALSELGGTDKLVF	TRAV15D-2/DV6D-2	TRDJ1	1	C8(1)
193	TRGV2-CAVAYSSGFHKVF-CALMERAGGIRATDKLVF-TRDV2-2	TRGV2	TRGJ2	CAVAYSSGFHKVF	CALMERAGGIRATDKLVF	TRDV2-2	TRDJ1	1	C6(1)
207	TRGV2-CAVRYSSGFHKVF-CALMERAGGIRATDKLVF-TRDV2-2	TRGV2	TRGJ2	CAVRYSSGFHKVF	CALMERAGGIRATDKLVF	TRDV2-2	TRDJ1	1	C1(1)
220	TRGV2-CAVWEYSSGFHKVF-CALMERAGGIRATDKLVF-TRDV2-2	TRGV2	TRGJ2	CAVWEYSSGFHKVF	CALMERAGGIRATDKLVF	TRDV2-2	TRDJ1	1	C7(1)
223	TRGV2-CAVWFSYSSGFHKVF-CALMERAGGIRATDKLVF-TRDV2-2	TRGV2	TRGJ2	CAVWFSYSSGFHKVF	CALMERAGGIRATDKLVF	TRDV2-2	TRDJ1	1	C1(1)
409	TRGV2-CAVWSYSSGFHKVF-CALMERAGGIRATDKLVF-TRDV2-2	TRGV2	TRGJ2	CAVWSYSSGFHKVF	CALMERAGGIRATDKLVF	TRDV2-2	TRDJ1	1	C9(1)
493	TRGV2-CSLDESSGFHKVF-CALMERAGGIRATDKLVF-TRDV2-2	TRGV2	TRGJ2	CSLDESSGFHKVF	CALMERAGGIRATDKLVF	TRDV2-2	TRDJ1	1	C0(1)
999	TRGV4-CSYGRGSGFHKVF-CAIDRDGGIRATDKLVF-TRAV13N-2	TRGV4	TRGJ1	CSYGRGSGFHKVF	CAIDRDGGIRATDKLVF	TRAV13N-2	TRDJ1	1	C2(1)
1084	TRGV4-CSYGSYSSGFHKVF-CAMTEGYGATDKLVF-TRAV13N-2	TRGV4	TRGJ1	CSYGSYSSGFHKVF	CAMTEGYGATDKLVF	TRAV13N-2	TRDJ1	1	C1(1)
355	TRGV2-CAVWMSQYSSGFHKVF-CALMERAGGIRPDKLVF-TRDV2-2	TRGV2	TRGJ2	CAVWMSQYSSGFHKVF	CALMERAGGIRPDKLVF	TRDV2-2	TRDJ1	1	C0(1)
533	TRGV2-CSLDSSGFHKVF-CALMERAGGIRTDKLVF-TRDV2-2	TRGV2	TRGJ2	CSLDSSGFHKVF	CALMERAGGIRTDKLVF	TRDV2-2	TRDJ1	1	C6(1)
306	TRGV2-CAVWMGSSGFHKVF-CALMERAGGIRVDKLVF-TRDV2-2	TRGV2	TRGJ2	CAVWMGSSGFHKVF	CALMERAGGIRVDKLVF	TRDV2-2	TRDJ1	1	C1(1)
534	TRGV2-CSLDSSGFHKVF-CALMERAGGSATDKLVF-TRDV2-2	TRGV2	TRGJ2	CSLDSSGFHKVF	CALMERAGGSATDKLVF	TRDV2-2	TRDJ1	1	C2(1)
1136	TRGV4-CSYGYSSGFHKVF-CAAREGSSTDKLVF-TRAV14-2	TRGV4	TRGJ1	CSYGYSSGFHKVF	CAAREGSSTDKLVF	TRAV14-2	TRDJ1	1	C1(1)
199	TRGV2-CAVCSGFHKVF-CALMERAGSEGYELPDKLVF-TRDV2-2	TRGV2	TRGJ2	CAVCSGFHKVF	CALMERAGSEGYELPDKLVF	TRDV2-2	TRDJ1	1	C3(1)
1137	TRGV4-CSYGYSSGFHKVF-CAARNIGGIRATDKLVF-TRAV14-2	TRGV4	TRGJ1	CSYGYSSGFHKVF	CAARNIGGIRATDKLVF	TRAV14-2	TRDJ1	1	C1(1)
1010	TRGV4-CSYGRYSSGFHKVF-CAARREGYELTDKLVF-TRAV14-2	TRGV4	TRGJ1	CSYGRYSSGFHKVF	CAARREGYELTDKLVF	TRAV14-2	TRDJ1	1	C1(1)
768	TRGV4-CSYGGSSGFHKVF-CAARYRRDTDKLVF-TRAV14-2	TRGV4	TRGJ1	CSYGGSSGFHKVF	CAARYRRDTDKLVF	TRAV14-2	TRDJ1	1	C0(1)
827	TRGV4-CSYGLYSSGFHKVF-CAASATDKLVF-TRAV14-2	TRGV4	TRGJ1	CSYGLYSSGFHKVF	CAASATDKLVF	TRAV14-2	TRDJ1	1	C2(1)
1135	TRGV4-CSYGYSSGFHKVF-CAAIGGIRADKLVF-TRAV14D-3/DV8	TRGV4	TRGJ1	CSYGYSSGFHKVF	CAAIGGIRADKLVF	TRAV14D-3/DV8	TRDJ1	1	C6(1)
1056	TRGV4-CSYGSYSSGFHKVF-CAASADRRDTSTDKLVF-TRAV14D-3/DV8	TRGV4	TRGJ1	CSYGSYSSGFHKVF	CAASADRRDTSTDKLVF	TRAV14D-3/DV8	TRDJ1	1	C1(1)
1138	TRGV4-CSYGYSSGFHKVF-CAASARRRDTSFTDKLVF-TRAV14D-3/DV8	TRGV4	TRGJ1	CSYGYSSGFHKVF	CAASARRRDTSFTDKLVF	TRAV14D-3/DV8	TRDJ1	1	C0(1)
1139	TRGV4-CSYGYSSGFHKVF-CAASGGGGIRATDKLVF-TRAV14D-3/DV8	TRGV4	TRGJ1	CSYGYSSGFHKVF	CAASGGGGIRATDKLVF	TRAV14D-3/DV8	TRDJ1	1	C2(1)
679	TRGV4-CSLYSSGFHKVF-CAASRYRRDRATDKLVF-TRAV14D-3/DV8	TRGV4	TRGJ1	CSLYSSGFHKVF	CAASRYRRDRATDKLVF	TRAV14D-3/DV8	TRDJ1	1	C12(1)
439	TRGV2-CAVWYSSGFHKVF-CALMERARIRTDKLVF-TRDV2-2	TRGV2	TRGJ2	CAVWYSSGFHKVF	CALMERARIRTDKLVF	TRDV2-2	TRDJ1	1	C1(1)
941	TRGV4-CSYGPYSSGFHKVF-CAASVRRDTSPDKLVF-TRAV14D-3/DV8	TRGV4	TRGJ1	CSYGPYSSGFHKVF	CAASVRRDTSPDKLVF	TRAV14D-3/DV8	TRDJ1	1	C1(1)
942	TRGV4-CSYGPYSSGFHKVF-CAASWAEGYERSDKLVF-TRAV14D-3/DV8	TRGV4	TRGJ1	CSYGPYSSGFHKVF	CAASWAEGYERSDKLVF	TRAV14D-3/DV8	TRDJ1	1	C2(1)
524	TRGV2-CSLDRDSSGFHKVF-CALMERARRDTTDKLVF-TRDV2-2	TRGV2	TRGJ2	CSLDRDSSGFHKVF	CALMERARRDTTDKLVF	TRDV2-2	TRDJ1	1	C1(1)
535	TRGV2-CSLDSSGFHKVF-CALMERASEGYESDKLVF-TRDV2-2	TRGV2	TRGJ2	CSLDSSGFHKVF	CALMERASEGYESDKLVF	TRDV2-2	TRDJ1	1	C4(1)
744	TRGV4-CSYGFHSSGFHKVF-CAAVIGGIRPSTDKLVF-TRAV14D-3/DV8	TRGV4	TRGJ1	CSYGFHSSGFHKVF	CAAVIGGIRPSTDKLVF	TRAV14D-3/DV8	TRDJ1	1	C1(1)
749	TRGV4-CSYGFSSGFHKVF-CAAYRRDTRTDKLVF-TRAV14D-3/DV8	TRGV4	TRGJ1	CSYGFSSGFHKVF	CAAYRRDTRTDKLVF	TRAV14D-3/DV8	TRDJ1	1	C6(1)
1120	TRGV4-CSYGYESSSGFHKVF-CAAYRRDTTDKLVF-TRAV14D-3/DV8	TRGV4	TRGJ1	CSYGYESSSGFHKVF	CAAYRRDTTDKLVF	TRAV14D-3/DV8	TRDJ1	1	C0(1)
452	TRGV2-CERSSGFHKVF-CALMERAWHISEGYELGDKLVF-TRDV2-2	TRGV2	TRGJ2	CERSSGFHKVF	CALMERAWHISEGYELGDKLVF	TRDV2-2	TRDJ1	1	C4(1)
934	TRGV4-CSYGPNSSGFHKVF-CALGYPDKLVF-TRAV15D-2/DV6D-2	TRGV4	TRGJ1	CSYGPNSSGFHKVF	CALGYPDKLVF	TRAV15D-2/DV6D-2	TRDJ1	1	C3(1)
823	TRGV4-CSYGLNSSGFHKVF-CALSDAEGYWTDKLVF-TRAV15D-2/DV6D-2	TRGV4	TRGJ1	CSYGLNSSGFHKVF	CALSDAEGYWTDKLVF	TRAV15D-2/DV6D-2	TRDJ1	1	C3(1)
480	TRGV2-CSLDELDSSGFHKVF-CALMERDAGSTDKLVF-TRDV2-2	TRGV2	TRGJ2	CSLDELDSSGFHKVF	CALMERDAGSTDKLVF	TRDV2-2	TRDJ1	1	C2(1)
919	TRGV4-CSYGNSSGFHKVF-CALSELGDRRDTSDKLVF-TRAV15D-2/DV6D-2	TRGV4	TRGJ1	CSYGNSSGFHKVF	CALSELGDRRDTSDKLVF	TRAV15D-2/DV6D-2	TRDJ1	1	C1(1)
865	TRGV4-CSYGLYSSGFHKVF-CALSELGGIRADKLVF-TRAV15D-2/DV6D-2	TRGV4	TRGJ1	CSYGLYSSGFHKVF	CALSELGGIRADKLVF	TRAV15D-2/DV6D-2	TRDJ1	1	C1(1)
190	TRGV2-CAGYSSGFHKVF-CALMERDGGIRAADKLVF-TRDV2-2	TRGV2	TRGJ2	CAGYSSGFHKVF	CALMERDGGIRAADKLVF	TRDV2-2	TRDJ1	1	C0(1)
1273	TRGV6-CACWDKGGYSSGFHKVF-CALMERDGGIRAPDKLVF-TRDV2-2	TRGV6	TRGJ1	CACWDKGGYSSGFHKVF	CALMERDGGIRAPDKLVF	TRDV2-2	TRDJ1	1	C2(1)
866	TRGV4-CSYGLYSSGFHKVF-CALSELGRDTTDKLVF-TRAV15D-2/DV6D-2	TRGV4	TRGJ1	CSYGLYSSGFHKVF	CALSELGRDTTDKLVF	TRAV15D-2/DV6D-2	TRDJ1	1	C6(1)
1249	TRGV4-CSYVHSSGFHKVF-CALSELGYRRDTTFTDKLVF-TRAV15D-2/DV6D-2	TRGV4	TRGJ1	CSYVHSSGFHKVF	CALSELGYRRDTTFTDKLVF	TRAV15D-2/DV6D-2	TRDJ1	1	C3(1)
1172	TRGV4-CSYGYSSGFHKVF-CALSELIEGAEGYDDKLVF-TRAV15D-2/DV6D-2	TRGV4	TRGJ1	CSYGYSSGFHKVF	CALSELIEGAEGYDDKLVF	TRAV15D-2/DV6D-2	TRDJ1	1	C0(1)
762	TRGV4-CSYGGGSSGFHKVF-CALSELIGGIGTDKLVF-TRAV15D-2/DV6D-2	TRGV4	TRGJ1	CSYGGGSSGFHKVF	CALSELIGGIGTDKLVF	TRAV15D-2/DV6D-2	TRDJ1	1	C3(1)
1173	TRGV4-CSYGYSSGFHKVF-CALSELIGGIRATDKLVF-TRAV15D-2/DV6D-2	TRGV4	TRGJ1	CSYGYSSGFHKVF	CALSELIGGIRATDKLVF	TRAV15D-2/DV6D-2	TRDJ1	1	C8(1)
1326	TRGV7-CASWAYSSGFHKVF-CALMERDIGGIRAADKLVF-TRDV2-2	TRGV7	TRGJ1	CASWAYSSGFHKVF	CALMERDIGGIRAADKLVF	TRDV2-2	TRDJ1	1	C3(1)
110	TRGV1-CAVWISGTSWVKIF-CALSELIGGIRADKLVF-TRAV15D-2/DV6D-2	TRGV1	TRGJ4	CAVWISGTSWVKIF	CALSELIGGIRADKLVF	TRAV15D-2/DV6D-2	TRDJ1	1	C8(1)
426	TRGV2-CAVWVYSSGFHKVF-CALMERDIGGIRATDKLVF-TRDV2-2	TRGV2	TRGJ2	CAVWVYSSGFHKVF	CALMERDIGGIRATDKLVF	TRDV2-2	TRDJ1	1	C0(1)
536	TRGV2-CSLDSSGFHKVF-CALMERDIGGIRATDKLVF-TRDV2-2	TRGV2	TRGJ2	CSLDSSGFHKVF	CALMERDIGGIRATDKLVF	TRDV2-2	TRDJ1	1	C6(1)
697	TRGV4-CSYDSSGFHKVF-CALSELIGSEGYGVDKLVF-TRAV15D-2/DV6D-2	TRGV4	TRGJ1	CSYDSSGFHKVF	CALSELIGSEGYGVDKLVF	TRAV15D-2/DV6D-2	TRDJ1	1	C2(1)
1037	TRGV4-CSYGSGSGFHKVF-CALSELRRDTRPDKLVF-TRAV15D-2/DV6D-2	TRGV4	TRGJ1	CSYGSGSGFHKVF	CALSELRRDTRPDKLVF	TRAV15D-2/DV6D-2	TRDJ1	1	C1(1)
1330	TRGV7-CASWGYSSGFHKVF-CALMERDIGGIRSADKLVF-TRDV2-2	TRGV7	TRGJ1	CASWGYSSGFHKVF	CALMERDIGGIRSADKLVF	TRDV2-2	TRDJ1	1	C2(1)
1291	TRGV6-CACWVYSSGFHKVF-CALMERDIRVGGIRATDKLVF-TRDV2-2	TRGV6	TRGJ1	CACWVYSSGFHKVF	CALMERDIRVGGIRATDKLVF	TRDV2-2	TRDJ1	1	C4(1)
370	TRGV2-CAVWMTGYSSGFHKVF-CALMERDMAYNRRDTSDKLVF-TRDV2-2	TRGV2	TRGJ2	CAVWMTGYSSGFHKVF	CALMERDMAYNRRDTSDKLVF	TRDV2-2	TRDJ1	1	C0(1)
478	TRGV2-CSLDEGGYSSGFHKVF-CALMERDMAYRRDTDKLVF-TRDV2-2	TRGV2	TRGJ2	CSLDEGGYSSGFHKVF	CALMERDMAYRRDTDKLVF	TRDV2-2	TRDJ1	1	C7(1)
920	TRGV4-CSYGNSSGFHKVF-CALSERGDKLVF-TRAV15D-2/DV6D-2	TRGV4	TRGJ1	CSYGNSSGFHKVF	CALSERGDKLVF	TRAV15D-2/DV6D-2	TRDJ1	1	C1(1)
932	TRGV4-CSYGPKYSSGFHKVF-CALSVIGGIRATDKLVF-TRAV15D-2/DV6D-2	TRGV4	TRGJ1	CSYGPKYSSGFHKVF	CALSVIGGIRATDKLVF	TRAV15D-2/DV6D-2	TRDJ1	1	C12(1)
235	TRGV2-CAVWIEYSSGFHKVF-CALMERDRRDATDKLVF-TRDV2-2	TRGV2	TRGJ2	CAVWIEYSSGFHKVF	CALMERDRRDATDKLVF	TRDV2-2	TRDJ1	1	C3(1)
138	TRGV1-CAVWRGAGTSWVKIF-CALSELSSYRRDTDKLVF-TRAV15D-2/DV6D-2	TRGV1	TRGJ4	CAVWRGAGTSWVKIF	CALSELSSYRRDTDKLVF	TRAV15D-2/DV6D-2	TRDJ1	1	C10(1)
459	TRGV2-CSLAVYSSGFHKVF-CALMERDRRDTSSATDKLVF-TRDV2-2	TRGV2	TRGJ2	CSLAVYSSGFHKVF	CALMERDRRDTSSATDKLVF	TRDV2-2	TRDJ1	1	C0(1)
1174	TRGV4-CSYGYSSGFHKVF-CALWEGRGISEGYETDKLVF-TRAV15N-1	TRGV4	TRGJ1	CSYGYSSGFHKVF	CALWEGRGISEGYETDKLVF	TRAV15N-1	TRDJ1	1	C5(1)
1175	TRGV4-CSYGYSSGFHKVF-CALWEHIGGIRATDKLVF-TRAV15N-1	TRGV4	TRGJ1	CSYGYSSGFHKVF	CALWEHIGGIRATDKLVF	TRAV15N-1	TRDJ1	1	C8(1)
525	TRGV2-CSLDRDSSGFHKVF-CALMERDRRDTTTDKLVF-TRDV2-2	TRGV2	TRGJ2	CSLDRDSSGFHKVF	CALMERDRRDTTTDKLVF	TRDV2-2	TRDJ1	1	C2(1)
398	TRGV2-CAVWRYSSGFHKVF-CALMERDRRRDTVDKLVF-TRDV2-2	TRGV2	TRGJ2	CAVWRYSSGFHKVF	CALMERDRRRDTVDKLVF	TRDV2-2	TRDJ1	1	C7(1)
1081	TRGV4-CSYGSYSSGFHKVF-CALWELDGYGTDKLVF-TRAV15N-1	TRGV4	TRGJ1	CSYGSYSSGFHKVF	CALWELDGYGTDKLVF	TRAV15N-1	TRDJ1	1	C4(1)
921	TRGV4-CSYGNSSGFHKVF-CALWELGDPLADKLVF-TRAV15N-1	TRGV4	TRGJ1	CSYGNSSGFHKVF	CALWELGDPLADKLVF	TRAV15N-1	TRDJ1	1	C4(1)
352	TRGV2-CAVWMSGSSGFHKVF-CALMERDVGGIREADKLVF-TRDV2-2	TRGV2	TRGJ2	CAVWMSGSSGFHKVF	CALMERDVGGIREADKLVF	TRDV2-2	TRDJ1	1	C9(1)
1252	TRGV4-CSYGYIV-CALWELGDTTDKLVF-TRAV15N-1	TRGV4	TRGJ3	CSYGYIV	CALWELGDTTDKLVF	TRAV15N-1	TRDJ1	1	C8(1)
723	TRGV4-CSYGDSSGFHKVF-CALWELGGIRADKLVF-TRAV15N-1	TRGV4	TRGJ1	CSYGDSSGFHKVF	CALWELGGIRADKLVF	TRAV15N-1	TRDJ1	1	C1(1)
1126	TRGV4-CSYGYGSSGFHKVF-CALWELISEGYELGTDKLVF-TRAV15N-1	TRGV4	TRGJ1	CSYGYGSSGFHKVF	CALWELISEGYELGTDKLVF	TRAV15N-1	TRDJ1	1	C9(1)
135	TRGV1-CAVWPLSGTSWVKIF-CALSEPIGGIRAADKLVF-TRAV15D-2/DV6D-2	TRGV1	TRGJ4	CAVWPLSGTSWVKIF	CALSEPIGGIRAADKLVF	TRAV15D-2/DV6D-2	TRDJ1	1	C3(1)
251	TRGV2-CAVWIHSSGFHKVF-CALMEREDGGIRATDKLVF-TRDV2-2	TRGV2	TRGJ2	CAVWIHSSGFHKVF	CALMEREDGGIRATDKLVF	TRDV2-2	TRDJ1	1	C12(1)
307	TRGV2-CAVWMGSSGFHKVF-CALMEREDGGIRATDKLVF-TRDV2-2	TRGV2	TRGJ2	CAVWMGSSGFHKVF	CALMEREDGGIRATDKLVF	TRDV2-2	TRDJ1	1	C1(1)
1110	TRGV4-CSYGVYSSGFHKVF-CALWELSEGYATDKLVF-TRAV15N-1	TRGV4	TRGJ1	CSYGVYSSGFHKVF	CALWELSEGYATDKLVF	TRAV15N-1	TRDJ1	1	C0(1)
1271	TRGV6-CACWDHSSGFHKVF-CALMEREESEGPATDKLVF-TRDV2-2	TRGV6	TRGJ1	CACWDHSSGFHKVF	CALMEREESEGPATDKLVF	TRDV2-2	TRDJ1	1	C9(1)
209	TRGV2-CAVSRGSGFHKVF-CALMEREGDTRTDKLVF-TRDV2-2	TRGV2	TRGJ2	CAVSRGSGFHKVF	CALMEREGDTRTDKLVF	TRDV2-2	TRDJ1	1	C6(1)
1319	TRGV7-CASWAQYSSGFHKVF-CALMEREGGGGIRATDKLVF-TRDV2-2	TRGV7	TRGJ1	CASWAQYSSGFHKVF	CALMEREGGGGIRATDKLVF	TRDV2-2	TRDJ1	1	C11(1)
537	TRGV2-CSLDSSGFHKVF-CALMEREGGGIATDKLVF-TRDV2-2	TRGV2	TRGJ2	CSLDSSGFHKVF	CALMEREGGGIATDKLVF	TRDV2-2	TRDJ1	1	C0(1)
867	TRGV4-CSYGLYSSGFHKVF-CALWELVPEGYGLVF-TRAV15N-1	TRGV4	TRGJ1	CSYGLYSSGFHKVF	CALWELVPEGYGLVF	TRAV15N-1	TRDJ1	1	C2(1)
731	TRGV4-CSYGEGSSGFHKVF-CALWEPGYATDKLVF-TRAV15N-1	TRGV4	TRGJ1	CSYGEGSSGFHKVF	CALWEPGYATDKLVF	TRAV15N-1	TRDJ1	1	C4(1)
308	TRGV2-CAVWMGSSGFHKVF-CALMEREGGGIRATDKLVF-TRDV2-2	TRGV2	TRGJ2	CAVWMGSSGFHKVF	CALMEREGGGIRATDKLVF	TRDV2-2	TRDJ1	1	C0(1)
922	TRGV4-CSYGNSSGFHKVF-CALWEPHIGGIRATDKLVF-TRAV15N-1	TRGV4	TRGJ1	CSYGNSSGFHKVF	CALWEPHIGGIRATDKLVF	TRAV15N-1	TRDJ1	1	C1(1)
482	TRGV2-CSLDELGYSSGFHKVF-CALMEREGGIGGIRTDKLVF-TRDV2-2	TRGV2	TRGJ2	CSLDELGYSSGFHKVF	CALMEREGGIGGIRTDKLVF	TRDV2-2	TRDJ1	1	C1(1)
362	TRGV2-CAVWMSSSGFHKVF-CALMEREGGIRAKTDKLVF-TRDV2-2	TRGV2	TRGJ2	CAVWMSSSGFHKVF	CALMEREGGIRAKTDKLVF	TRDV2-2	TRDJ1	1	C2(1)
771	TRGV4-CSYGGVYSSGFHKVF-CALWEPIGGIRATDKLVF-TRAV15N-1	TRGV4	TRGJ1	CSYGGVYSSGFHKVF	CALWEPIGGIRATDKLVF	TRAV15N-1	TRDJ1	1	C1(1)
868	TRGV4-CSYGLYSSGFHKVF-CALWEPIWHISEGYEHPDKLVF-TRAV15N-1	TRGV4	TRGJ1	CSYGLYSSGFHKVF	CALWEPIWHISEGYEHPDKLVF	TRAV15N-1	TRDJ1	1	C7(1)
427	TRGV2-CAVWVYSSGFHKVF-CALMEREGIGGIRATDKLVF-TRDV2-2	TRGV2	TRGJ2	CAVWVYSSGFHKVF	CALMEREGIGGIRATDKLVF	TRDV2-2	TRDJ1	1	C2(1)
455	TRGV2-CPGERSSGFHKVF-CALMEREGIRATDKLVF-TRDV2-2	TRGV2	TRGJ2	CPGERSSGFHKVF	CALMEREGIRATDKLVF	TRDV2-2	TRDJ1	1	C0(1)
499	TRGV2-CSLDEYSSGFHKVF-CALMEREGIRATDKLVF-TRDV2-2	TRGV2	TRGJ2	CSLDEYSSGFHKVF	CALMEREGIRATDKLVF	TRDV2-2	TRDJ1	1	C2(1)
1240	TRGV4-CSYSSGFHKVF-CALWEPNIGGIHDKLVF-TRAV15N-1	TRGV4	TRGJ1	CSYSSGFHKVF	CALWEPNIGGIHDKLVF	TRAV15N-1	TRDJ1	1	C3(1)
923	TRGV4-CSYGNSSGFHKVF-CALWEPYIGGTDKLVF-TRAV15N-1	TRGV4	TRGJ1	CSYGNSSGFHKVF	CALWEPYIGGTDKLVF	TRAV15N-1	TRDJ1	1	C2(1)
924	TRGV4-CSYGNSSGFHKVF-CALWESLSEGYGPTDKLVF-TRAV15N-1	TRGV4	TRGJ1	CSYGNSSGFHKVF	CALWESLSEGYGPTDKLVF	TRAV15N-1	TRDJ1	1	C2(1)
698	TRGV4-CSYDSYSSGFHKVF-CALWYRRDTSTDKLVF-TRAV15N-1	TRGV4	TRGJ1	CSYDSYSSGFHKVF	CALWYRRDTSTDKLVF	TRAV15N-1	TRDJ1	1	C1(1)
812	TRGV4-CSYGKYSSGFHKVF-CSLGAIGGIRATDKLVF-TRAV15N-1	TRGV4	TRGJ1	CSYGKYSSGFHKVF	CSLGAIGGIRATDKLVF	TRAV15N-1	TRDJ1	1	C6(1)
1083	TRGV4-CSYGSYSSGFHKVF-CAMREGLSEGYELEATDKLVF-TRAV16N	TRGV4	TRGJ1	CSYGSYSSGFHKVF	CAMREGLSEGYELEATDKLVF	TRAV16N	TRDJ1	1	C0(1)
538	TRGV2-CSLDSSGFHKVF-CALMEREGYATDKLVF-TRDV2-2	TRGV2	TRGJ2	CSLDSSGFHKVF	CALMEREGYATDKLVF	TRDV2-2	TRDJ1	1	C0(1)
791	TRGV4-CSYGHSSGFHKVF-CAMREGRRDTDKLVF-TRAV16N	TRGV4	TRGJ1	CSYGHSSGFHKVF	CAMREGRRDTDKLVF	TRAV16N	TRDJ1	1	C2(1)
929	TRGV4-CSYGNSSGFHKVF-CILRGIRATDKLVF-TRAV21/DV12	TRGV4	TRGJ1	CSYGNSSGFHKVF	CILRGIRATDKLVF	TRAV21/DV12	TRDJ1	1	C2(1)
1127	TRGV4-CSYGYGSSGFHKVF-CILRTTDKLVF-TRAV21/DV12	TRGV4	TRGJ1	CSYGYGSSGFHKVF	CILRTTDKLVF	TRAV21/DV12	TRDJ1	1	C10(1)
1246	TRGV4-CSYSSGFHKVF-CILRVAEGYETDKLVF-TRAV21/DV12	TRGV4	TRGJ1	CSYSSGFHKVF	CILRVAEGYETDKLVF	TRAV21/DV12	TRDJ1	1	C0(1)
711	TRGV4-CSYGAYSSGFHKVF-CILRVVRAPDKLVF-TRAV21/DV12	TRGV4	TRGJ1	CSYGAYSSGFHKVF	CILRVVRAPDKLVF	TRAV21/DV12	TRDJ1	1	C2(1)
327	TRGV2-CAVWMRCTSSGFHKVF-CALMEREPPEGYEPTDKLVF-TRDV2-2	TRGV2	TRGJ2	CAVWMRCTSSGFHKVF	CALMEREPPEGYEPTDKLVF	TRDV2-2	TRDJ1	1	C1(1)
181	TRGV2-CSLEYSSGFHKVF-CALMERERAEGKADKLVF-TRDV2-2	TRGV2	TRGJ1	CSLEYSSGFHKVF	CALMERERAEGKADKLVF	TRDV2-2	TRDJ1	1	C3(1)
210	TRGV2-CAVSSSGFHKVF-CALMERERAEGYELGDKLVF-TRDV2-2	TRGV2	TRGJ2	CAVSSSGFHKVF	CALMERERAEGYELGDKLVF	TRDV2-2	TRDJ1	1	C6(1)
279	TRGV2-CAVWLYSSGFHKVF-CALMERERAGGIRATDKLVF-TRDV2-2	TRGV2	TRGJ2	CAVWLYSSGFHKVF	CALMERERAGGIRATDKLVF	TRDV2-2	TRDJ1	1	C3(1)
777	TRGV4-CSYGHSSGFHKVF-CAASTSIGGIRDKLVF-TRAV3-4	TRGV4	TRGJ1	CSYGHSSGFHKVF	CAASTSIGGIRDKLVF	TRAV3-4	TRDJ1	1	C1(1)
576	TRGV2-CSLDVLYSSGFHKVF-CALMERERRDTDKLVF-TRDV2-2	TRGV2	TRGJ2	CSLDVLYSSGFHKVF	CALMERERRDTDKLVF	TRDV2-2	TRDJ1	1	C0(1)
280	TRGV2-CAVWLYSSGFHKVF-CALMERETEGYELGDKLVF-TRDV2-2	TRGV2	TRGJ2	CAVWLYSSGFHKVF	CALMERETEGYELGDKLVF	TRDV2-2	TRDJ1	1	C0(1)
539	TRGV2-CSLDSSGFHKVF-CALMERETGGILTDKLVF-TRDV2-2	TRGV2	TRGJ2	CSLDSSGFHKVF	CALMERETGGILTDKLVF	TRDV2-2	TRDJ1	1	C1(1)
701	TRGV4-CSYESSGFHKVF-CAVEGIRATDKLVF-TRAV4-2	TRGV4	TRGJ1	CSYESSGFHKVF	CAVEGIRATDKLVF	TRAV4-2	TRDJ1	1	C0(1)
979	TRGV4-CSYGQYSSGFHKVF-CAASGWHIGGIRATDKLVF-TRAV5D-4	TRGV4	TRGJ1	CSYGQYSSGFHKVF	CAASGWHIGGIRATDKLVF	TRAV5D-4	TRDJ1	1	C9(1)
694	TRGV4-CSYASSGFHKVF-CALGAIWPLSEGYGKLVF-TRAV6D-7	TRGV4	TRGJ1	CSYASSGFHKVF	CALGAIWPLSEGYGKLVF	TRAV6D-7	TRDJ1	1	C0(1)
211	TRGV2-CAVWAAYSSGFHKVF-CALMERGCRRDTTDKLVF-TRDV2-2	TRGV2	TRGJ2	CAVWAAYSSGFHKVF	CALMERGCRRDTTDKLVF	TRDV2-2	TRDJ1	1	C10(1)
506	TRGV2-CSLDGGYSSGFHKVF-CALMERGDGGIRATDKLVF-TRDV2-2	TRGV2	TRGJ2	CSLDGGYSSGFHKVF	CALMERGDGGIRATDKLVF	TRDV2-2	TRDJ1	1	C1(1)
797	TRGV4-CSYGIKGGSGFHKVF-CALSDPISGGIRATDKLVF-TRAV6D-7	TRGV4	TRGJ1	CSYGIKGGSGFHKVF	CALSDPISGGIRATDKLVF	TRAV6D-7	TRDJ1	1	C5(1)
722	TRGV4-CSYGDSSGFHKVF-CALSDRRDTTDKLVF-TRAV6D-7	TRGV4	TRGJ1	CSYGDSSGFHKVF	CALSDRRDTTDKLVF	TRAV6D-7	TRDJ1	1	C2(1)
957	TRGV4-CSYGPYSSGFHKVF-CALSGYRRDITTDKLVF-TRAV6D-7	TRGV4	TRGJ1	CSYGPYSSGFHKVF	CALSGYRRDITTDKLVF	TRAV6D-7	TRDJ1	1	C1(1)
609	TRGV2-CSLGYSSGFHKVF-CALMERGDRRDTTDKLVF-TRDV2-2	TRGV2	TRGJ2	CSLGYSSGFHKVF	CALMERGDRRDTTDKLVF	TRDV2-2	TRDJ1	1	C0(1)
187	TRGV2-CAEYSSGFHKVF-CALMERGEDGGTDKLVF-TRDV2-2	TRGV2	TRGJ2	CAEYSSGFHKVF	CALMERGEDGGTDKLVF	TRDV2-2	TRDJ1	1	C2(1)
205	TRGV2-CAVLYSSGFHKVF-CALMERGEGYATDKLVF-TRDV2-2	TRGV2	TRGJ2	CAVLYSSGFHKVF	CALMERGEGYATDKLVF	TRDV2-2	TRDJ1	1	C2(1)
913	TRGV4-CSYGLYSSGFHKVF-CSECRRDTTATDKLVF-TRAV6D-7	TRGV4	TRGJ1	CSYGLYSSGFHKVF	CSECRRDTTATDKLVF	TRAV6D-7	TRDJ1	1	C2(1)
267	TRGV2-CAVWIYSSGFHKVF-CALMERGEGYELTDKLVF-TRDV2-2	TRGV2	TRGJ2	CAVWIYSSGFHKVF	CALMERGEGYELTDKLVF	TRDV2-2	TRDJ1	1	C3(1)
741	TRGV4-CSYGEYSSGFHKVF-CGGIYRRDTSADKLVF-TRDV1	TRGV4	TRGJ1	CSYGEYSSGFHKVF	CGGIYRRDTSADKLVF	TRDV1	TRDJ1	1	C3(1)
743	TRGV4-CSYGFGYSSGFHKVF-CGGKAGIRATDKLVF-TRDV1	TRGV4	TRGJ1	CSYGFGYSSGFHKVF	CGGKAGIRATDKLVF	TRDV1	TRDJ1	1	C1(1)
454	TRGV2-CKYSSGFHKVF-CALMERGEGYKLVF-TRDV2-2	TRGV2	TRGJ2	CKYSSGFHKVF	CALMERGEGYKLVF	TRDV2-2	TRDJ1	1	C0(1)
930	TRGV4-CSYGPGFHKVF-CGGKAGIRPDKLVF-TRDV1	TRGV4	TRGJ1	CSYGPGFHKVF	CGGKAGIRPDKLVF	TRDV1	TRDJ1	1	C0(1)
175	TRGV2-CAVCHSSGFHKVF-CALMERGGATDKLVF-TRDV2-2	TRGV2	TRGJ1	CAVCHSSGFHKVF	CALMERGGATDKLVF	TRDV2-2	TRDJ1	1	C0(1)
466	TRGV2-CSLDCSSGFHKVF-CALMERGGATDKLVF-TRDV2-2	TRGV2	TRGJ2	CSLDCSSGFHKVF	CALMERGGATDKLVF	TRDV2-2	TRDJ1	1	C0(1)
487	TRGV2-CSLDEPLYSSGFHKVF-CALMERGGDMASVWRRDTNKLVF-TRDV2-2	TRGV2	TRGJ2	CSLDEPLYSSGFHKVF	CALMERGGDMASVWRRDTNKLVF	TRDV2-2	TRDJ1	1	C3(1)
268	TRGV2-CAVWIYSSGFHKVF-CALMERGGDTTDKLVF-TRDV2-2	TRGV2	TRGJ2	CAVWIYSSGFHKVF	CALMERGGDTTDKLVF	TRDV2-2	TRDJ1	1	C3(1)
456	TRGV2-CRAYSSGFHKVF-CALMERGGDTTTDKLVF-TRDV2-2	TRGV2	TRGJ2	CRAYSSGFHKVF	CALMERGGDTTTDKLVF	TRDV2-2	TRDJ1	1	C3(1)
494	TRGV2-CSLDESSGFHKVF-CALMERGGGGIRAPDKLVF-TRDV2-2	TRGV2	TRGJ2	CSLDESSGFHKVF	CALMERGGGGIRAPDKLVF	TRDV2-2	TRDJ1	1	C4(1)
215	TRGV2-CAVWDSSGFHKVF-CALMERGGGGIRASTDKLVF-TRDV2-2	TRGV2	TRGJ2	CAVWDSSGFHKVF	CALMERGGGGIRASTDKLVF	TRDV2-2	TRDJ1	1	C5(1)
540	TRGV2-CSLDSSGFHKVF-CALMERGGGGIRATDKLVF-TRDV2-2	TRGV2	TRGJ2	CSLDSSGFHKVF	CALMERGGGGIRATDKLVF	TRDV2-2	TRDJ1	1	C0(1)
767	TRGV4-CSYGGSGFHKVF-CGGKARRDTTDKLVF-TRDV1	TRGV4	TRGJ1	CSYGGSGFHKVF	CGGKARRDTTDKLVF	TRDV1	TRDJ1	1	C0(1)
320	TRGV2-CAVWMKSSGFHKVF-CALMERGGGGIRGDKLVF-TRDV2-2	TRGV2	TRGJ2	CAVWMKSSGFHKVF	CALMERGGGGIRGDKLVF	TRDV2-2	TRDJ1	1	C0(1)
610	TRGV2-CSLGYSSGFHKVF-CALMERGGGIRADKLVF-TRDV2-2	TRGV2	TRGJ2	CSLGYSSGFHKVF	CALMERGGGIRADKLVF	TRDV2-2	TRDJ1	1	C2(1)
593	TRGV2-CSLEYSSGFHKVF-CALMERGGGIRATDKLVF-TRDV2-2	TRGV2	TRGJ2	CSLEYSSGFHKVF	CALMERGGGIRATDKLVF	TRDV2-2	TRDJ1	1	C2(1)
1100	TRGV4-CSYGSYSSGFHKVF-CGGKASEGYETTDKLVF-TRDV1	TRGV4	TRGJ1	CSYGSYSSGFHKVF	CGGKASEGYETTDKLVF	TRDV1	TRDJ1	1	C6(1)
1001	TRGV4-CSYGRGSGFHKVF-CGGKATDKLVF-TRDV1	TRGV4	TRGJ1	CSYGRGSGFHKVF	CGGKATDKLVF	TRDV1	TRDJ1	1	C1(1)
1245	TRGV4-CSYSSGFHKVF-CGGKGEGSEGYRQTRLWTRNPSDCGTK-TRDV1	TRGV4	TRGJ1	CSYSSGFHKVF	CGGKGEGSEGYRQTRLWTRNPSDCGTK	TRDV1	TRDJ1	1	C0(1)
1298	TRGV7-CASWAAYSSGFHKVF-CALMERGGGIRATDKLVF-TRDV2-2	TRGV7	TRGJ1	CASWAAYSSGFHKVF	CALMERGGGIRATDKLVF	TRDV2-2	TRDJ1	1	C2(1)
1007	TRGV4-CSYGRNSSGFHKVF-CGGKKEAEGYDKLVF-TRDV1	TRGV4	TRGJ1	CSYGRNSSGFHKVF	CGGKKEAEGYDKLVF	TRDV1	TRDJ1	1	C3(1)
912	TRGV4-CSYGLYSSGFHKVF-CGGKVSEGYELLVF-TRDV1	TRGV4	TRGJ1	CSYGLYSSGFHKVF	CGGKVSEGYELLVF	TRDV1	TRDJ1	1	C1(1)
623	TRGV2-CSLSSGFHKVF-CALMERGGGITADKLVF-TRDV2-2	TRGV2	TRGJ2	CSLSSGFHKVF	CALMERGGGITADKLVF	TRDV2-2	TRDJ1	1	C0(1)
803	TRGV4-CSYGKGSSGFHKVF-CGGLIGGIRATDKLVF-TRDV1	TRGV4	TRGJ1	CSYGKGSSGFHKVF	CGGLIGGIRATDKLVF	TRDV1	TRDJ1	1	C1(1)
811	TRGV4-CSYGKYSSGFHKVF-CGGYISEGYDTDKLVF-TRDV1	TRGV4	TRGJ1	CSYGKYSSGFHKVF	CGGYISEGYDTDKLVF	TRDV1	TRDJ1	1	C3(1)
674	TRGV4-CFSGFHKVF-CALGGAYDIGGIRATDKLVF-TRDV2-2	TRGV4	TRGJ1	CFSGFHKVF	CALGGAYDIGGIRATDKLVF	TRDV2-2	TRDJ1	1	C1(1)
944	TRGV4-CSYGPYSSGFHKVF-CALKNIGGFATDKLVF-TRDV2-2	TRGV4	TRGJ1	CSYGPYSSGFHKVF	CALKNIGGFATDKLVF	TRDV2-2	TRDJ1	1	C0(1)
625	TRGV2-CSLSYSSGFHKVF-CALMERGGIPDKLVF-TRDV2-2	TRGV2	TRGJ2	CSLSYSSGFHKVF	CALMERGGIPDKLVF	TRDV2-2	TRDJ1	1	C0(1)
816	TRGV4-CSYGLGFHKVF-CALLYRRDTDKLVF-TRDV2-2	TRGV4	TRGJ1	CSYGLGFHKVF	CALLYRRDTDKLVF	TRDV2-2	TRDJ1	1	C2(1)
830	TRGV4-CSYGLYSSGFHKVF-CALMAGGIRASDKLVF-TRDV2-2	TRGV4	TRGJ1	CSYGLYSSGFHKVF	CALMAGGIRASDKLVF	TRDV2-2	TRDJ1	1	C2(1)
1278	TRGV6-CACWDSSGFHKVF-CALMERGGIRADKLVF-TRDV2-2	TRGV6	TRGJ1	CACWDSSGFHKVF	CALMERGGIRADKLVF	TRDV2-2	TRDJ1	1	C7(1)
541	TRGV2-CSLDSSGFHKVF-CALMERGGIRAKLVF-TRDV2-2	TRGV2	TRGJ2	CSLDSSGFHKVF	CALMERGGIRAKLVF	TRDV2-2	TRDJ1	1	C0(1)
831	TRGV4-CSYGLYSSGFHKVF-CALMDIGGIRATDKLVF-TRDV2-2	TRGV4	TRGJ1	CSYGLYSSGFHKVF	CALMDIGGIRATDKLVF	TRDV2-2	TRDJ1	1	C2(1)
761	TRGV4-CSYGGGGYSSGFHKVF-CALMDISEGYDKLVF-TRDV2-2	TRGV4	TRGJ1	CSYGGGGYSSGFHKVF	CALMDISEGYDKLVF	TRDV2-2	TRDJ1	1	C2(1)
832	TRGV4-CSYGLYSSGFHKVF-CALMEGGGPATDKLVF-TRDV2-2	TRGV4	TRGJ1	CSYGLYSSGFHKVF	CALMEGGGPATDKLVF	TRDV2-2	TRDJ1	1	C0(1)
833	TRGV4-CSYGLYSSGFHKVF-CALMEGGLVIGGIRATDKLVF-TRDV2-2	TRGV4	TRGJ1	CSYGLYSSGFHKVF	CALMEGGLVIGGIRATDKLVF	TRDV2-2	TRDJ1	1	C0(1)
257	TRGV2-CAVWIRGSSGFHKVF-CALMERGGIRATDKLVF-TRDV2-2	TRGV2	TRGJ2	CAVWIRGSSGFHKVF	CALMERGGIRATDKLVF	TRDV2-2	TRDJ1	1	C1(1)
342	TRGV2-CAVWMRYSSGFHKVF-CALMERGGIRATDKLVF-TRDV2-2	TRGV2	TRGJ2	CAVWMRYSSGFHKVF	CALMERGGIRATDKLVF	TRDV2-2	TRDJ1	1	C0(1)
396	TRGV2-CAVWRSSGFHKVF-CALMERGGIRATDKLVF-TRDV2-2	TRGV2	TRGJ2	CAVWRSSGFHKVF	CALMERGGIRATDKLVF	TRDV2-2	TRDJ1	1	C0(1)
440	TRGV2-CAVWYSSGFHKVF-CALMERGGIRATDKLVF-TRDV2-2	TRGV2	TRGJ2	CAVWYSSGFHKVF	CALMERGGIRATDKLVF	TRDV2-2	TRDJ1	1	C1(1)
542	TRGV2-CSLDSSGFHKVF-CALMERGGIRATDKLVF-TRDV2-2	TRGV2	TRGJ2	CSLDSSGFHKVF	CALMERGGIRATDKLVF	TRDV2-2	TRDJ1	1	C6(1)
611	TRGV2-CSLGYSSGFHKVF-CALMERGGIRATDKLVF-TRDV2-2	TRGV2	TRGJ2	CSLGYSSGFHKVF	CALMERGGIRATDKLVF	TRDV2-2	TRDJ1	1	C6(1)
1009	TRGV4-CSYGRSGFHKVF-CALMEGHIGGIRATDKLVF-TRDV2-2	TRGV4	TRGJ1	CSYGRSGFHKVF	CALMEGHIGGIRATDKLVF	TRDV2-2	TRDJ1	1	C2(1)
935	TRGV4-CSYGPPGSGFHKVF-CALMEGSEGLATDKLVF-TRDV2-2	TRGV4	TRGJ1	CSYGPPGSGFHKVF	CALMEGSEGLATDKLVF	TRDV2-2	TRDJ1	1	C0(1)
1058	TRGV4-CSYGSYSSGFHKVF-CALMEGYYTDKLVF-TRDV2-2	TRGV4	TRGJ1	CSYGSYSSGFHKVF	CALMEGYYTDKLVF	TRDV2-2	TRDJ1	1	C2(1)
1255	TRGV5-CACWDRGSGFHKVF-CALMERGGIRATDKLVF-TRDV2-2	TRGV5	TRGJ1	CACWDRGSGFHKVF	CALMERGGIRATDKLVF	TRDV2-2	TRDJ1	1	C8(1)
1275	TRGV6-CACWDLYSSGFHKVF-CALMERGGIRATDKLVF-TRDV2-2	TRGV6	TRGJ1	CACWDLYSSGFHKVF	CALMERGGIRATDKLVF	TRDV2-2	TRDJ1	1	C6(1)
490	TRGV2-CSLDERSSGFHKVF-CALMERGGIRDDKLVF-TRDV2-2	TRGV2	TRGJ2	CSLDERSSGFHKVF	CALMERGGIRDDKLVF	TRDV2-2	TRDJ1	1	C2(1)
221	TRGV2-CAVWEYSSGFHKVF-CALMERGGIRDKLVF-TRDV2-2	TRGV2	TRGJ2	CAVWEYSSGFHKVF	CALMERGGIRDKLVF	TRDV2-2	TRDJ1	1	C3(1)
1059	TRGV4-CSYGSYSSGFHKVF-CALMEHRRDKGTDKLVF-TRDV2-2	TRGV4	TRGJ1	CSYGSYSSGFHKVF	CALMEHRRDKGTDKLVF	TRDV2-2	TRDJ1	1	C3(1)
1004	TRGV4-CSYGRGYSSGFHKVF-CALMEHRRDTGTDKLVF-TRDV2-2	TRGV4	TRGJ1	CSYGRGYSSGFHKVF	CALMEHRRDTGTDKLVF	TRDV2-2	TRDJ1	1	C3(1)
936	TRGV4-CSYGPPYSSGFHKVF-CALMEHRRDTSDKLVF-TRDV2-2	TRGV4	TRGJ1	CSYGPPYSSGFHKVF	CALMEHRRDTSDKLVF	TRDV2-2	TRDJ1	1	C2(1)
981	TRGV4-CSYGQYSSGFHKVF-CALMEHRRDTSSYPTDKLVF-TRDV2-2	TRGV4	TRGJ1	CSYGQYSSGFHKVF	CALMEHRRDTSSYPTDKLVF	TRDV2-2	TRDJ1	1	C1(1)
834	TRGV4-CSYGLYSSGFHKVF-CALMEHRRDTTDKLVF-TRDV2-2	TRGV4	TRGJ1	CSYGLYSSGFHKVF	CALMEHRRDTTDKLVF	TRDV2-2	TRDJ1	1	C12(1)
818	TRGV4-CSYGLGSSGFHKVF-CALMEIGGIRATDKLVF-TRDV2-2	TRGV4	TRGJ1	CSYGLGSSGFHKVF	CALMEIGGIRATDKLVF	TRDV2-2	TRDJ1	1	C1(1)
977	TRGV4-CSYGQRSSGFHKVF-CALMEIGGTDKLVF-TRDV2-2	TRGV4	TRGJ1	CSYGQRSSGFHKVF	CALMEIGGTDKLVF	TRDV2-2	TRDJ1	1	C2(1)
513	TRGV2-CSLDGYSSGFHKVF-CALMERGGISEGYEPDKLVF-TRDV2-2	TRGV2	TRGJ2	CSLDGYSSGFHKVF	CALMERGGISEGYEPDKLVF	TRDV2-2	TRDJ1	1	C2(1)
225	TRGV2-CAVWGYSSGFHKVF-CALMERGGISEGYETDKLVF-TRDV2-2	TRGV2	TRGJ2	CAVWGYSSGFHKVF	CALMERGGISEGYETDKLVF	TRDV2-2	TRDJ1	1	C0(1)
1141	TRGV4-CSYGYSSGFHKVF-CALMELAYRRDTDKLVF-TRDV2-2	TRGV4	TRGJ1	CSYGYSSGFHKVF	CALMELAYRRDTDKLVF	TRDV2-2	TRDJ1	1	C8(1)
633	TRGV2-CSLVYSSGFHKVF-CALMERGGIYRRDTTDKLVF-TRDV2-2	TRGV2	TRGJ2	CSLVYSSGFHKVF	CALMERGGIYRRDTTDKLVF	TRDV2-2	TRDJ1	1	C1(1)
1321	TRGV7-CASWASSGFHKVF-CALMERGGPSTDKLVF-TRDV2-2	TRGV7	TRGJ1	CASWASSGFHKVF	CALMERGGPSTDKLVF	TRDV2-2	TRDJ1	1	C1(1)
982	TRGV4-CSYGQYSSGFHKVF-CALMELDIGGIRADKLVF-TRDV2-2	TRGV4	TRGJ1	CSYGQYSSGFHKVF	CALMELDIGGIRADKLVF	TRDV2-2	TRDJ1	1	C2(1)
835	TRGV4-CSYGLYSSGFHKVF-CALMELGGIRADKLVF-TRDV2-2	TRGV4	TRGJ1	CSYGLYSSGFHKVF	CALMELGGIRADKLVF	TRDV2-2	TRDJ1	1	C9(1)
1060	TRGV4-CSYGSYSSGFHKVF-CALMELGGIRAKLVF-TRDV2-2	TRGV4	TRGJ1	CSYGSYSSGFHKVF	CALMELGGIRAKLVF	TRDV2-2	TRDJ1	1	C0(1)
666	TRGV3-CAVWMWSSGFHKVF-CALMERGGRRDTSYTDKLVF-TRDV2-2	TRGV3	TRGJ1	CAVWMWSSGFHKVF	CALMERGGRRDTSYTDKLVF	TRDV2-2	TRDJ1	1	C15(1)
285	TRGV2-CAVWMDGSSGFHKVF-CALMERGGTIGGIRATDKLVF-TRDV2-2	TRGV2	TRGJ2	CAVWMDGSSGFHKVF	CALMERGGTIGGIRATDKLVF	TRDV2-2	TRDJ1	1	C10(1)
588	TRGV2-CSLESYSSGFHKVF-CALMERGGVMGHIYGGIRATDKLVF-TRDV2-2	TRGV2	TRGJ2	CSLESYSSGFHKVF	CALMERGGVMGHIYGGIRATDKLVF	TRDV2-2	TRDJ1	1	C1(1)
1142	TRGV4-CSYGYSSGFHKVF-CALMELGGIRATDKLVF-TRDV2-2	TRGV4	TRGJ1	CSYGYSSGFHKVF	CALMELGGIRATDKLVF	TRDV2-2	TRDJ1	1	C8(1)
203	TRGV2-CAVLEYSSGFHKVF-CALMERGGYETDKLVF-TRDV2-2	TRGV2	TRGJ2	CAVLEYSSGFHKVF	CALMERGGYETDKLVF	TRDV2-2	TRDJ1	1	C0(1)
1143	TRGV4-CSYGYSSGFHKVF-CALMELGGTTDKLVF-TRDV2-2	TRGV4	TRGJ1	CSYGYSSGFHKVF	CALMELGGTTDKLVF	TRDV2-2	TRDJ1	1	C8(1)
224	TRGV2-CAVWGPYSSGFHKVF-CALMERGGYRRDTSSTDKLVF-TRDV2-2	TRGV2	TRGJ2	CAVWGPYSSGFHKVF	CALMERGGYRRDTSSTDKLVF	TRDV2-2	TRDJ1	1	C0(1)
939	TRGV4-CSYGPSSGFHKVF-CALMELHIGGIRATDKLVF-TRDV2-2	TRGV4	TRGJ1	CSYGPSSGFHKVF	CALMELHIGGIRATDKLVF	TRDV2-2	TRDJ1	1	C4(1)
717	TRGV4-CSYGDSSGFHKVF-CALMELPDIGGIRATDKLVF-TRDV2-2	TRGV4	TRGJ1	CSYGDSSGFHKVF	CALMELPDIGGIRATDKLVF	TRDV2-2	TRDJ1	1	C0(1)
938	TRGV4-CSYGPRLHKVF-CALMELRRDTTDKLVF-TRDV2-2	TRGV4	TRGJ1	CSYGPRLHKVF	CALMELRRDTTDKLVF	TRDV2-2	TRDJ1	1	C4(1)
1144	TRGV4-CSYGYSSGFHKVF-CALMELSEGYATDKLVF-TRDV2-2	TRGV4	TRGJ1	CSYGYSSGFHKVF	CALMELSEGYATDKLVF	TRDV2-2	TRDJ1	1	C8(1)
822	TRGV4-CSYGLNSSGFHKVF-CALMELSEGYELTDKLVF-TRDV2-2	TRGV4	TRGJ1	CSYGLNSSGFHKVF	CALMELSEGYELTDKLVF	TRDV2-2	TRDJ1	1	C1(1)
330	TRGV2-CAVWMRGSGFHKVF-CALMERGIRADKLVF-TRDV2-2	TRGV2	TRGJ2	CAVWMRGSGFHKVF	CALMERGIRADKLVF	TRDV2-2	TRDJ1	1	C0(1)
836	TRGV4-CSYGLYSSGFHKVF-CALMEMAYRRDNTDKLVF-TRDV2-2	TRGV4	TRGJ1	CSYGLYSSGFHKVF	CALMEMAYRRDNTDKLVF	TRDV2-2	TRDJ1	1	C3(1)
837	TRGV4-CSYGLYSSGFHKVF-CALMENGGIRATDKLVF-TRDV2-2	TRGV4	TRGJ1	CSYGLYSSGFHKVF	CALMENGGIRATDKLVF	TRDV2-2	TRDJ1	1	C6(1)
945	TRGV4-CSYGPYSSGFHKVF-CALMENIGGIQTDKLVF-TRDV2-2	TRGV4	TRGJ1	CSYGPYSSGFHKVF	CALMENIGGIQTDKLVF	TRDV2-2	TRDJ1	1	C1(1)
745	TRGV4-CSYGFHSSGFHKVF-CALMENIGGIRATDKLVF-TRDV2-2	TRGV4	TRGJ1	CSYGFHSSGFHKVF	CALMENIGGIRATDKLVF	TRDV2-2	TRDJ1	1	C5(1)
226	TRGV2-CAVWGYSSGFHKVF-CALMERGIRATDKLVF-TRDV2-2	TRGV2	TRGJ2	CAVWGYSSGFHKVF	CALMERGIRATDKLVF	TRDV2-2	TRDJ1	1	C3(1)
1145	TRGV4-CSYGYSSGFHKVF-CALMENRRDTSSDKLVF-TRDV2-2	TRGV4	TRGJ1	CSYGYSSGFHKVF	CALMENRRDTSSDKLVF	TRDV2-2	TRDJ1	1	C0(1)
1128	TRGV4-CSYGYKGGSGFHKVF-CALMEPDIGGIRATDKLVF-TRDV2-2	TRGV4	TRGJ1	CSYGYKGGSGFHKVF	CALMEPDIGGIRATDKLVF	TRDV2-2	TRDJ1	1	C1(1)
1011	TRGV4-CSYGRYSSGFHKVF-CALMEPESEGYDKLVF-TRDV2-2	TRGV4	TRGJ1	CSYGRYSSGFHKVF	CALMEPESEGYDKLVF	TRDV2-2	TRDJ1	1	C0(1)
838	TRGV4-CSYGLYSSGFHKVF-CALMEPISEGFATDKLVF-TRDV2-2	TRGV4	TRGJ1	CSYGLYSSGFHKVF	CALMEPISEGFATDKLVF	TRDV2-2	TRDJ1	1	C1(1)
798	TRGV4-CSYGIYSSGFHKVF-CALMEPISEGYETDKLVF-TRDV2-2	TRGV4	TRGJ1	CSYGIYSSGFHKVF	CALMEPISEGYETDKLVF	TRDV2-2	TRDJ1	1	C1(1)
634	TRGV2-CSLVYSSGFHKVF-CALMERGIRTTDKLVF-TRDV2-2	TRGV2	TRGJ2	CSLVYSSGFHKVF	CALMERGIRTTDKLVF	TRDV2-2	TRDJ1	1	C0(1)
1061	TRGV4-CSYGSYSSGFHKVF-CALMEPYRRDTDKLVF-TRDV2-2	TRGV4	TRGJ1	CSYGSYSSGFHKVF	CALMEPYRRDTDKLVF	TRDV2-2	TRDJ1	1	C1(1)
839	TRGV4-CSYGLYSSGFHKVF-CALMEPYRRDTTDKLVF-TRDV2-2	TRGV4	TRGJ1	CSYGLYSSGFHKVF	CALMEPYRRDTTDKLVF	TRDV2-2	TRDJ1	1	C4(1)
1062	TRGV4-CSYGSYSSGFHKVF-CALMEQGYEATDKLVF-TRDV2-2	TRGV4	TRGJ1	CSYGSYSSGFHKVF	CALMEQGYEATDKLVF	TRDV2-2	TRDJ1	1	C9(1)
648	TRGV2-CSLYSSGFHKVF-CALMERGISEGYVPATDKLVF-TRDV2-2	TRGV2	TRGJ2	CSLYSSGFHKVF	CALMERGISEGYVPATDKLVF	TRDV2-2	TRDJ1	1	C0(1)
735	TRGV4-CSYGEYSSGFHKVF-CALMERAAEGYATDKLVF-TRDV2-2	TRGV4	TRGJ1	CSYGEYSSGFHKVF	CALMERAAEGYATDKLVF	TRDV2-2	TRDJ1	1	C1(1)
186	TRGV2-CAEGSGFHKVF-CALMERGPEGSATDKLVF-TRDV2-2	TRGV2	TRGJ2	CAEGSGFHKVF	CALMERGPEGSATDKLVF	TRDV2-2	TRDJ1	1	C3(1)
216	TRGV2-CAVWDSSGFHKVF-CALMERGPEGYESWDTRQMFF-TRDV2-2	TRGV2	TRGJ2	CAVWDSSGFHKVF	CALMERGPEGYESWDTRQMFF	TRDV2-2	TRDJ2	1	C3(1)
543	TRGV2-CSLDSSGFHKVF-CALMERGQRGIRTDKLVF-TRDV2-2	TRGV2	TRGJ2	CSLDSSGFHKVF	CALMERGQRGIRTDKLVF	TRDV2-2	TRDJ1	1	C2(1)
702	TRGV4-CSYEYSSGFHKVF-CALMERAAEGYETDKLVF-TRDV2-2	TRGV4	TRGJ1	CSYEYSSGFHKVF	CALMERAAEGYETDKLVF	TRDV2-2	TRDJ1	1	C1(1)
840	TRGV4-CSYGLYSSGFHKVF-CALMERAATDKLVF-TRDV2-2	TRGV4	TRGJ1	CSYGLYSSGFHKVF	CALMERAATDKLVF	TRDV2-2	TRDJ1	1	C1(1)
1054	TRGV4-CSYGSSSGFHKVF-CALMERAAYRRDTTDKLVF-TRDV2-2	TRGV4	TRGJ1	CSYGSSSGFHKVF	CALMERAAYRRDTTDKLVF	TRDV2-2	TRDJ1	1	C2(1)
1063	TRGV4-CSYGSYSSGFHKVF-CALMERADKLVF-TRDV2-2	TRGV4	TRGJ1	CSYGSYSSGFHKVF	CALMERADKLVF	TRDV2-2	TRDJ1	1	C0(1)
841	TRGV4-CSYGLYSSGFHKVF-CALMERAEDTTDKLVF-TRDV2-2	TRGV4	TRGJ1	CSYGLYSSGFHKVF	CALMERAEDTTDKLVF	TRDV2-2	TRDJ1	1	C0(1)
842	TRGV4-CSYGLYSSGFHKVF-CALMERAEGGTDKLVF-TRDV2-2	TRGV4	TRGJ1	CSYGLYSSGFHKVF	CALMERAEGGTDKLVF	TRDV2-2	TRDJ1	1	C2(1)
212	TRGV2-CAVWAYSSGFHKVF-CALMERGRRAEGYELDDKLVF-TRDV2-2	TRGV2	TRGJ2	CAVWAYSSGFHKVF	CALMERGRRAEGYELDDKLVF	TRDV2-2	TRDJ1	1	C2(1)
386	TRGV2-CAVWPNSSGFHKVF-CALMERGRRATDKLVF-TRDV2-2	TRGV2	TRGJ2	CAVWPNSSGFHKVF	CALMERGRRATDKLVF	TRDV2-2	TRDJ1	1	C1(1)
1123	TRGV4-CSYGYGSSGFHKVF-CALMERAEGTDKLVF-TRDV2-2	TRGV4	TRGJ1	CSYGYGSSGFHKVF	CALMERAEGTDKLVF	TRDV2-2	TRDJ1	1	C3(1)
776	TRGV4-CSYGHGDSSGFHKVF-CALMERAEGYAATDKLVF-TRDV2-2	TRGV4	TRGJ1	CSYGHGDSSGFHKVF	CALMERAEGYAATDKLVF	TRDV2-2	TRDJ1	1	C2(1)
718	TRGV4-CSYGDSSGFHKVF-CALMERAEGYELPDKLVF-TRDV2-2	TRGV4	TRGJ1	CSYGDSSGFHKVF	CALMERAEGYELPDKLVF	TRDV2-2	TRDJ1	1	C2(1)
198	TRGV2-CAVCQYSSGFHKVF-CALMERGRRDTDKLVF-TRDV2-2	TRGV2	TRGJ2	CAVCQYSSGFHKVF	CALMERGRRDTDKLVF	TRDV2-2	TRDJ1	1	C0(1)
1012	TRGV4-CSYGRYSSGFHKVF-CALMERAEGYELVDKLVF-TRDV2-2	TRGV4	TRGJ1	CSYGRYSSGFHKVF	CALMERAEGYELVDKLVF	TRDV2-2	TRDJ1	1	C2(1)
843	TRGV4-CSYGLYSSGFHKVF-CALMERAGDIGGIRAATDKLVF-TRDV2-2	TRGV4	TRGJ1	CSYGLYSSGFHKVF	CALMERAGDIGGIRAATDKLVF	TRDV2-2	TRDJ1	1	C1(1)
1064	TRGV4-CSYGSYSSGFHKVF-CALMERAGGATDKLVF-TRDV2-2	TRGV4	TRGJ1	CSYGSYSSGFHKVF	CALMERAGGATDKLVF	TRDV2-2	TRDJ1	1	C9(1)
1309	TRGV7-CASWAGRSSGFHKVF-CALMERGRRDTPKAKLVF-TRDV2-2	TRGV7	TRGJ1	CASWAGRSSGFHKVF	CALMERGRRDTPKAKLVF	TRDV2-2	TRDJ1	1	C7(1)
1065	TRGV4-CSYGSYSSGFHKVF-CALMERAGGGIRADKLVF-TRDV2-2	TRGV4	TRGJ1	CSYGSYSSGFHKVF	CALMERAGGGIRADKLVF	TRDV2-2	TRDJ1	1	C7(1)
1146	TRGV4-CSYGYSSGFHKVF-CALMERAGGILATDKLVF-TRDV2-2	TRGV4	TRGJ1	CSYGYSSGFHKVF	CALMERAGGILATDKLVF	TRDV2-2	TRDJ1	1	C9(1)
914	TRGV4-CSYGNSSGFHKVF-CALMERAGGIRARNDKLVF-TRDV2-2	TRGV4	TRGJ1	CSYGNSSGFHKVF	CALMERAGGIRARNDKLVF	TRDV2-2	TRDJ1	1	C1(1)
931	TRGV4-CSYGPGSSGFHKVF-CALMERAGGIRATDKLVF-TRDV2-2	TRGV4	TRGJ1	CSYGPGSSGFHKVF	CALMERAGGIRATDKLVF	TRDV2-2	TRDJ1	1	C1(1)
1013	TRGV4-CSYGRYSSGFHKVF-CALMERAGGIRATDKLVF-TRDV2-2	TRGV4	TRGJ1	CSYGRYSSGFHKVF	CALMERAGGIRATDKLVF	TRDV2-2	TRDJ1	1	C1(1)
497	TRGV2-CSLDESYSSGFHKVF-CALMERGRRDTTDKLVF-TRDV2-2	TRGV2	TRGJ2	CSLDESYSSGFHKVF	CALMERGRRDTTDKLVF	TRDV2-2	TRDJ1	1	C0(1)
523	TRGV2-CSLDRDHSSGFHKVF-CALMERGRRDTTDKLVF-TRDV2-2	TRGV2	TRGJ2	CSLDRDHSSGFHKVF	CALMERGRRDTTDKLVF	TRDV2-2	TRDJ1	1	C5(1)
1147	TRGV4-CSYGYSSGFHKVF-CALMERAGRRDTSTDKLVF-TRDV2-2	TRGV4	TRGJ1	CSYGYSSGFHKVF	CALMERAGRRDTSTDKLVF	TRDV2-2	TRDJ1	1	C1(1)
946	TRGV4-CSYGPYSSGFHKVF-CALMERAGYRRDTLATDKLVF-TRDV2-2	TRGV4	TRGJ1	CSYGPYSSGFHKVF	CALMERAGYRRDTLATDKLVF	TRDV2-2	TRDJ1	1	C1(1)
779	TRGV4-CSYGHSSGFHKVF-CALMERAHRRDTRGDKLVF-TRDV2-2	TRGV4	TRGJ1	CSYGHSSGFHKVF	CALMERAHRRDTRGDKLVF	TRDV2-2	TRDJ1	1	C0(1)
915	TRGV4-CSYGNSSGFHKVF-CALMERANDGGPSTDKLVF-TRDV2-2	TRGV4	TRGJ1	CSYGNSSGFHKVF	CALMERANDGGPSTDKLVF	TRDV2-2	TRDJ1	1	C3(1)
1148	TRGV4-CSYGYSSGFHKVF-CALMERAPYIGGIRATDKLVF-TRDV2-2	TRGV4	TRGJ1	CSYGYSSGFHKVF	CALMERAPYIGGIRATDKLVF	TRDV2-2	TRDJ1	1	C2(1)
1149	TRGV4-CSYGYSSGFHKVF-CALMERARDATDKLVF-TRDV2-2	TRGV4	TRGJ1	CSYGYSSGFHKVF	CALMERARDATDKLVF	TRDV2-2	TRDJ1	1	C3(1)
371	TRGV2-CAVWMTLYSSGFHKVF-CALMERGTATDKLVF-TRDV2-2	TRGV2	TRGJ2	CAVWMTLYSSGFHKVF	CALMERGTATDKLVF	TRDV2-2	TRDJ1	1	C2(1)
606	TRGV2-CSLGRYSSGFHKVF-CALMERGTEGYDSDKLVF-TRDV2-2	TRGV2	TRGJ2	CSLGRYSSGFHKVF	CALMERGTEGYDSDKLVF	TRDV2-2	TRDJ1	1	C0(1)
844	TRGV4-CSYGLYSSGFHKVF-CALMERARDTITDKLVF-TRDV2-2	TRGV4	TRGJ1	CSYGLYSSGFHKVF	CALMERARDTITDKLVF	TRDV2-2	TRDJ1	1	C5(1)
1014	TRGV4-CSYGRYSSGFHKVF-CALMERARDTSSDKLVF-TRDV2-2	TRGV4	TRGJ1	CSYGRYSSGFHKVF	CALMERARDTSSDKLVF	TRDV2-2	TRDJ1	1	C1(1)
399	TRGV2-CAVWRYSSGFHKVF-CALMERGVGGATDKLVF-TRDV2-2	TRGV2	TRGJ2	CAVWRYSSGFHKVF	CALMERGVGGATDKLVF	TRDV2-2	TRDJ1	1	C0(1)
471	TRGV2-CSLDDSSGFHKVF-CALMERGVGGIRATDKLVF-TRDV2-2	TRGV2	TRGJ2	CSLDDSSGFHKVF	CALMERGVGGIRATDKLVF	TRDV2-2	TRDJ1	1	C6(1)
1038	TRGV4-CSYGSGSSGFHKVF-CALMERARGGGIRSTDKLVF-TRDV2-2	TRGV4	TRGJ1	CSYGSGSSGFHKVF	CALMERARGGGIRSTDKLVF	TRDV2-2	TRDJ1	1	C3(1)
510	TRGV2-CSLDGSSSGFHKVF-CALMERGVWQISEGYELTDKLVF-TRDV2-2	TRGV2	TRGJ2	CSLDGSSSGFHKVF	CALMERGVWQISEGYELTDKLVF	TRDV2-2	TRDJ1	1	C5(1)
1015	TRGV4-CSYGRYSSGFHKVF-CALMERARRDTRTTDKLVF-TRDV2-2	TRGV4	TRGJ1	CSYGRYSSGFHKVF	CALMERARRDTRTTDKLVF	TRDV2-2	TRDJ1	1	C1(1)
1150	TRGV4-CSYGYSSGFHKVF-CALMERARRDTSSTDKLVF-TRDV2-2	TRGV4	TRGJ1	CSYGYSSGFHKVF	CALMERARRDTSSTDKLVF	TRDV2-2	TRDJ1	1	C0(1)
751	TRGV4-CSYGFYSSGFHKVF-CALMERATEGYETDKLVF-TRDV2-2	TRGV4	TRGJ1	CSYGFYSSGFHKVF	CALMERATEGYETDKLVF	TRDV2-2	TRDJ1	1	C1(1)
845	TRGV4-CSYGLYSSGFHKVF-CALMERATEGYETDKLVF-TRDV2-2	TRGV4	TRGJ1	CSYGLYSSGFHKVF	CALMERATEGYETDKLVF	TRDV2-2	TRDJ1	1	C2(1)
696	TRGV4-CSYDSSGFHKVF-CALMERAVDKLVF-TRDV2-2	TRGV4	TRGJ1	CSYDSSGFHKVF	CALMERAVDKLVF	TRDV2-2	TRDJ1	1	C2(1)
1238	TRGV4-CSYSSGFHKVF-CALMERAYIGGIRDKLVF-TRDV2-2	TRGV4	TRGJ1	CSYSSGFHKVF	CALMERAYIGGIRDKLVF	TRDV2-2	TRDJ1	1	C6(1)
514	TRGV2-CSLDGYSSGFHKVF-CALMERIGGIRAPDKLVF-TRDV2-2	TRGV2	TRGJ2	CSLDGYSSGFHKVF	CALMERIGGIRAPDKLVF	TRDV2-2	TRDJ1	1	C2(1)
286	TRGV2-CAVWMDSSGFHKVF-CALMERIGGIRATDKLVF-TRDV2-2	TRGV2	TRGJ2	CAVWMDSSGFHKVF	CALMERIGGIRATDKLVF	TRDV2-2	TRDJ1	1	C1(1)
544	TRGV2-CSLDSSGFHKVF-CALMERIGGIRATDKLVF-TRDV2-2	TRGV2	TRGJ2	CSLDSSGFHKVF	CALMERIGGIRATDKLVF	TRDV2-2	TRDJ1	1	C6(1)
846	TRGV4-CSYGLYSSGFHKVF-CALMERAYRREATDKLVF-TRDV2-2	TRGV4	TRGJ1	CSYGLYSSGFHKVF	CALMERAYRREATDKLVF	TRDV2-2	TRDJ1	1	C2(1)
1044	TRGV4-CSYGSNSSGFHKVF-CALMERDDGGIRPTDKLVF-TRDV2-2	TRGV4	TRGJ1	CSYGSNSSGFHKVF	CALMERDDGGIRPTDKLVF	TRDV2-2	TRDJ1	1	C3(1)
1151	TRGV4-CSYGYSSGFHKVF-CALMERDGAYIGGIRATDKLVF-TRDV2-2	TRGV4	TRGJ1	CSYGYSSGFHKVF	CALMERDGAYIGGIRATDKLVF	TRDV2-2	TRDJ1	1	C5(1)
1317	TRGV7-CASWAIYSSGFHKVF-CALMERIGGIRATDKLVF-TRDV2-2	TRGV7	TRGJ1	CASWAIYSSGFHKVF	CALMERIGGIRATDKLVF	TRDV2-2	TRDJ1	1	C3(1)
752	TRGV4-CSYGFYSSGFHKVF-CALMERDGGIRATDKLVF-TRDV2-2	TRGV4	TRGJ1	CSYGFYSSGFHKVF	CALMERDGGIRATDKLVF	TRDV2-2	TRDJ1	1	C7(1)
258	TRGV2-CAVWIRSSGFHKVF-CALMERIGGIRSTDKLVF-TRDV2-2	TRGV2	TRGJ2	CAVWIRSSGFHKVF	CALMERIGGIRSTDKLVF	TRDV2-2	TRDJ1	1	C0(1)
239	TRGV2-CAVWIGSSGFHKVF-CALMERIGGIRTDKLVF-TRDV2-2	TRGV2	TRGJ2	CAVWIGSSGFHKVF	CALMERIGGIRTDKLVF	TRDV2-2	TRDJ1	1	C4(1)
584	TRGV2-CSLEGSSGFHKVF-CALMERIGGITDKLVF-TRDV2-2	TRGV2	TRGJ2	CSLEGSSGFHKVF	CALMERIGGITDKLVF	TRDV2-2	TRDJ1	1	C0(1)
1296	TRGV7-CASRESSGFHKVF-CALMERISEGYGATDKLVF-TRDV2-2	TRGV7	TRGJ1	CASRESSGFHKVF	CALMERISEGYGATDKLVF	TRDV2-2	TRDJ1	1	C0(1)
545	TRGV2-CSLDSSGFHKVF-CALMERIWHMGGIRATDKLVF-TRDV2-2	TRGV2	TRGJ2	CSLDSSGFHKVF	CALMERIWHMGGIRATDKLVF	TRDV2-2	TRDJ1	1	C4(1)
1152	TRGV4-CSYGYSSGFHKVF-CALMERDGGIRATDKLVF-TRDV2-2	TRGV4	TRGJ1	CSYGYSSGFHKVF	CALMERDGGIRATDKLVF	TRDV2-2	TRDJ1	1	C0(1)
1103	TRGV4-CSYGTYSSGFHKVF-CALMERDGGPATDKLVF-TRDV2-2	TRGV4	TRGJ1	CSYGTYSSGFHKVF	CALMERDGGPATDKLVF	TRDV2-2	TRDJ1	1	C0(1)
1109	TRGV4-CSYGVYSSGFHKVF-CALMERDIGGIHATDKLVF-TRDV2-2	TRGV4	TRGJ1	CSYGVYSSGFHKVF	CALMERDIGGIHATDKLVF	TRDV2-2	TRDJ1	1	C12(1)
441	TRGV2-CAVWYSSGFHKVF-CALMERMASHFGDTDKLVF-TRDV2-2	TRGV2	TRGJ2	CAVWYSSGFHKVF	CALMERMASHFGDTDKLVF	TRDV2-2	TRDJ1	1	C9(1)
937	TRGV4-CSYGPRGSSGFHKVF-CALMERDIGGIPTDKLVF-TRDV2-2	TRGV4	TRGJ1	CSYGPRGSSGFHKVF	CALMERDIGGIPTDKLVF	TRDV2-2	TRDJ1	1	C2(1)
372	TRGV2-CAVWMTPLSSGFHKVF-CALMERNIGGIPDKLVF-TRDV2-2	TRGV2	TRGJ2	CAVWMTPLSSGFHKVF	CALMERNIGGIPDKLVF	TRDV2-2	TRDJ1	1	C2(1)
947	TRGV4-CSYGPYSSGFHKVF-CALMERDIGGIRATDKLVF-TRDV2-2	TRGV4	TRGJ1	CSYGPYSSGFHKVF	CALMERDIGGIRATDKLVF	TRDV2-2	TRDJ1	1	C1(1)
983	TRGV4-CSYGQYSSGFHKVF-CALMERDIGGIRATDKLVF-TRDV2-2	TRGV4	TRGJ1	CSYGQYSSGFHKVF	CALMERDIGGIRATDKLVF	TRDV2-2	TRDJ1	1	C0(1)
273	TRGV2-CAVWKGSGFHKVF-CALMERNMAYRRDTDKLVF-TRDV2-2	TRGV2	TRGJ2	CAVWKGSGFHKVF	CALMERNMAYRRDTDKLVF	TRDV2-2	TRDJ1	1	C2(1)
508	TRGV2-CSLDGSSGFHKVF-CALMERNRRDTDKLVF-TRDV2-2	TRGV2	TRGJ2	CSLDGSSGFHKVF	CALMERNRRDTDKLVF	TRDV2-2	TRDJ1	1	C0(1)
1292	TRGV6-CACWVYSSGFHKVF-CALMERPEGYEATDKLVF-TRDV2-2	TRGV6	TRGJ1	CACWVYSSGFHKVF	CALMERPEGYEATDKLVF	TRDV2-2	TRDJ1	1	C9(1)
1016	TRGV4-CSYGRYSSGFHKVF-CALMERDRDTTDKLVF-TRDV2-2	TRGV4	TRGJ1	CSYGRYSSGFHKVF	CALMERDRDTTDKLVF	TRDV2-2	TRDJ1	1	C0(1)
847	TRGV4-CSYGLYSSGFHKVF-CALMERDRRATDKLVF-TRDV2-2	TRGV4	TRGJ1	CSYGLYSSGFHKVF	CALMERDRRATDKLVF	TRDV2-2	TRDJ1	1	C3(1)
363	TRGV2-CAVWMSSSGFHKVF-CALMERPISEGYETDKLVF-TRDV2-2	TRGV2	TRGJ2	CAVWMSSSGFHKVF	CALMERPISEGYETDKLVF	TRDV2-2	TRDJ1	1	C7(1)
546	TRGV2-CSLDSSGFHKVF-CALMERPNATDKLVF-TRDV2-2	TRGV2	TRGJ2	CSLDSSGFHKVF	CALMERPNATDKLVF	TRDV2-2	TRDJ1	1	C1(1)
780	TRGV4-CSYGHSSGFHKVF-CALMERDRRDTSSDKLVF-TRDV2-2	TRGV4	TRGJ1	CSYGHSSGFHKVF	CALMERDRRDTSSDKLVF	TRDV2-2	TRDJ1	1	C1(1)
1017	TRGV4-CSYGRYSSGFHKVF-CALMERDRRDTSTDKLVF-TRDV2-2	TRGV4	TRGJ1	CSYGRYSSGFHKVF	CALMERDRRDTSTDKLVF	TRDV2-2	TRDJ1	1	C0(1)
669	TRGV3-CAVWYIV-CALMERRDTATDKLVF-TRDV2-2	TRGV3	TRGJ3	CAVWYIV	CALMERRDTATDKLVF	TRDV2-2	TRDJ1	1	C1(1)
1153	TRGV4-CSYGYSSGFHKVF-CALMERDTSYRQTRLWTRNPSDCGTK-TRDV2-2	TRGV4	TRGJ1	CSYGYSSGFHKVF	CALMERDTSYRQTRLWTRNPSDCGTK	TRDV2-2	TRDJ1	1	C0(1)
1122	TRGV4-CSYGYGSGFHKVF-CALMERDTTDKLVF-TRDV2-2	TRGV4	TRGJ1	CSYGYGSGFHKVF	CALMERDTTDKLVF	TRDV2-2	TRDJ1	1	C9(1)
227	TRGV2-CAVWGYSSGFHKVF-CALMERRDTDKLVF-TRDV2-2	TRGV2	TRGJ2	CAVWGYSSGFHKVF	CALMERRDTDKLVF	TRDV2-2	TRDJ1	1	C1(1)
574	TRGV2-CSLDSSSGFHKVF-CALMERRDTDKLVF-TRDV2-2	TRGV2	TRGJ2	CSLDSSSGFHKVF	CALMERRDTDKLVF	TRDV2-2	TRDJ1	1	C3(1)
369	TRGV2-CAVWMTGSGFHKVF-CALMERRDTSGDKLVF-TRDV2-2	TRGV2	TRGJ2	CAVWMTGSGFHKVF	CALMERRDTSGDKLVF	TRDV2-2	TRDJ1	1	C0(1)
157	TRGV1-CAVWSSASWVKIF-CALWDMAYRRATDKLVF-TRAV15N-1	TRGV1	TRGJ4	CAVWSSASWVKIF	CALWDMAYRRATDKLVF	TRAV15N-1	TRDJ1	1	C10(1)
316	TRGV2-CAVWMIYSSGFHKVF-CALMERRDTSTDKLVF-TRDV2-2	TRGV2	TRGJ2	CAVWMIYSSGFHKVF	CALMERRDTSTDKLVF	TRDV2-2	TRDJ1	1	C0(1)
1066	TRGV4-CSYGSYSSGFHKVF-CALMEREAEGYADKLVF-TRDV2-2	TRGV4	TRGJ1	CSYGSYSSGFHKVF	CALMEREAEGYADKLVF	TRDV2-2	TRDJ1	1	C3(1)
1041	TRGV4-CSYGSLYSSGFHKVF-CALMEREAEGYATDKLVF-TRDV2-2	TRGV4	TRGJ1	CSYGSLYSSGFHKVF	CALMEREAEGYATDKLVF	TRDV2-2	TRDJ1	1	C2(1)
281	TRGV2-CAVWLYSSGFHKVF-CALMERRGIRATDKLVF-TRDV2-2	TRGV2	TRGJ2	CAVWLYSSGFHKVF	CALMERRGIRATDKLVF	TRDV2-2	TRDJ1	1	C1(1)
1154	TRGV4-CSYGYSSGFHKVF-CALMEREAEGYEGTDKLVF-TRDV2-2	TRGV4	TRGJ1	CSYGYSSGFHKVF	CALMEREAEGYEGTDKLVF	TRDV2-2	TRDJ1	1	C0(1)
1045	TRGV4-CSYGSNSSGFHKVF-CALMEREEGYATDKLVF-TRDV2-2	TRGV4	TRGJ1	CSYGSNSSGFHKVF	CALMEREEGYATDKLVF	TRDV2-2	TRDJ1	1	C4(1)
159	TRGV1-CAVWTGTSWVKIF-CALWEFIGGIRATDKLVF-TRAV15N-1	TRGV1	TRGJ4	CAVWTGTSWVKIF	CALWEFIGGIRATDKLVF	TRAV15N-1	TRDJ1	1	C13(1)
649	TRGV2-CSLYSSGFHKVF-CALMERRPEGYELSDKLVF-TRDV2-2	TRGV2	TRGJ2	CSLYSSGFHKVF	CALMERRPEGYELSDKLVF	TRDV2-2	TRDJ1	1	C2(1)
753	TRGV4-CSYGFYSSGFHKVF-CALMEREGGGIPDKLVF-TRDV2-2	TRGV4	TRGJ1	CSYGFYSSGFHKVF	CALMEREGGGIPDKLVF	TRDV2-2	TRDJ1	1	C0(1)
848	TRGV4-CSYGLYSSGFHKVF-CALMEREGGGIRADKLVF-TRDV2-2	TRGV4	TRGJ1	CSYGLYSSGFHKVF	CALMEREGGGIRADKLVF	TRDV2-2	TRDJ1	1	C0(1)
849	TRGV4-CSYGLYSSGFHKVF-CALMEREGGGIRATDKLVF-TRDV2-2	TRGV4	TRGJ1	CSYGLYSSGFHKVF	CALMEREGGGIRATDKLVF	TRDV2-2	TRDJ1	1	C6(1)
400	TRGV2-CAVWRYSSGFHKVF-CALMERRRDTSGTDKLVF-TRDV2-2	TRGV2	TRGJ2	CAVWRYSSGFHKVF	CALMERRRDTSGTDKLVF	TRDV2-2	TRDJ1	1	C1(1)
675	TRGV4-CLLEKFFPDVIRVYWKEKNGNTILDSQEGDTLKTKGTY-CALMEREGGIRATDKLVF-TRDV2-2	TRGV4	TRGJ1	CLLEKFFPDVIRVYWKEKNGNTILDSQEGDTLKTKGTY	CALMEREGGIRATDKLVF	TRDV2-2	TRDJ1	1	C0(1)
177	TRGV2-CAVWMGDSSGFHKVF-CALMERRRDTTDKLVF-TRDV2-2	TRGV2	TRGJ1	CAVWMGDSSGFHKVF	CALMERRRDTTDKLVF	TRDV2-2	TRDJ1	1	C0(1)
612	TRGV2-CSLGYSSGFHKVF-CALMERRRDTTDKLVF-TRDV2-2	TRGV2	TRGJ2	CSLGYSSGFHKVF	CALMERRRDTTDKLVF	TRDV2-2	TRDJ1	1	C12(1)
1067	TRGV4-CSYGSYSSGFHKVF-CALMEREGHIGGILATDKLVF-TRDV2-2	TRGV4	TRGJ1	CSYGSYSSGFHKVF	CALMEREGHIGGILATDKLVF	TRDV2-2	TRDJ1	1	C2(1)
324	TRGV2-CAVWMNSSGFHKVF-CALMERRSEGATDKLVF-TRDV2-2	TRGV2	TRGJ2	CAVWMNSSGFHKVF	CALMERRSEGATDKLVF	TRDV2-2	TRDJ1	1	C3(1)
594	TRGV2-CSLEYSSGFHKVF-CALMERSEGYATDKLVF-TRDV2-2	TRGV2	TRGJ2	CSLEYSSGFHKVF	CALMERSEGYATDKLVF	TRDV2-2	TRDJ1	1	C3(1)
948	TRGV4-CSYGPYSSGFHKVF-CALMEREGIWPQEGYEATDKLVF-TRDV2-2	TRGV4	TRGJ1	CSYGPYSSGFHKVF	CALMEREGIWPQEGYEATDKLVF	TRDV2-2	TRDJ1	1	C3(1)
70	TRGV1-CAVWGSGTSWVKIF-CALWEHIGGIRATDKLVF-TRAV15N-1	TRGV1	TRGJ4	CAVWGSGTSWVKIF	CALWEHIGGIRATDKLVF	TRAV15N-1	TRDJ1	1	C8(1)
613	TRGV2-CSLGYSSGFHKVF-CALMERSEGYELGDKLVF-TRDV2-2	TRGV2	TRGJ2	CSLGYSSGFHKVF	CALMERSEGYELGDKLVF	TRDV2-2	TRDJ1	1	C11(1)
635	TRGV2-CSLVYSSGFHKVF-CALMERSEGYELRATDKLVF-TRDV2-2	TRGV2	TRGJ2	CSLVYSSGFHKVF	CALMERSEGYELRATDKLVF	TRDV2-2	TRDJ1	1	C1(1)
754	TRGV4-CSYGFYSSGFHKVF-CALMEREGPTDKLVF-TRDV2-2	TRGV4	TRGJ1	CSYGFYSSGFHKVF	CALMEREGPTDKLVF	TRDV2-2	TRDJ1	1	C0(1)
1331	TRGV7-CASWGYSSGFHKVF-CALMERTEGYGATDKLVF-TRDV2-2	TRGV7	TRGJ1	CASWGYSSGFHKVF	CALMERTEGYGATDKLVF	TRDV2-2	TRDJ1	1	C15(1)
1049	TRGV4-CSYGSRYSSGFHKVF-CALMEREGRRDTDKLVF-TRDV2-2	TRGV4	TRGJ1	CSYGSRYSSGFHKVF	CALMEREGRRDTDKLVF	TRDV2-2	TRDJ1	1	C7(1)
1068	TRGV4-CSYGSYSSGFHKVF-CALMEREGRRDTGADKLVF-TRDV2-2	TRGV4	TRGJ1	CSYGSYSSGFHKVF	CALMEREGRRDTGADKLVF	TRDV2-2	TRDJ1	1	C1(1)
820	TRGV4-CSYGLHSSGFHKVF-CALMEREGRRDTTDKLVF-TRDV2-2	TRGV4	TRGJ1	CSYGLHSSGFHKVF	CALMEREGRRDTTDKLVF	TRDV2-2	TRDJ1	1	C3(1)
119	TRGV1-CAVWITGTSWVKIF-CALWEHIGGIRATDKLVF-TRAV15N-1	TRGV1	TRGJ4	CAVWITGTSWVKIF	CALWEHIGGIRATDKLVF	TRAV15N-1	TRDJ1	1	C8(1)
428	TRGV2-CAVWVYSSGFHKVF-CALMERVGGIRAPDKLVF-TRDV2-2	TRGV2	TRGJ2	CAVWVYSSGFHKVF	CALMERVGGIRAPDKLVF	TRDV2-2	TRDJ1	1	C0(1)
1155	TRGV4-CSYGYSSGFHKVF-CALMEREGSATDKLVF-TRDV2-2	TRGV4	TRGJ1	CSYGYSSGFHKVF	CALMEREGSATDKLVF	TRDV2-2	TRDJ1	1	C0(1)
123	TRGV1-CAVWMGGTSWVKIF-CALWEHIGGIRATDKLVF-TRAV15N-1	TRGV1	TRGJ4	CAVWMGGTSWVKIF	CALWEHIGGIRATDKLVF	TRAV15N-1	TRDJ1	1	C8(1)
770	TRGV4-CSYGGSSSGFHKVF-CALMEREGYATDKLVF-TRDV2-2	TRGV4	TRGJ1	CSYGGSSSGFHKVF	CALMEREGYATDKLVF	TRDV2-2	TRDJ1	1	C2(1)
518	TRGV2-CSLDIRSSGFHKVF-CALMERVGGIRDKLVF-TRDV2-2	TRGV2	TRGJ2	CSLDIRSSGFHKVF	CALMERVGGIRDKLVF	TRDV2-2	TRDJ1	1	C2(1)
1124	TRGV4-CSYGYGSSGFHKVF-CALMEREGYEKTDKLVF-TRDV2-2	TRGV4	TRGJ1	CSYGYGSSGFHKVF	CALMEREGYEKTDKLVF	TRDV2-2	TRDJ1	1	C2(1)
1313	TRGV7-CASWAGSYSSGFHKVF-CALMERVGGTPTDKLVF-TRDV2-2	TRGV7	TRGJ1	CASWAGSYSSGFHKVF	CALMERVGGTPTDKLVF	TRDV2-2	TRDJ1	1	C5(1)
1069	TRGV4-CSYGSYSSGFHKVF-CALMEREHIGGIRAGDKLVF-TRDV2-2	TRGV4	TRGJ1	CSYGSYSSGFHKVF	CALMEREHIGGIRAGDKLVF	TRDV2-2	TRDJ1	1	C9(1)
636	TRGV2-CSLVYSSGFHKVF-CALMERVSEGSDKLVF-TRDV2-2	TRGV2	TRGJ2	CSLVYSSGFHKVF	CALMERVSEGSDKLVF	TRDV2-2	TRDJ1	1	C0(1)
998	TRGV4-CSYGREGSSGFHKVF-CALMEREKGTTDKLVF-TRDV2-2	TRGV4	TRGJ1	CSYGREGSSGFHKVF	CALMEREKGTTDKLVF	TRDV2-2	TRDJ1	1	C1(1)
495	TRGV2-CSLDESSGFHKVF-CALMERVVGGIRATDKLVF-TRDV2-2	TRGV2	TRGJ2	CSLDESSGFHKVF	CALMERVVGGIRATDKLVF	TRDV2-2	TRDJ1	1	C9(1)
128	TRGV1-CAVWMGTSWVKIF-CALWEHIGGIRATDKLVF-TRAV15N-1	TRGV1	TRGJ4	CAVWMGTSWVKIF	CALWEHIGGIRATDKLVF	TRAV15N-1	TRDJ1	1	C8(1)
547	TRGV2-CSLDSSGFHKVF-CALMERWPQIGGLTDKLVF-TRDV2-2	TRGV2	TRGJ2	CSLDSSGFHKVF	CALMERWPQIGGLTDKLVF	TRDV2-2	TRDJ1	1	C15(1)
472	TRGV2-CSLDDSSGFHKVF-CALMERYGIRRDTDKLVF-TRDV2-2	TRGV2	TRGJ2	CSLDDSSGFHKVF	CALMERYGIRRDTDKLVF	TRDV2-2	TRDJ1	1	C7(1)
162	TRGV1-CAVWVSGTSWVKIF-CALWEHIGGIRATDKLVF-TRAV15N-1	TRGV1	TRGJ4	CAVWVSGTSWVKIF	CALWEHIGGIRATDKLVF	TRAV15N-1	TRDJ1	1	C8(1)
410	TRGV2-CAVWSYSSGFHKVF-CALMERYGLHIGGIRAATDKLVF-TRDV2-2	TRGV2	TRGJ2	CAVWSYSSGFHKVF	CALMERYGLHIGGIRAATDKLVF	TRDV2-2	TRDJ1	1	C3(1)
64	TRGV1-CAVWAGTSWVKIF-CALWEHMAYIGGIRADKLVF-TRAV15N-1	TRGV1	TRGJ4	CAVWAGTSWVKIF	CALWEHMAYIGGIRADKLVF	TRAV15N-1	TRDJ1	1	C8(1)
773	TRGV4-CSYGGYSSGFHKVF-CALMERENGGIRATDKLVF-TRDV2-2	TRGV4	TRGJ1	CSYGGYSSGFHKVF	CALMERENGGIRATDKLVF	TRDV2-2	TRDJ1	1	C0(1)
473	TRGV2-CSLDDSSGFHKVF-CALMERYRRDTDKLVF-TRDV2-2	TRGV2	TRGJ2	CSLDDSSGFHKVF	CALMERYRRDTDKLVF	TRDV2-2	TRDJ1	1	C7(1)
1156	TRGV4-CSYGYSSGFHKVF-CALMERERDTTDKLVF-TRDV2-2	TRGV4	TRGJ1	CSYGYSSGFHKVF	CALMERERDTTDKLVF	TRDV2-2	TRDJ1	1	C2(1)
605	TRGV2-CSLGPYSSGFHKVF-CALMESDRRDTSSDKLVF-TRDV2-2	TRGV2	TRGJ2	CSLGPYSSGFHKVF	CALMESDRRDTSSDKLVF	TRDV2-2	TRDJ1	1	C0(1)
661	TRGV2-CTRYSSGFHKVF-CALMESEGATDKLVF-TRDV2-2	TRGV2	TRGJ2	CTRYSSGFHKVF	CALMESEGATDKLVF	TRDV2-2	TRDJ1	1	C1(1)
736	TRGV4-CSYGEYSSGFHKVF-CALMEREVGGIRGDKLVF-TRDV2-2	TRGV4	TRGJ1	CSYGEYSSGFHKVF	CALMEREVGGIRGDKLVF	TRDV2-2	TRDJ1	1	C1(1)
1299	TRGV7-CASWADSSGFHKVF-CALMESYIGGIRATDKLVF-TRDV2-2	TRGV7	TRGJ1	CASWADSSGFHKVF	CALMESYIGGIRATDKLVF	TRDV2-2	TRDJ1	1	C2(1)
411	TRGV2-CAVWSYSSGFHKVF-CALMETAPSGGIRAADKLVF-TRDV2-2	TRGV2	TRGJ2	CAVWSYSSGFHKVF	CALMETAPSGGIRAADKLVF	TRDV2-2	TRDJ1	1	C1(1)
143	TRGV1-CAVWRSGTSWVKIF-CALWEHRRDRTDKLVF-TRAV15N-1	TRGV1	TRGJ4	CAVWRSGTSWVKIF	CALWEHRRDRTDKLVF	TRAV15N-1	TRDJ1	1	C8(1)
687	TRGV4-CSRYSSGFHKVF-CALMERGAYIRRDTSFTDKLVF-TRDV2-2	TRGV4	TRGJ1	CSRYSSGFHKVF	CALMERGAYIRRDTSFTDKLVF	TRDV2-2	TRDJ1	1	C3(1)
479	TRGV2-CSLDEGSGFHKVF-CALMEVYRRDTDKLVF-TRDV2-2	TRGV2	TRGJ2	CSLDEGSGFHKVF	CALMEVYRRDTDKLVF	TRDV2-2	TRDJ1	1	C2(1)
637	TRGV2-CSLVYSSGFHKVF-CALMEWHRRDTDKLVF-TRDV2-2	TRGV2	TRGJ2	CSLVYSSGFHKVF	CALMEWHRRDTDKLVF	TRDV2-2	TRDJ1	1	C5(1)
1308	TRGV7-CASWAGRGSSGFHKVF-CALMEWRDATDKLVF-TRDV2-2	TRGV7	TRGJ1	CASWAGRGSSGFHKVF	CALMEWRDATDKLVF	TRDV2-2	TRDJ1	1	C2(1)
360	TRGV2-CAVWMSSGSGFHKVF-CALMEYRRATDKLVF-TRDV2-2	TRGV2	TRGJ2	CAVWMSSGSGFHKVF	CALMEYRRATDKLVF	TRDV2-2	TRDJ1	1	C5(1)
335	TRGV2-CAVWMRSSGFHKVF-CALMEYRRDTTDKLVF-TRDV2-2	TRGV2	TRGJ2	CAVWMRSSGFHKVF	CALMEYRRDTTDKLVF	TRDV2-2	TRDJ1	1	C2(1)
1070	TRGV4-CSYGSYSSGFHKVF-CALMERGAYKGIRATDKLVF-TRDV2-2	TRGV4	TRGJ1	CSYGSYSSGFHKVF	CALMERGAYKGIRATDKLVF	TRDV2-2	TRDJ1	1	C0(1)
228	TRGV2-CAVWGYSSGFHKVF-CALMGHGRDTDKLVF-TRDV2-2	TRGV2	TRGJ2	CAVWGYSSGFHKVF	CALMGHGRDTDKLVF	TRDV2-2	TRDJ1	1	C10(1)
1117	TRGV4-CSYGWYSSGFHKVF-CALMERGDGGIRATDKLVF-TRDV2-2	TRGV4	TRGJ1	CSYGWYSSGFHKVF	CALMERGDGGIRATDKLVF	TRDV2-2	TRDJ1	1	C9(1)
1046	TRGV4-CSYGSPSSGFHKVF-CALMERGDIGGRATDKLVF-TRDV2-2	TRGV4	TRGJ1	CSYGSPSSGFHKVF	CALMERGDIGGRATDKLVF	TRDV2-2	TRDJ1	1	C9(1)
548	TRGV2-CSLDSSGFHKVF-CALMGYRRDKLVF-TRDV2-2	TRGV2	TRGJ2	CSLDSSGFHKVF	CALMGYRRDKLVF	TRDV2-2	TRDJ1	1	C6(1)
1033	TRGV4-CSYGSGFHKVF-CALMERGDKLVF-TRDV2-2	TRGV4	TRGJ1	CSYGSGFHKVF	CALMERGDKLVF	TRDV2-2	TRDJ1	1	C1(1)
949	TRGV4-CSYGPYSSGFHKVF-CALMERGEGYDKLVF-TRDV2-2	TRGV4	TRGJ1	CSYGPYSSGFHKVF	CALMERGEGYDKLVF	TRDV2-2	TRDJ1	1	C0(1)
1157	TRGV4-CSYGYSSGFHKVF-CALMERGEGYGATDKLVF-TRDV2-2	TRGV4	TRGJ1	CSYGYSSGFHKVF	CALMERGEGYGATDKLVF	TRDV2-2	TRDJ1	1	C1(1)
595	TRGV2-CSLEYSSGFHKVF-CALMVIGGIRATDKLVF-TRDV2-2	TRGV2	TRGJ2	CSLEYSSGFHKVF	CALMVIGGIRATDKLVF	TRDV2-2	TRDJ1	1	C3(1)
334	TRGV2-CAVWMRGYSSGFHKVF-CALMVIWHIGGPATDKLVF-TRDV2-2	TRGV2	TRGJ2	CAVWMRGYSSGFHKVF	CALMVIWHIGGPATDKLVF	TRDV2-2	TRDJ1	1	C9(1)
111	TRGV1-CAVWISGTSWVKIF-CALWEIGGIRADKLVF-TRAV15N-1	TRGV1	TRGJ4	CAVWISGTSWVKIF	CALWEIGGIRADKLVF	TRAV15N-1	TRDJ1	1	C8(1)
240	TRGV2-CAVWIGSSGFHKVF-CALSDGDTITDKLVF-TRAV6D-7	TRGV2	TRGJ2	CAVWIGSSGFHKVF	CALSDGDTITDKLVF	TRAV6D-7	TRDJ1	1	C0(1)
78	TRGV1-CAVWIGGTSWVKIF-CALWELAEGYATDKLVF-TRAV15N-1	TRGV1	TRGJ4	CAVWIGGTSWVKIF	CALWELAEGYATDKLVF	TRAV15N-1	TRDJ1	1	C13(1)
241	TRGV2-CAVWIGSSGFHKVF-CALSDHGGGIRAADKLVF-TRAV12N-3	TRGV2	TRGJ2	CAVWIGSSGFHKVF	CALSDHGGGIRAADKLVF	TRAV12N-3	TRDJ1	1	C5(1)
73	TRGV1-CAVWIAGTSWVKIF-CALWELAGGIRATDKLVF-TRAV15N-1	TRGV1	TRGJ4	CAVWIAGTSWVKIF	CALWELAGGIRATDKLVF	TRAV15N-1	TRDJ1	1	C8(1)
1158	TRGV4-CSYGYSSGFHKVF-CALMERGEGYGLSATDKLVF-TRDV2-2	TRGV4	TRGJ1	CSYGYSSGFHKVF	CALMERGEGYGLSATDKLVF	TRDV2-2	TRDJ1	1	C2(1)
79	TRGV1-CAVWIGGTSWVKIF-CALWELAGGIRATDKLVF-TRAV15N-1	TRGV1	TRGJ4	CAVWIGGTSWVKIF	CALWELAGGIRATDKLVF	TRAV15N-1	TRDJ1	1	C10(1)
850	TRGV4-CSYGLYSSGFHKVF-CALMERGGAEGYEIATDKLVF-TRDV2-2	TRGV4	TRGJ1	CSYGLYSSGFHKVF	CALMERGGAEGYEIATDKLVF	TRDV2-2	TRDJ1	1	C2(1)
1274	TRGV6-CACWDKYSSGFHKVF-CALSDRRDTTDKLVF-TRAV6D-7	TRGV6	TRGJ1	CACWDKYSSGFHKVF	CALSDRRDTTDKLVF	TRAV6D-7	TRDJ1	1	C6(1)
82	TRGV1-CAVWIGTSWVKIF-CALWELAGGIRATDKLVF-TRAV15N-1	TRGV1	TRGJ4	CAVWIGTSWVKIF	CALWELAGGIRATDKLVF	TRAV15N-1	TRDJ1	1	C8(1)
152	TRGV1-CAVWSGTSWVKIF-CALWELAGGIRATDKLVF-TRAV15N-1	TRGV1	TRGJ4	CAVWSGTSWVKIF	CALWELAGGIRATDKLVF	TRAV15N-1	TRDJ1	1	C8(1)
144	TRGV1-CAVWRSGTSWVKIF-CALWELAGGIRVDKLVF-TRAV15N-1	TRGV1	TRGJ4	CAVWRSGTSWVKIF	CALWELAGGIRVDKLVF	TRAV15N-1	TRDJ1	1	C8(1)
596	TRGV2-CSLEYSSGFHKVF-CALSEGRRDTSDKLVF-TRAV6D-7	TRGV2	TRGJ2	CSLEYSSGFHKVF	CALSEGRRDTSDKLVF	TRAV6D-7	TRDJ1	1	C0(1)
88	TRGV1-CAVWIKEGTSWVKIF-CALWELAYGHRRDATDKLVF-TRAV15N-1	TRGV1	TRGJ4	CAVWIKEGTSWVKIF	CALWELAYGHRRDATDKLVF	TRAV15N-1	TRDJ1	1	C3(1)
92	TRGV1-CAVWIKGTSWVKIF-CALWELDGFEGLATDKLVF-TRAV15N-1	TRGV1	TRGJ4	CAVWIKGTSWVKIF	CALWELDGFEGLATDKLVF	TRAV15N-1	TRDJ1	1	C10(1)
71	TRGV1-CAVWGSGTSWVKIF-CALWELDGGIRATDKLVF-TRAV15N-1	TRGV1	TRGJ4	CAVWGSGTSWVKIF	CALWELDGGIRATDKLVF	TRAV15N-1	TRDJ1	1	C13(1)
83	TRGV1-CAVWIGTSWVKIF-CALWELDGGIRATDKLVF-TRAV15N-1	TRGV1	TRGJ4	CAVWIGTSWVKIF	CALWELDGGIRATDKLVF	TRAV15N-1	TRDJ1	1	C8(1)
67	TRGV1-CAVWGLSGTSWVKIF-CALWELDRTVATDKLVF-TRAV15N-1	TRGV1	TRGJ4	CAVWGLSGTSWVKIF	CALWELDRTVATDKLVF	TRAV15N-1	TRDJ1	1	C15(1)
84	TRGV1-CAVWIGTSWVKIF-CALWELGDATDKLVF-TRAV15N-1	TRGV1	TRGJ4	CAVWIGTSWVKIF	CALWELGDATDKLVF	TRAV15N-1	TRDJ1	1	C8(1)
153	TRGV1-CAVWSGTSWVKIF-CALWELGGTTDKLVF-TRAV15N-1	TRGV1	TRGJ4	CAVWSGTSWVKIF	CALWELGGTTDKLVF	TRAV15N-1	TRDJ1	1	C8(1)
87	TRGV1-CAVWIIGTSWVKIF-CALWELGIRATDKLVF-TRAV15N-1	TRGV1	TRGJ4	CAVWIIGTSWVKIF	CALWELGIRATDKLVF	TRAV15N-1	TRDJ1	1	C8(1)
85	TRGV1-CAVWIGTSWVKIF-CALWELGYATDKLVF-TRAV15N-1	TRGV1	TRGJ4	CAVWIGTSWVKIF	CALWELGYATDKLVF	TRAV15N-1	TRDJ1	1	C8(1)
96	TRGV1-CAVWINGTSWVKIF-CALWELGYTTDKLVF-TRAV15N-1	TRGV1	TRGJ4	CAVWINGTSWVKIF	CALWELGYTTDKLVF	TRAV15N-1	TRDJ1	1	C6(1)
133	TRGV1-CAVWMSTSWVKIF-CALWELHMAYIGGIRATDKLVF-TRAV15N-1	TRGV1	TRGJ4	CAVWMSTSWVKIF	CALWELHMAYIGGIRATDKLVF	TRAV15N-1	TRDJ1	1	C8(1)
154	TRGV1-CAVWSGTSWVKIF-CALWELIGGIATDKLVF-TRAV15N-1	TRGV1	TRGJ4	CAVWSGTSWVKIF	CALWELIGGIATDKLVF	TRAV15N-1	TRDJ1	1	C8(1)
155	TRGV1-CAVWSGTSWVKIF-CALWELIGGIRATDKLVF-TRAV15N-1	TRGV1	TRGJ4	CAVWSGTSWVKIF	CALWELIGGIRATDKLVF	TRAV15N-1	TRDJ1	1	C13(1)
163	TRGV1-CSLARSGTSWVKIF-CALWELIGGIRATDKLVF-TRAV15N-1	TRGV1	TRGJ4	CSLARSGTSWVKIF	CALWELIGGIRATDKLVF	TRAV15N-1	TRDJ1	1	C13(1)
145	TRGV1-CAVWRSGTSWVKIF-CALWELIGGIRTDKLVF-TRAV15N-1	TRGV1	TRGJ4	CAVWRSGTSWVKIF	CALWELIGGIRTDKLVF	TRAV15N-1	TRDJ1	1	C8(1)
91	TRGV1-CAVWIKGSGTSWVKIF-CALWELMAYRRDTTDKLVF-TRAV15N-1	TRGV1	TRGJ4	CAVWIKGSGTSWVKIF	CALWELMAYRRDTTDKLVF	TRAV15N-1	TRDJ1	1	C15(1)
112	TRGV1-CAVWISGTSWVKIF-CALWELRDTTDKLVF-TRAV15N-1	TRGV1	TRGJ4	CAVWISGTSWVKIF	CALWELRDTTDKLVF	TRAV15N-1	TRDJ1	1	C8(1)
156	TRGV1-CAVWSGTSWVKIF-CALWELSEGYATDKLVF-TRAV15N-1	TRGV1	TRGJ4	CAVWSGTSWVKIF	CALWELSEGYATDKLVF	TRAV15N-1	TRDJ1	1	C8(1)
124	TRGV1-CAVWMGGTSWVKIF-CALWELVAPGYADKLVF-TRAV15N-1	TRGV1	TRGJ4	CAVWMGGTSWVKIF	CALWELVAPGYADKLVF	TRAV15N-1	TRDJ1	1	C15(1)
97	TRGV1-CAVWINGTSWVKIF-CALWELVGGIRATDKLVF-TRAV15N-1	TRGV1	TRGJ4	CAVWINGTSWVKIF	CALWELVGGIRATDKLVF	TRAV15N-1	TRDJ1	1	C8(1)
98	TRGV1-CAVWIPGTSWVKIF-CALWELVGGIRATDKLVF-TRAV15N-1	TRGV1	TRGJ4	CAVWIPGTSWVKIF	CALWELVGGIRATDKLVF	TRAV15N-1	TRDJ1	1	C8(1)
118	TRGV1-CAVWISTSWVKIF-CALWELVGGIRATDKLVF-TRAV15N-1	TRGV1	TRGJ4	CAVWISTSWVKIF	CALWELVGGIRATDKLVF	TRAV15N-1	TRDJ1	1	C13(1)
160	TRGV1-CAVWTGTSWVKIF-CALWELVGGIRATDKLVF-TRAV15N-1	TRGV1	TRGJ4	CAVWTGTSWVKIF	CALWELVGGIRATDKLVF	TRAV15N-1	TRDJ1	1	C8(1)
196	TRGV2-CAVCLYSSGFHKVF-CALSEPGDTSTDKLVF-TRAV6D-7	TRGV2	TRGJ2	CAVCLYSSGFHKVF	CALSEPGDTSTDKLVF	TRAV6D-7	TRDJ1	1	C1(1)
72	TRGV1-CAVWGSGTSWVKIF-CALWELYIGGIRATDKLVF-TRAV15N-1	TRGV1	TRGJ4	CAVWGSGTSWVKIF	CALWELYIGGIRATDKLVF	TRAV15N-1	TRDJ1	1	C13(1)
120	TRGV1-CAVWIWSGTSWVKIF-CALWEPHIGGIRATDKLVF-TRAV15N-1	TRGV1	TRGJ4	CAVWIWSGTSWVKIF	CALWEPHIGGIRATDKLVF	TRAV15N-1	TRDJ1	1	C8(1)
638	TRGV2-CSLVYSSGFHKVF-CALSETEGYATDKLVF-TRAV6N-7	TRGV2	TRGJ2	CSLVYSSGFHKVF	CALSETEGYATDKLVF	TRAV6N-7	TRDJ1	1	C2(1)
343	TRGV2-CAVWMRYSSGFHKVF-CALSGGGAATDKLVF-TRAV6D-7	TRGV2	TRGJ2	CAVWMRYSSGFHKVF	CALSGGGAATDKLVF	TRAV6D-7	TRDJ1	1	C3(1)
851	TRGV4-CSYGLYSSGFHKVF-CALMERGGGGIRATDKLVF-TRDV2-2	TRGV4	TRGJ1	CSYGLYSSGFHKVF	CALMERGGGGIRATDKLVF	TRDV2-2	TRDJ1	1	C7(1)
132	TRGV1-CAVWMRSGTSWVKIF-CAMRDRRDTDKLVF-TRAV16N	TRGV1	TRGJ4	CAVWMRSGTSWVKIF	CAMRDRRDTDKLVF	TRAV16N	TRDJ1	1	C7(1)
66	TRGV1-CAVWFRSGTSWVKIF-CAMREGRRDTDKLVF-TRAV16N	TRGV1	TRGJ4	CAVWFRSGTSWVKIF	CAMREGRRDTDKLVF	TRAV16N	TRDJ1	1	C4(1)
86	TRGV1-CAVWIGTSWVKIF-CAMREGYRRDTDKLVF-TRAV16N	TRGV1	TRGJ4	CAVWIGTSWVKIF	CAMREGYRRDTDKLVF	TRAV16N	TRDJ1	1	C6(1)
89	TRGV1-CAVWIKEGTSWVKIF-CILRVDGAAEGYELSDKLVF-TRAV21/DV12	TRGV1	TRGJ4	CAVWIKEGTSWVKIF	CILRVDGAAEGYELSDKLVF	TRAV21/DV12	TRDJ1	1	C10(1)
131	TRGV1-CAVWMRGTSWVKIF-CILRVGGGIRALVF-TRAV21/DV12	TRGV1	TRGJ4	CAVWMRGTSWVKIF	CILRVGGGIRALVF	TRAV21/DV12	TRDJ1	1	C10(1)
129	TRGV1-CAVWMGTSWVKIF-CILRVGGIRATDKLVF-TRAV21/DV12	TRGV1	TRGJ4	CAVWMGTSWVKIF	CILRVGGIRATDKLVF	TRAV21/DV12	TRDJ1	1	C3(1)
130	TRGV1-CAVWMGTSWVKIF-CILRVVGGIRATDKLVF-TRAV21/DV12	TRGV1	TRGJ4	CAVWMGTSWVKIF	CILRVVGGIRATDKLVF	TRAV21/DV12	TRDJ1	1	C8(1)
102	TRGV1-CAVWIQGTSWVKIF-CGGKAEAEGYELPDKLVF-TRDV1	TRGV1	TRGJ4	CAVWIQGTSWVKIF	CGGKAEAEGYELPDKLVF	TRDV1	TRDJ1	1	C4(1)
170	TRGV1-CSLDTGTSWVKIF-CGGKAQSEGYDLATDKLVF-TRDV1	TRGV1	TRGJ4	CSLDTGTSWVKIF	CGGKAQSEGYDLATDKLVF	TRDV1	TRDJ1	1	C2(1)
105	TRGV1-CAVWIRGTSWVKIF-CGGKRGIRATDKLVF-TRDV1	TRGV1	TRGJ4	CAVWIRGTSWVKIF	CGGKRGIRATDKLVF	TRDV1	TRDJ1	1	C4(1)
117	TRGV1-CAVWISGTSWVKIF-CGGVISEGPDKLVF-TRDV1	TRGV1	TRGJ4	CAVWISGTSWVKIF	CGGVISEGPDKLVF	TRDV1	TRDJ1	1	C3(1)
101	TRGV1-CAVWIQGTSWVKIF-CALMEGGEIRGTDKLVF-TRDV2-2	TRGV1	TRGJ4	CAVWIQGTSWVKIF	CALMEGGEIRGTDKLVF	TRDV2-2	TRDJ1	1	C2(1)
60	TRGV1-CAVFTGTSWVKIF-CALMEHISEGYEADKLVF-TRDV2-2	TRGV1	TRGJ4	CAVFTGTSWVKIF	CALMEHISEGYEADKLVF	TRDV2-2	TRDJ1	1	C3(1)
106	TRGV1-CAVWISGTSWVKIF-CALMELGGIGNKLVF-TRDV2-2	TRGV1	TRGJ4	CAVWISGTSWVKIF	CALMELGGIGNKLVF	TRDV2-2	TRDJ1	1	C3(1)
107	TRGV1-CAVWISGTSWVKIF-CALMEPEGYATDKLVF-TRDV2-2	TRGV1	TRGJ4	CAVWISGTSWVKIF	CALMEPEGYATDKLVF	TRDV2-2	TRDJ1	1	C5(1)
62	TRGV1-CAVWAGTSWVKIF-CALMEPYRRDTDKLVF-TRDV2-2	TRGV1	TRGJ4	CAVWAGTSWVKIF	CALMEPYRRDTDKLVF	TRDV2-2	TRDJ1	1	C9(1)
55	TRGV1-CAVWNSSGFHKVF-CALMERAGGGHISEGYGGDKLVF-TRDV2-2	TRGV1	TRGJ2	CAVWNSSGFHKVF	CALMERAGGGHISEGYGGDKLVF	TRDV2-2	TRDJ1	1	C3(1)
77	TRGV1-CAVWIGGTSWVKIF-CALMERAGGIRAADKLVF-TRDV2-2	TRGV1	TRGJ4	CAVWIGGTSWVKIF	CALMERAGGIRAADKLVF	TRDV2-2	TRDJ1	1	C9(1)
75	TRGV1-CAVWIEGTSWVKIF-CALMERAGGIRATDKLVF-TRDV2-2	TRGV1	TRGJ4	CAVWIEGTSWVKIF	CALMERAGGIRATDKLVF	TRDV2-2	TRDJ1	1	C3(1)
59	TRGV1-CAVCSGTSWVKIF-CALMERDIGGIRATDKLVF-TRDV2-2	TRGV1	TRGJ4	CAVCSGTSWVKIF	CALMERDIGGIRATDKLVF	TRDV2-2	TRDJ1	1	C3(1)
121	TRGV1-CAVWKSGTSWVKIF-CALMERDRRDTDKLVF-TRDV2-2	TRGV1	TRGJ4	CAVWKSGTSWVKIF	CALMERDRRDTDKLVF	TRDV2-2	TRDJ1	1	C5(1)
161	TRGV1-CAVWTRSGTSWVKIF-CALMEREAGISEGYGSTDKLVF-TRDV2-2	TRGV1	TRGJ4	CAVWTRSGTSWVKIF	CALMEREAGISEGYGSTDKLVF	TRDV2-2	TRDJ1	1	C1(1)
125	TRGV1-CAVWMGTSWVKIF-CALMEREGGGGIRATDKLVF-TRDV2-2	TRGV1	TRGJ4	CAVWMGTSWVKIF	CALMEREGGGGIRATDKLVF	TRDV2-2	TRDJ1	1	C11(1)
68	TRGV1-CAVWGSGTSWVKIF-CALMEREGYEGKLVF-TRDV2-2	TRGV1	TRGJ4	CAVWGSGTSWVKIF	CALMEREGYEGKLVF	TRDV2-2	TRDJ1	1	C4(1)
134	TRGV1-CAVWMTGTSWVKIF-CALMERENRRDTTDKLVF-TRDV2-2	TRGV1	TRGJ4	CAVWMTGTSWVKIF	CALMERENRRDTTDKLVF	TRDV2-2	TRDJ1	1	C7(1)
80	TRGV1-CAVWIGTSWVKIF-CALMERERDTSSTDKLVF-TRDV2-2	TRGV1	TRGJ4	CAVWIGTSWVKIF	CALMERERDTSSTDKLVF	TRDV2-2	TRDJ1	1	C2(1)
166	TRGV1-CSLDMSGTSWVKIF-CALMERGAEGSPTDKLVF-TRDV2-2	TRGV1	TRGJ4	CSLDMSGTSWVKIF	CALMERGAEGSPTDKLVF	TRDV2-2	TRDJ1	1	C2(1)
149	TRGV1-CAVWSGTSWVKIF-CALMERGGATDKLVF-TRDV2-2	TRGV1	TRGJ4	CAVWSGTSWVKIF	CALMERGGATDKLVF	TRDV2-2	TRDJ1	1	C4(1)
63	TRGV1-CAVWAGTSWVKIF-CALMERGGEGYATDKLVF-TRDV2-2	TRGV1	TRGJ4	CAVWAGTSWVKIF	CALMERGGEGYATDKLVF	TRDV2-2	TRDJ1	1	C2(1)
167	TRGV1-CSLDRSTSWVKIF-CALMERGGIRATDKLVF-TRDV2-2	TRGV1	TRGJ4	CSLDRSTSWVKIF	CALMERGGIRATDKLVF	TRDV2-2	TRDJ1	1	C3(1)
429	TRGV2-CAVWVYSSGFHKVF-CALSDIGGIRATDKLVF-TRAV15D-2/DV6D-2	TRGV2	TRGJ2	CAVWVYSSGFHKVF	CALSDIGGIRATDKLVF	TRAV15D-2/DV6D-2	TRDJ1	1	C12(1)
449	TRGV2-CAVYSSGFHKVF-CALSEGPEGYDKLVF-TRAV15D-2/DV6D-2	TRGV2	TRGJ2	CAVYSSGFHKVF	CALSEGPEGYDKLVF	TRAV15D-2/DV6D-2	TRDJ1	1	C6(1)
474	TRGV2-CSLDDSSGFHKVF-CALSELIGGIRATDKLVF-TRAV15D-2/DV6D-2	TRGV2	TRGJ2	CSLDDSSGFHKVF	CALSELIGGIRATDKLVF	TRAV15D-2/DV6D-2	TRDJ1	1	C7(1)
293	TRGV2-CAVWMEGSSGFHKVF-CALSELREGISEGYATDKLVF-TRAV15D-2/DV6D-2	TRGV2	TRGJ2	CAVWMEGSSGFHKVF	CALSELREGISEGYATDKLVF	TRAV15D-2/DV6D-2	TRDJ1	1	C12(1)
269	TRGV2-CAVWIYSSGFHKVF-CALSELSGGIRATDKLVF-TRAV15D-2/DV6D-2	TRGV2	TRGJ2	CAVWIYSSGFHKVF	CALSELSGGIRATDKLVF	TRAV15D-2/DV6D-2	TRDJ1	1	C0(1)
242	TRGV2-CAVWIGSSGFHKVF-CALSGYRRDTDKLVF-TRAV15D-2/DV6D-2	TRGV2	TRGJ2	CAVWIGSSGFHKVF	CALSGYRRDTDKLVF	TRAV15D-2/DV6D-2	TRDJ1	1	C3(1)
507	TRGV2-CSLDGLYSSGFHKVF-CALSGYRRDTSCTDKLVF-TRAV15D-2/DV6D-2	TRGV2	TRGJ2	CSLDGLYSSGFHKVF	CALSGYRRDTSCTDKLVF	TRAV15D-2/DV6D-2	TRDJ1	1	C0(1)
217	TRGV2-CAVWDSSGFHKVF-CALWEEDRRDTTDKLVF-TRAV15-1/DV6-1	TRGV2	TRGJ2	CAVWDSSGFHKVF	CALWEEDRRDTTDKLVF	TRAV15-1/DV6-1	TRDJ1	1	C1(1)
367	TRGV2-CAVWMSYSSGFHKVF-CALWEHIGGIRATDKLVF-TRAV15-1/DV6-1	TRGV2	TRGJ2	CAVWMSYSSGFHKVF	CALWEHIGGIRATDKLVF	TRAV15-1/DV6-1	TRDJ1	1	C8(1)
368	TRGV2-CAVWMSYSSGFHKVF-CALWEHIGGIRATDKLVF-TRAV15N-1	TRGV2	TRGJ2	CAVWMSYSSGFHKVF	CALWEHIGGIRATDKLVF	TRAV15N-1	TRDJ1	1	C8(1)
549	TRGV2-CSLDSSGFHKVF-CALWEHIGGIRATDKLVF-TRAV15-1/DV6-1	TRGV2	TRGJ2	CSLDSSGFHKVF	CALWEHIGGIRATDKLVF	TRAV15-1/DV6-1	TRDJ1	1	C8(1)
243	TRGV2-CAVWIGSSGFHKVF-CALWEHIGGIRPTDKLVF-TRAV15N-1	TRGV2	TRGJ2	CAVWIGSSGFHKVF	CALWEHIGGIRPTDKLVF	TRAV15N-1	TRDJ1	1	C8(1)
222	TRGV2-CAVWEYSSGFHKVF-CALWELADISEGYDSTDKLVF-TRAV15-1/DV6-1	TRGV2	TRGJ2	CAVWEYSSGFHKVF	CALWELADISEGYDSTDKLVF	TRAV15-1/DV6-1	TRDJ1	1	C4(1)
197	TRGV2-CAVCPYSSGFHKVF-CALWELAEGYGTDKLVF-TRAV15N-1	TRGV2	TRGJ2	CAVCPYSSGFHKVF	CALWELAEGYGTDKLVF	TRAV15N-1	TRDJ1	1	C10(1)
550	TRGV2-CSLDSSGFHKVF-CALWELAGGIRATDKLVF-TRAV15N-1	TRGV2	TRGJ2	CSLDSSGFHKVF	CALWELAGGIRATDKLVF	TRAV15N-1	TRDJ1	1	C8(1)
450	TRGV2-CAVYSSGFHKVF-CALWELDGGIRATDKLVF-TRAV15-1/DV6-1	TRGV2	TRGJ2	CAVYSSGFHKVF	CALWELDGGIRATDKLVF	TRAV15-1/DV6-1	TRDJ1	1	C13(1)
650	TRGV2-CSLYSSGFHKVF-CALWELGGISEGYATDKLVF-TRAV15-1/DV6-1	TRGV2	TRGJ2	CSLYSSGFHKVF	CALWELGGISEGYATDKLVF	TRAV15-1/DV6-1	TRDJ1	1	C3(1)
218	TRGV2-CAVWDSSGFHKVF-CALWELGIRATDKLVF-TRAV15N-1	TRGV2	TRGJ2	CAVWDSSGFHKVF	CALWELGIRATDKLVF	TRAV15N-1	TRDJ1	1	C2(1)
662	TRGV2-CAVWIRAGTSWVKIF-CALWELIGGIRAPDKLVF-TRAV15N-1	TRGV2	TRGJ4	CAVWIRAGTSWVKIF	CALWELIGGIRAPDKLVF	TRAV15N-1	TRDJ1	1	C13(1)
202	TRGV2-CAVDDSGFHKVF-CALWELMAPSEGYDPATDKLVF-TRAV15-1/DV6-1	TRGV2	TRGJ2	CAVDDSGFHKVF	CALWELMAPSEGYDPATDKLVF	TRAV15-1/DV6-1	TRDJ1	1	C10(1)
336	TRGV2-CAVWMRSSGFHKVF-CALWELSEGPATDKLVF-TRAV15N-1	TRGV2	TRGJ2	CAVWMRSSGFHKVF	CALWELSEGPATDKLVF	TRAV15N-1	TRDJ1	1	C4(1)
551	TRGV2-CSLDSSGFHKVF-CALWELSEGYETDKLVF-TRAV15N-1	TRGV2	TRGJ2	CSLDSSGFHKVF	CALWELSEGYETDKLVF	TRAV15N-1	TRDJ1	1	C4(1)
614	TRGV2-CSLGYSSGFHKVF-CALWELTEGYETDKLVF-TRAV15N-1	TRGV2	TRGJ2	CSLGYSSGFHKVF	CALWELTEGYETDKLVF	TRAV15N-1	TRDJ1	1	C9(1)
442	TRGV2-CAVWYSSGFHKVF-CALWELVGGIRATDKLVF-TRAV15-1/DV6-1	TRGV2	TRGJ2	CAVWYSSGFHKVF	CALWELVGGIRATDKLVF	TRAV15-1/DV6-1	TRDJ1	1	C8(1)
615	TRGV2-CSLGYSSGFHKVF-CALWEPAADKLVF-TRAV15N-1	TRGV2	TRGJ2	CSLGYSSGFHKVF	CALWEPAADKLVF	TRAV15N-1	TRDJ1	1	C3(1)
229	TRGV2-CAVWGYSSGFHKVF-CALWEPEYGSYIGGIRATDKLVF-TRAV15N-1	TRGV2	TRGJ2	CAVWGYSSGFHKVF	CALWEPEYGSYIGGIRATDKLVF	TRAV15N-1	TRDJ1	1	C10(1)
287	TRGV2-CAVWMDSSGFHKVF-CALWEPIGGIRATDKLVF-TRAV15-1/DV6-1	TRGV2	TRGJ2	CAVWMDSSGFHKVF	CALWEPIGGIRATDKLVF	TRAV15-1/DV6-1	TRDJ1	1	C3(1)
314	TRGV2-CAVWMIPNSSGFHKVF-CALWEPISEGYEATDKLVF-TRAV15-1/DV6-1	TRGV2	TRGJ2	CAVWMIPNSSGFHKVF	CALWEPISEGYEATDKLVF	TRAV15-1/DV6-1	TRDJ1	1	C0(1)
639	TRGV2-CSLVYSSGFHKVF-CALWEPPYRRDTSWADKLVF-TRAV15N-1	TRGV2	TRGJ2	CSLVYSSGFHKVF	CALWEPPYRRDTSWADKLVF	TRAV15N-1	TRDJ1	1	C4(1)
668	TRGV3-CAVWINIV-CALSEEGEGYDKLVF-TRAV15D-2/DV6D-2	TRGV3	TRGJ3	CAVWINIV	CALSEEGEGYDKLVF	TRAV15D-2/DV6D-2	TRDJ1	1	C5(1)
695	TRGV4-CSYDDSSGFHKVF-CALMERGGGIRATDKLVF-TRDV2-2	TRGV4	TRGJ1	CSYDDSSGFHKVF	CALMERGGGIRATDKLVF	TRDV2-2	TRDJ1	1	C0(1)
950	TRGV4-CSYGPYSSGFHKVF-CALMERGGGIRATDKLVF-TRDV2-2	TRGV4	TRGJ1	CSYGPYSSGFHKVF	CALMERGGGIRATDKLVF	TRDV2-2	TRDJ1	1	C1(1)
1034	TRGV4-CSYGSGFHKVF-CALMERGGGIRATDKLVF-TRDV2-2	TRGV4	TRGJ1	CSYGSGFHKVF	CALMERGGGIRATDKLVF	TRDV2-2	TRDJ1	1	C0(1)
755	TRGV4-CSYGFYSSGFHKVF-CALMERGGGIRNDKLVF-TRDV2-2	TRGV4	TRGJ1	CSYGFYSSGFHKVF	CALMERGGGIRNDKLVF	TRDV2-2	TRDJ1	1	C1(1)
852	TRGV4-CSYGLYSSGFHKVF-CALMERGGGIRTDKLVF-TRDV2-2	TRGV4	TRGJ1	CSYGLYSSGFHKVF	CALMERGGGIRTDKLVF	TRDV2-2	TRDJ1	1	C3(1)
984	TRGV4-CSYGQYSSGFHKVF-CALMERGGGLYRRDTDKLVF-TRDV2-2	TRGV4	TRGJ1	CSYGQYSSGFHKVF	CALMERGGGLYRRDTDKLVF	TRDV2-2	TRDJ1	1	C4(1)
1125	TRGV4-CSYGYGSSGFHKVF-CALMERGGIATDKLVF-TRDV2-2	TRGV4	TRGJ1	CSYGYGSSGFHKVF	CALMERGGIATDKLVF	TRDV2-2	TRDJ1	1	C1(1)
1133	TRGV4-CSYGYRGGSSGFHKVF-CALMERGGIATDKLVF-TRDV2-2	TRGV4	TRGJ1	CSYGYRGGSSGFHKVF	CALMERGGIATDKLVF	TRDV2-2	TRDJ1	1	C2(1)
1071	TRGV4-CSYGSYSSGFHKVF-CALMERGGIPATDKLVF-TRDV2-2	TRGV4	TRGJ1	CSYGSYSSGFHKVF	CALMERGGIPATDKLVF	TRDV2-2	TRDJ1	1	C4(1)
1159	TRGV4-CSYGYSSGFHKVF-CALMERGGIPTDKLVF-TRDV2-2	TRGV4	TRGJ1	CSYGYSSGFHKVF	CALMERGGIPTDKLVF	TRDV2-2	TRDJ1	1	C3(1)
747	TRGV4-CSYGFNSSGFHKVF-CALMERGGIRADKLVF-TRDV2-2	TRGV4	TRGJ1	CSYGFNSSGFHKVF	CALMERGGIRADKLVF	TRDV2-2	TRDJ1	1	C1(1)
781	TRGV4-CSYGHSSGFHKVF-CALMERGGIRAKLVF-TRDV2-2	TRGV4	TRGJ1	CSYGHSSGFHKVF	CALMERGGIRAKLVF	TRDV2-2	TRDJ1	1	C0(1)
985	TRGV4-CSYGQYSSGFHKVF-CALMERGGIRATDKLVF-TRDV2-2	TRGV4	TRGJ1	CSYGQYSSGFHKVF	CALMERGGIRATDKLVF	TRDV2-2	TRDJ1	1	C1(1)
1003	TRGV4-CSYGRGSSGFHKVF-CALMERGGIRATDKLVF-TRDV2-2	TRGV4	TRGJ1	CSYGRGSSGFHKVF	CALMERGGIRATDKLVF	TRDV2-2	TRDJ1	1	C1(1)
1247	TRGV4-CSYTLGSGFHKVF-CALMERGGIRATDKLVF-TRDV2-2	TRGV4	TRGJ1	CSYTLGSGFHKVF	CALMERGGIRATDKLVF	TRDV2-2	TRDJ1	1	C2(1)
719	TRGV4-CSYGDSSGFHKVF-CALMERGGIRDKLVF-TRDV2-2	TRGV4	TRGJ1	CSYGDSSGFHKVF	CALMERGGIRDKLVF	TRDV2-2	TRDJ1	1	C1(1)
986	TRGV4-CSYGQYSSGFHKVF-CALMERGGIRETDKLVF-TRDV2-2	TRGV4	TRGJ1	CSYGQYSSGFHKVF	CALMERGGIRETDKLVF	TRDV2-2	TRDJ1	1	C1(1)
853	TRGV4-CSYGLYSSGFHKVF-CALMERGGIRGDKLVF-TRDV2-2	TRGV4	TRGJ1	CSYGLYSSGFHKVF	CALMERGGIRGDKLVF	TRDV2-2	TRDJ1	1	C12(1)
987	TRGV4-CSYGQYSSGFHKVF-CALMERGGIRPPTDKLVF-TRDV2-2	TRGV4	TRGJ1	CSYGQYSSGFHKVF	CALMERGGIRPPTDKLVF	TRDV2-2	TRDJ1	1	C0(1)
733	TRGV4-CSYGERSSGFHKVF-CALMERGGIRTDKLVF-TRDV2-2	TRGV4	TRGJ1	CSYGERSSGFHKVF	CALMERGGIRTDKLVF	TRDV2-2	TRDJ1	1	C14(1)
782	TRGV4-CSYGHSSGFHKVF-CALMERGGIRTDKLVF-TRDV2-2	TRGV4	TRGJ1	CSYGHSSGFHKVF	CALMERGGIRTDKLVF	TRDV2-2	TRDJ1	1	C0(1)
1072	TRGV4-CSYGSYSSGFHKVF-CALMERGGISEGYEDDKLVF-TRDV2-2	TRGV4	TRGJ1	CSYGSYSSGFHKVF	CALMERGGISEGYEDDKLVF	TRDV2-2	TRDJ1	1	C12(1)
737	TRGV4-CSYGEYSSGFHKVF-CALMERGGISRRVATDKLVF-TRDV2-2	TRGV4	TRGJ1	CSYGEYSSGFHKVF	CALMERGGISRRVATDKLVF	TRDV2-2	TRDJ1	1	C3(1)
783	TRGV4-CSYGHSSGFHKVF-CALMERGGRDTTDKLVF-TRDV2-2	TRGV4	TRGJ1	CSYGHSSGFHKVF	CALMERGGRDTTDKLVF	TRDV2-2	TRDJ1	1	C0(1)
826	TRGV4-CSYGLRYSSGFHKVF-CALMERGGRRDRATDKLVF-TRDV2-2	TRGV4	TRGJ1	CSYGLRYSSGFHKVF	CALMERGGRRDRATDKLVF	TRDV2-2	TRDJ1	1	C1(1)
1073	TRGV4-CSYGSYSSGFHKVF-CALMERGGRRDTKLVF-TRDV2-2	TRGV4	TRGJ1	CSYGSYSSGFHKVF	CALMERGGRRDTKLVF	TRDV2-2	TRDJ1	1	C12(1)
988	TRGV4-CSYGQYSSGFHKVF-CALMERGGYATDKLVF-TRDV2-2	TRGV4	TRGJ1	CSYGQYSSGFHKVF	CALMERGGYATDKLVF	TRDV2-2	TRDJ1	1	C0(1)
1050	TRGV4-CSYGSSGFHKVF-CALMERGGYPATDKLVF-TRDV2-2	TRGV4	TRGJ1	CSYGSSGFHKVF	CALMERGGYPATDKLVF	TRDV2-2	TRDJ1	1	C12(1)
1119	TRGV4-CSYGYERGYSSGFHKVF-CALMERGGYTDKLVF-TRDV2-2	TRGV4	TRGJ1	CSYGYERGYSSGFHKVF	CALMERGGYTDKLVF	TRDV2-2	TRDJ1	1	C2(1)
1248	TRGV4-CSYVGSGFHKVF-CALMERGHIGGIRARTDKLVF-TRDV2-2	TRGV4	TRGJ1	CSYVGSGFHKVF	CALMERGHIGGIRARTDKLVF	TRDV2-2	TRDJ1	1	C1(1)
784	TRGV4-CSYGHSSGFHKVF-CALMERGHIGGIRATDKLVF-TRDV2-2	TRGV4	TRGJ1	CSYGHSSGFHKVF	CALMERGHIGGIRATDKLVF	TRDV2-2	TRDJ1	1	C3(1)
1253	TRGV5-CACCSSGFHKVF-CALWEHIGGIRATDKLVF-TRAV15N-1	TRGV5	TRGJ1	CACCSSGFHKVF	CALWEHIGGIRATDKLVF	TRAV15N-1	TRDJ1	1	C8(1)
1266	TRGV5-CLLGSSGFHKVF-CALWEHIGGIRATDKLVF-TRAV15N-1	TRGV5	TRGJ1	CLLGSSGFHKVF	CALWEHIGGIRATDKLVF	TRAV15N-1	TRDJ1	1	C8(1)
1256	TRGV5-CACWDSSGFHKVF-CALWELASEGFATDKLVF-TRAV15N-1	TRGV5	TRGJ1	CACWDSSGFHKVF	CALWELASEGFATDKLVF	TRAV15N-1	TRDJ1	1	C0(1)
1262	TRGV5-CACWEYSSGFHKVF-CALWELHRDATDKLVF-TRAV15N-1	TRGV5	TRGJ1	CACWEYSSGFHKVF	CALWELHRDATDKLVF	TRAV15N-1	TRDJ1	1	C8(1)
1264	TRGV5-CACWVYSSGFHKVF-CALWERGIRATDKLVF-TRAV15N-1	TRGV5	TRGJ1	CACWVYSSGFHKVF	CALWERGIRATDKLVF	TRAV15N-1	TRDJ1	1	C10(1)
1279	TRGV6-CACWDSSGFHKVF-CALSEGGIRATDKLVF-TRAV15D-2/DV6D-2	TRGV6	TRGJ1	CACWDSSGFHKVF	CALSEGGIRATDKLVF	TRAV15D-2/DV6D-2	TRDJ1	1	C6(1)
1280	TRGV6-CACWDSSGFHKVF-CALSELIGGIATDKLVF-TRAV15D-2/DV6D-2	TRGV6	TRGJ1	CACWDSSGFHKVF	CALSELIGGIATDKLVF	TRAV15D-2/DV6D-2	TRDJ1	1	C6(1)
1281	TRGV6-CACWDSSGFHKVF-CALWEISEGYATDKLVF-TRAV15N-1	TRGV6	TRGJ1	CACWDSSGFHKVF	CALWEISEGYATDKLVF	TRAV15N-1	TRDJ1	1	C6(1)
1290	TRGV6-CACWVSSGFHKVF-CALWELGYRRDTDKLVF-TRAV15N-1	TRGV6	TRGJ1	CACWVSSGFHKVF	CALWELGYRRDTDKLVF	TRAV15N-1	TRDJ1	1	C6(1)
1289	TRGV6-CACWEYSSGFHKVF-CALWELIGGIRATDKLVF-TRAV15N-1	TRGV6	TRGJ1	CACWEYSSGFHKVF	CALWELIGGIRATDKLVF	TRAV15N-1	TRDJ1	1	C5(1)
1282	TRGV6-CACWDSSGFHKVF-CALWELYRRDTDKLVF-TRAV15N-1	TRGV6	TRGJ1	CACWDSSGFHKVF	CALWELYRRDTDKLVF	TRAV15N-1	TRDJ1	1	C4(1)
1276	TRGV6-CACWDMGSSGFHKVF-CALWEPEGYTDKLVF-TRAV15-1/DV6-1	TRGV6	TRGJ1	CACWDMGSSGFHKVF	CALWEPEGYTDKLVF	TRAV15-1/DV6-1	TRDJ1	1	C4(1)
1283	TRGV6-CACWDSSGFHKVF-CALWERNIGGIRATDKLVF-TRAV15N-1	TRGV6	TRGJ1	CACWDSSGFHKVF	CALWERNIGGIRATDKLVF	TRAV15N-1	TRDJ1	1	C4(1)
1329	TRGV7-CASWDSSGFHKVF-CALSDPPMALIGGIRATDKLVF-TRAV15D-2/DV6D-2	TRGV7	TRGJ1	CASWDSSGFHKVF	CALSDPPMALIGGIRATDKLVF	TRAV15D-2/DV6D-2	TRDJ1	1	C10(1)
1294	TRGV7-CAHSSGFHKVF-CALSELGGIRATDKLVF-TRAV15D-2/DV6D-2	TRGV7	TRGJ1	CAHSSGFHKVF	CALSELGGIRATDKLVF	TRAV15D-2/DV6D-2	TRDJ1	1	C8(1)
1310	TRGV7-CASWAGRSSGFHKVF-CALSELIEWPHIGGIRDPDKLVF-TRAV15D-2/DV6D-2	TRGV7	TRGJ1	CASWAGRSSGFHKVF	CALSELIEWPHIGGIRDPDKLVF	TRAV15D-2/DV6D-2	TRDJ1	1	C10(1)
1327	TRGV7-CASWAYSSGFHKVF-CALSELIGGIRATDKLVF-TRAV15D-2/DV6D-2	TRGV7	TRGJ1	CASWAYSSGFHKVF	CALSELIGGIRATDKLVF	TRAV15D-2/DV6D-2	TRDJ1	1	C8(1)
1302	TRGV7-CASWAESSGFHKVF-CALSELLGGIRATDKLVF-TRAV15D-2/DV6D-2	TRGV7	TRGJ1	CASWAESSGFHKVF	CALSELLGGIRATDKLVF	TRAV15D-2/DV6D-2	TRDJ1	1	C1(1)
1311	TRGV7-CASWAGSGFHKVF-CALSELNGGIRASDKLVF-TRAV15D-2/DV6D-2	TRGV7	TRGJ1	CASWAGSGFHKVF	CALSELNGGIRASDKLVF	TRAV15D-2/DV6D-2	TRDJ1	1	C8(1)
1307	TRGV7-CASWAGMGSSGFHKVF-CALSELRIRATDKLVF-TRAV15D-2/DV6D-2	TRGV7	TRGJ1	CASWAGMGSSGFHKVF	CALSELRIRATDKLVF	TRAV15D-2/DV6D-2	TRDJ1	1	C9(1)
1305	TRGV7-CASWAGGSSGFHKVF-CALSELRSGGIPRTDKLVF-TRAV15D-2/DV6D-2	TRGV7	TRGJ1	CASWAGGSSGFHKVF	CALSELRSGGIPRTDKLVF	TRAV15D-2/DV6D-2	TRDJ1	1	C10(1)
1300	TRGV7-CASWADSSGFHKVF-CALWELISEGALFDKLVF-TRAV15N-1	TRGV7	TRGJ1	CASWADSSGFHKVF	CALWELISEGALFDKLVF	TRAV15N-1	TRDJ1	1	C2(1)
1312	TRGV7-CASWAGSSGFHKVF-CALWELVGGIRATDKLVF-TRAV15-1/DV6-1	TRGV7	TRGJ1	CASWAGSSGFHKVF	CALWELVGGIRATDKLVF	TRAV15-1/DV6-1	TRDJ1	1	C10(1)
1018	TRGV4-CSYGRYSSGFHKVF-CALMERGHIRIRATDKLVF-TRDV2-2	TRGV4	TRGJ1	CSYGRYSSGFHKVF	CALMERGHIRIRATDKLVF	TRDV2-2	TRDJ1	1	C7(1)
703	TRGV4-CSYGAYSSGFHKVF-CALMERGIGTDKLVF-TRDV2-2	TRGV4	TRGJ1	CSYGAYSSGFHKVF	CALMERGIGTDKLVF	TRDV2-2	TRDJ1	1	C0(1)
785	TRGV4-CSYGHSSGFHKVF-CALMERGIRADKLVF-TRDV2-2	TRGV4	TRGJ1	CSYGHSSGFHKVF	CALMERGIRADKLVF	TRDV2-2	TRDJ1	1	C12(1)
552	TRGV2-CSLDSSGFHKVF-CAMAEGPTDKLVF-TRAV13-4/DV7	TRGV2	TRGJ2	CSLDSSGFHKVF	CAMAEGPTDKLVF	TRAV13-4/DV7	TRDJ1	1	C8(1)
1074	TRGV4-CSYGSYSSGFHKVF-CALMERGIRADKLVF-TRDV2-2	TRGV4	TRGJ1	CSYGSYSSGFHKVF	CALMERGIRADKLVF	TRDV2-2	TRDJ1	1	C0(1)
854	TRGV4-CSYGLYSSGFHKVF-CALMERGIRAPDKLVF-TRDV2-2	TRGV4	TRGJ1	CSYGLYSSGFHKVF	CALMERGIRAPDKLVF	TRDV2-2	TRDJ1	1	C12(1)
328	TRGV2-CAVWMRDSSGFHKVF-CAMALIGGIRATDKLVF-TRAV13-4/DV7	TRGV2	TRGJ2	CAVWMRDSSGFHKVF	CAMALIGGIRATDKLVF	TRAV13-4/DV7	TRDJ1	1	C10(1)
309	TRGV2-CAVWMGSSGFHKVF-CAMALYRRDTDKLVF-TRAV13-4/DV7	TRGV2	TRGJ2	CAVWMGSSGFHKVF	CAMALYRRDTDKLVF	TRAV13-4/DV7	TRDJ1	1	C3(1)
689	TRGV4-CSSYSSGFHKVF-CALMERGIRATDKLVF-TRDV2-2	TRGV4	TRGJ1	CSSYSSGFHKVF	CALMERGIRATDKLVF	TRDV2-2	TRDJ1	1	C2(1)
748	TRGV4-CSYGFSGFHKVF-CALMERGIRATDKLVF-TRDV2-2	TRGV4	TRGJ1	CSYGFSGFHKVF	CALMERGIRATDKLVF	TRDV2-2	TRDJ1	1	C1(1)
213	TRGV2-CAVWAYSSGFHKVF-CAMAYIGGIRAGTDKLVF-TRAV13-4/DV7	TRGV2	TRGJ2	CAVWAYSSGFHKVF	CAMAYIGGIRAGTDKLVF	TRAV13-4/DV7	TRDJ1	1	C0(1)
232	TRGV2-CAVWIDSSGFHKVF-CAMDGICRRDPATDKLVF-TRAV13-4/DV7	TRGV2	TRGJ2	CAVWIDSSGFHKVF	CAMDGICRRDPATDKLVF	TRAV13-4/DV7	TRDJ1	1	C6(1)
453	TRGV2-CEYSSGFHKVF-CAMDIGGIRATDKLVF-TRAV13-4/DV7	TRGV2	TRGJ2	CEYSSGFHKVF	CAMDIGGIRATDKLVF	TRAV13-4/DV7	TRDJ1	1	C3(1)
786	TRGV4-CSYGHSSGFHKVF-CALMERGIRATDKLVF-TRDV2-2	TRGV4	TRGJ1	CSYGHSSGFHKVF	CALMERGIRATDKLVF	TRDV2-2	TRDJ1	1	C1(1)
377	TRGV2-CAVWNSSGFHKVF-CAMDIGGIRTDKLVF-TRAV13-4/DV7	TRGV2	TRGJ2	CAVWNSSGFHKVF	CAMDIGGIRTDKLVF	TRAV13-4/DV7	TRDJ1	1	C1(1)
1160	TRGV4-CSYGYSSGFHKVF-CALMERGIRATDKLVF-TRDV2-2	TRGV4	TRGJ1	CSYGYSSGFHKVF	CALMERGIRATDKLVF	TRDV2-2	TRDJ1	1	C1(1)
1306	TRGV7-CASWAGMGSGFHKVF-CAMDLISEGYETDKLVF-TRAV13-4/DV7	TRGV7	TRGJ1	CASWAGMGSGFHKVF	CAMDLISEGYETDKLVF	TRAV13-4/DV7	TRDJ1	1	C2(1)
443	TRGV2-CAVWYSSGFHKVF-CAMDPIGGIRTTDKLVF-TRAV13-4/DV7	TRGV2	TRGJ2	CAVWYSSGFHKVF	CAMDPIGGIRTTDKLVF	TRAV13-4/DV7	TRDJ1	1	C7(1)
713	TRGV4-CSYGCNSSGFHKVF-CALMERGIRTDKLVF-TRDV2-2	TRGV4	TRGJ1	CSYGCNSSGFHKVF	CALMERGIRTDKLVF	TRDV2-2	TRDJ1	1	C1(1)
503	TRGV2-CSLDGGSGFHKVF-CAMDPYRRDTATDKLVF-TRAV13-4/DV7	TRGV2	TRGJ2	CSLDGGSGFHKVF	CAMDPYRRDTATDKLVF	TRAV13-4/DV7	TRDJ1	1	C2(1)
627	TRGV2-CSLVHSSGFHKVF-CAMDRRDTDKLVF-TRAV13-4/DV7	TRGV2	TRGJ2	CSLVHSSGFHKVF	CAMDRRDTDKLVF	TRAV13-4/DV7	TRDJ1	1	C3(1)
616	TRGV2-CSLGYSSGFHKVF-CAMDRRDTSRTDKLVF-TRAV13-4/DV7	TRGV2	TRGJ2	CSLGYSSGFHKVF	CAMDRRDTSRTDKLVF	TRAV13-4/DV7	TRDJ1	1	C2(1)
1235	TRGV4-CSYPSSGFHKVF-CALMERGIRTTDKLVF-TRDV2-2	TRGV4	TRGJ1	CSYPSSGFHKVF	CALMERGIRTTDKLVF	TRDV2-2	TRDJ1	1	C10(1)
951	TRGV4-CSYGPYSSGFHKVF-CALMERGISEGYATDKLVF-TRDV2-2	TRGV4	TRGJ1	CSYGPYSSGFHKVF	CALMERGISEGYATDKLVF	TRDV2-2	TRDJ1	1	C1(1)
460	TRGV2-CSLAYSSGFHKVF-CAMDTATDKLVF-TRAV13-4/DV7	TRGV2	TRGJ2	CSLAYSSGFHKVF	CAMDTATDKLVF	TRAV13-4/DV7	TRDJ1	1	C2(1)
485	TRGV2-CSLDENSSGFHKVF-CAMEAEGYDPTDKLVF-TRAV13-4/DV7	TRGV2	TRGJ2	CSLDENSSGFHKVF	CAMEAEGYDPTDKLVF	TRAV13-4/DV7	TRDJ1	1	C0(1)
344	TRGV2-CAVWMRYSSGFHKVF-CAMEAEGYERGDKLVF-TRAV13-4/DV7	TRGV2	TRGJ2	CAVWMRYSSGFHKVF	CAMEAEGYERGDKLVF	TRAV13-4/DV7	TRDJ1	1	C1(1)
653	TRGV2-CSPYSSGFHKVF-CAMEASEGYATDKLVF-TRAV13D-2	TRGV2	TRGJ2	CSPYSSGFHKVF	CAMEASEGYATDKLVF	TRAV13D-2	TRDJ1	1	C1(1)
581	TRGV2-CSLDYSSGFHKVF-CAMECYIGGIRATDKLVF-TRAV13-4/DV7	TRGV2	TRGJ2	CSLDYSSGFHKVF	CAMECYIGGIRATDKLVF	TRAV13-4/DV7	TRDJ1	1	C4(1)
976	TRGV4-CSYGQKRSSGFHKVF-CALMERGISEGYATDKLVF-TRDV2-2	TRGV4	TRGJ1	CSYGQKRSSGFHKVF	CALMERGISEGYATDKLVF	TRDV2-2	TRDJ1	1	C1(1)
1250	TRGV4-CSYVLYSSGFHKVF-CALMERGNGGIRATDKLVF-TRDV2-2	TRGV4	TRGJ1	CSYVLYSSGFHKVF	CALMERGNGGIRATDKLVF	TRDV2-2	TRDJ1	1	C1(1)
461	TRGV2-CSLAYSSGFHKVF-CAMEGRRDTTDKLVF-TRAV13-4/DV7	TRGV2	TRGJ2	CSLAYSSGFHKVF	CAMEGRRDTTDKLVF	TRAV13-4/DV7	TRDJ1	1	C2(1)
684	TRGV4-CSPYSSGFHKVF-CALMERGRDTATDKLVF-TRDV2-2	TRGV4	TRGJ1	CSPYSSGFHKVF	CALMERGRDTATDKLVF	TRDV2-2	TRDJ1	1	C0(1)
1161	TRGV4-CSYGYSSGFHKVF-CALMERGRDTSDKLVF-TRDV2-2	TRGV4	TRGJ1	CSYGYSSGFHKVF	CALMERGRDTSDKLVF	TRDV2-2	TRDJ1	1	C3(1)
916	TRGV4-CSYGNSSGFHKVF-CALMERGRDTSSGDKLVF-TRDV2-2	TRGV4	TRGJ1	CSYGNSSGFHKVF	CALMERGRDTSSGDKLVF	TRDV2-2	TRDJ1	1	C2(1)
680	TRGV4-CSLYSSGFHKVF-CALMERGRELGGIATDKLVF-TRDV2-2	TRGV4	TRGJ1	CSLYSSGFHKVF	CALMERGRELGGIATDKLVF	TRDV2-2	TRDJ1	1	C2(1)
676	TRGV4-CSEYSSGFHKVF-CALMERGRHISEGYATDKLVF-TRDV2-2	TRGV4	TRGJ1	CSEYSSGFHKVF	CALMERGRHISEGYATDKLVF	TRDV2-2	TRDJ1	1	C2(1)
585	TRGV2-CSLEGSSGFHKVF-CAMELGGIRATDKLVF-TRAV13-4/DV7	TRGV2	TRGJ2	CSLEGSSGFHKVF	CAMELGGIRATDKLVF	TRAV13-4/DV7	TRDJ1	1	C2(1)
978	TRGV4-CSYGQRYSSGFHKVF-CALMERGRIRATDKLVF-TRDV2-2	TRGV4	TRGJ1	CSYGQRYSSGFHKVF	CALMERGRIRATDKLVF	TRDV2-2	TRDJ1	1	C1(1)
855	TRGV4-CSYGLYSSGFHKVF-CALMERGRRDTALATDKLVF-TRDV2-2	TRGV4	TRGJ1	CSYGLYSSGFHKVF	CALMERGRRDTALATDKLVF	TRDV2-2	TRDJ1	1	C2(1)
553	TRGV2-CSLDSSGFHKVF-CAMELSDKLVF-TRAV13-4/DV7	TRGV2	TRGJ2	CSLDSSGFHKVF	CAMELSDKLVF	TRAV13-4/DV7	TRDJ1	1	C9(1)
451	TRGV2-CAVYSSGFHKVF-CAMEMGYETDKLVF-TRAV13-4/DV7	TRGV2	TRGJ2	CAVYSSGFHKVF	CAMEMGYETDKLVF	TRAV13-4/DV7	TRDJ1	1	C3(1)
952	TRGV4-CSYGPYSSGFHKVF-CALMERGRRDTATDKLVF-TRDV2-2	TRGV4	TRGJ1	CSYGPYSSGFHKVF	CALMERGRRDTATDKLVF	TRDV2-2	TRDJ1	1	C0(1)
720	TRGV4-CSYGDSSGFHKVF-CALMERGRRDTDKLVF-TRDV2-2	TRGV4	TRGJ1	CSYGDSSGFHKVF	CALMERGRRDTDKLVF	TRDV2-2	TRDJ1	1	C1(1)
856	TRGV4-CSYGLYSSGFHKVF-CALMERGRRDTDKLVF-TRDV2-2	TRGV4	TRGJ1	CSYGLYSSGFHKVF	CALMERGRRDTDKLVF	TRDV2-2	TRDJ1	1	C2(1)
462	TRGV2-CSLAYSSGFHKVF-CAMEPPGGIRAADKLVF-TRAV13-4/DV7	TRGV2	TRGJ2	CSLAYSSGFHKVF	CAMEPPGGIRAADKLVF	TRAV13-4/DV7	TRDJ1	1	C3(1)
388	TRGV2-CAVWPYSSGFHKVF-CAMEPRGGGIRATDKLVF-TRAV13-4/DV7	TRGV2	TRGJ2	CAVWPYSSGFHKVF	CAMEPRGGGIRATDKLVF	TRAV13-4/DV7	TRDJ1	1	C0(1)
1162	TRGV4-CSYGYSSGFHKVF-CALMERGRRDTDKLVF-TRDV2-2	TRGV4	TRGJ1	CSYGYSSGFHKVF	CALMERGRRDTDKLVF	TRDV2-2	TRDJ1	1	C1(1)
389	TRGV2-CAVWPYSSGFHKVF-CAMEQGMRRDATDKLVF-TRAV13-4/DV7	TRGV2	TRGJ2	CAVWPYSSGFHKVF	CAMEQGMRRDATDKLVF	TRAV13-4/DV7	TRDJ1	1	C11(1)
57	TRGV1-CAVCQSGTSWVKIF-CALMERGGIRDKLVF-TRDV2-2	TRGV1	TRGJ4	CAVCQSGTSWVKIF	CALMERGGIRDKLVF	TRDV2-2	TRDJ1	1	C0(1)
1163	TRGV4-CSYGYSSGFHKVF-CALMERGRRDTSGKLVF-TRDV2-2	TRGV4	TRGJ1	CSYGYSSGFHKVF	CALMERGRRDTSGKLVF	TRDV2-2	TRDJ1	1	C2(1)
356	TRGV2-CAVWMSQYSSGFHKVF-CAMERGDGPSESTDKLVF-TRAV13-4/DV7	TRGV2	TRGJ2	CAVWMSQYSSGFHKVF	CAMERGDGPSESTDKLVF	TRAV13-4/DV7	TRDJ1	1	C3(1)
214	TRGV2-CAVWAYSSGFHKVF-CAMERGDRRDTTDKLVF-TRAV13-4/DV7	TRGV2	TRGJ2	CAVWAYSSGFHKVF	CAMERGDRRDTTDKLVF	TRAV13-4/DV7	TRDJ1	1	C5(1)
1121	TRGV4-CSYGYGFHKVF-CALMERGRRDTSPDKLVF-TRDV2-2	TRGV4	TRGJ1	CSYGYGFHKVF	CALMERGRRDTSPDKLVF	TRDV2-2	TRDJ1	1	C2(1)
1035	TRGV4-CSYGSGFHKVF-CALMERGRRDTSSWDTRQMFF-TRDV2-2	TRGV4	TRGJ1	CSYGSGFHKVF	CALMERGRRDTSSWDTRQMFF	TRDV2-2	TRDJ2	1	C0(1)
467	TRGV2-CSLDDGGYSSGFHKVF-CAMERGIRAIPDKLVF-TRAV13-4/DV7	TRGV2	TRGJ2	CSLDDGGYSSGFHKVF	CAMERGIRAIPDKLVF	TRAV13-4/DV7	TRDJ1	1	C0(1)
337	TRGV2-CAVWMRSSGFHKVF-CAMERGIRATDKLVF-TRAV13-4/DV7	TRGV2	TRGJ2	CAVWMRSSGFHKVF	CAMERGIRATDKLVF	TRAV13-4/DV7	TRDJ1	1	C6(1)
1104	TRGV4-CSYGTYSSGFHKVF-CALMERGRRDTSVDKLVF-TRDV2-2	TRGV4	TRGJ1	CSYGTYSSGFHKVF	CALMERGRRDTSVDKLVF	TRDV2-2	TRDJ1	1	C0(1)
857	TRGV4-CSYGLYSSGFHKVF-CALMERGRRDTTDKLVF-TRDV2-2	TRGV4	TRGJ1	CSYGLYSSGFHKVF	CALMERGRRDTTDKLVF	TRDV2-2	TRDJ1	1	C0(1)
1105	TRGV4-CSYGTYSSGFHKVF-CALMERGRRDTTTDKLVF-TRDV2-2	TRGV4	TRGJ1	CSYGTYSSGFHKVF	CALMERGRRDTTTDKLVF	TRDV2-2	TRDJ1	1	C3(1)
319	TRGV2-CAVWMKEGSGFHKVF-CAMERGYATDKLVF-TRAV13-4/DV7	TRGV2	TRGJ2	CAVWMKEGSGFHKVF	CAMERGYATDKLVF	TRAV13-4/DV7	TRDJ1	1	C0(1)
260	TRGV2-CAVWIRYSSGFHKVF-CAMERIGGIRATDKLVF-TRAV13-4/DV7	TRGV2	TRGJ2	CAVWIRYSSGFHKVF	CAMERIGGIRATDKLVF	TRAV13-4/DV7	TRDJ1	1	C7(1)
1239	TRGV4-CSYSSGFHKVF-CALMERGRYRRDATDKLVF-TRDV2-2	TRGV4	TRGJ1	CSYSSGFHKVF	CALMERGRYRRDATDKLVF	TRDV2-2	TRDJ1	1	C0(1)
617	TRGV2-CSLGYSSGFHKVF-CAMERLGGGIRAPDKLVF-TRAV13-4/DV7	TRGV2	TRGJ2	CSLGYSSGFHKVF	CAMERLGGGIRAPDKLVF	TRAV13-4/DV7	TRDJ1	1	C4(1)
1075	TRGV4-CSYGSYSSGFHKVF-CALMERGSEGYETDKLVF-TRDV2-2	TRGV4	TRGJ1	CSYGSYSSGFHKVF	CALMERGSEGYETDKLVF	TRDV2-2	TRDJ1	1	C7(1)
622	TRGV2-CSLRSSGFHKVF-CAMERRGRALTDKLVF-TRAV13-4/DV7	TRGV2	TRGJ2	CSLRSSGFHKVF	CAMERRGRALTDKLVF	TRAV13-4/DV7	TRDJ1	1	C2(1)
325	TRGV2-CAVWMNSSGFHKVF-CAMERRRDTSTDKLVF-TRAV13-4/DV7	TRGV2	TRGJ2	CAVWMNSSGFHKVF	CAMERRRDTSTDKLVF	TRAV13-4/DV7	TRDJ1	1	C0(1)
917	TRGV4-CSYGNSSGFHKVF-CALMERGSGGIPATDKLVF-TRDV2-2	TRGV4	TRGJ1	CSYGNSSGFHKVF	CALMERGSGGIPATDKLVF	TRDV2-2	TRDJ1	1	C1(1)
1036	TRGV4-CSYGSGFHKVF-CALMERGSGGIRATDKLVF-TRDV2-2	TRGV4	TRGJ1	CSYGSGFHKVF	CALMERGSGGIRATDKLVF	TRDV2-2	TRDJ1	1	C1(1)
191	TRGV2-CAGYSSGFHKVF-CAMERSGGIRATDKLVF-TRAV13-4/DV7	TRGV2	TRGJ2	CAGYSSGFHKVF	CAMERSGGIRATDKLVF	TRAV13-4/DV7	TRDJ1	1	C3(1)
244	TRGV2-CAVWIGSSGFHKVF-CAMERVGGIRADKLVF-TRAV13-4/DV7	TRGV2	TRGJ2	CAVWIGSSGFHKVF	CAMERVGGIRADKLVF	TRAV13-4/DV7	TRDJ1	1	C4(1)
444	TRGV2-CAVWYSSGFHKVF-CAMESEGYEKATDKLVF-TRAV13-4/DV7	TRGV2	TRGJ2	CAVWYSSGFHKVF	CAMESEGYEKATDKLVF	TRAV13-4/DV7	TRDJ1	1	C0(1)
953	TRGV4-CSYGPYSSGFHKVF-CALMERGVAHRRDTDKLVF-TRDV2-2	TRGV4	TRGJ1	CSYGPYSSGFHKVF	CALMERGVAHRRDTDKLVF	TRDV2-2	TRDJ1	1	C2(1)
989	TRGV4-CSYGQYSSGFHKVF-CALMERGVGEATDKLVF-TRDV2-2	TRGV4	TRGJ1	CSYGQYSSGFHKVF	CALMERGVGEATDKLVF	TRDV2-2	TRDJ1	1	C2(1)
515	TRGV2-CSLDGYSSGFHKVF-CAMEWHIGGIRATDKLVF-TRAV13-4/DV7	TRGV2	TRGJ2	CSLDGYSSGFHKVF	CAMEWHIGGIRATDKLVF	TRAV13-4/DV7	TRDJ1	1	C0(1)
858	TRGV4-CSYGLYSSGFHKVF-CALMERGVGGIRATDKLVF-TRDV2-2	TRGV4	TRGJ1	CSYGLYSSGFHKVF	CALMERGVGGIRATDKLVF	TRDV2-2	TRDJ1	1	C9(1)
859	TRGV4-CSYGLYSSGFHKVF-CALMERGYIGGIRAGDKLVF-TRDV2-2	TRGV4	TRGJ1	CSYGLYSSGFHKVF	CALMERGYIGGIRAGDKLVF	TRDV2-2	TRDJ1	1	C0(1)
496	TRGV2-CSLDESSGFHKVF-CAMGAYRRDTSSDKLVF-TRAV13-4/DV7	TRGV2	TRGJ2	CSLDESSGFHKVF	CAMGAYRRDTSSDKLVF	TRAV13-4/DV7	TRDJ1	1	C1(1)
804	TRGV4-CSYGKKGSGFHKVF-CALMERHIGGIRATDKLVF-TRDV2-2	TRGV4	TRGJ1	CSYGKKGSGFHKVF	CALMERHIGGIRATDKLVF	TRDV2-2	TRDJ1	1	C7(1)
554	TRGV2-CSLDSSGFHKVF-CAMGGVATDKLVF-TRAV13-4/DV7	TRGV2	TRGJ2	CSLDSSGFHKVF	CAMGGVATDKLVF	TRAV13-4/DV7	TRDJ1	1	C0(1)
918	TRGV4-CSYGNSSGFHKVF-CALMERHIGGIRATDKLVF-TRDV2-2	TRGV4	TRGJ1	CSYGNSSGFHKVF	CALMERHIGGIRATDKLVF	TRDV2-2	TRDJ1	1	C1(1)
445	TRGV2-CAVWYSSGFHKVF-CAMGIGGATDKLVF-TRAV13-4/DV7	TRGV2	TRGJ2	CAVWYSSGFHKVF	CAMGIGGATDKLVF	TRAV13-4/DV7	TRDJ1	1	C0(1)
261	TRGV2-CAVWISSGFHKVF-CAMGISEGYATDKLVF-TRAV13-4/DV7	TRGV2	TRGJ2	CAVWISSGFHKVF	CAMGISEGYATDKLVF	TRAV13-4/DV7	TRDJ1	1	C3(1)
940	TRGV4-CSYGPSSGFHKVF-CALMERHRRDTRGTDKLVF-TRDV2-2	TRGV4	TRGJ1	CSYGPSSGFHKVF	CALMERHRRDTRGTDKLVF	TRDV2-2	TRDJ1	1	C9(1)
651	TRGV2-CSLYSSGFHKVF-CAMGIWHIGGIPTDKLVF-TRAV13-4/DV7	TRGV2	TRGJ2	CSLYSSGFHKVF	CAMGIWHIGGIPTDKLVF	TRAV13-4/DV7	TRDJ1	1	C6(1)
954	TRGV4-CSYGPYSSGFHKVF-CALMERIGGATDKLVF-TRDV2-2	TRGV4	TRGJ1	CSYGPYSSGFHKVF	CALMERIGGATDKLVF	TRDV2-2	TRDJ1	1	C1(1)
670	TRGV3-CSLDKSRSWDFHKVF-CAMGVGGIRATDKLVF-TRAV13-4/DV7	TRGV3	TRGJ3	CSLDKSRSWDFHKVF	CAMGVGGIRATDKLVF	TRAV13-4/DV7	TRDJ1	1	C7(1)
522	TRGV2-CSLDNSGFHKVF-CAMGYGIYPRRDTTDKLVF-TRAV13-4/DV7	TRGV2	TRGJ2	CSLDNSGFHKVF	CAMGYGIYPRRDTTDKLVF	TRAV13-4/DV7	TRDJ1	1	C4(1)
366	TRGV2-CAVWMSWSSGFHKVF-CAMHIGGIRATDKLVF-TRAV13-4/DV7	TRGV2	TRGJ2	CAVWMSWSSGFHKVF	CAMHIGGIRATDKLVF	TRAV13-4/DV7	TRDJ1	1	C1(1)
1102	TRGV4-CSYGTSSGFHKVF-CALMERIGGIPTDKLVF-TRDV2-2	TRGV4	TRGJ1	CSYGTSSGFHKVF	CALMERIGGIPTDKLVF	TRDV2-2	TRDJ1	1	C0(1)
1301	TRGV7-CASWADSSGFHKVF-CAMRDIGGTTDKLVF-TRAV16N	TRGV7	TRGJ1	CASWADSSGFHKVF	CAMRDIGGTTDKLVF	TRAV16N	TRDJ1	1	C1(1)
137	TRGV1-CAVWPSGTSWVKIF-CALMERGRDTSWGDKLVF-TRDV2-2	TRGV1	TRGJ4	CAVWPSGTSWVKIF	CALMERGRDTSWGDKLVF	TRDV2-2	TRDJ1	1	C3(1)
738	TRGV4-CSYGEYSSGFHKVF-CALMERIGGIRATDKLVF-TRDV2-2	TRGV4	TRGJ1	CSYGEYSSGFHKVF	CALMERIGGIRATDKLVF	TRDV2-2	TRDJ1	1	C0(1)
378	TRGV2-CAVWNSSGFHKVF-CAMREGGADKLVF-TRAV16N	TRGV2	TRGJ2	CAVWNSSGFHKVF	CAMREGGADKLVF	TRAV16N	TRDJ1	1	C1(1)
1315	TRGV7-CASWAGYSSGFHKVF-CAMREGGGGIRDKLVF-TRAV16N	TRGV7	TRGJ1	CASWAGYSSGFHKVF	CAMREGGGGIRDKLVF	TRAV16N	TRDJ1	1	C10(1)
420	TRGV2-CAVWTYSSGFHKVF-CAMREGGGIRATDKLVF-TRAV16N	TRGV2	TRGJ2	CAVWTYSSGFHKVF	CAMREGGGIRATDKLVF	TRAV16N	TRDJ1	1	C4(1)
807	TRGV4-CSYGKYSSGFHKVF-CALMERIGGIRATDKLVF-TRDV2-2	TRGV4	TRGJ1	CSYGKYSSGFHKVF	CALMERIGGIRATDKLVF	TRDV2-2	TRDJ1	1	C5(1)
171	TRGV1-CSLGSGTSWVKIF-CALMERGRRDATDKLVF-TRDV2-2	TRGV1	TRGJ4	CSLGSGTSWVKIF	CALMERGRRDATDKLVF	TRDV2-2	TRDJ1	1	C12(1)
860	TRGV4-CSYGLYSSGFHKVF-CALMERIGGIRATDKLVF-TRDV2-2	TRGV4	TRGJ1	CSYGLYSSGFHKVF	CALMERIGGIRATDKLVF	TRDV2-2	TRDJ1	1	C0(1)
108	TRGV1-CAVWISGTSWVKIF-CALMERIGGIRATDKLVF-TRDV2-2	TRGV1	TRGJ4	CAVWISGTSWVKIF	CALMERIGGIRATDKLVF	TRDV2-2	TRDJ1	1	C3(1)
1284	TRGV6-CACWDSSGFHKVF-CAMREGYRRDTDKLVF-TRAV16N	TRGV6	TRGJ1	CACWDSSGFHKVF	CAMREGYRRDTDKLVF	TRAV16N	TRDJ1	1	C7(1)
660	TRGV2-CTQYSSGFHKVF-CAMREGYSTDKLVF-TRAV16N	TRGV2	TRGJ2	CTQYSSGFHKVF	CAMREGYSTDKLVF	TRAV16N	TRDJ1	1	C3(1)
265	TRGV2-CAVWIVGYSSGFHKVF-CAMREIGGIRATDKLVF-TRAV16N	TRGV2	TRGJ2	CAVWIVGYSSGFHKVF	CAMREIGGIRATDKLVF	TRAV16N	TRDJ1	1	C0(1)
1316	TRGV7-CASWAGYSSGFHKVF-CAMRISEGPATDKLVF-TRAV16N	TRGV7	TRGJ1	CASWAGYSSGFHKVF	CAMRISEGPATDKLVF	TRAV16N	TRDJ1	1	C10(1)
1051	TRGV4-CSYGSSGFHKVF-CALMERIGGIRGTDKLVF-TRDV2-2	TRGV4	TRGJ1	CSYGSSGFHKVF	CALMERIGGIRGTDKLVF	TRDV2-2	TRDJ1	1	C0(1)
1318	TRGV7-CASWALYSSGFHKVF-CAMRVWPRDKLVF-TRAV16N	TRGV7	TRGJ1	CASWALYSSGFHKVF	CAMRVWPRDKLVF	TRAV16N	TRDJ1	1	C10(1)
640	TRGV2-CSLVYSSGFHKVF-CAMSEGYTDKLVF-TRAV13-4/DV7	TRGV2	TRGJ2	CSLVYSSGFHKVF	CAMSEGYTDKLVF	TRAV13-4/DV7	TRDJ1	1	C1(1)
800	TRGV4-CSYGKGDDSSGFHKVF-CALMERKRRDTTTDKLVF-TRDV2-2	TRGV4	TRGJ1	CSYGKGDDSSGFHKVF	CALMERKRRDTTTDKLVF	TRDV2-2	TRDJ1	1	C2(1)
463	TRGV2-CSLAYSSGFHKVF-CAMSYRRDTATDKLVF-TRAV13-4/DV7	TRGV2	TRGJ2	CSLAYSSGFHKVF	CAMSYRRDTATDKLVF	TRAV13-4/DV7	TRDJ1	1	C3(1)
1076	TRGV4-CSYGSYSSGFHKVF-CALMERLSEGYEPADKLVF-TRDV2-2	TRGV4	TRGJ1	CSYGSYSSGFHKVF	CALMERLSEGYEPADKLVF	TRDV2-2	TRDJ1	1	C3(1)
1077	TRGV4-CSYGSYSSGFHKVF-CALMERLYRRDTSYRQTRLWTRNPSDCGTK-TRDV2-2	TRGV4	TRGJ1	CSYGSYSSGFHKVF	CALMERLYRRDTSYRQTRLWTRNPSDCGTK	TRDV2-2	TRDJ1	1	C2(1)
477	TRGV2-CSLDEDSSGFHKVF-CAMVGGIFDKLVF-TRAV13D-4	TRGV2	TRGJ2	CSLDEDSSGFHKVF	CAMVGGIFDKLVF	TRAV13D-4	TRDJ1	1	C6(1)
787	TRGV4-CSYGHSSGFHKVF-CALMERNGRRDATDKLVF-TRDV2-2	TRGV4	TRGJ1	CSYGHSSGFHKVF	CALMERNGRRDATDKLVF	TRDV2-2	TRDJ1	1	C3(1)
690	TRGV4-CSSYSSGFHKVF-CALMERNIGGIRADKLVF-TRDV2-2	TRGV4	TRGJ1	CSSYSSGFHKVF	CALMERNIGGIRADKLVF	TRDV2-2	TRDJ1	1	C0(1)
1323	TRGV7-CASWAVYSSGFHKVF-CAMVHMAPPVGGIRGATDKLVF-TRAV13-4/DV7	TRGV7	TRGJ1	CASWAVYSSGFHKVF	CAMVHMAPPVGGIRGATDKLVF	TRAV13-4/DV7	TRDJ1	1	C3(1)
788	TRGV4-CSYGHSSGFHKVF-CALMERNIGGIRATDKLVF-TRDV2-2	TRGV4	TRGJ1	CSYGHSSGFHKVF	CALMERNIGGIRATDKLVF	TRDV2-2	TRDJ1	1	C0(1)
315	TRGV2-CAVWMISSGFHKVF-CAMVRIGGIRATDKLVF-TRAV13-4/DV7	TRGV2	TRGJ2	CAVWMISSGFHKVF	CAMVRIGGIRATDKLVF	TRAV13-4/DV7	TRDJ1	1	C4(1)
142	TRGV1-CAVWRSGTSWVKIF-CALMERRDTSDKLVF-TRDV2-2	TRGV1	TRGJ4	CAVWRSGTSWVKIF	CALMERRDTSDKLVF	TRDV2-2	TRDJ1	1	C9(1)
1019	TRGV4-CSYGRYSSGFHKVF-CALMERPEGYETDKLVF-TRDV2-2	TRGV4	TRGJ1	CSYGRYSSGFHKVF	CALMERPEGYETDKLVF	TRDV2-2	TRDJ1	1	C1(1)
1236	TRGV4-CSYRYSSGFHKVF-CALMERPFGGIRATDKLVF-TRDV2-2	TRGV4	TRGJ1	CSYRYSSGFHKVF	CALMERPFGGIRATDKLVF	TRDV2-2	TRDJ1	1	C2(1)
69	TRGV1-CAVWGSGTSWVKIF-CALMERRDTSTDKLVF-TRDV2-2	TRGV1	TRGJ4	CAVWGSGTSWVKIF	CALMERRDTSTDKLVF	TRDV2-2	TRDJ1	1	C9(1)
990	TRGV4-CSYGQYSSGFHKVF-CALMERRALEGYELPDKLVF-TRDV2-2	TRGV4	TRGJ1	CSYGQYSSGFHKVF	CALMERRALEGYELPDKLVF	TRDV2-2	TRDJ1	1	C9(1)
517	TRGV2-CSLDILYSSGFHKVF-CAQIGGIRETDKLVF-TRDV2-2	TRGV2	TRGJ2	CSLDILYSSGFHKVF	CAQIGGIRETDKLVF	TRDV2-2	TRDJ1	1	C4(1)
1164	TRGV4-CSYGYSSGFHKVF-CALMERRDPTDKLVF-TRDV2-2	TRGV4	TRGJ1	CSYGYSSGFHKVF	CALMERRDPTDKLVF	TRDV2-2	TRDJ1	1	C3(1)
991	TRGV4-CSYGQYSSGFHKVF-CALMERRDTATDKLVF-TRDV2-2	TRGV4	TRGJ1	CSYGQYSSGFHKVF	CALMERRDTATDKLVF	TRDV2-2	TRDJ1	1	C0(1)
1257	TRGV5-CACWDSSGFHKVF-CASEGYELTDKLVF-TRDV5	TRGV5	TRGJ1	CACWDSSGFHKVF	CASEGYELTDKLVF	TRDV5	TRDJ1	1	C8(1)
1165	TRGV4-CSYGYSSGFHKVF-CALMERRDTATDKLVF-TRDV2-2	TRGV4	TRGJ1	CSYGYSSGFHKVF	CALMERRDTATDKLVF	TRDV2-2	TRDJ1	1	C1(1)
1008	TRGV4-CSYGRRSSGFHKVF-CALMERRDTTDKLVF-TRDV2-2	TRGV4	TRGJ1	CSYGRRSSGFHKVF	CALMERRDTTDKLVF	TRDV2-2	TRDJ1	1	C0(1)
808	TRGV4-CSYGKYSSGFHKVF-CALMERRGGIATDKLVF-TRDV2-2	TRGV4	TRGJ1	CSYGKYSSGFHKVF	CALMERRGGIATDKLVF	TRDV2-2	TRDJ1	1	C1(1)
861	TRGV4-CSYGLYSSGFHKVF-CALMERRHIGGIRPATDKLVF-TRDV2-2	TRGV4	TRGJ1	CSYGLYSSGFHKVF	CALMERRHIGGIRPATDKLVF	TRDV2-2	TRDJ1	1	C1(1)
641	TRGV2-CSLVYSSGFHKVF-CASGARDTSSWDTRQMFF-TRDV5	TRGV2	TRGJ2	CSLVYSSGFHKVF	CASGARDTSSWDTRQMFF	TRDV5	TRDJ2	1	C2(1)
364	TRGV2-CAVWMSSSGFHKVF-CASGASSWHIGGIRATDKLVF-TRDV5	TRGV2	TRGJ2	CAVWMSSSGFHKVF	CASGASSWHIGGIRATDKLVF	TRDV5	TRDJ1	1	C9(1)
704	TRGV4-CSYGAYSSGFHKVF-CALMERRIGGIPATDKLVF-TRDV2-2	TRGV4	TRGJ1	CSYGAYSSGFHKVF	CALMERRIGGIPATDKLVF	TRDV2-2	TRDJ1	1	C3(1)
1166	TRGV4-CSYGYSSGFHKVF-CALMERRRDNTDKLVF-TRDV2-2	TRGV4	TRGJ1	CSYGYSSGFHKVF	CALMERRRDNTDKLVF	TRDV2-2	TRDJ1	1	C12(1)
1167	TRGV4-CSYGYSSGFHKVF-CALMERRRDTADKLVF-TRDV2-2	TRGV4	TRGJ1	CSYGYSSGFHKVF	CALMERRRDTADKLVF	TRDV2-2	TRDJ1	1	C1(1)
1168	TRGV4-CSYGYSSGFHKVF-CALMERRRDTDKLVF-TRDV2-2	TRGV4	TRGJ1	CSYGYSSGFHKVF	CALMERRRDTDKLVF	TRDV2-2	TRDJ1	1	C0(1)
292	TRGV2-CAVWMEGSGFHKVF-CASGDGISEGYETDKLVF-TRDV5	TRGV2	TRGJ2	CAVWMEGSGFHKVF	CASGDGISEGYETDKLVF	TRDV5	TRDJ1	1	C0(1)
862	TRGV4-CSYGLYSSGFHKVF-CALMERRRDTSSDKLVF-TRDV2-2	TRGV4	TRGJ1	CSYGLYSSGFHKVF	CALMERRRDTSSDKLVF	TRDV2-2	TRDJ1	1	C2(1)
126	TRGV1-CAVWMGTSWVKIF-CALMERRIRATDKLVF-TRDV2-2	TRGV1	TRGJ4	CAVWMGTSWVKIF	CALMERRIRATDKLVF	TRDV2-2	TRDJ1	1	C3(1)
955	TRGV4-CSYGPYSSGFHKVF-CALMERRRVATDKLVF-TRDV2-2	TRGV4	TRGJ1	CSYGPYSSGFHKVF	CALMERRRVATDKLVF	TRDV2-2	TRDJ1	1	C3(1)
1169	TRGV4-CSYGYSSGFHKVF-CALMERSEGYELADKLVF-TRDV2-2	TRGV4	TRGJ1	CSYGYSSGFHKVF	CALMERSEGYELADKLVF	TRDV2-2	TRDJ1	1	C2(1)
353	TRGV2-CAVWMSGSSGFHKVF-CASGEGSTDKLVF-TRDV5	TRGV2	TRGJ2	CAVWMSGSSGFHKVF	CASGEGSTDKLVF	TRDV5	TRDJ1	1	C2(1)
863	TRGV4-CSYGLYSSGFHKVF-CALMERSEGYGPTDKLVF-TRDV2-2	TRGV4	TRGJ1	CSYGLYSSGFHKVF	CALMERSEGYGPTDKLVF	TRDV2-2	TRDJ1	1	C3(1)
252	TRGV2-CAVWIQRSSGFHKVF-CASGEWGPHRRDPATDKLVF-TRDV5	TRGV2	TRGJ2	CAVWIQRSSGFHKVF	CASGEWGPHRRDPATDKLVF	TRDV5	TRDJ1	1	C0(1)
678	TRGV4-CSKYSSGFHKVF-CALMERTGGIRATDKLVF-TRDV2-2	TRGV4	TRGJ1	CSKYSSGFHKVF	CALMERTGGIRATDKLVF	TRDV2-2	TRDJ1	1	C1(1)
1078	TRGV4-CSYGSYSSGFHKVF-CALMERVEGYELADKLVF-TRDV2-2	TRGV4	TRGJ1	CSYGSYSSGFHKVF	CALMERVEGYELADKLVF	TRDV2-2	TRDJ1	1	C9(1)
864	TRGV4-CSYGLYSSGFHKVF-CALMERVGDTATDKLVF-TRDV2-2	TRGV4	TRGJ1	CSYGLYSSGFHKVF	CALMERVGDTATDKLVF	TRDV2-2	TRDJ1	1	C1(1)
705	TRGV4-CSYGAYSSGFHKVF-CALMERVGGIRATDKLVF-TRDV2-2	TRGV4	TRGJ1	CSYGAYSSGFHKVF	CALMERVGGIRATDKLVF	TRDV2-2	TRDJ1	1	C5(1)
1052	TRGV4-CSYGSSGFHKVF-CALMERVGGISTDKLVF-TRDV2-2	TRGV4	TRGJ1	CSYGSSGFHKVF	CALMERVGGISTDKLVF	TRDV2-2	TRDJ1	1	C1(1)
430	TRGV2-CAVWVYSSGFHKVF-CASGFPHIGGIRATDKLVF-TRDV5	TRGV2	TRGJ2	CAVWVYSSGFHKVF	CASGFPHIGGIRATDKLVF	TRDV5	TRDJ1	1	C2(1)
992	TRGV4-CSYGQYSSGFHKVF-CALMERVHMGGIRAPDKLVF-TRDV2-2	TRGV4	TRGJ1	CSYGQYSSGFHKVF	CALMERVHMGGIRAPDKLVF	TRDV2-2	TRDJ1	1	C2(1)
500	TRGV2-CSLDGCSGFHKVF-CASGFVEGYELGDKLVF-TRDV5	TRGV2	TRGJ2	CSLDGCSGFHKVF	CASGFVEGYELGDKLVF	TRDV5	TRDJ1	1	C0(1)
262	TRGV2-CAVWISSGFHKVF-CASGFVYRRDTATDKLVF-TRDV5	TRGV2	TRGJ2	CAVWISSGFHKVF	CASGFVYRRDTATDKLVF	TRDV5	TRDJ1	1	C1(1)
505	TRGV2-CSLDGGSSGFHKVF-CASGFWGGIRATDKLVF-TRDV5	TRGV2	TRGJ2	CSLDGGSSGFHKVF	CASGFWGGIRATDKLVF	TRDV5	TRDJ1	1	C10(1)
1267	TRGV5-CLLGYSSGFHKVF-CASGGDTTDKLVF-TRDV5	TRGV5	TRGJ1	CLLGYSSGFHKVF	CASGGDTTDKLVF	TRDV5	TRDJ1	1	C1(1)
1170	TRGV4-CSYGYSSGFHKVF-CALMERVTEGSDKLVF-TRDV2-2	TRGV4	TRGJ1	CSYGYSSGFHKVF	CALMERVTEGSDKLVF	TRDV2-2	TRDJ1	1	C1(1)
597	TRGV2-CSLEYSSGFHKVF-CASGGIRGDKLVF-TRDV5	TRGV2	TRGJ2	CSLEYSSGFHKVF	CASGGIRGDKLVF	TRDV5	TRDJ1	1	C7(1)
642	TRGV2-CSLVYSSGFHKVF-CASGGLIRATDKLVF-TRDV5	TRGV2	TRGJ2	CSLVYSSGFHKVF	CASGGLIRATDKLVF	TRDV5	TRDJ1	1	C12(1)
332	TRGV2-CAVWMRGSSGFHKVF-CASGGSEGYVTDKLVF-TRDV5	TRGV2	TRGJ2	CAVWMRGSSGFHKVF	CASGGSEGYVTDKLVF	TRDV5	TRDJ1	1	C2(1)
379	TRGV2-CAVWNSSGFHKVF-CASGHGIPIGGIRATDKLVF-TRDV5	TRGV2	TRGJ2	CAVWNSSGFHKVF	CASGHGIPIGGIRATDKLVF	TRDV5	TRDJ1	1	C1(1)
721	TRGV4-CSYGDSSGFHKVF-CALMERYIGGIRATDKLVF-TRDV2-2	TRGV4	TRGJ1	CSYGDSSGFHKVF	CALMERYIGGIRATDKLVF	TRDV2-2	TRDJ1	1	C2(1)
598	TRGV2-CSLEYSSGFHKVF-CASGHIGGIRADKLVF-TRDV5	TRGV2	TRGJ2	CSLEYSSGFHKVF	CASGHIGGIRADKLVF	TRDV5	TRDJ1	1	C1(1)
1079	TRGV4-CSYGSYSSGFHKVF-CALMERYRRDTTATDKLVF-TRDV2-2	TRGV4	TRGJ1	CSYGSYSSGFHKVF	CALMERYRRDTTATDKLVF	TRDV2-2	TRDJ1	1	C0(1)
431	TRGV2-CAVWVYSSGFHKVF-CASGHIGGIRATDKLVF-TRDV5	TRGV2	TRGJ2	CAVWVYSSGFHKVF	CASGHIGGIRATDKLVF	TRDV5	TRDJ1	1	C6(1)
652	TRGV2-CSLYSSGFHKVF-CASGHIGGIRATDKLVF-TRDV5	TRGV2	TRGJ2	CSLYSSGFHKVF	CASGHIGGIRATDKLVF	TRDV5	TRDJ1	1	C6(1)
1171	TRGV4-CSYGYSSGFHKVF-CALMESEGYEPDKLVF-TRDV2-2	TRGV4	TRGJ1	CSYGYSSGFHKVF	CALMESEGYEPDKLVF	TRDV2-2	TRDJ1	1	C1(1)
345	TRGV2-CAVWMRYSSGFHKVF-CASGHMAYRRDTDKLVF-TRDV5	TRGV2	TRGJ2	CAVWMRYSSGFHKVF	CASGHMAYRRDTDKLVF	TRDV5	TRDJ1	1	C4(1)
1080	TRGV4-CSYGSYSSGFHKVF-CALMETGGILATDKLVF-TRDV2-2	TRGV4	TRGJ1	CSYGSYSSGFHKVF	CALMETGGILATDKLVF	TRDV2-2	TRDJ1	1	C1(1)
956	TRGV4-CSYGPYSSGFHKVF-CALMEYRRDTTDKLVF-TRDV2-2	TRGV4	TRGJ1	CSYGPYSSGFHKVF	CALMEYRRDTTDKLVF	TRDV2-2	TRDJ1	1	C4(1)
699	TRGV4-CSYEGGSGFHKVF-CALMGIGGIETDKLVF-TRDV2-2	TRGV4	TRGJ1	CSYEGGSGFHKVF	CALMGIGGIETDKLVF	TRDV2-2	TRDJ1	1	C0(1)
1005	TRGV4-CSYGRHSSGFHKVF-CALMGISEGYELATDKLVF-TRDV2-2	TRGV4	TRGJ1	CSYGRHSSGFHKVF	CALMGISEGYELATDKLVF	TRDV2-2	TRDJ1	1	C1(1)
468	TRGV2-CSLDDGSSGFHKVF-CASGIGGIATDKLVF-TRDV5	TRGV2	TRGJ2	CSLDDGSSGFHKVF	CASGIGGIATDKLVF	TRDV5	TRDJ1	1	C0(1)
230	TRGV2-CAVWGYSSGFHKVF-CASGIGGIRAGDKLVF-TRDV5	TRGV2	TRGJ2	CAVWGYSSGFHKVF	CASGIGGIRAGDKLVF	TRDV5	TRDJ1	1	C2(1)
555	TRGV2-CSLDSSGFHKVF-CASGIGGIRAKLVF-TRDV5	TRGV2	TRGJ2	CSLDSSGFHKVF	CASGIGGIRAKLVF	TRDV5	TRDJ1	1	C6(1)
180	TRGV2-CSLDYSSGFHKVF-CASGIGGIRATDKLVF-TRDV5	TRGV2	TRGJ1	CSLDYSSGFHKVF	CASGIGGIRATDKLVF	TRDV5	TRDJ1	1	C0(1)
1020	TRGV4-CSYGRYSSGFHKVF-CALMISEGDKLVF-TRDV2-2	TRGV4	TRGJ1	CSYGRYSSGFHKVF	CALMISEGDKLVF	TRDV2-2	TRDJ1	1	C0(1)
714	TRGV4-CSYGCPYSSGFHKVF-CALMISEGYATDKLVF-TRDV2-2	TRGV4	TRGJ1	CSYGCPYSSGFHKVF	CALMISEGYATDKLVF	TRDV2-2	TRDJ1	1	C7(1)
1304	TRGV7-CASWAGESSGFHKVF-CASGIGGIRATDKLVF-TRDV5	TRGV7	TRGJ1	CASWAGESSGFHKVF	CASGIGGIRATDKLVF	TRDV5	TRDJ1	1	C2(1)
1115	TRGV4-CSYGWDSSGFHKVF-CALYRRDTDKLVF-TRDV2-2	TRGV4	TRGJ1	CSYGWDSSGFHKVF	CALYRRDTDKLVF	TRDV2-2	TRDJ1	1	C1(1)
643	TRGV2-CSLVYSSGFHKVF-CASGISEGPTDKLVF-TRDV5	TRGV2	TRGJ2	CSLVYSSGFHKVF	CASGISEGPTDKLVF	TRDV5	TRDJ1	1	C0(1)
432	TRGV2-CAVWVYSSGFHKVF-CASGISEGYDKLVF-TRDV5	TRGV2	TRGJ2	CAVWVYSSGFHKVF	CASGISEGYDKLVF	TRDV5	TRDJ1	1	C1(1)
408	TRGV2-CAVWSSSGFHKVF-CASGISEGYDTDKLVF-TRDV5	TRGV2	TRGJ2	CAVWSSSGFHKVF	CASGISEGYDTDKLVF	TRDV5	TRDJ1	1	C2(1)
486	TRGV2-CSLDENSSGFHKVF-CASGISEGYEATDKLVF-TRDV5	TRGV2	TRGJ2	CSLDENSSGFHKVF	CASGISEGYEATDKLVF	TRDV5	TRDJ1	1	C2(1)
742	TRGV4-CSYGEYSSGFHKVF-CSHGARDGGIRATDKLVF-TRDV2-2	TRGV4	TRGJ1	CSYGEYSSGFHKVF	CSHGARDGGIRATDKLVF	TRDV2-2	TRDJ1	1	C2(1)
298	TRGV2-CAVWMGGSSGFHKVF-CASGISEGYESDKLVF-TRDV5	TRGV2	TRGJ2	CAVWMGGSSGFHKVF	CASGISEGYESDKLVF	TRDV5	TRDJ1	1	C2(1)
1229	TRGV4-CSYGYSSGFHKVF-CGSDIGGIRATDKLVF-TRDV4	TRGV4	TRGJ1	CSYGYSSGFHKVF	CGSDIGGIRATDKLVF	TRDV4	TRDJ1	1	C6(1)
1230	TRGV4-CSYGYSSGFHKVF-CGSDIGGSSWDTRQMFF-TRDV4	TRGV4	TRGJ1	CSYGYSSGFHKVF	CGSDIGGSSWDTRQMFF	TRDV4	TRDJ2	1	C6(1)
1086	TRGV4-CSYGSYSSGFHKVF-CASANIGGIRATDKLVF-TRDV5	TRGV4	TRGJ1	CSYGSYSSGFHKVF	CASANIGGIRATDKLVF	TRDV5	TRDJ1	1	C9(1)
516	TRGV2-CSLDGYSSGFHKVF-CASGKGRRDTSGDKLVF-TRDV5	TRGV2	TRGJ2	CSLDGYSSGFHKVF	CASGKGRRDTSGDKLVF	TRDV5	TRDJ1	1	C1(1)
961	TRGV4-CSYGPYSSGFHKVF-CASDPYRRDTSTDKLVF-TRDV5	TRGV4	TRGJ1	CSYGPYSSGFHKVF	CASDPYRRDTSTDKLVF	TRDV5	TRDJ1	1	C3(1)
312	TRGV2-CAVWMGYSSGFHKVF-CASGKYRRDTTDKLVF-TRDV5	TRGV2	TRGJ2	CAVWMGYSSGFHKVF	CASGKYRRDTTDKLVF	TRDV5	TRDJ1	1	C0(1)
1023	TRGV4-CSYGRYSSGFHKVF-CASEYGIYRRDTSSGDKLVF-TRDV5	TRGV4	TRGJ1	CSYGRYSSGFHKVF	CASEYGIYRRDTSSGDKLVF	TRDV5	TRDJ1	1	C1(1)
1132	TRGV4-CSYGYPYSSGFHKVF-CASGAHMAYIGGIRATDKLVF-TRDV5	TRGV4	TRGJ1	CSYGYPYSSGFHKVF	CASGAHMAYIGGIRATDKLVF	TRDV5	TRDJ1	1	C6(1)
877	TRGV4-CSYGLYSSGFHKVF-CASGAHMAYRRDTDKLVF-TRDV5	TRGV4	TRGJ1	CSYGLYSSGFHKVF	CASGAHMAYRRDTDKLVF	TRDV5	TRDJ1	1	C1(1)
401	TRGV2-CAVWRYSSGFHKVF-CASGLISEGYATDKLVF-TRDV5	TRGV2	TRGJ2	CAVWRYSSGFHKVF	CASGLISEGYATDKLVF	TRDV5	TRDJ1	1	C0(1)
556	TRGV2-CSLDSSGFHKVF-CASGLISEGYEPTDKLVF-TRDV5	TRGV2	TRGJ2	CSLDSSGFHKVF	CASGLISEGYEPTDKLVF	TRDV5	TRDJ1	1	C0(1)
671	TRGV3-CAVWRSGTSWVKIF-CASGLNMAYIGGIRPDKLVF-TRDV5	TRGV3	TRGJ4	CAVWRSGTSWVKIF	CASGLNMAYIGGIRPDKLVF	TRDV5	TRDJ1	1	C4(1)
385	TRGV2-CAVWNYSSGFHKVF-CASGLSEGYDTDKLVF-TRDV5	TRGV2	TRGJ2	CAVWNYSSGFHKVF	CASGLSEGYDTDKLVF	TRDV5	TRDJ1	1	C1(1)
1116	TRGV4-CSYGWSSGFHKVF-CASGAIGGIRATDKLVF-TRDV5	TRGV4	TRGJ1	CSYGWSSGFHKVF	CASGAIGGIRATDKLVF	TRDV5	TRDJ1	1	C7(1)
1186	TRGV4-CSYGYSSGFHKVF-CASGCIGGIRARTDKLVF-TRDV5	TRGV4	TRGJ1	CSYGYSSGFHKVF	CASGCIGGIRARTDKLVF	TRDV5	TRDJ1	1	C5(1)
792	TRGV4-CSYGHSSGFHKVF-CASGCLRRKLVF-TRDV5	TRGV4	TRGJ1	CSYGHSSGFHKVF	CASGCLRRKLVF	TRDV5	TRDJ1	1	C10(1)
1265	TRGV5-CLLGRGGSSGFHKVF-CASGLYGISEGSTDKLVF-TRDV5	TRGV5	TRGJ1	CLLGRGGSSGFHKVF	CASGLYGISEGSTDKLVF	TRDV5	TRDJ1	1	C0(1)
878	TRGV4-CSYGLYSSGFHKVF-CASGCVHIGGIRATDKLVF-TRDV5	TRGV4	TRGJ1	CSYGLYSSGFHKVF	CASGCVHIGGIRATDKLVF	TRDV5	TRDJ1	1	C4(1)
557	TRGV2-CSLDSSGFHKVF-CASGMAYGDIGGIRATDKLVF-TRDV5	TRGV2	TRGJ2	CSLDSSGFHKVF	CASGMAYGDIGGIRATDKLVF	TRDV5	TRDJ1	1	C1(1)
558	TRGV2-CSLDSSGFHKVF-CASGMIGGIRATDKLVF-TRDV5	TRGV2	TRGJ2	CSLDSSGFHKVF	CASGMIGGIRATDKLVF	TRDV5	TRDJ1	1	C6(1)
1024	TRGV4-CSYGRYSSGFHKVF-CASGDGGIRADDKLVF-TRDV5	TRGV4	TRGJ1	CSYGRYSSGFHKVF	CASGDGGIRADDKLVF	TRDV5	TRDJ1	1	C3(1)
879	TRGV4-CSYGLYSSGFHKVF-CASGDIGGIRPDKLVF-TRDV5	TRGV4	TRGJ1	CSYGLYSSGFHKVF	CASGDIGGIRPDKLVF	TRDV5	TRDJ1	1	C2(1)
346	TRGV2-CAVWMRYSSGFHKVF-CASGNRRDTDKLVF-TRDV5	TRGV2	TRGJ2	CAVWMRYSSGFHKVF	CASGNRRDTDKLVF	TRDV5	TRDJ1	1	C7(1)
127	TRGV1-CAVWMGTSWVKIF-CALMERSEGYELGDKLVF-TRDV2-2	TRGV1	TRGJ4	CAVWMGTSWVKIF	CALMERSEGYELGDKLVF	TRDV2-2	TRDJ1	1	C0(1)
165	TRGV1-CSLDKRAGTSWVKIF-CALMERVGDTDKLVF-TRDV2-2	TRGV1	TRGJ4	CSLDKRAGTSWVKIF	CALMERVGDTDKLVF	TRDV2-2	TRDJ1	1	C2(1)
1187	TRGV4-CSYGYSSGFHKVF-CASGDMAYQYIGGIRATDKLVF-TRDV5	TRGV4	TRGJ1	CSYGYSSGFHKVF	CASGDMAYQYIGGIRATDKLVF	TRDV5	TRDJ1	1	C5(1)
380	TRGV2-CAVWNSSGFHKVF-CASGPGGDTSADKLVF-TRDV5	TRGV2	TRGJ2	CAVWNSSGFHKVF	CASGPGGDTSADKLVF	TRDV5	TRDJ1	1	C1(1)
644	TRGV2-CSLVYSSGFHKVF-CASGPGGIRAPSTDKLVF-TRDV5	TRGV2	TRGJ2	CSLVYSSGFHKVF	CASGPGGIRAPSTDKLVF	TRDV5	TRDJ1	1	C2(1)
1188	TRGV4-CSYGYSSGFHKVF-CASGDPHMAPIGGIRATDKLVF-TRDV5	TRGV4	TRGJ1	CSYGYSSGFHKVF	CASGDPHMAPIGGIRATDKLVF	TRDV5	TRDJ1	1	C0(1)
351	TRGV2-CAVWMSGSGFHKVF-CASGPHIGGIRATDKLVF-TRDV5	TRGV2	TRGJ2	CAVWMSGSGFHKVF	CASGPHIGGIRATDKLVF	TRDV5	TRDJ1	1	C2(1)
962	TRGV4-CSYGPYSSGFHKVF-CASGEGYDDKLVF-TRDV5	TRGV4	TRGJ1	CSYGPYSSGFHKVF	CASGEGYDDKLVF	TRDV5	TRDJ1	1	C0(1)
245	TRGV2-CAVWIGSSGFHKVF-CASGPHIGGIRDKLVF-TRDV5	TRGV2	TRGJ2	CAVWIGSSGFHKVF	CASGPHIGGIRDKLVF	TRDV5	TRDJ1	1	C3(1)
488	TRGV2-CSLDEQYSSGFHKVF-CASGPIGGIRATDKLVF-TRDV5	TRGV2	TRGJ2	CSLDEQYSSGFHKVF	CASGPIGGIRATDKLVF	TRDV5	TRDJ1	1	C0(1)
1025	TRGV4-CSYGRYSSGFHKVF-CASGFDIGGIRATDKLVF-TRDV5	TRGV4	TRGJ1	CSYGRYSSGFHKVF	CASGFDIGGIRATDKLVF	TRDV5	TRDJ1	1	C2(1)
1189	TRGV4-CSYGYSSGFHKVF-CASGFGGIRATDKLVF-TRDV5	TRGV4	TRGJ1	CSYGYSSGFHKVF	CASGFGGIRATDKLVF	TRDV5	TRDJ1	1	C7(1)
880	TRGV4-CSYGLYSSGFHKVF-CASGFGGMTDKLVF-TRDV5	TRGV4	TRGJ1	CSYGLYSSGFHKVF	CASGFGGMTDKLVF	TRDV5	TRDJ1	1	C9(1)
1087	TRGV4-CSYGSYSSGFHKVF-CASGFLYGIYLGIRAADKLVF-TRDV5	TRGV4	TRGJ1	CSYGSYSSGFHKVF	CASGFLYGIYLGIRAADKLVF	TRDV5	TRDJ1	1	C2(1)
583	TRGV2-CSLEDSSGFHKVF-CASGPIWPNIGGIRKLVF-TRDV5	TRGV2	TRGJ2	CSLEDSSGFHKVF	CASGPIWPNIGGIRKLVF	TRDV5	TRDJ1	1	C2(1)
520	TRGV2-CSLDKSSGFHKVF-CASGPLGTYIGGITTDKLVF-TRDV5	TRGV2	TRGJ2	CSLDKSSGFHKVF	CASGPLGTYIGGITTDKLVF	TRDV5	TRDJ1	1	C1(1)
881	TRGV4-CSYGLYSSGFHKVF-CASGFPRDIGGIRATDKLVF-TRDV5	TRGV4	TRGJ1	CSYGLYSSGFHKVF	CASGFPRDIGGIRATDKLVF	TRDV5	TRDJ1	1	C3(1)
512	TRGV2-CSLDGWGSGFHKVF-CASGPNIGGIRATDKLVF-TRDV5	TRGV2	TRGJ2	CSLDGWGSGFHKVF	CASGPNIGGIRATDKLVF	TRDV5	TRDJ1	1	C2(1)
726	TRGV4-CSYGDSSGFHKVF-CASGGGIRATDKLVF-TRDV5	TRGV4	TRGJ1	CSYGDSSGFHKVF	CASGGGIRATDKLVF	TRDV5	TRDJ1	1	C1(1)
1131	TRGV4-CSYGYNSSGFHKVF-CASGHGISEGPTDKLVF-TRDV5	TRGV4	TRGJ1	CSYGYNSSGFHKVF	CASGHGISEGPTDKLVF	TRDV5	TRDJ1	1	C1(1)
994	TRGV4-CSYGQYSSGFHKVF-CASGHIGGIRAPDKLVF-TRDV5	TRGV4	TRGJ1	CSYGQYSSGFHKVF	CASGHIGGIRAPDKLVF	TRDV5	TRDJ1	1	C1(1)
1190	TRGV4-CSYGYSSGFHKVF-CASGHIGGIRATDKLVF-TRDV5	TRGV4	TRGJ1	CSYGYSSGFHKVF	CASGHIGGIRATDKLVF	TRDV5	TRDJ1	1	C2(1)
192	TRGV2-CARSSGFHKVF-CASGPRISEGYELDDKLVF-TRDV5	TRGV2	TRGJ2	CARSSGFHKVF	CASGPRISEGYELDDKLVF	TRDV5	TRDJ1	1	C2(1)
1101	TRGV4-CSYGTHSSGFHKVF-CASGHMAYRREATDKLVF-TRDV5	TRGV4	TRGJ1	CSYGTHSSGFHKVF	CASGHMAYRREATDKLVF	TRDV5	TRDJ1	1	C2(1)
174	TRGV1-CSRSGTSWVKIF-CALMERVGGIRATDKLVF-TRDV2-2	TRGV1	TRGJ4	CSRSGTSWVKIF	CALMERVGGIRATDKLVF	TRDV2-2	TRDJ1	1	C10(1)
275	TRGV2-CAVWKYSSGFHKVF-CASGPSPLDGGIRATDKLVF-TRDV5	TRGV2	TRGJ2	CAVWKYSSGFHKVF	CASGPSPLDGGIRATDKLVF	TRDV5	TRDJ1	1	C1(1)
1191	TRGV4-CSYGYSSGFHKVF-CASGHRRDTRYRQTRLWTRNPSDCGTK-TRDV5	TRGV4	TRGJ1	CSYGYSSGFHKVF	CASGHRRDTRYRQTRLWTRNPSDCGTK	TRDV5	TRDJ1	1	C2(1)
276	TRGV2-CAVWKYSSGFHKVF-CASGPYIGGIIATDKLVF-TRDV5	TRGV2	TRGJ2	CAVWKYSSGFHKVF	CASGPYIGGIIATDKLVF	TRDV5	TRDJ1	1	C7(1)
173	TRGV1-CSPSPGTSWVKIF-CALMERWHRRDTSTDKLVF-TRDV2-2	TRGV1	TRGJ4	CSPSPGTSWVKIF	CALMERWHRRDTSTDKLVF	TRDV2-2	TRDJ1	1	C0(1)
559	TRGV2-CSLDSSGFHKVF-CASGPYIGGIRGVDKLVF-TRDV5	TRGV2	TRGJ2	CSLDSSGFHKVF	CASGPYIGGIRGVDKLVF	TRDV5	TRDJ1	1	C6(1)
1107	TRGV4-CSYGTYSSGFHKVF-CASGHRRDTSSDKLVF-TRDV5	TRGV4	TRGJ1	CSYGTYSSGFHKVF	CASGHRRDTSSDKLVF	TRDV5	TRDJ1	1	C3(1)
693	TRGV4-CSYAGYSSGFHKVF-CASGIAATDKLVF-TRDV5	TRGV4	TRGJ1	CSYAGYSSGFHKVF	CASGIAATDKLVF	TRDV5	TRDJ1	1	C1(1)
65	TRGV1-CAVWASGTSWVKIF-CALMERYGIWRRRDTATDKLVF-TRDV2-2	TRGV1	TRGJ4	CAVWASGTSWVKIF	CALMERYGIWRRRDTATDKLVF	TRDV2-2	TRDJ1	1	C4(1)
712	TRGV4-CSYGCLYSSGFHKVF-CASGIGGIRATDKLVF-TRDV5	TRGV4	TRGJ1	CSYGCLYSSGFHKVF	CASGIGGIRATDKLVF	TRDV5	TRDJ1	1	C4(1)
412	TRGV2-CAVWSYSSGFHKVF-CASGQARDIGGIRADKLVF-TRDV5	TRGV2	TRGJ2	CAVWSYSSGFHKVF	CASGQARDIGGIRADKLVF	TRDV5	TRDJ1	1	C9(1)
1112	TRGV4-CSYGVYSSGFHKVF-CASGIGGIRATDKLVF-TRDV5	TRGV4	TRGJ1	CSYGVYSSGFHKVF	CASGIGGIRATDKLVF	TRDV5	TRDJ1	1	C1(1)
526	TRGV2-CSLDRPSSGFHKVF-CASGRASIGGIRATDKLVF-TRDV5	TRGV2	TRGJ2	CSLDRPSSGFHKVF	CASGRASIGGIRATDKLVF	TRDV5	TRDJ1	1	C0(1)
484	TRGV2-CSLDELYSSGFHKVF-CASGRAYRRDKTDKLVF-TRDV5	TRGV2	TRGJ2	CSLDELYSSGFHKVF	CASGRAYRRDKTDKLVF	TRDV5	TRDJ1	1	C12(1)
688	TRGV4-CSSHSSGFHKVF-CASGIRATDKLVF-TRDV5	TRGV4	TRGJ1	CSSHSSGFHKVF	CASGIRATDKLVF	TRDV5	TRDJ1	1	C1(1)
1192	TRGV4-CSYGYSSGFHKVF-CASGISEGYELGKLVF-TRDV5	TRGV4	TRGJ1	CSYGYSSGFHKVF	CASGISEGYELGKLVF	TRDV5	TRDJ1	1	C1(1)
882	TRGV4-CSYGLYSSGFHKVF-CASGISPIGGIRATDKLVF-TRDV5	TRGV4	TRGJ1	CSYGLYSSGFHKVF	CASGISPIGGIRATDKLVF	TRDV5	TRDJ1	1	C0(1)
1193	TRGV4-CSYGYSSGFHKVF-CASGIWPLIGGIRATDKLVF-TRDV5	TRGV4	TRGJ1	CSYGYSSGFHKVF	CASGIWPLIGGIRATDKLVF	TRDV5	TRDJ1	1	C10(1)
809	TRGV4-CSYGKYSSGFHKVF-CASGIYRRDTSADKLVF-TRDV5	TRGV4	TRGJ1	CSYGKYSSGFHKVF	CASGIYRRDTSADKLVF	TRDV5	TRDJ1	1	C2(1)
560	TRGV2-CSLDSSGFHKVF-CASGRGIRAKLVF-TRDV5	TRGV2	TRGJ2	CSLDSSGFHKVF	CASGRGIRAKLVF	TRDV5	TRDJ1	1	C12(1)
883	TRGV4-CSYGLYSSGFHKVF-CASGKWHIGGIRATDKLVF-TRDV5	TRGV4	TRGJ1	CSYGLYSSGFHKVF	CASGKWHIGGIRATDKLVF	TRDV5	TRDJ1	1	C1(1)
963	TRGV4-CSYGPYSSGFHKVF-CASGLIGGIRAPTDKLVF-TRDV5	TRGV4	TRGJ1	CSYGPYSSGFHKVF	CASGLIGGIRAPTDKLVF	TRDV5	TRDJ1	1	C7(1)
692	TRGV4-CSWSSGFHKVF-CASGLIGGIRATDKLVF-TRDV5	TRGV4	TRGJ1	CSWSSGFHKVF	CASGLIGGIRATDKLVF	TRDV5	TRDJ1	1	C6(1)
1194	TRGV4-CSYGYSSGFHKVF-CASGLIGGIRATDKLVF-TRDV5	TRGV4	TRGJ1	CSYGYSSGFHKVF	CASGLIGGIRATDKLVF	TRDV5	TRDJ1	1	C6(1)
1134	TRGV4-CSYGYRSSGFHKVF-CASGLSEGYELADKLVF-TRDV5	TRGV4	TRGJ1	CSYGYRSSGFHKVF	CASGLSEGYELADKLVF	TRDV5	TRDJ1	1	C10(1)
677	TRGV4-CSGSSGFHKVF-CASGLSEGYELGDKLVF-TRDV5	TRGV4	TRGJ1	CSGSSGFHKVF	CASGLSEGYELGDKLVF	TRDV5	TRDJ1	1	C9(1)
618	TRGV2-CSLGYSSGFHKVF-CASGSEGTTDKLVF-TRDV5	TRGV2	TRGJ2	CSLGYSSGFHKVF	CASGSEGTTDKLVF	TRDV5	TRDJ1	1	C0(1)
1026	TRGV4-CSYGRYSSGFHKVF-CASGLSEGYVGDKLVF-TRDV5	TRGV4	TRGJ1	CSYGRYSSGFHKVF	CASGLSEGYVGDKLVF	TRDV5	TRDJ1	1	C4(1)
730	TRGV4-CSYGEDSSGFHKVF-CASGLYGIYGKSEGYETDKLVF-TRDV5	TRGV4	TRGJ1	CSYGEDSSGFHKVF	CASGLYGIYGKSEGYETDKLVF	TRDV5	TRDJ1	1	C0(1)
995	TRGV4-CSYGQYSSGFHKVF-CASGNDRRDTDKLVF-TRDV5	TRGV4	TRGJ1	CSYGQYSSGFHKVF	CASGNDRRDTDKLVF	TRDV5	TRDJ1	1	C0(1)
347	TRGV2-CAVWMRYSSGFHKVF-CASGSHIGGIRAKLVF-TRDV5	TRGV2	TRGJ2	CAVWMRYSSGFHKVF	CASGSHIGGIRAKLVF	TRDV5	TRDJ1	1	C10(1)
1195	TRGV4-CSYGYSSGFHKVF-CASGNIGGIRGDKLVF-TRDV5	TRGV4	TRGJ1	CSYGYSSGFHKVF	CASGNIGGIRGDKLVF	TRDV5	TRDJ1	1	C0(1)
313	TRGV2-CAVWMGYSSGFHKVF-CASGSIGGIRAIDKLVF-TRDV5	TRGV2	TRGJ2	CAVWMGYSSGFHKVF	CASGSIGGIRAIDKLVF	TRDV5	TRDJ1	1	C4(1)
246	TRGV2-CAVWIGSSGFHKVF-CASGSIGGIRATDKLVF-TRDV5	TRGV2	TRGJ2	CAVWIGSSGFHKVF	CASGSIGGIRATDKLVF	TRDV5	TRDJ1	1	C0(1)
926	TRGV4-CSYGNSSGFHKVF-CASGPEGYTDKLVF-TRDV5	TRGV4	TRGJ1	CSYGNSSGFHKVF	CASGPEGYTDKLVF	TRDV5	TRDJ1	1	C3(1)
1233	TRGV4-CSYGYYSGFHKVF-CASGPGGIRATDKLVF-TRDV5	TRGV4	TRGJ1	CSYGYYSGFHKVF	CASGPGGIRATDKLVF	TRDV5	TRDJ1	1	C7(1)
238	TRGV2-CAVWIGNSSGFHKVF-CASGSIGGIRDDKLVF-TRDV5	TRGV2	TRGJ2	CAVWIGNSSGFHKVF	CASGSIGGIRDDKLVF	TRDV5	TRDJ1	1	C1(1)
819	TRGV4-CSYGLGSSGFHKVF-CASGPHIGGIRATDKLVF-TRDV5	TRGV4	TRGJ1	CSYGLGSSGFHKVF	CASGPHIGGIRATDKLVF	TRDV5	TRDJ1	1	C1(1)
1113	TRGV4-CSYGVYSSGFHKVF-CASGPISEGDKLVF-TRDV5	TRGV4	TRGJ1	CSYGVYSSGFHKVF	CASGPISEGDKLVF	TRDV5	TRDJ1	1	C1(1)
418	TRGV2-CAVWTEGSSGFHKVF-CASGSISEGYATDKLVF-TRDV5	TRGV2	TRGJ2	CAVWTEGSSGFHKVF	CASGSISEGYATDKLVF	TRDV5	TRDJ1	1	C15(1)
403	TRGV2-CAVWSHSSGFHKVF-CASGSLGGIPFATDKLVF-TRDV5	TRGV2	TRGJ2	CAVWSHSSGFHKVF	CASGSLGGIPFATDKLVF	TRDV5	TRDJ1	1	C9(1)
974	TRGV4-CSYGQGSSGFHKVF-CASGPISEGYADKLVF-TRDV5	TRGV4	TRGJ1	CSYGQGSSGFHKVF	CASGPISEGYADKLVF	TRDV5	TRDJ1	1	C0(1)
884	TRGV4-CSYGLYSSGFHKVF-CASGPIWHISEGYELATDKLVF-TRDV5	TRGV4	TRGJ1	CSYGLYSSGFHKVF	CASGPIWHISEGYELATDKLVF	TRDV5	TRDJ1	1	C8(1)
446	TRGV2-CAVWYSSGFHKVF-CASGSMAYRRDTSFADKLVF-TRDV5	TRGV2	TRGJ2	CAVWYSSGFHKVF	CASGSMAYRRDTSFADKLVF	TRDV5	TRDJ1	1	C2(1)
793	TRGV4-CSYGHSSGFHKVF-CASGPIWHRGRRDATDKLVF-TRDV5	TRGV4	TRGJ1	CSYGHSSGFHKVF	CASGPIWHRGRRDATDKLVF	TRDV5	TRDJ1	1	C2(1)
1196	TRGV4-CSYGYSSGFHKVF-CASGPLSEGYATDKLVF-TRDV5	TRGV4	TRGJ1	CSYGYSSGFHKVF	CASGPLSEGYATDKLVF	TRDV5	TRDJ1	1	C0(1)
321	TRGV2-CAVWMKSSGFHKVF-CASGSPGGIRATDKLVF-TRDV5	TRGV2	TRGJ2	CAVWMKSSGFHKVF	CASGSPGGIRATDKLVF	TRDV5	TRDJ1	1	C6(1)
253	TRGV2-CAVWIRDSSGFHKVF-CASGSPGGMGATDKLVF-TRDV5	TRGV2	TRGJ2	CAVWIRDSSGFHKVF	CASGSPGGMGATDKLVF	TRDV5	TRDJ1	1	C2(1)
739	TRGV4-CSYGEYSSGFHKVF-CASGPPPEGYELDKLVF-TRDV5	TRGV4	TRGJ1	CSYGEYSSGFHKVF	CASGPPPEGYELDKLVF	TRDV5	TRDJ1	1	C12(1)
1130	TRGV4-CSYGYLYSSGFHKVF-CASGPPRIRGDDKLVF-TRDV5	TRGV4	TRGJ1	CSYGYLYSSGFHKVF	CASGPPRIRGDDKLVF	TRDV5	TRDJ1	1	C7(1)
103	TRGV1-CAVWIRGSGTSWVKIF-CALMERYGPVSEGYGDTTDKLVF-TRDV2-2	TRGV1	TRGJ4	CAVWIRGSGTSWVKIF	CALMERYGPVSEGYGDTTDKLVF	TRDV2-2	TRDJ1	1	C2(1)
358	TRGV2-CAVWMSSGFHKVF-CASGSRPHIGGIRDKLVF-TRDV5	TRGV2	TRGJ2	CAVWMSSGFHKVF	CASGSRPHIGGIRDKLVF	TRDV5	TRDJ1	1	C1(1)
1197	TRGV4-CSYGYSSGFHKVF-CASGPQYRRDTKLVF-TRDV5	TRGV4	TRGJ1	CSYGYSSGFHKVF	CASGPQYRRDTKLVF	TRDV5	TRDJ1	1	C7(1)
681	TRGV4-CSLYSSGFHKVF-CASGPRGYELADKLVF-TRDV5	TRGV4	TRGJ1	CSLYSSGFHKVF	CASGPRGYELADKLVF	TRDV5	TRDJ1	1	C2(1)
561	TRGV2-CSLDSSGFHKVF-CASGSSYIGGIRATDKLVF-TRDV5	TRGV2	TRGJ2	CSLDSSGFHKVF	CASGSSYIGGIRATDKLVF	TRDV5	TRDJ1	1	C0(1)
885	TRGV4-CSYGLYSSGFHKVF-CASGPRRDTDKLVF-TRDV5	TRGV4	TRGJ1	CSYGLYSSGFHKVF	CASGPRRDTDKLVF	TRDV5	TRDJ1	1	C3(1)
1198	TRGV4-CSYGYSSGFHKVF-CASGPTYGSYGGGYDSTDKLVF-TRDV5	TRGV4	TRGJ1	CSYGYSSGFHKVF	CASGPTYGSYGGGYDSTDKLVF	TRDV5	TRDJ1	1	C10(1)
655	TRGV2-CSQYSSGFHKVF-CASGSYRRDTTTDKLVF-TRDV5	TRGV2	TRGJ2	CSQYSSGFHKVF	CASGSYRRDTTTDKLVF	TRDV5	TRDJ1	1	C1(1)
716	TRGV4-CSYGDGSSGFHKVF-CASGPYMAPIGGIRATDKLVF-TRDV5	TRGV4	TRGJ1	CSYGDGSSGFHKVF	CASGPYMAPIGGIRATDKLVF	TRDV5	TRDJ1	1	C6(1)
562	TRGV2-CSLDSSGFHKVF-CASGTDKLVF-TRDV5	TRGV2	TRGJ2	CSLDSSGFHKVF	CASGTDKLVF	TRDV5	TRDJ1	1	C7(1)
886	TRGV4-CSYGLYSSGFHKVF-CASGPYMAYIGGIRADKLVF-TRDV5	TRGV4	TRGJ1	CSYGLYSSGFHKVF	CASGPYMAYIGGIRADKLVF	TRDV5	TRDJ1	1	C10(1)
887	TRGV4-CSYGLYSSGFHKVF-CASGPYRRDTSWGDKLVF-TRDV5	TRGV4	TRGJ1	CSYGLYSSGFHKVF	CASGPYRRDTSWGDKLVF	TRDV5	TRDJ1	1	C9(1)
888	TRGV4-CSYGLYSSGFHKVF-CASGQWHIGGPSTDKLVF-TRDV5	TRGV4	TRGJ1	CSYGLYSSGFHKVF	CASGQWHIGGPSTDKLVF	TRDV5	TRDJ1	1	C7(1)
464	TRGV2-CSLAYSSGFHKVF-CASGTISEGYELDDKLVF-TRDV5	TRGV2	TRGJ2	CSLAYSSGFHKVF	CASGTISEGYELDDKLVF	TRDV5	TRDJ1	1	C1(1)
184	TRGV2-CAAYSSGFHKVF-CASGTQRDTTDKLVF-TRDV5	TRGV2	TRGJ2	CAAYSSGFHKVF	CASGTQRDTTDKLVF	TRDV5	TRDJ1	1	C2(1)
254	TRGV2-CAVWIRDSSGFHKVF-CASGTRTDKLVF-TRDV5	TRGV2	TRGJ2	CAVWIRDSSGFHKVF	CASGTRTDKLVF	TRDV5	TRDJ1	1	C15(1)
421	TRGV2-CAVWTYSSGFHKVF-CASGTSEGYEATDKLVF-TRDV5	TRGV2	TRGJ2	CAVWTYSSGFHKVF	CASGTSEGYEATDKLVF	TRDV5	TRDJ1	1	C9(1)
645	TRGV2-CSLVYSSGFHKVF-CASGVIGGIRATDKLVF-TRDV5	TRGV2	TRGJ2	CSLVYSSGFHKVF	CASGVIGGIRATDKLVF	TRDV5	TRDJ1	1	C4(1)
758	TRGV4-CSYGFYSSGFHKVF-CASGRDTATDKLVF-TRDV5	TRGV4	TRGJ1	CSYGFYSSGFHKVF	CASGRDTATDKLVF	TRDV5	TRDJ1	1	C11(1)
1088	TRGV4-CSYGSYSSGFHKVF-CASGRDTSADKLVF-TRDV5	TRGV4	TRGJ1	CSYGSYSSGFHKVF	CASGRDTSADKLVF	TRDV5	TRDJ1	1	C0(1)
206	TRGV2-CAVPYSSGFHKVF-CASGWGEGYEPPTTDKLVF-TRDV5	TRGV2	TRGJ2	CAVPYSSGFHKVF	CASGWGEGYEPPTTDKLVF	TRDV5	TRDJ1	1	C12(1)
657	TRGV2-CSSGFHKVF-CASGWGMAPIGGIRSTDKLVF-TRDV5	TRGV2	TRGJ2	CSSGFHKVF	CASGWGMAPIGGIRSTDKLVF	TRDV5	TRDJ1	1	C0(1)
814	TRGV4-CSYGLDSSGFHKVF-CASGRDTTDKLVF-TRDV5	TRGV4	TRGJ1	CSYGLDSSGFHKVF	CASGRDTTDKLVF	TRDV5	TRDJ1	1	C1(1)
621	TRGV2-CSLHSSGFHKVF-CASGWIGGIRATDKLVF-TRDV5	TRGV2	TRGJ2	CSLHSSGFHKVF	CASGWIGGIRATDKLVF	TRDV5	TRDJ1	1	C6(1)
889	TRGV4-CSYGLYSSGFHKVF-CASGRDTTDKLVF-TRDV5	TRGV4	TRGJ1	CSYGLYSSGFHKVF	CASGRDTTDKLVF	TRDV5	TRDJ1	1	C3(1)
563	TRGV2-CSLDSSGFHKVF-CASGYAGGIRATDKLVF-TRDV5	TRGV2	TRGJ2	CSLDSSGFHKVF	CASGYAGGIRATDKLVF	TRDV5	TRDJ1	1	C6(1)
1303	TRGV7-CASWAEYSSGFHKVF-CASGYAPHRRDTSTDKLVF-TRDV5	TRGV7	TRGJ1	CASWAEYSSGFHKVF	CASGYAPHRRDTSTDKLVF	TRDV5	TRDJ1	1	C12(1)
90	TRGV1-CAVWIKGGTSWVKIF-CALMETEGYATDKLVF-TRDV2-2	TRGV1	TRGJ4	CAVWIKGGTSWVKIF	CALMETEGYATDKLVF	TRDV2-2	TRDJ1	1	C4(1)
794	TRGV4-CSYGHSSGFHKVF-CASGRGIRAATDKLVF-TRDV5	TRGV4	TRGJ1	CSYGHSSGFHKVF	CASGRGIRAATDKLVF	TRDV5	TRDJ1	1	C2(1)
76	TRGV1-CAVWIEGTSWVKIF-CAPAGGIRATDKLVF-TRDV5	TRGV1	TRGJ4	CAVWIEGTSWVKIF	CAPAGGIRATDKLVF	TRDV5	TRDJ1	1	C4(1)
801	TRGV4-CSYGKGSSGFHKVF-CASGRGIRATDKLVF-TRDV5	TRGV4	TRGJ1	CSYGKGSSGFHKVF	CASGRGIRATDKLVF	TRDV5	TRDJ1	1	C1(1)
890	TRGV4-CSYGLYSSGFHKVF-CASGRGIRATDKLVF-TRDV5	TRGV4	TRGJ1	CSYGLYSSGFHKVF	CASGRGIRATDKLVF	TRDV5	TRDJ1	1	C7(1)
891	TRGV4-CSYGLYSSGFHKVF-CASGRGYTDKLVF-TRDV5	TRGV4	TRGJ1	CSYGLYSSGFHKVF	CASGRGYTDKLVF	TRDV5	TRDJ1	1	C5(1)
964	TRGV4-CSYGPYSSGFHKVF-CASGRHMADRRDTSTDKLVF-TRDV5	TRGV4	TRGJ1	CSYGPYSSGFHKVF	CASGRHMADRRDTSTDKLVF	TRDV5	TRDJ1	1	C1(1)
1199	TRGV4-CSYGYSSGFHKVF-CASGRRDTRADKLVF-TRDV5	TRGV4	TRGJ1	CSYGYSSGFHKVF	CASGRRDTRADKLVF	TRDV5	TRDJ1	1	C1(1)
1089	TRGV4-CSYGSYSSGFHKVF-CASGSDMAYRRDKATDKLVF-TRDV5	TRGV4	TRGJ1	CSYGSYSSGFHKVF	CASGSDMAYRRDKATDKLVF	TRDV5	TRDJ1	1	C1(1)
709	TRGV4-CSYGAYSSGFHKVF-CASGSEGYELVF-TRDV5	TRGV4	TRGJ1	CSYGAYSSGFHKVF	CASGSEGYELVF	TRDV5	TRDJ1	1	C2(1)
1200	TRGV4-CSYGYSSGFHKVF-CASGSGAYIGGIRATDKLVF-TRDV5	TRGV4	TRGJ1	CSYGYSSGFHKVF	CASGSGAYIGGIRATDKLVF	TRDV5	TRDJ1	1	C2(1)
247	TRGV2-CAVWIGSSGFHKVF-CASGYGGIPEGYPATDKLVF-TRDV5	TRGV2	TRGJ2	CAVWIGSSGFHKVF	CASGYGGIPEGYPATDKLVF	TRDV5	TRDJ1	1	C0(1)
564	TRGV2-CSLDSSGFHKVF-CASGYGGIRATDKLVF-TRDV5	TRGV2	TRGJ2	CSLDSSGFHKVF	CASGYGGIRATDKLVF	TRDV5	TRDJ1	1	C6(1)
996	TRGV4-CSYGQYSSGFHKVF-CASGSGGIRATDKLVF-TRDV5	TRGV4	TRGJ1	CSYGQYSSGFHKVF	CASGSGGIRATDKLVF	TRDV5	TRDJ1	1	C1(1)
489	TRGV2-CSLDEREYSSGFHKVF-CASGYGGTATDKLVF-TRDV5	TRGV2	TRGJ2	CSLDEREYSSGFHKVF	CASGYGGTATDKLVF	TRDV5	TRDJ1	1	C9(1)
658	TRGV2-CSSGGSSGFHKVF-CASGYGHIGGIRATDKLVF-TRDV5	TRGV2	TRGJ2	CSSGGSSGFHKVF	CASGYGHIGGIRATDKLVF	TRDV5	TRDJ1	1	C3(1)
775	TRGV4-CSYGGYSSGFHKVF-CASGSHTSPTDKLVF-TRDV5	TRGV4	TRGJ1	CSYGGYSSGFHKVF	CASGSHTSPTDKLVF	TRDV5	TRDJ1	1	C3(1)
927	TRGV4-CSYGNSSGFHKVF-CASGSIGGIRATDKLVF-TRDV5	TRGV4	TRGJ1	CSYGNSSGFHKVF	CASGSIGGIRATDKLVF	TRDV5	TRDJ1	1	C1(1)
282	TRGV2-CAVWLYSSGFHKVF-CASGYGPEGYELNKLVF-TRDV5	TRGV2	TRGJ2	CAVWLYSSGFHKVF	CASGYGPEGYELNKLVF	TRDV5	TRDJ1	1	C2(1)
354	TRGV2-CAVWMSLGSSGFHKVF-CASGYGRRDATDKLVF-TRDV5	TRGV2	TRGJ2	CAVWMSLGSSGFHKVF	CASGYGRRDATDKLVF	TRDV5	TRDJ1	1	C0(1)
433	TRGV2-CAVWVYSSGFHKVF-CASGYGRRDSDKLVF-TRDV5	TRGV2	TRGJ2	CAVWVYSSGFHKVF	CASGYGRRDSDKLVF	TRDV5	TRDJ1	1	C3(1)
1201	TRGV4-CSYGYSSGFHKVF-CASGSIGGIRATDKLVF-TRDV5	TRGV4	TRGJ1	CSYGYSSGFHKVF	CASGSIGGIRATDKLVF	TRDV5	TRDJ1	1	C6(1)
99	TRGV1-CAVWIPGTSWVKIF-CASGDMAPYRRDTKTDKLVF-TRDV5	TRGV1	TRGJ4	CAVWIPGTSWVKIF	CASGDMAPYRRDTKTDKLVF	TRDV5	TRDJ1	1	C4(1)
1042	TRGV4-CSYGSLYSSGFHKVF-CASGSIGGIRDKLVF-TRDV5	TRGV4	TRGJ1	CSYGSLYSSGFHKVF	CASGSIGGIRDKLVF	TRDV5	TRDJ1	1	C7(1)
825	TRGV4-CSYGLRPYSSGFHKVF-CASGSIPPISEGYAKLVF-TRDV5	TRGV4	TRGJ1	CSYGLRPYSSGFHKVF	CASGSIPPISEGYAKLVF	TRDV5	TRDJ1	1	C3(1)
892	TRGV4-CSYGLYSSGFHKVF-CASGSLPEGYEGTDKLVF-TRDV5	TRGV4	TRGJ1	CSYGLYSSGFHKVF	CASGSLPEGYEGTDKLVF	TRDV5	TRDJ1	1	C2(1)
310	TRGV2-CAVWMGSSGFHKVF-CASGYHIGGSSWDTRQMFF-TRDV5	TRGV2	TRGJ2	CAVWMGSSGFHKVF	CASGYHIGGSSWDTRQMFF	TRDV5	TRDJ2	1	C0(1)
194	TRGV2-CAVAYSSGFHKVF-CASGYHSEGYDKLVF-TRDV5	TRGV2	TRGJ2	CAVAYSSGFHKVF	CASGYHSEGYDKLVF	TRDV5	TRDJ1	1	C1(1)
256	TRGV2-CAVWIRGSGFHKVF-CASGYIAATDKLVF-TRDV5	TRGV2	TRGJ2	CAVWIRGSGFHKVF	CASGYIAATDKLVF	TRDV5	TRDJ1	1	C9(1)
664	TRGV2-CSLDRRTSWVKIF-CASGYIAGGIRATDKLVF-TRDV5	TRGV2	TRGJ4	CSLDRRTSWVKIF	CASGYIAGGIRATDKLVF	TRDV5	TRDJ1	1	C0(1)
624	TRGV2-CSLSSGFHKVF-CASGYIGDKLVF-TRDV5	TRGV2	TRGJ2	CSLSSGFHKVF	CASGYIGDKLVF	TRDV5	TRDJ1	1	C10(1)
476	TRGV2-CSLDDYSSGFHKVF-CASGYIGDTADKLVF-TRDV5	TRGV2	TRGJ2	CSLDDYSSGFHKVF	CASGYIGDTADKLVF	TRDV5	TRDJ1	1	C3(1)
1027	TRGV4-CSYGRYSSGFHKVF-CASGSLYRRDTTDKLVF-TRDV5	TRGV4	TRGJ1	CSYGRYSSGFHKVF	CASGSLYRRDTTDKLVF	TRDV5	TRDJ1	1	C1(1)
1263	TRGV5-CACWGSSGFHKVF-CASGYIGGIATDKLVF-TRDV5	TRGV5	TRGJ1	CACWGSSGFHKVF	CASGYIGGIATDKLVF	TRDV5	TRDJ1	1	C2(1)
350	TRGV2-CAVWMSGGSSGFHKVF-CASGYIGGIGDKLVF-TRDV5	TRGV2	TRGJ2	CAVWMSGGSSGFHKVF	CASGYIGGIGDKLVF	TRDV5	TRDJ1	1	C3(1)
1242	TRGV4-CSYSSGFHKVF-CASGSNIGGIRATDKLVF-TRDV5	TRGV4	TRGJ1	CSYSSGFHKVF	CASGSNIGGIRATDKLVF	TRDV5	TRDJ1	1	C1(1)
1202	TRGV4-CSYGYSSGFHKVF-CASGSNMAYTGGIRATDKLVF-TRDV5	TRGV4	TRGJ1	CSYGYSSGFHKVF	CASGSNMAYTGGIRATDKLVF	TRDV5	TRDJ1	1	C3(1)
61	TRGV1-CAVSGTSWVKIF-CASGPAYRRDTSSADKLVF-TRDV5	TRGV1	TRGJ4	CAVSGTSWVKIF	CASGPAYRRDTSSADKLVF	TRDV5	TRDJ1	1	C1(1)
965	TRGV4-CSYGPYSSGFHKVF-CASGSPISEGYGVATDKLVF-TRDV5	TRGV4	TRGJ1	CSYGPYSSGFHKVF	CASGSPISEGYGVATDKLVF	TRDV5	TRDJ1	1	C0(1)
381	TRGV2-CAVWNSSGFHKVF-CASGYIGGIRAPATDKLVF-TRDV5	TRGV2	TRGJ2	CAVWNSSGFHKVF	CASGYIGGIRAPATDKLVF	TRDV5	TRDJ1	1	C2(1)
301	TRGV2-CAVWMGSGFHKVF-CASGYIGGIRAPDKLVF-TRDV5	TRGV2	TRGJ2	CAVWMGSGFHKVF	CASGYIGGIRAPDKLVF	TRDV5	TRDJ1	1	C6(1)
1000	TRGV4-CSYGRGSGFHKVF-CASGSPLEGYVPATDKLVF-TRDV5	TRGV4	TRGJ1	CSYGRGSGFHKVF	CASGSPLEGYVPATDKLVF	TRDV5	TRDJ1	1	C3(1)
893	TRGV4-CSYGLYSSGFHKVF-CASGSSEGYATDKLVF-TRDV5	TRGV4	TRGJ1	CSYGLYSSGFHKVF	CASGSSEGYATDKLVF	TRDV5	TRDJ1	1	C0(1)
1028	TRGV4-CSYGRYSSGFHKVF-CASGSSYGYIGGIRTTDKLVF-TRDV5	TRGV4	TRGJ1	CSYGRYSSGFHKVF	CASGSSYGYIGGIRTTDKLVF	TRDV5	TRDJ1	1	C1(1)
966	TRGV4-CSYGPYSSGFHKVF-CASGSYRRDATDKLVF-TRDV5	TRGV4	TRGJ1	CSYGPYSSGFHKVF	CASGSYRRDATDKLVF	TRDV5	TRDJ1	1	C2(1)
139	TRGV1-CAVWRGTSWVKIF-CASGPDIGGIRATDKLVF-TRDV5	TRGV1	TRGJ4	CAVWRGTSWVKIF	CASGPDIGGIRATDKLVF	TRDV5	TRDJ1	1	C3(1)
113	TRGV1-CAVWISGTSWVKIF-CASGPRRVATDKLVF-TRDV5	TRGV1	TRGJ4	CAVWISGTSWVKIF	CASGPRRVATDKLVF	TRDV5	TRDJ1	1	C0(1)
200	TRGV2-CAVCSSGFHKVF-CASGYIGGIRATDKLVF-TRDV5	TRGV2	TRGJ2	CAVCSSGFHKVF	CASGYIGGIRATDKLVF	TRDV5	TRDJ1	1	C6(1)
231	TRGV2-CAVWGYSSGFHKVF-CASGYIGGIRATDKLVF-TRDV5	TRGV2	TRGJ2	CAVWGYSSGFHKVF	CASGYIGGIRATDKLVF	TRDV5	TRDJ1	1	C7(1)
236	TRGV2-CAVWIEYSSGFHKVF-CASGYIGGIRATDKLVF-TRDV5	TRGV2	TRGJ2	CAVWIEYSSGFHKVF	CASGYIGGIRATDKLVF	TRDV5	TRDJ1	1	C6(1)
248	TRGV2-CAVWIGSSGFHKVF-CASGYIGGIRATDKLVF-TRDV5	TRGV2	TRGJ2	CAVWIGSSGFHKVF	CASGYIGGIRATDKLVF	TRDV5	TRDJ1	1	C6(1)
263	TRGV2-CAVWISSGFHKVF-CASGYIGGIRATDKLVF-TRDV5	TRGV2	TRGJ2	CAVWISSGFHKVF	CASGYIGGIRATDKLVF	TRDV5	TRDJ1	1	C6(1)
270	TRGV2-CAVWIYSSGFHKVF-CASGYIGGIRATDKLVF-TRDV5	TRGV2	TRGJ2	CAVWIYSSGFHKVF	CASGYIGGIRATDKLVF	TRDV5	TRDJ1	1	C6(1)
390	TRGV2-CAVWPYSSGFHKVF-CASGYIGGIRATDKLVF-TRDV5	TRGV2	TRGJ2	CAVWPYSSGFHKVF	CASGYIGGIRATDKLVF	TRDV5	TRDJ1	1	C7(1)
393	TRGV2-CAVWQYSSGFHKVF-CASGYIGGIRATDKLVF-TRDV5	TRGV2	TRGJ2	CAVWQYSSGFHKVF	CASGYIGGIRATDKLVF	TRDV5	TRDJ1	1	C6(1)
405	TRGV2-CAVWSNSSGFHKVF-CASGYIGGIRATDKLVF-TRDV5	TRGV2	TRGJ2	CAVWSNSSGFHKVF	CASGYIGGIRATDKLVF	TRDV5	TRDJ1	1	C0(1)
447	TRGV2-CAVWYSSGFHKVF-CASGYIGGIRATDKLVF-TRDV5	TRGV2	TRGJ2	CAVWYSSGFHKVF	CASGYIGGIRATDKLVF	TRDV5	TRDJ1	1	C6(1)
483	TRGV2-CSLDELRSSGFHKVF-CASGYIGGIRATDKLVF-TRDV5	TRGV2	TRGJ2	CSLDELRSSGFHKVF	CASGYIGGIRATDKLVF	TRDV5	TRDJ1	1	C6(1)
519	TRGV2-CSLDKGSSGFHKVF-CASGYIGGIRATDKLVF-TRDV5	TRGV2	TRGJ2	CSLDKGSSGFHKVF	CASGYIGGIRATDKLVF	TRDV5	TRDJ1	1	C3(1)
619	TRGV2-CSLGYSSGFHKVF-CASGYIGGIRATDKLVF-TRDV5	TRGV2	TRGJ2	CSLGYSSGFHKVF	CASGYIGGIRATDKLVF	TRDV5	TRDJ1	1	C9(1)
667	TRGV3-CSLDSSGFHKVF-CASGYIGGIRATDKLVF-TRDV5	TRGV3	TRGJ1	CSLDSSGFHKVF	CASGYIGGIRATDKLVF	TRDV5	TRDJ1	1	C7(1)
1090	TRGV4-CSYGSYSSGFHKVF-CASGSYRRDTTDKLVF-TRDV5	TRGV4	TRGJ1	CSYGSYSSGFHKVF	CASGSYRRDTTDKLVF	TRDV5	TRDJ1	1	C15(1)
967	TRGV4-CSYGPYSSGFHKVF-CASGTADKLVF-TRDV5	TRGV4	TRGJ1	CSYGPYSSGFHKVF	CASGTADKLVF	TRDV5	TRDJ1	1	C2(1)
894	TRGV4-CSYGLYSSGFHKVF-CASGTDKLVF-TRDV5	TRGV4	TRGJ1	CSYGLYSSGFHKVF	CASGTDKLVF	TRDV5	TRDJ1	1	C7(1)
968	TRGV4-CSYGPYSSGFHKVF-CASGTIGGIRATDKLVF-TRDV5	TRGV4	TRGJ1	CSYGPYSSGFHKVF	CASGTIGGIRATDKLVF	TRDV5	TRDJ1	1	C0(1)
1203	TRGV4-CSYGYSSGFHKVF-CASGTIGGIRATDKLVF-TRDV5	TRGV4	TRGJ1	CSYGYSSGFHKVF	CASGTIGGIRATDKLVF	TRDV5	TRDJ1	1	C6(1)
1204	TRGV4-CSYGYSSGFHKVF-CASGVIGGIRGKLVF-TRDV5	TRGV4	TRGJ1	CSYGYSSGFHKVF	CASGVIGGIRGKLVF	TRDV5	TRDJ1	1	C7(1)
895	TRGV4-CSYGLYSSGFHKVF-CASGVWHIGGIRATDKLVF-TRDV5	TRGV4	TRGJ1	CSYGLYSSGFHKVF	CASGVWHIGGIRATDKLVF	TRDV5	TRDJ1	1	C5(1)
1258	TRGV5-CACWDSSGFHKVF-CASGYIGGIRATDKLVF-TRDV5	TRGV5	TRGJ1	CACWDSSGFHKVF	CASGYIGGIRATDKLVF	TRDV5	TRDJ1	1	C6(1)
1288	TRGV6-CACWERYSSGFHKVF-CASGYIGGIRATDKLVF-TRDV5	TRGV6	TRGJ1	CACWERYSSGFHKVF	CASGYIGGIRATDKLVF	TRDV5	TRDJ1	1	C6(1)
249	TRGV2-CAVWIGSSGFHKVF-CASGYIGGIRDKLVF-TRDV5	TRGV2	TRGJ2	CAVWIGSSGFHKVF	CASGYIGGIRDKLVF	TRDV5	TRDJ1	1	C6(1)
1205	TRGV4-CSYGYSSGFHKVF-CASGWHIGGIRATDKLVF-TRDV5	TRGV4	TRGJ1	CSYGYSSGFHKVF	CASGWHIGGIRATDKLVF	TRDV5	TRDJ1	1	C0(1)
391	TRGV2-CAVWPYSSGFHKVF-CASGYIGGIRPTDKLVF-TRDV5	TRGV2	TRGJ2	CAVWPYSSGFHKVF	CASGYIGGIRPTDKLVF	TRDV5	TRDJ1	1	C0(1)
565	TRGV2-CSLDSSGFHKVF-CASGYIGGIRPTDKLVF-TRDV5	TRGV2	TRGJ2	CSLDSSGFHKVF	CASGYIGGIRPTDKLVF	TRDV5	TRDJ1	1	C6(1)
413	TRGV2-CAVWSYSSGFHKVF-CASGYIGGIRSTDKLVF-TRDV5	TRGV2	TRGJ2	CAVWSYSSGFHKVF	CASGYIGGIRSTDKLVF	TRDV5	TRDJ1	1	C1(1)
599	TRGV2-CSLEYSSGFHKVF-CASGYIGGIRTDKLVF-TRDV5	TRGV2	TRGJ2	CSLEYSSGFHKVF	CASGYIGGIRTDKLVF	TRDV5	TRDJ1	1	C6(1)
969	TRGV4-CSYGPYSSGFHKVF-CASGWIGGIRATDKLVF-TRDV5	TRGV4	TRGJ1	CSYGPYSSGFHKVF	CASGWIGGIRATDKLVF	TRDV5	TRDJ1	1	C5(1)
896	TRGV4-CSYGLYSSGFHKVF-CASGYDGGIRATDKLVF-TRDV5	TRGV4	TRGJ1	CSYGLYSSGFHKVF	CASGYDGGIRATDKLVF	TRDV5	TRDJ1	1	C12(1)
604	TRGV2-CSLGGYSSGFHKVF-CASGYIGIRATDKLVF-TRDV5	TRGV2	TRGJ2	CSLGGYSSGFHKVF	CASGYIGIRATDKLVF	TRDV5	TRDJ1	1	C2(1)
448	TRGV2-CAVWYSSGFHKVF-CASGYIGRIRATDKLVF-TRDV5	TRGV2	TRGJ2	CAVWYSSGFHKVF	CASGYIGRIRATDKLVF	TRDV5	TRDJ1	1	C2(1)
897	TRGV4-CSYGLYSSGFHKVF-CASGYEGLATDKLVF-TRDV5	TRGV4	TRGJ1	CSYGLYSSGFHKVF	CASGYEGLATDKLVF	TRDV5	TRDJ1	1	C5(1)
659	TRGV2-CTLEWSSGFHKVF-CASGYIHMAYTGGIRATDKLVF-TRDV5	TRGV2	TRGJ2	CTLEWSSGFHKVF	CASGYIHMAYTGGIRATDKLVF	TRDV5	TRDJ1	1	C2(1)
417	TRGV2-CAVWTDSSGFHKVF-CASGYIPEGATDKLVF-TRDV5	TRGV2	TRGJ2	CAVWTDSSGFHKVF	CASGYIPEGATDKLVF	TRDV5	TRDJ1	1	C4(1)
233	TRGV2-CAVWIEGNSSGFHKVF-CASGYIPIGGIPSTDKLVF-TRDV5	TRGV2	TRGJ2	CAVWIEGNSSGFHKVF	CASGYIPIGGIPSTDKLVF	TRDV5	TRDJ1	1	C2(1)
600	TRGV2-CSLEYSSGFHKVF-CASGYIPRRDTDKLVF-TRDV5	TRGV2	TRGJ2	CSLEYSSGFHKVF	CASGYIPRRDTDKLVF	TRDV5	TRDJ1	1	C2(1)
382	TRGV2-CAVWNSSGFHKVF-CASGYIRGIPTDKLVF-TRDV5	TRGV2	TRGJ2	CAVWNSSGFHKVF	CASGYIRGIPTDKLVF	TRDV5	TRDJ1	1	C0(1)
402	TRGV2-CAVWRYSSGFHKVF-CASGYIRRDTTATDKLVF-TRDV5	TRGV2	TRGJ2	CAVWRYSSGFHKVF	CASGYIRRDTTATDKLVF	TRDV5	TRDJ1	1	C1(1)
458	TRGV2-CSLARGSSGFHKVF-CASGYISEGYADKLVF-TRDV5	TRGV2	TRGJ2	CSLARGSSGFHKVF	CASGYISEGYADKLVF	TRDV5	TRDJ1	1	C5(1)
146	TRGV1-CAVWRSGTSWVKIF-CASGPYIGGIRATDKLVF-TRDV5	TRGV1	TRGJ4	CAVWRSGTSWVKIF	CASGPYIGGIRATDKLVF	TRDV5	TRDJ1	1	C4(1)
759	TRGV4-CSYGFYSSGFHKVF-CASGYEGTTDKLVF-TRDV5	TRGV4	TRGJ1	CSYGFYSSGFHKVF	CASGYEGTTDKLVF	TRDV5	TRDJ1	1	C12(1)
414	TRGV2-CAVWSYSSGFHKVF-CASGYIVGGITDKLVF-TRDV5	TRGV2	TRGJ2	CAVWSYSSGFHKVF	CASGYIVGGITDKLVF	TRDV5	TRDJ1	1	C0(1)
288	TRGV2-CAVWMDSSGFHKVF-CASGYIWHISEGATDKLVF-TRDV5	TRGV2	TRGJ2	CAVWMDSSGFHKVF	CASGYIWHISEGATDKLVF	TRDV5	TRDJ1	1	C3(1)
271	TRGV2-CAVWIYSSGFHKVF-CASGYKAGGIRGTDKLVF-TRDV5	TRGV2	TRGJ2	CAVWIYSSGFHKVF	CASGYKAGGIRGTDKLVF	TRDV5	TRDJ1	1	C7(1)
1029	TRGV4-CSYGRYSSGFHKVF-CASGYEGYETDKLVF-TRDV5	TRGV4	TRGJ1	CSYGRYSSGFHKVF	CASGYEGYETDKLVF	TRDV5	TRDJ1	1	C2(1)
283	TRGV2-CAVWLYSSGFHKVF-CASGYKDKLVF-TRDV5	TRGV2	TRGJ2	CAVWLYSSGFHKVF	CASGYKDKLVF	TRDV5	TRDJ1	1	C2(1)
434	TRGV2-CAVWVYSSGFHKVF-CASGYKGGGIRATDKLVF-TRDV5	TRGV2	TRGJ2	CAVWVYSSGFHKVF	CASGYKGGGIRATDKLVF	TRDV5	TRDJ1	1	C0(1)
329	TRGV2-CAVWMREYSSGFHKVF-CASGYKGGSSTDKLVF-TRDV5	TRGV2	TRGJ2	CAVWMREYSSGFHKVF	CASGYKGGSSTDKLVF	TRDV5	TRDJ1	1	C0(1)
802	TRGV4-CSYGKGSSGFHKVF-CASGYERRAATDKLVF-TRDV5	TRGV4	TRGJ1	CSYGKGSSGFHKVF	CASGYERRAATDKLVF	TRDV5	TRDJ1	1	C2(1)
824	TRGV4-CSYGLRDSSGFHKVF-CASGYFGGIRATDKLVF-TRDV5	TRGV4	TRGJ1	CSYGLRDSSGFHKVF	CASGYFGGIRATDKLVF	TRDV5	TRDJ1	1	C4(1)
299	TRGV2-CAVWMGGSSGFHKVF-CASGYKGYATDKLVF-TRDV5	TRGV2	TRGJ2	CAVWMGGSSGFHKVF	CASGYKGYATDKLVF	TRDV5	TRDJ1	1	C2(1)
601	TRGV2-CSLEYSSGFHKVF-CASGYKGYEATDKLVF-TRDV5	TRGV2	TRGJ2	CSLEYSSGFHKVF	CASGYKGYEATDKLVF	TRDV5	TRDJ1	1	C3(1)
898	TRGV4-CSYGLYSSGFHKVF-CASGYFSEGWNDKLVF-TRDV5	TRGV4	TRGJ1	CSYGLYSSGFHKVF	CASGYFSEGWNDKLVF	TRDV5	TRDJ1	1	C1(1)
1206	TRGV4-CSYGYSSGFHKVF-CASGYGFIGGIRATDKLVF-TRDV5	TRGV4	TRGJ1	CSYGYSSGFHKVF	CASGYGFIGGIRATDKLVF	TRDV5	TRDJ1	1	C3(1)
899	TRGV4-CSYGLYSSGFHKVF-CASGYGGAEGYEKLVF-TRDV5	TRGV4	TRGJ1	CSYGLYSSGFHKVF	CASGYGGAEGYEKLVF	TRDV5	TRDJ1	1	C0(1)
373	TRGV2-CAVWMVSSGFHKVF-CASGYKRDTSSDKLVF-TRDV5	TRGV2	TRGJ2	CAVWMVSSGFHKVF	CASGYKRDTSSDKLVF	TRDV5	TRDJ1	1	C0(1)
404	TRGV2-CAVWSLYSSGFHKVF-CASGYLASEGSDKLVF-TRDV5	TRGV2	TRGJ2	CAVWSLYSSGFHKVF	CASGYLASEGSDKLVF	TRDV5	TRDJ1	1	C2(1)
1207	TRGV4-CSYGYSSGFHKVF-CASGYGGIRATDKLVF-TRDV5	TRGV4	TRGJ1	CSYGYSSGFHKVF	CASGYGGIRATDKLVF	TRDV5	TRDJ1	1	C6(1)
375	TRGV2-CAVWMWSSGFHKVF-CASGYLAYRRDTTDKLVF-TRDV5	TRGV2	TRGJ2	CAVWMWSSGFHKVF	CASGYLAYRRDTTDKLVF	TRDV5	TRDJ1	1	C1(1)
289	TRGV2-CAVWMDSSGFHKVF-CASGYLDIGGIRATDKLVF-TRDV5	TRGV2	TRGJ2	CAVWMDSSGFHKVF	CASGYLDIGGIRATDKLVF	TRDV5	TRDJ1	1	C3(1)
1328	TRGV7-CASWAYSSGFHKVF-CASGYLGGIRATDKLVF-TRDV5	TRGV7	TRGJ1	CASWAYSSGFHKVF	CASGYLGGIRATDKLVF	TRDV5	TRDJ1	1	C10(1)
1208	TRGV4-CSYGYSSGFHKVF-CASGYGIGGIRATDKLVF-TRDV5	TRGV4	TRGJ1	CSYGYSSGFHKVF	CASGYGIGGIRATDKLVF	TRDV5	TRDJ1	1	C6(1)
1043	TRGV4-CSYGSLYSSGFHKVF-CASGYGISEGYEPSTDKLVF-TRDV5	TRGV4	TRGJ1	CSYGSLYSSGFHKVF	CASGYGISEGYEPSTDKLVF	TRDV5	TRDJ1	1	C1(1)
302	TRGV2-CAVWMGSGFHKVF-CASGYMAYSEGYDKLVF-TRDV5	TRGV2	TRGJ2	CAVWMGSGFHKVF	CASGYMAYSEGYDKLVF	TRDV5	TRDJ1	1	C2(1)
1272	TRGV6-CACWDIYSSGFHKVF-CASGYMEGYATDKLVF-TRDV5	TRGV6	TRGJ1	CACWDIYSSGFHKVF	CASGYMEGYATDKLVF	TRDV5	TRDJ1	1	C0(1)
1209	TRGV4-CSYGYSSGFHKVF-CASGYGTGGIRATDKLVF-TRDV5	TRGV4	TRGJ1	CSYGYSSGFHKVF	CASGYGTGGIRATDKLVF	TRDV5	TRDJ1	1	C6(1)
727	TRGV4-CSYGDSSGFHKVF-CASGYGYGPTDKLVF-TRDV5	TRGV4	TRGJ1	CSYGDSSGFHKVF	CASGYGYGPTDKLVF	TRDV5	TRDJ1	1	C3(1)
1091	TRGV4-CSYGSYSSGFHKVF-CASGYGYRRDTSSDKLVF-TRDV5	TRGV4	TRGJ1	CSYGSYSSGFHKVF	CASGYGYRRDTSSDKLVF	TRDV5	TRDJ1	1	C1(1)
1210	TRGV4-CSYGYSSGFHKVF-CASGYHIGGIRATDKLVF-TRDV5	TRGV4	TRGJ1	CSYGYSSGFHKVF	CASGYHIGGIRATDKLVF	TRDV5	TRDJ1	1	C6(1)
900	TRGV4-CSYGLYSSGFHKVF-CASGYIGGIATDKLVF-TRDV5	TRGV4	TRGJ1	CSYGLYSSGFHKVF	CASGYIGGIATDKLVF	TRDV5	TRDJ1	1	C2(1)
264	TRGV2-CAVWISSGFHKVF-CASGYMSEGATDKLVF-TRDV5	TRGV2	TRGJ2	CAVWISSGFHKVF	CASGYMSEGATDKLVF	TRDV5	TRDJ1	1	C1(1)
511	TRGV2-CSLDGVYSSGFHKVF-CASGYMSIGGIATDKLVF-TRDV5	TRGV2	TRGJ2	CSLDGVYSSGFHKVF	CASGYMSIGGIATDKLVF	TRDV5	TRDJ1	1	C2(1)
168	TRGV1-CSLDSGTSWVKIF-CASGPYRRATDKLVF-TRDV5	TRGV1	TRGJ4	CSLDSGTSWVKIF	CASGPYRRATDKLVF	TRDV5	TRDJ1	1	C9(1)
1211	TRGV4-CSYGYSSGFHKVF-CASGYIGGIRAADKLVF-TRDV5	TRGV4	TRGJ1	CSYGYSSGFHKVF	CASGYIGGIRAADKLVF	TRDV5	TRDJ1	1	C12(1)
685	TRGV4-CSPYSSGFHKVF-CASGYIGGIRADKLVF-TRDV5	TRGV4	TRGJ1	CSPYSSGFHKVF	CASGYIGGIRADKLVF	TRDV5	TRDJ1	1	C1(1)
686	TRGV4-CSQRGSGFHKVF-CASGYIGGIRATDKLVF-TRDV5	TRGV4	TRGJ1	CSQRGSGFHKVF	CASGYIGGIRATDKLVF	TRDV5	TRDJ1	1	C0(1)
469	TRGV2-CSLDDGSSGFHKVF-CASGYNGGIRATDKLVF-TRDV5	TRGV2	TRGJ2	CSLDDGSSGFHKVF	CASGYNGGIRATDKLVF	TRDV5	TRDJ1	1	C0(1)
566	TRGV2-CSLDSSGFHKVF-CASGYNLGGIRATDKLVF-TRDV5	TRGV2	TRGJ2	CSLDSSGFHKVF	CASGYNLGGIRATDKLVF	TRDV5	TRDJ1	1	C6(1)
318	TRGV2-CAVWMKDSSGFHKVF-CASGYNRRDTTDKLVF-TRDV5	TRGV2	TRGJ2	CAVWMKDSSGFHKVF	CASGYNRRDTTDKLVF	TRDV5	TRDJ1	1	C10(1)
357	TRGV2-CAVWMSRNSSGFHKVF-CASGYPISEGYEQSKLVF-TRDV5	TRGV2	TRGJ2	CAVWMSRNSSGFHKVF	CASGYPISEGYEQSKLVF	TRDV5	TRDJ1	1	C1(1)
764	TRGV4-CSYGGGSSGFHKVF-CASGYIGGIRATDKLVF-TRDV5	TRGV4	TRGJ1	CSYGGGSSGFHKVF	CASGYIGGIRATDKLVF	TRDV5	TRDJ1	1	C3(1)
475	TRGV2-CSLDDSSGFHKVF-CASGYPSPDTSSDKLVF-TRDV5	TRGV2	TRGJ2	CSLDDSSGFHKVF	CASGYPSPDTSSDKLVF	TRDV5	TRDJ1	1	C5(1)
586	TRGV2-CSLEGYSSGFHKVF-CASGYQGIRATDKLVF-TRDV5	TRGV2	TRGJ2	CSLEGYSSGFHKVF	CASGYQGIRATDKLVF	TRDV5	TRDJ1	1	C2(1)
348	TRGV2-CAVWMRYSSGFHKVF-CASGYQISEGYATDKLVF-TRDV5	TRGV2	TRGJ2	CAVWMRYSSGFHKVF	CASGYQISEGYATDKLVF	TRDV5	TRDJ1	1	C10(1)
359	TRGV2-CAVWMSSGFHKVF-CASGYRAEGATDKLVF-TRDV5	TRGV2	TRGJ2	CAVWMSSGFHKVF	CASGYRAEGATDKLVF	TRDV5	TRDJ1	1	C1(1)
769	TRGV4-CSYGGSSGFHKVF-CASGYIGGIRATDKLVF-TRDV5	TRGV4	TRGJ1	CSYGGSSGFHKVF	CASGYIGGIRATDKLVF	TRDV5	TRDJ1	1	C4(1)
795	TRGV4-CSYGHSSGFHKVF-CASGYIGGIRATDKLVF-TRDV5	TRGV4	TRGJ1	CSYGHSSGFHKVF	CASGYIGGIRATDKLVF	TRDV5	TRDJ1	1	C6(1)
567	TRGV2-CSLDSSGFHKVF-CASGYRGIRANKLVF-TRDV5	TRGV2	TRGJ2	CSLDSSGFHKVF	CASGYRGIRANKLVF	TRDV5	TRDJ1	1	C3(1)
799	TRGV4-CSYGIYSSGFHKVF-CASGYIGGIRATDKLVF-TRDV5	TRGV4	TRGJ1	CSYGIYSSGFHKVF	CASGYIGGIRATDKLVF	TRDV5	TRDJ1	1	C6(1)
1108	TRGV4-CSYGTYSSGFHKVF-CASGYIGGIRATDKLVF-TRDV5	TRGV4	TRGJ1	CSYGTYSSGFHKVF	CASGYIGGIRATDKLVF	TRDV5	TRDJ1	1	C1(1)
[truncated: 149 more rows]

## Sheet: D9.SAP.all
Clonotype_ID	Clonotype	v_gene_g	j_gene_g	cdr3_g	cdr3_d	v_gene_d	j_gene_d	Count	cluster_ID_w_count
[truncated: 1,309 more rows]

[truncated: 22 more sheets: Adult.B6.all, Adult.SAP.all, E17.B6-1, E17.B6-2, E17.B6-3, E17.B6-4, D9.B6-1, D9.B6-2, D9.B6-3, E17.SAP-1, E17.SAP-2, E17.SAP-3, E17.SAP-4, D9.SAP-1, D9.SAP-2, D9.SAP-3, Adult.B6-1, Adult.B6-2, Adult.B6-3, Adult.SAP-1 …]
