# Supplementary material for: SLAM/SAP signaling regulates discrete γδ T cell developmental checkpoints and shapes the innate-like γδ TCR repertoire
Source: eLife. 2024 Dec 10;13:RP97229. doi: 10.7554/eLife.97229 (PMC11630817; doi:10.7554/eLife.97229)
Supplement: Supplementary file 3. [file elife-97229-supp3.xlsx]

## Sheet: E17_C1256710_(immature)
gene	baseMean	log2FoldChange	lfcSE	stat	pvalue	padj
Sh2d1a	826.845	-3.95563	0.0876993	-45.1045	0	0
Ccr2	1006.52	-1.43987	0.0791919	-18.1821	7.1567e-74	4.16914e-70
Thy1	6838.59	0.623093	0.0406815	15.3164	5.94583e-53	2.30916e-49
Tox2	788.79	-0.916311	0.0663486	-13.8106	2.20144e-43	6.41225e-40
Cpa3	2681.48	-0.807863	0.0590152	-13.6891	1.17994e-42	2.74948e-39
Gsn	539.454	-1.07383	0.0808396	-13.2835	2.88488e-40	5.60195e-37
Pdcd1	1670.82	-0.664216	0.0524702	-12.6589	9.98761e-37	1.66237e-33
Edem1	613.225	0.91052	0.0727514	12.5155	6.14254e-36	8.94584e-33
Bcl2	789.93	-0.776338	0.0630149	-12.3199	7.0775e-35	9.16221e-32
Anxa2	1182.22	0.700026	0.0578886	12.0926	1.15536e-33	1.34611e-30
Sox13	976.389	-0.79874	0.0663904	-12.0309	2.44337e-33	2.58797e-30
Etv5	1194.91	-0.80486	0.0711705	-11.3089	1.18556e-29	1.15108e-26
Eng	281.817	-1.08887	0.100496	-10.8349	2.35235e-27	2.10825e-24
Dut	4278.99	0.422068	0.0390341	10.8128	2.99427e-27	2.49188e-24
Rmnd5a	253.608	1.32658	0.124069	10.6922	1.1068e-26	8.5969e-24
Tmem121	1178.26	-0.613208	0.0587484	-10.4379	1.6651e-25	1.2125e-22
Aqp11	691.611	0.736991	0.0709501	10.3875	2.82764e-25	1.93793e-22
St6gal1	725.349	-0.732744	0.0708827	-10.3374	4.77235e-25	3.08903e-22
S100a4	686.123	-1.66049	0.162729	-10.2041	1.90158e-24	1.16607e-21
Hist1h2ae	3078.56	0.428437	0.0420377	10.1917	2.15912e-24	1.25779e-21
Aff4	667.78	-0.656346	0.0649272	-10.109	5.04177e-24	2.79722e-21
Satb1	711.769	0.755677	0.0755449	10.003	1.47829e-23	7.82887e-21
S100a10	2516.63	-0.555158	0.0569003	-9.75667	1.72742e-22	8.75053e-20
Lck	3278.62	0.407613	0.041981	9.70947	2.74753e-22	1.33381e-19
Cd160	315.989	-0.835352	0.087008	-9.60087	7.92744e-22	3.6945e-19
4932438H23Rik	88.1849	-1.76469	0.183886	-9.59661	8.26193e-22	3.7023e-19
Cd247	3839.76	-0.426471	0.0449494	-9.48781	2.35941e-21	1.01813e-18
Cx3cr1	167.929	-1.22352	0.129326	-9.46076	3.05726e-21	1.27215e-18
Nsg2	157.64	1.31078	0.139001	9.43003	4.09954e-21	1.64702e-18
Abcb9	1037.48	-0.554821	0.0599088	-9.26108	2.0237e-20	7.85939e-18
Hist1h1b	3516.38	0.504654	0.0550595	9.16562	4.92649e-20	1.85156e-17
E2f2	225.226	1.01125	0.110678	9.1369	6.42707e-20	2.34006e-17
Fxyd5	927.65	-0.566881	0.0624139	-9.0826	1.06014e-19	3.74295e-17
Maf	765.876	-0.670674	0.0743484	-9.0207	1.86898e-19	6.40454e-17
Rrm2	2276.35	0.524887	0.0583344	8.99789	2.30097e-19	7.6596e-17
Ndfip1	1540.49	-0.430058	0.0478267	-8.99199	2.42794e-19	7.85775e-17
Runx3	495.358	-0.67933	0.0766856	-8.85863	8.10007e-19	2.55065e-16
Gem	874.912	-1.1493	0.130801	-8.78665	1.54088e-18	4.72443e-16
Kbtbd11	1199.67	-0.601135	0.0685202	-8.7731	1.73807e-18	5.19237e-16
Hist1h2bj	509.059	0.817318	0.093693	8.72336	2.70056e-18	7.86607e-16
Ms4a6b	536.395	0.819552	0.0940045	8.71822	2.82614e-18	8.03106e-16
Slamf6	340.868	0.85483	0.098397	8.68756	3.70295e-18	1.02722e-15
Ypel3	993.875	-0.610693	0.0704882	-8.66377	4.56428e-18	1.23671e-15
Blk	1542.22	-1.05943	0.122591	-8.64199	5.52422e-18	1.46279e-15
Ccr8	924.276	-0.630322	0.0739408	-8.52468	1.53235e-17	3.96743e-15
Ccr7	584.602	-0.669277	0.0789998	-8.47188	2.41469e-17	6.116e-15
Cst7	286.169	-0.798663	0.0946572	-8.43742	3.24409e-17	7.87673e-15
Hmgb1	15547.2	0.25614	0.0303578	8.43739	3.24507e-17	7.87673e-15
B630019A10Rik	416.536	-0.78246	0.0929147	-8.42128	3.72402e-17	8.8548e-15
Tes	1342.61	-0.539349	0.0642671	-8.3923	4.7671e-17	1.11083e-14
P2rx1	49.6923	2.1596	0.258065	8.36841	5.84022e-17	1.3342e-14
Sh3bgrl2	89.178	-1.40654	0.172567	-8.15066	3.61951e-16	8.10979e-14
Slc15a1	327.683	-0.698866	0.0860917	-8.11769	4.75145e-16	1.04451e-13
Tnfsf11	627.672	-0.621084	0.0772998	-8.03474	9.37764e-16	2.02331e-13
Hmgn2	8571.09	0.270856	0.03391	7.9875	1.37699e-15	2.91697e-13
Cd8a	1187.39	1.62451	0.203856	7.96891	1.60075e-15	3.33041e-13
Dek	1906.33	0.394782	0.0497519	7.93501	2.10477e-15	4.30222e-13
Sytl1	333.145	-0.703312	0.0890528	-7.8977	2.84095e-15	5.70687e-13
Cmtm7	3552.97	-0.38898	0.0493181	-7.88717	3.09114e-15	6.10421e-13
Xrcc6	620.454	0.567006	0.0730706	7.75971	8.51266e-15	1.65302e-12
Rasgrp1	1341.72	-0.537823	0.0694334	-7.74588	9.49226e-15	1.81302e-12
Arpp21	911.19	0.939677	0.122443	7.67439	1.66207e-14	3.12335e-12
Cyb5a	3217.72	0.39068	0.0510388	7.65458	1.93939e-14	3.58664e-12
Tuba8	938.696	-0.946545	0.123787	-7.64655	2.06447e-14	3.75831e-12
Hmgb2	11141.1	0.313693	0.0411156	7.62954	2.35601e-14	4.22306e-12
Sstr2	201.874	-0.953236	0.125567	-7.59147	3.16287e-14	5.58342e-12
Gramd3	50.3678	1.77864	0.236394	7.52408	5.30927e-14	9.23259e-12
Batf	356.975	-0.653608	0.0869101	-7.52051	5.45635e-14	9.34882e-12
Pcna	1597.09	0.375455	0.050631	7.41553	1.2114e-13	2.01629e-11
Anp32e	3957.84	0.317154	0.0427633	7.41649	1.20261e-13	2.01629e-11
Coro2a	410.277	-0.660331	0.0891241	-7.40911	1.27145e-13	2.08644e-11
Sox5	255.597	-0.70396	0.095887	-7.34155	2.11132e-13	3.41652e-11
Zyx	727.757	-0.473441	0.0646337	-7.32498	2.38931e-13	3.8134e-11
Cd24a	1270.04	0.50059	0.0684205	7.31638	2.54746e-13	4.01087e-11
Actr3	4096.01	-0.295454	0.0404006	-7.31311	2.6103e-13	4.05501e-11
Smc4	1821.17	0.37205	0.0509118	7.30773	2.71686e-13	4.13106e-11
Rftn1	589.535	-0.546537	0.0747956	-7.30708	2.73017e-13	4.13106e-11
Lztfl1	1441.84	-0.389743	0.0535475	-7.27845	3.37674e-13	5.0439e-11
Dok2	859.613	-0.48729	0.0674522	-7.22422	5.03974e-13	7.43266e-11
Ctsd	1596.65	-0.358557	0.0498032	-7.19947	6.04473e-13	8.80339e-11
Lamtor4	820.649	-0.449817	0.0627531	-7.16803	7.60825e-13	1.09437e-10
Ets2	241.931	0.806949	0.112862	7.14987	8.68596e-13	1.23415e-10
Nkg7	895.009	-0.428415	0.0601337	-7.12438	1.04553e-12	1.46764e-10
Tcf7	2871.54	0.40417	0.0568739	7.10642	1.19093e-12	1.65185e-10
Hnrnpll	1178.68	-0.424941	0.0598234	-7.10325	1.21855e-12	1.67027e-10
Wfs1	154.222	-0.943985	0.133704	-7.06028	1.66167e-12	2.25118e-10
Ptk2b	428.578	-0.630509	0.0904528	-6.97058	3.15639e-12	4.22702e-10
Tespa1	1124.22	-0.408397	0.0586913	-6.9584	3.44169e-12	4.55551e-10
Heg1	292.099	-0.659749	0.0948346	-6.95684	3.47988e-12	4.55551e-10
Desi1	862.383	0.456453	0.065812	6.93571	4.04183e-12	5.23237e-10
Osbpl3	163.788	-0.901699	0.130056	-6.93318	4.11484e-12	5.26836e-10
Fam129a	417.223	-0.62618	0.0905054	-6.91871	4.5579e-12	5.77218e-10
Gm37065	111.634	1.12469	0.163031	6.89858	5.25246e-12	6.51026e-10
Hist1h2ak	273.057	0.79017	0.114535	6.89896	5.23857e-12	6.51026e-10
Tyms	1557.97	0.363541	0.0529764	6.86232	6.77505e-12	8.30906e-10
Agfg2	398.822	0.614782	0.0898668	6.84104	7.86201e-12	9.5417e-10
Ctla4	26.1078	2.43248	0.356777	6.81792	9.23686e-12	1.10947e-09
Camk2d	1943.11	-0.435988	0.0643709	-6.77307	1.26078e-11	1.48782e-09
Ccr9	5168.38	-0.30791	0.0454733	-6.77122	1.27699e-11	1.48782e-09
Hist1h2bm	259.366	0.665002	0.0981993	6.77196	1.27046e-11	1.48782e-09
Ptma	47392.7	0.193436	0.0286362	6.75496	1.42877e-11	1.64818e-09
Zfp36l2	1276.07	-0.381934	0.0568495	-6.71835	1.838e-11	2.09946e-09
Sh3kbp1	1724.56	-0.348625	0.0520373	-6.69952	2.09104e-11	2.36531e-09
Rgcc	913.966	0.460272	0.0689765	6.67288	2.50833e-11	2.81005e-09
Cd93	90.7449	-1.07554	0.16209	-6.63548	3.23457e-11	3.58914e-09
Them6	546.53	0.487512	0.0735039	6.63246	3.30134e-11	3.62867e-09
Pglyrp2	781.325	-0.508025	0.0766472	-6.6281	3.40027e-11	3.70249e-09
Bex6	71.1989	-1.28854	0.195212	-6.60071	4.09183e-11	4.41425e-09
Cd8b1	873.098	1.96838	0.29886	6.58627	4.51008e-11	4.82082e-09
Galnt6	329.967	-0.57837	0.0878517	-6.58348	4.59547e-11	4.86744e-09
Hist2h2ac	697.822	0.562176	0.085994	6.53738	6.26044e-11	6.57121e-09
Rps6ka1	606.628	-0.457637	0.0702255	-6.51668	7.18817e-11	7.47762e-09
Uhrf1	1635.34	0.352116	0.0541134	6.507	7.66662e-11	7.90476e-09
Arrb2	1160.47	-0.476931	0.0734881	-6.48991	8.58903e-11	8.77814e-09
Mgst2	300.954	-0.607282	0.0937253	-6.47939	9.20965e-11	9.33058e-09
Pdlim4	1036.59	0.442759	0.0685441	6.45947	1.05069e-10	1.05531e-08
Hist1h2ap	1043.16	0.374331	0.0582438	6.42696	1.30178e-10	1.29633e-08
H2afz	17847.2	0.205132	0.0320951	6.39138	1.64393e-10	1.62317e-08
P2rx7	292.822	-0.591806	0.0927916	-6.37779	1.79661e-10	1.75902e-08
Ptpre	216.96	-0.654777	0.102897	-6.3634	1.97333e-10	1.91594e-08
Cd82	1234.2	-0.406977	0.0639999	-6.35902	2.03041e-10	1.93904e-08
Mtf2	1334.15	0.39513	0.062129	6.35982	2.0199e-10	1.93904e-08
Mia2	591.316	0.505004	0.0795491	6.34833	2.17661e-10	2.06176e-08
Tmsb4x	27194.8	-0.224603	0.0354083	-6.34323	2.25001e-10	2.1141e-08
Fam167a	103.922	-1.00149	0.158798	-6.30667	2.85101e-10	2.65737e-08
Rbm3	7516.11	0.232654	0.037023	6.28403	3.29913e-10	3.05065e-08
Chn2	378.421	-0.513636	0.0819425	-6.26825	3.65124e-10	3.34966e-08
Cd4	30.1012	1.98611	0.317056	6.26423	3.74668e-10	3.41036e-08
Itih5	63.6985	-1.20293	0.192271	-6.25641	3.93951e-10	3.55808e-08
Stk17b	1261.78	-0.315173	0.0504343	-6.24918	4.12619e-10	3.69802e-08
B3gnt2	371.247	0.520036	0.0833448	6.23957	4.3877e-10	3.90238e-08
Naga	189.76	-0.798951	0.128463	-6.21933	4.99297e-10	4.40705e-08
Csk	1114.99	-0.330327	0.0532843	-6.19933	5.67036e-10	4.96732e-08
Uqcrq	6840.76	-0.314602	0.0508806	-6.18313	6.28411e-10	5.46389e-08
Izumo1r	651.108	-0.524607	0.0850224	-6.17023	6.81916e-10	5.88519e-08
Prelid2	353.975	-0.610942	0.0990767	-6.16636	6.9882e-10	5.98673e-08
Ly6d	32.1767	2.15993	0.350483	6.16274	7.14959e-10	6.08028e-08
Cd5	639.166	-0.455007	0.0739769	-6.15066	7.71626e-10	6.51464e-08
Cdca7	1343.99	0.367252	0.0597351	6.14801	7.84621e-10	6.57671e-08
Ccnd3	1666.48	0.431987	0.0703354	6.14182	8.15815e-10	6.78933e-08
Slbp	1996.66	0.295461	0.0481219	6.13985	8.25982e-10	6.82519e-08
Laptm5	3581.45	-0.25034	0.0408056	-6.13495	8.51841e-10	6.9893e-08
Nav2	172.031	-0.814624	0.134299	-6.06576	1.31332e-09	1.07004e-07
Tnfrsf8	29.5824	1.84907	0.305258	6.05739	1.38346e-09	1.11935e-07
Gata3	1185	-0.392913	0.0650334	-6.04171	1.52485e-09	1.22524e-07
Mta3	545.301	-0.45292	0.075169	-6.02535	1.68741e-09	1.34657e-07
Abi3	1266	-0.421731	0.0701567	-6.01128	1.84063e-09	1.45886e-07
Tox	939.44	-0.347975	0.0579648	-6.00322	1.93446e-09	1.52286e-07
Susd3	226.101	-0.686243	0.114497	-5.99352	2.05341e-09	1.60565e-07
Irf2bpl	487.751	-0.465887	0.0777658	-5.99089	2.08693e-09	1.62098e-07
Samhd1	162.003	-0.923886	0.154295	-5.98778	2.12731e-09	1.64141e-07
Lcp1	4243.71	-0.24935	0.0417233	-5.97629	2.28282e-09	1.74981e-07
Myl10	146.996	-0.831615	0.139403	-5.96555	2.43813e-09	1.85665e-07
Fbln2	241.675	0.652314	0.109775	5.94227	2.81097e-09	2.12666e-07
Pld3	612.754	-0.397475	0.0670281	-5.92997	3.02993e-09	2.27753e-07
Pim2	160.601	-0.809847	0.136706	-5.92399	3.14227e-09	2.34684e-07
Ccr10	46.3302	-1.37288	0.231847	-5.92148	3.19065e-09	2.36779e-07
Dusp6	140.233	-0.802895	0.136144	-5.8974	3.69284e-09	2.72312e-07
Igfbp4	5283.95	-0.565605	0.0965507	-5.85811	4.68166e-09	3.43057e-07
Gm16565	183.324	-0.708408	0.121463	-5.83229	5.4673e-09	3.98122e-07
Nrros	965.497	-0.332184	0.0573563	-5.79158	6.97255e-09	5.04579e-07
Dck	644.071	0.417121	0.0721511	5.78122	7.41626e-09	5.33376e-07
Hpf1	987.518	0.32363	0.0561855	5.76002	8.41049e-09	6.0117e-07
Ssbp2	249.149	0.716177	0.124487	5.75304	8.76552e-09	6.22726e-07
Arhgap45	1377.46	-0.303813	0.05282	-5.75186	8.82657e-09	6.23263e-07
Ptprcap	6426.51	-0.213612	0.0371633	-5.74794	9.03359e-09	6.34038e-07
Slc2a3	166.034	-0.700346	0.12196	-5.74244	9.33244e-09	6.51091e-07
Birc5	2153.95	0.30447	0.0531078	5.73305	9.86415e-09	6.8409e-07
Podnl1	178.642	-0.771425	0.13472	-5.72611	1.02758e-08	7.08419e-07
Paxbp1	187.787	-0.707493	0.123926	-5.70898	1.13652e-08	7.78917e-07
Zap70	1478.4	-0.28916	0.0506784	-5.70578	1.15811e-08	7.84483e-07
Ppia	47151.1	0.193932	0.0339838	5.70659	1.1526e-08	7.84483e-07
Cxxc5	524.616	-0.46149	0.081008	-5.69684	1.2205e-08	8.21965e-07
Cldn4	45.351	1.40555	0.24678	5.69556	1.22965e-08	8.23371e-07
Asf1b	926.65	0.350537	0.0617995	5.67217	1.41003e-08	9.38757e-07
Nasp	1654.87	0.266756	0.0470593	5.66852	1.44037e-08	9.53506e-07
Rnf157	166.616	0.809408	0.142867	5.66546	1.4663e-08	9.65187e-07
Ltb	1540.91	-0.32948	0.0583404	-5.64755	1.62751e-08	1.06529e-06
Stmn1	8260.64	0.224133	0.0397524	5.63822	1.71818e-08	1.11835e-06
Pdia4	1370.72	-0.311973	0.0556535	-5.60563	2.07493e-08	1.34306e-06
Crip1	22440	-0.482739	0.0864297	-5.58534	2.3324e-08	1.50137e-06
Rab19	306.337	-0.547618	0.0982266	-5.57505	2.47459e-08	1.58415e-06
Ide	349.725	-0.572566	0.102764	-5.57166	2.5232e-08	1.60644e-06
Bid	242.299	0.56943	0.102464	5.55736	2.73891e-08	1.7343e-06
Phlda1	416.457	1.24681	0.224474	5.55438	2.78596e-08	1.75455e-06
Cdk2ap2	2371.41	-0.274408	0.0494758	-5.5463	2.91772e-08	1.82766e-06
Orc6	762.357	0.345798	0.0625095	5.53193	3.16729e-08	1.96909e-06
Tgfbr2	414.142	-0.45114	0.0815602	-5.53137	3.17732e-08	1.96909e-06
Fbxo5	702.312	0.400881	0.0727968	5.50684	3.65324e-08	2.25206e-06
Pgam2	185.851	-0.640546	0.116738	-5.48705	4.08712e-08	2.50626e-06
Znrf1	625.983	-0.435258	0.079431	-5.4797	4.26057e-08	2.59895e-06
Smox	316.117	-0.619404	0.113126	-5.47536	4.36618e-08	2.62218e-06
Hist1h1c	561.983	0.525192	0.0958973	5.47661	4.33544e-08	2.62218e-06
Hist1h2ab	574.989	0.409319	0.0747492	5.47589	4.35318e-08	2.62218e-06
Rag1	237.762	2.17848	0.397984	5.47379	4.40508e-08	2.63198e-06
Ada	254.686	0.519214	0.0953896	5.44309	5.23649e-08	3.08133e-06
Cd3g	5638.96	-0.213357	0.039186	-5.44471	5.18893e-08	3.08133e-06
Glipr1	218.397	-0.589074	0.108214	-5.44362	5.22074e-08	3.08133e-06
Hspa5	4862.33	-0.314413	0.0578075	-5.43896	5.35929e-08	3.12206e-06
Cdyl2	113.112	-0.791353	0.145491	-5.43921	5.35182e-08	3.12206e-06
Vdr	44.7734	-1.35501	0.249269	-5.43596	5.45029e-08	3.15927e-06
Ezr	2055.2	0.254342	0.0468435	5.42961	5.64779e-08	3.25754e-06
Ube2s	1652.14	0.255954	0.0471813	5.42492	5.79816e-08	3.3242e-06
Fmnl1	1050.46	-0.297723	0.0548875	-5.42423	5.82042e-08	3.3242e-06
Bpgm	275.487	-0.546197	0.100728	-5.42247	5.87808e-08	3.34076e-06
H1f0	790.051	-0.455198	0.0839708	-5.42092	5.92942e-08	3.35358e-06
Tlr12	115.837	-0.776793	0.144065	-5.39198	6.9686e-08	3.92228e-06
Cytip	1072.76	-0.412478	0.0768166	-5.36965	7.88901e-08	4.41898e-06
Sox4	1694.32	-0.269143	0.0502474	-5.35635	8.49213e-08	4.73406e-06
Shisa5	782.718	0.3443	0.0643391	5.35133	8.73079e-08	4.84392e-06
Map1b	22.9961	-1.79328	0.335485	-5.34535	9.02445e-08	4.98312e-06
Grcc10	2653.78	-0.281031	0.0526445	-5.33828	9.38314e-08	5.15674e-06
Retreg1	185.228	-0.591801	0.111207	-5.32164	1.02837e-07	5.62469e-06
Gm15340	28.461	1.99208	0.374396	5.3208	1.03312e-07	5.62469e-06
Nucb1	603.888	-0.359529	0.0676201	-5.3169	1.05551e-07	5.71989e-06
Gimap5	358.617	-0.477985	0.0899933	-5.31134	1.08821e-07	5.86977e-06
Prmt7	477.321	0.460441	0.0868192	5.30344	1.13639e-07	6.10139e-06
Notch1	297.086	0.570725	0.107961	5.2864	1.24749e-07	6.63678e-06
Tubb3	143.682	0.783006	0.148099	5.28706	1.24299e-07	6.63678e-06
S100a6	592.799	-1.13976	0.21571	-5.28377	1.26555e-07	6.70224e-06
Trim26	238.857	-0.55752	0.105905	-5.26436	1.40681e-07	7.41663e-06
Osbpl10	11.0719	-3.17023	0.602808	-5.25909	1.44767e-07	7.59769e-06
Dtnbp1	439.458	-0.470197	0.0894897	-5.2542	1.4867e-07	7.76752e-06
Rora	227.536	-0.567847	0.108142	-5.25095	1.51317e-07	7.87049e-06
Fam189b	431.43	-0.426138	0.0815685	-5.2243	1.74819e-07	9.05253e-06
Emid1	348.053	-0.479342	0.0917813	-5.22266	1.76376e-07	9.09271e-06
Cd3e	5758.89	-0.213544	0.040989	-5.20979	1.89057e-07	9.70351e-06
Mcm7	1907.66	0.248615	0.0477576	5.20575	1.9321e-07	9.87319e-06
Itgae	547.789	-0.7546	0.145238	-5.19562	2.04037e-07	1.03809e-05
Pik3cd	349.873	-0.458374	0.088249	-5.1941	2.05709e-07	1.04205e-05
Dap	393.607	-0.419114	0.0810159	-5.17324	2.30074e-07	1.16043e-05
Cdca3	932.296	0.318288	0.061686	5.1598	2.47214e-07	1.23617e-05
Tcn2	101.23	-0.795526	0.154156	-5.16051	2.46282e-07	1.23617e-05
Hist1h3c	353.995	0.449463	0.0873788	5.14384	2.69182e-07	1.34027e-05
Cd44	23.5045	-1.73993	0.338573	-5.13902	2.76181e-07	1.36927e-05
Tuba1b	3888.91	0.241764	0.0470649	5.13683	2.79412e-07	1.37719e-05
Tiam1	242.591	-0.512826	0.0998428	-5.13634	2.80143e-07	1.37719e-05
Fndc3a	347.579	-0.439982	0.085713	-5.1332	2.84851e-07	1.39445e-05
Ptbp1	1955.8	0.228584	0.0446573	5.11862	3.07783e-07	1.50041e-05
Slc16a5	298.001	0.524809	0.102665	5.11184	3.1904e-07	1.54881e-05
Sema4a	289.586	-0.534605	0.104809	-5.10073	3.38347e-07	1.63572e-05
Ms4a4b	255.639	0.520991	0.102191	5.09819	3.42916e-07	1.65096e-05
Hist1h1d	870.256	0.381971	0.0749687	5.09507	3.48603e-07	1.67143e-05
Sytl2	65.2478	-0.964675	0.189843	-5.08145	3.74574e-07	1.78859e-05
Rinl	720.193	-0.346817	0.0682934	-5.07834	3.80742e-07	1.81062e-05
Acap1	944.799	-0.288859	0.0569311	-5.07384	3.89875e-07	1.84652e-05
Tubb4b	3304.15	0.24856	0.0491553	5.05662	4.26754e-07	2.013e-05
Tmem173	428.982	-0.377267	0.0748147	-5.04269	4.59033e-07	2.15653e-05
Hist1h3e	589.19	0.379202	0.0752182	5.04136	4.62245e-07	2.1629e-05
Snu13	3108.05	0.236339	0.0469181	5.03728	4.72202e-07	2.20065e-05
Gnas	2479.15	-0.253858	0.050414	-5.03547	4.76688e-07	2.21271e-05
Pclaf	5213.74	0.227893	0.0453178	5.02878	4.93615e-07	2.27883e-05
1700097N02Rik	426.416	0.385557	0.0766775	5.0283	4.94846e-07	2.27883e-05
Arhgap9	1132.01	-0.290898	0.057964	-5.0186	5.20482e-07	2.38746e-05
Hivep3	182.439	-0.639419	0.127729	-5.00608	5.5551e-07	2.53814e-05
Snhg4	289.675	0.468741	0.0936497	5.00527	5.5785e-07	2.53887e-05
Mcm4	1409.8	0.245308	0.0491429	4.99172	5.98431e-07	2.71296e-05
Arl6ip5	983.613	-0.30162	0.0605068	-4.98489	6.19967e-07	2.7997e-05
Coro7	590.221	-0.355809	0.0716967	-4.9627	6.95209e-07	3.12737e-05
Slc39a6	371.954	-0.394562	0.0797204	-4.94933	7.44707e-07	3.33715e-05
Pstpip1	645.42	-0.348852	0.0705637	-4.94379	7.66186e-07	3.42024e-05
Snhg3	559.319	0.378002	0.0765888	4.93547	7.99588e-07	3.54664e-05
Fen1	1049	0.274258	0.0555716	4.93522	8.00588e-07	3.54664e-05
Als2	677.856	-0.419306	0.0850716	-4.92886	8.2711e-07	3.63647e-05
Vsir	115.165	-0.706617	0.143357	-4.92908	8.26192e-07	3.63647e-05
Ankrd6	40.4227	-1.187	0.240918	-4.92698	8.35112e-07	3.65785e-05
Mpped2	113.59	-0.703981	0.143168	-4.91717	8.7806e-07	3.83157e-05
Etv6	171.687	-0.568071	0.115639	-4.91244	8.99516e-07	3.90588e-05
Iqgap2	423.238	-0.381869	0.0777429	-4.91194	9.01794e-07	3.90588e-05
Rrm1	1464.74	0.264378	0.0538443	4.91005	9.10533e-07	3.91462e-05
Srsf2	3904.58	0.206473	0.0420476	4.91047	9.08606e-07	3.91462e-05
Ifitm10	22.5703	-1.63696	0.333565	-4.90746	9.22655e-07	3.95215e-05
Ezh2	1520.16	0.228901	0.0467239	4.89902	9.63166e-07	4.11057e-05
Slc9a9	1091.53	-0.303992	0.0620689	-4.89766	9.69853e-07	4.124e-05
Atp5g3	9523.39	0.198824	0.0406686	4.88888	1.01412e-06	4.29655e-05
Hnrnpa2b1	12867.3	0.159168	0.0326856	4.86967	1.11784e-06	4.71884e-05
Map2k5	445.121	-0.38578	0.0792872	-4.8656	1.1411e-06	4.79964e-05
Cdc6	457.165	0.370442	0.0763462	4.85214	1.22137e-06	5.11878e-05
Lsm2	1427.22	0.251598	0.0518869	4.84897	1.24105e-06	5.1826e-05
Nfkbia	447.907	0.461623	0.0953055	4.84361	1.27501e-06	5.28652e-05
Hist1h3a	112.998	0.672528	0.138845	4.84373	1.27427e-06	5.28652e-05
Cks2	2246.04	0.215467	0.0445018	4.84177	1.28689e-06	5.31687e-05
Cd3d	6070.09	-0.187124	0.0387657	-4.82704	1.38577e-06	5.70518e-05
Gm13919	13.7894	2.52644	0.523818	4.82312	1.41332e-06	5.79808e-05
Inpp4b	611.142	-0.312639	0.0651691	-4.79735	1.60776e-06	6.57265e-05
Sell	1779.89	-0.603739	0.125908	-4.79507	1.62618e-06	6.60159e-05
Neu3	58.7161	0.951753	0.19846	4.79569	1.62118e-06	6.60159e-05
Prr13	565.761	-0.344776	0.0720855	-4.78287	1.72808e-06	6.99093e-05
Rab27a	506.272	-0.452143	0.0945859	-4.78024	1.75084e-06	7.05848e-05
Anp32b	6557.3	0.18631	0.0390001	4.77718	1.77773e-06	7.1422e-05
Il12a	11.5362	-2.53748	0.531434	-4.77477	1.79911e-06	7.20326e-05
Gnptab	186.361	-0.53846	0.112905	-4.76915	1.85008e-06	7.38194e-05
Hist1h1a	822.429	0.316374	0.0665069	4.75701	1.96484e-06	7.81308e-05
Tnfaip8l2	259.311	-0.454681	0.0956413	-4.75402	1.99411e-06	7.90249e-05
Snai3	201.045	0.568224	0.11969	4.74747	2.05977e-06	8.13506e-05
Il4	47.4853	-1.08771	0.229183	-4.74605	2.07431e-06	8.1648e-05
Smpdl3a	200.071	-0.513516	0.108408	-4.73687	2.17049e-06	8.51459e-05
Plekhf1	151.493	-0.752773	0.159201	-4.72845	2.26242e-06	8.81574e-05
Rbpms	354.648	-0.415244	0.0878433	-4.7271	2.27752e-06	8.81574e-05
Degs2	24.7897	1.55243	0.328335	4.72817	2.2655e-06	8.81574e-05
A430093F15Rik	82.0731	-0.985172	0.208409	-4.72711	2.27742e-06	8.81574e-05
Gngt2	494.326	-0.381661	0.0808187	-4.72243	2.33039e-06	8.99052e-05
Galm	112.587	-0.763323	0.161822	-4.71706	2.39277e-06	9.2007e-05
Gpr25	1119.33	-0.274316	0.0581829	-4.71471	2.42059e-06	9.27708e-05
Ap3s1	1144.91	0.321498	0.0682792	4.70857	2.49457e-06	9.52924e-05
Cd28	513.581	0.445288	0.0946414	4.70501	2.53857e-06	9.66566e-05
Pgp	601.08	0.306974	0.0653552	4.69701	2.63993e-06	0.000100188
Ptger4	200.137	-0.58882	0.125398	-4.69561	2.65807e-06	0.000100549
Mturn	60.0801	-1.00271	0.213769	-4.69064	2.72358e-06	0.000102694
Knl1	515.821	0.351594	0.0749754	4.68946	2.73924e-06	0.000102951
C030034L19Rik	116.755	-0.692741	0.148361	-4.66929	3.02236e-06	0.000113227
Litaf	120.003	-0.658379	0.14123	-4.66177	3.13509e-06	0.000117073
Ptms	121.026	0.766964	0.164748	4.65538	3.23386e-06	0.000120039
Zfp36	342.649	-0.417844	0.0897566	-4.6553	3.23511e-06	0.000120039
Ddx3x	553.204	0.368974	0.0797483	4.62672	3.71496e-06	0.000137406
Ddx39	1830.36	0.245856	0.0533367	4.6095	4.03634e-06	0.000148821
Ppp1r18	1365.92	-0.224897	0.0488233	-4.60635	4.09803e-06	0.000150619
Tfdp1	1106.71	0.248277	0.0539292	4.60375	4.14953e-06	0.000152032
Akap13	1145.13	-0.261233	0.05681	-4.59837	4.25815e-06	0.000155296
Ctsw	344.459	-0.426227	0.0926979	-4.59802	4.26528e-06	0.000155296
Tipin	1338.64	0.241925	0.0526798	4.59236	4.38262e-06	0.000159071
1110008P14Rik	441.744	-0.407819	0.0889269	-4.586	4.51821e-06	0.000163404
Hnrnpab	3971.55	0.203643	0.0444107	4.58545	4.53004e-06	0.000163404
Aurkb	767.916	0.297125	0.0649147	4.57716	4.71331e-06	0.000169041
Chaf1b	514.877	0.330217	0.072146	4.57707	4.71534e-06	0.000169041
H2afj	2063.36	0.235199	0.0514405	4.57224	4.82529e-06	0.000172452
Hes1	143.76	-0.639137	0.139902	-4.56847	4.91307e-06	0.000175053
Rpgrip1	96.9389	-0.732653	0.160432	-4.56674	4.95361e-06	0.000175959
Nrp1	90.7129	1.65996	0.364097	4.55911	5.13708e-06	0.00018129
Mob3a	647.911	-0.298467	0.0654871	-4.55764	5.17305e-06	0.00018129
Foxn3	415.496	-0.367041	0.0805126	-4.5588	5.14475e-06	0.00018129
Pigx	1133.13	-0.267078	0.0586038	-4.55735	5.1802e-06	0.00018129
Banf1	3806.77	0.188213	0.0412993	4.5573	5.18148e-06	0.00018129
Slc43a1	123.226	0.613283	0.134677	4.55372	5.27061e-06	0.000183856
Tmpo	970.415	0.26818	0.0589557	4.54883	5.39441e-06	0.000187613
Atp5h	4435.61	0.178682	0.0393326	4.54285	5.54978e-06	0.000192442
Jakmip1	279.378	-0.431429	0.0950879	-4.53716	5.70166e-06	0.000197004
Pdgfrb	80.7955	-0.76663	0.168986	-4.53666	5.71515e-06	0.000197004
Ly6g5b	46.7498	-1.10057	0.242936	-4.5303	5.89008e-06	0.000202434
Rag2	133.91	1.60735	0.355201	4.52519	6.03413e-06	0.000206776
Cxcr6	159.557	-0.619436	0.137089	-4.5185	6.22789e-06	0.000212789
Kdm5b	790.55	-0.288739	0.0640416	-4.50862	6.52509e-06	0.000222196
Hist2h4	97.9457	0.7581	0.168164	4.50809	6.54133e-06	0.000222196
Tubb5	13103.8	0.184689	0.0410929	4.49443	6.97562e-06	0.000236258
Syt13	244.946	0.465042	0.103605	4.48862	7.16875e-06	0.000242096
Gclm	1256.7	0.240545	0.05365	4.48359	7.33974e-06	0.000247154
Prdx5	932.077	-0.273207	0.0609523	-4.4823	7.3842e-06	0.000247935
Ran	8643.71	0.20244	0.0451857	4.48018	7.45795e-06	0.000248976
Ccne1	221.446	0.45527	0.101607	4.48068	7.44042e-06	0.000248976
Ptbp3	898.743	-0.275765	0.0616112	-4.4759	7.60908e-06	0.000252574
Hist1h2an	139.536	0.594098	0.13272	4.47635	7.59315e-06	0.000252574
Gpr146	68.2101	-0.854138	0.19086	-4.4752	7.63392e-06	0.000252679
Dgke	168.757	0.523862	0.117135	4.47229	7.73863e-06	0.000255419
Gm10282	634.952	0.297411	0.0665926	4.46612	7.96509e-06	0.000261412
Eif5a	13275.1	0.231871	0.0519159	4.46628	7.95919e-06	0.000261412
Maml3	49.5043	-0.939545	0.210708	-4.45899	8.23463e-06	0.000269499
Gse1	103.789	0.706954	0.158654	4.45594	8.35253e-06	0.000272592
Lpar6	524.78	-0.349392	0.0784263	-4.45504	8.38792e-06	0.000272982
Zcchc10	238.483	-0.446283	0.100306	-4.4492	8.619e-06	0.000279721
Trpv2	382.468	-0.359496	0.0809203	-4.4426	8.88787e-06	0.000286895
Morc1	47.4265	0.987565	0.222296	4.44256	8.88928e-06	0.000286895
2810001G20Rik	127.146	-0.648066	0.146158	-4.434	9.24999e-06	0.000297712
Atp5b	8614.73	0.159933	0.0361213	4.42767	9.5256e-06	0.000305738
Maged1	106.206	-0.723152	0.163404	-4.42555	9.61987e-06	0.000307915
Hist1h1e	2248.06	0.295925	0.0669771	4.41831	9.94769e-06	0.000317536
Capg	249.975	-0.44838	0.101556	-4.41512	1.00955e-05	0.000320949
Tubb2a	773.148	0.642685	0.145577	4.41475	1.01128e-05	0.000320949
Msn	2109.3	-0.199132	0.0451114	-4.41422	1.01373e-05	0.000320949
Gstp1	4448.24	-0.243393	0.0551515	-4.41317	1.0187e-05	0.000321649
Hmgcs2	13.8411	1.96449	0.446154	4.40317	1.0668e-05	0.000335927
Hmgn5	491.533	0.316593	0.071951	4.40012	1.0819e-05	0.000339763
Mcm5	1618.19	0.221538	0.0504063	4.39505	1.1075e-05	0.000346866
Gmnn	1035.2	0.245289	0.0558433	4.39245	1.12081e-05	0.000350095
Elavl4	13.9031	1.87507	0.427275	4.38844	1.14169e-05	0.000355664
Lax1	252.062	-0.493794	0.11266	-4.38304	1.17033e-05	0.000363613
Rasal3	1069.37	-0.271187	0.0618959	-4.38134	1.17953e-05	0.000365497
Galnt1	349.839	-0.366733	0.0837159	-4.38068	1.18309e-05	0.000365628
Gm20628	196.14	0.635865	0.145209	4.37896	1.19248e-05	0.000367555
Klk8	738.281	-0.320544	0.0733388	-4.37072	1.23835e-05	0.000380686
Rgs1	100.643	-0.793105	0.181884	-4.3605	1.29768e-05	0.000397874
Gm2a	289.222	-0.435705	0.0999934	-4.35734	1.31655e-05	0.000402602
Cdkn2aipnl	848.027	0.247994	0.056925	4.3565	1.32161e-05	0.000403091
Itm2b	6431.03	-0.219766	0.0504849	-4.35309	1.3423e-05	0.000408334
Ino80e	572.201	0.2902	0.0666808	4.35207	1.34856e-05	0.000409167
Dtymk	1437.31	0.221883	0.0511165	4.34072	1.42017e-05	0.000428909
Rtn3	1358.36	0.225569	0.0519672	4.34059	1.42098e-05	0.000428909
Rfc4	840.549	0.263058	0.0607577	4.32963	1.4936e-05	0.000449663
Prr7	54.3451	-0.886663	0.204834	-4.32869	1.50001e-05	0.000450429
Zfp219	208.517	0.49403	0.114149	4.32794	1.50508e-05	0.00045079
Pitpnm1	145.48	-0.572028	0.13234	-4.3224	1.54341e-05	0.000461085
Dynlt1b	81.507	0.782073	0.181084	4.31884	1.56853e-05	0.000467391
Glrx	258.203	-0.409058	0.0947751	-4.31609	1.58818e-05	0.000472037
Usp18	384.769	-0.704014	0.163424	-4.3079	1.64813e-05	0.000488609
Prkcq	725.062	-0.28278	0.0657033	-4.30389	1.67822e-05	0.000495011
Cd53	1168.13	-0.230437	0.0535348	-4.30443	1.67419e-05	0.000495011
Marcks	313.182	0.389511	0.0908069	4.28944	1.79124e-05	0.000527014
Hist1h2bh	90.6954	0.693282	0.161661	4.2885	1.79882e-05	0.00052791
Tpm4	1019.4	-0.274252	0.0640933	-4.27895	1.87776e-05	0.000549693
Gm44175	8.39017	2.87279	0.672071	4.27453	1.91543e-05	0.000559314
Usp1	1068.43	0.227753	0.0533328	4.27041	1.95117e-05	0.000568328
Hmmr	477.649	0.324681	0.076243	4.2585	2.05805e-05	0.000597963
Plac8	4120.73	-0.228868	0.0538511	-4.25002	2.13748e-05	0.000619497
Colq	309.69	0.394069	0.0928973	4.24198	2.21554e-05	0.000640526
Chst15	197.071	-0.456522	0.107868	-4.23223	2.31389e-05	0.000667306
Pdia3	4634.44	-0.199603	0.0472542	-4.22403	2.39969e-05	0.000688641
Srgn	1175.82	-0.24668	0.0583983	-4.22409	2.39911e-05	0.000688641
Atp8b4	557.371	-0.358024	0.084817	-4.22114	2.4307e-05	0.000695827
Prkd2	623.667	-0.290653	0.0689184	-4.21736	2.47181e-05	0.000705859
Pparg	31.018	-1.29076	0.306119	-4.21652	2.48101e-05	0.000706753
B230118H07Rik	40.6772	1.25385	0.298072	4.20654	2.5931e-05	0.000736882
Cdc20	921.677	0.257821	0.061302	4.20575	2.60222e-05	0.000737676
Fam102a	128.55	-0.601169	0.143033	-4.203	2.63401e-05	0.000744876
Ccdc34	571.154	0.311478	0.0742456	4.19523	2.72591e-05	0.000768998
Cdt1	695.086	0.26718	0.0637113	4.19361	2.74544e-05	0.000772636
Inpp5b	382.567	-0.343034	0.0820411	-4.18125	2.89914e-05	0.000813926
St3gal6	33.8658	-1.17927	0.282234	-4.17832	2.93664e-05	0.000822472
Ccnb1	853.666	0.273116	0.0653958	4.17636	2.96212e-05	0.000827617
Inka1	165.629	-0.505888	0.121193	-4.17422	2.99009e-05	0.000833434
Prss57	168.566	0.557934	0.133878	4.16747	3.07992e-05	0.000856334
Med7	278.921	-0.376563	0.0903689	-4.16696	3.08695e-05	0.000856334
Rpa2	924.838	0.238269	0.0572938	4.15872	3.2004e-05	0.000885698
Rad51ap1	332.072	0.365683	0.0879631	4.15723	3.22131e-05	0.000889372
Ftl1	8073.06	-0.135876	0.0327228	-4.15233	3.29101e-05	0.000900561
Lsp1	3597.72	-0.224463	0.0540587	-4.15221	3.29276e-05	0.000900561
Fli1	709.671	-0.284659	0.0685312	-4.15372	3.2711e-05	0.000900561
Mical1	349.701	-0.349866	0.0842384	-4.15328	3.27749e-05	0.000900561
Mcm6	2611.1	0.1776	0.0427851	4.15097	3.31066e-05	0.000903338
Milr1	169.248	-0.54553	0.131463	-4.14969	3.32928e-05	0.000904182
Pitpnc1	390.602	-0.341016	0.0821749	-4.14987	3.32658e-05	0.000904182
Arhgap4	492.536	-0.338875	0.081737	-4.14591	3.38462e-05	0.000917075
Ccna2	1157.64	0.238464	0.0575511	4.14352	3.42021e-05	0.000924569
Itgb7	350.851	-0.429757	0.103751	-4.14219	3.44006e-05	0.000927782
Xlr4a	272.916	-0.439724	0.106179	-4.14137	3.45238e-05	0.000928953
Cct8	2785.75	0.189786	0.0459544	4.12987	3.62967e-05	0.000974407
Phf5a	1688.46	0.187917	0.0455293	4.12738	3.66922e-05	0.000982761
Ptpn6	1190.84	-0.211379	0.0512378	-4.12546	3.70001e-05	0.000988733
Tuba4a	1043.83	-0.262193	0.0636347	-4.12029	3.78401e-05	0.00100887
Il21r	925.918	-0.269538	0.0654778	-4.11648	3.84706e-05	0.00102333
Gpr83	309.124	-0.483702	0.117611	-4.11272	3.91024e-05	0.00103777
Slc16a10	506.297	-0.305916	0.074406	-4.11143	3.93209e-05	0.00104029
Mbp	519.612	-0.309693	0.0753308	-4.11111	3.9376e-05	0.00104029
Dtl	417.284	0.329111	0.0800945	4.10903	3.97325e-05	0.00104734
Sit1	329.844	0.37678	0.0918853	4.10055	4.12172e-05	0.00108268
Metap2	1588.05	0.194225	0.0473684	4.10031	4.12591e-05	0.00108268
Arl5c	276.814	0.816313	0.199729	4.0871	4.36795e-05	0.00114362
Zfp467	22.3936	-1.36506	0.334352	-4.08271	4.45129e-05	0.00116283
Trerf1	224.186	-0.410957	0.100739	-4.07944	4.51447e-05	0.00117669
Cnn2	2409.47	-0.20753	0.0509153	-4.07599	4.58192e-05	0.00119161
Myl12b	2727.75	-0.17448	0.0428379	-4.07302	4.64067e-05	0.0012042
Tpx2	1005.62	0.249806	0.0614016	4.06839	4.73382e-05	0.00122564
Vdac1	2266.4	0.1937	0.0476701	4.06334	4.83764e-05	0.00124974
Nap1l1	3295.56	0.209708	0.0516772	4.05805	4.94852e-05	0.00127556
Tra2b	2847.34	0.162045	0.0399691	4.05426	5.02937e-05	0.00129354
Tgfb1	754.107	-0.249172	0.0615648	-4.04731	5.18086e-05	0.00132373
Pdia6	2805.94	-0.228912	0.0565565	-4.0475	5.17682e-05	0.00132373
Lbh	697.807	-0.262515	0.0648604	-4.04738	5.17934e-05	0.00132373
Rras2	246.192	0.403212	0.0996754	4.04526	5.22661e-05	0.0013325
Atad2	741.408	0.285977	0.0707433	4.04245	5.28948e-05	0.00134558
Arap2	92.5711	-0.625181	0.154783	-4.03908	5.36605e-05	0.00136209
Rab27b	72.365	-0.812024	0.201187	-4.03616	5.43332e-05	0.00137617
Clspn	631.11	0.29504	0.0732587	4.02737	5.64031e-05	0.00142549
Hist1h2bn	69.001	0.82269	0.204373	4.02543	5.68709e-05	0.0014342
Smpd1	236.991	-0.417482	0.103758	-4.02362	5.73106e-05	0.00143906
Fbxl12	303.695	0.4374	0.108699	4.02396	5.72286e-05	0.00143906
Sh2b1	418.65	-0.350424	0.0872193	-4.01774	5.87595e-05	0.00147227
Umodl1	9.71147	2.38181	0.59311	4.0158	5.92457e-05	0.00148127
Btg2	771.134	0.268618	0.0670685	4.00512	6.19856e-05	0.00154646
B4galnt1	592.306	-0.273778	0.0683856	-4.00344	6.24275e-05	0.00155415
St14	79.0834	-0.713391	0.178238	-4.00247	6.2684e-05	0.00155721
Rcn3	104.806	-0.60432	0.151044	-4.00096	6.30866e-05	0.00156388
Syce2	642.175	0.261377	0.0654016	3.9965	6.42871e-05	0.00159025
Plxdc1	32.9329	1.079	0.270025	3.99595	6.44358e-05	0.00159055
Map4k4	400.166	-0.308649	0.0773453	-3.99053	6.59252e-05	0.00162002
Igsf3	29.8468	1.15335	0.289054	3.9901	6.60467e-05	0.00162002
Camkk2	254.67	-0.404363	0.101323	-3.99082	6.58446e-05	0.00162002
Anxa6	1278.92	-0.205675	0.0517172	-3.97691	6.98157e-05	0.00170887
Eif4h	1757.04	0.188794	0.0475131	3.97352	7.08191e-05	0.0017298
Spint2	1577.84	0.218981	0.0551657	3.96951	7.20221e-05	0.0017555
Dgkeos	510.655	0.772681	0.194893	3.96465	7.35051e-05	0.00178791
Lsm3	1264.76	0.202873	0.0512236	3.96054	7.47807e-05	0.00181515
Hdac9	36.3701	-1.02944	0.259991	-3.95953	7.50963e-05	0.00181902
H2afy	1584.45	-0.194428	0.0491313	-3.95731	7.57977e-05	0.0018322
Capns1	920.404	-0.22313	0.0563949	-3.95657	7.6033e-05	0.00183408
Il1r1	17.5326	-1.58481	0.401021	-3.95195	7.75177e-05	0.00186431
Spc24	1083.18	0.207654	0.0525482	3.95167	7.76063e-05	0.00186431
Sla2	901.199	-0.231955	0.058744	-3.94858	7.86166e-05	0.0018847
Bub1b	498.449	0.316117	0.0800828	3.94738	7.90111e-05	0.00188639
Tbc1d10c	1346.43	-0.202264	0.0512341	-3.94784	7.8861e-05	0.00188639
Cox7b	2464.19	0.189828	0.0481039	3.9462	7.94001e-05	0.0018918
Pld4	150.639	-0.506391	0.128623	-3.93703	8.24952e-05	0.00196153
Hs3st3b1	20.1985	-1.336	0.339397	-3.93639	8.27174e-05	0.00196281
Cd69	161.728	-0.47935	0.12182	-3.93491	8.32281e-05	0.00197091
Arid5a	336.551	-0.419205	0.106675	-3.92975	8.50345e-05	0.00200961
Ifi27l2a	38.0042	1.0175	0.259583	3.91974	8.86441e-05	0.00209067
Zbtb16	802.602	-0.526461	0.134395	-3.91727	8.95577e-05	0.00210795
Epcam	350.017	-0.393979	0.100621	-3.91548	9.02255e-05	0.00211939
Pold3	417.129	0.304588	0.0778496	3.91252	9.13396e-05	0.00213694
Cdk1	1171.03	0.241546	0.061731	3.91288	9.12018e-05	0.00213694
Hprt	1341.18	0.205808	0.0526393	3.90977	9.23839e-05	0.00215704
Akna	329.54	-0.358893	0.0919088	-3.90488	9.42709e-05	0.0021967
Cyba	2256.42	0.177889	0.045577	3.90304	9.49927e-05	0.00220667
Srsf3	5080.78	0.143846	0.0368568	3.90282	9.50775e-05	0.00220667
Hells	988.789	0.245075	0.0629403	3.89378	9.86962e-05	0.0022861
Tk1	821.304	0.253881	0.0652384	3.89159	9.95909e-05	0.00230225
Cycs	2393.42	0.19743	0.050752	3.89009	0.000100205	0.00231187
Stt3b	650.2	-0.256749	0.066013	-3.88938	0.000100503	0.00231414
Bcl2l1	168.577	0.511851	0.131691	3.88676	0.000101592	0.0023346
Hnrnpa3	8625.15	0.124303	0.0320088	3.88339	0.000103012	0.00236186
Lsm4	2494.42	0.173516	0.0446863	3.88298	0.000103183	0.00236186
Tnk2	119.52	-0.570391	0.147131	-3.87675	0.000105862	0.00241844
Paox	274.83	-0.380844	0.0984135	-3.86984	0.000108907	0.00248313
Snrpd1	3154.52	0.183625	0.0474849	3.86703	0.000110171	0.00250702
Hist1h2ac	137.181	0.554573	0.143434	3.86641	0.00011045	0.00250849
Pdzd2	47.3283	-0.927567	0.240086	-3.86348	0.000111783	0.00253381
Rcc1	549.743	0.295084	0.0764762	3.85851	0.00011408	0.00258087
Nav1	27.4847	-1.124	0.291474	-3.85628	0.000115127	0.00259952
Wdr76	338.973	0.328796	0.0852916	3.85497	0.000115745	0.00260336
Arsi	20.1082	1.68585	0.437289	3.85524	0.000115616	0.00260336
Nfatc3	331.863	0.328793	0.0853379	3.85283	0.000116759	0.00262111
Fnbp1	558.078	-0.262022	0.0680189	-3.8522	0.000117062	0.00262287
Msh6	480.347	0.290494	0.0755112	3.84703	0.000119558	0.00267365
Gins2	542.268	0.26536	0.0690416	3.84348	0.000121301	0.00270491
Uqcr10	2438.77	0.164132	0.0427113	3.84283	0.000121621	0.00270491
Gpr65	288.627	-0.361235	0.0940225	-3.842	0.000122035	0.00270491
Dpy30	1151.22	0.209128	0.0544312	3.84207	0.000122003	0.00270491
Rnf125	404.708	-0.310209	0.080745	-3.84184	0.000122117	0.00270491
Cpsf4l	65.9177	1.88498	0.490834	3.84037	0.000122849	0.00271596
Fsd1	11.3593	1.95777	0.510856	3.83233	0.000126936	0.00280102
Pycr2	1168.31	-0.198502	0.0518085	-3.83146	0.000127385	0.0028056
Lmnb1	2542.2	0.167447	0.0437776	3.82494	0.000130801	0.00287541
Smad3	207.883	-0.432229	0.113053	-3.82325	0.000131703	0.00288979
Tacc1	329.852	-0.337782	0.0883847	-3.82173	0.000132521	0.00290227
Dtx1	108.305	0.571949	0.149838	3.81713	0.000135015	0.00295132
Mrpl23	1819.44	0.174345	0.0456988	3.81508	0.000136141	0.00297038
Plk1	870.976	0.254885	0.0668305	3.81389	0.000136794	0.00297903
S100a11	2084.2	-0.509453	0.13368	-3.811	0.000138408	0.00300856
Cd164	2222.6	-0.16908	0.0444348	-3.80511	0.000141739	0.00307523
Mms22l	313.275	0.327731	0.0862135	3.80139	0.000143886	0.00311602
Clk3	420.247	0.311963	0.0821972	3.7953	0.000147464	0.00316993
Hist1h2bf	50.7556	0.805135	0.212094	3.79611	0.000146982	0.00316993
Gpr18	83.1672	-0.641284	0.168939	-3.79595	0.00014708	0.00316993
Camk2a	189.308	-0.44724	0.11783	-3.79565	0.000147259	0.00316993
Fas	46.3495	0.843624	0.222393	3.79339	0.000148607	0.00318861
Riox2	181.496	-0.433539	0.114379	-3.79037	0.000150425	0.00322169
Esco2	340.196	0.3671	0.0969053	3.78823	0.000151725	0.00324358
Nop10	2937.26	0.179447	0.0474009	3.78572	0.000153262	0.00327044
Smarca2	223.566	-0.382302	0.10101	-3.78478	0.000153845	0.00327687
Bcl2l14	156.791	-0.512525	0.135472	-3.78327	0.000154782	0.00329082
Ptcra	169.582	2.12425	0.562748	3.77478	0.00016015	0.00339874
Calr	2634.71	-0.181407	0.0480638	-3.77429	0.000160465	0.00339922
Gm19696	30.1181	-1.21991	0.323351	-3.77271	0.000161482	0.00341457
Mpp4	337.435	-0.34534	0.0919029	-3.75766	0.000171512	0.00361988
Atpif1	3115.14	0.153	0.0407216	3.75722	0.000171813	0.00361988
Ccnb2	1254.72	0.209905	0.0558976	3.75517	0.000173222	0.00364298
Eya2	115.394	-0.528308	0.140836	-3.75124	0.000175962	0.00369393
Calcoco1	142.857	-0.456416	0.12194	-3.74296	0.000181863	0.00381095
Fcf1	731.883	0.234205	0.0626204	3.74008	0.000183964	0.00384805
Manf	2855.38	-0.197752	0.052958	-3.73412	0.000188369	0.00393314
Wdr5	310.576	0.337241	0.0904088	3.73018	0.000191341	0.00398805
Klf10	116.777	0.518656	0.139185	3.72639	0.000194243	0.0040413
2300009A05Rik	647.777	-0.243593	0.065685	-3.7085	0.000208487	0.00431453
Lcp2	943.565	-0.209678	0.0565323	-3.70899	0.000208084	0.00431453
Pola1	353.899	0.305125	0.0822707	3.7088	0.000208245	0.00431453
Fxn	447.471	0.291946	0.0787974	3.70502	0.000211372	0.00436648
Pxmp4	379.787	0.315459	0.0852152	3.70191	0.00021398	0.00440942
Robo1	61.6532	-0.756096	0.204259	-3.70164	0.000214207	0.00440942
Ift27	352.24	0.315478	0.0852554	3.70039	0.000215267	0.0044234
Cdk2	515.951	0.272182	0.0735925	3.6985	0.000216877	0.00444866
Dap3	1004.97	0.210627	0.056973	3.69696	0.000218199	0.00446791
Cbfa2t3	407.811	-0.2944	0.0796837	-3.6946	0.00022023	0.00450159
Slc43a2	272.414	-0.356578	0.0966505	-3.68935	0.000224825	0.00458745
Smc2	1184.99	0.200288	0.0544714	3.67694	0.00023605	0.00480808
Cenpa	1661.63	0.185736	0.0505769	3.67234	0.000240337	0.00488684
Lsm8	1333.57	0.179476	0.0489658	3.66534	0.000247011	0.00501381
1700006J14Rik	32.5352	-1.04683	0.285884	-3.66175	0.0002505	0.00507569
Mrpl12	1400.62	0.216896	0.05924	3.66131	0.000250931	0.00507569
Nt5c	767.885	0.234055	0.0640138	3.65633	0.000255857	0.00516636
Hist1h2af	109.353	0.54267	0.148623	3.65132	0.000260899	0.00525905
Tax1bp3	318.133	-0.328059	0.0899078	-3.64884	0.000263427	0.00530085
Sin3b	1019.24	0.211113	0.057883	3.64724	0.000265071	0.00532473
Chd7	562.791	-0.257918	0.0708372	-3.64099	0.000271589	0.00543691
Glb1	370.974	-0.304461	0.0836105	-3.64142	0.000271138	0.00543691
Dgka	312.49	0.32036	0.0880686	3.63761	0.000275175	0.00549925
Hist1h4h	93.642	0.558109	0.153569	3.63426	0.000278781	0.00556178
Hist2h2bb	332.244	0.36546	0.100594	3.63303	0.000280108	0.00557673
Lrmp	593.368	0.279903	0.0770606	3.63224	0.000280966	0.00557673
Zscan2	133.381	-0.502097	0.138226	-3.63243	0.000280766	0.00557673
Atp1b1	342.147	-0.329796	0.0908604	-3.6297	0.000283749	0.00560332
Uqcr11	1905.61	0.164926	0.0454269	3.63058	0.00028279	0.00560332
Sema4d	535.83	-0.262128	0.0722146	-3.62985	0.000283591	0.00560332
Gtf2a2	730.231	0.220689	0.0609461	3.62105	0.000293414	0.00578055
Pacsin1	223.509	-0.421716	0.116471	-3.62078	0.000293716	0.00578055
Snrpb	3939.65	0.147641	0.040792	3.61937	0.000295318	0.00580227
Cs	1094.78	0.195446	0.0540649	3.61502	0.000300321	0.00589064
Tsc22d1	123.288	-0.487279	0.134845	-3.61362	0.000301955	0.00591274
Psma6	2094.07	0.16148	0.0447292	3.61018	0.000305983	0.00598155
Cd52	6271.32	-0.391666	0.108548	-3.60824	0.000308284	0.00601645
Rgs2	226.827	0.429218	0.118998	3.60694	0.000309834	0.00603657
Skp1a	3786.88	0.146436	0.0406074	3.60612	0.000310804	0.00604538
Ticrr	144.103	0.466709	0.129472	3.6047	0.000312509	0.00606841
Lhfpl1	9.07969	-1.96145	0.544453	-3.60261	0.000315036	0.0061073
Id3	2946.67	-0.219323	0.0609244	-3.59992	0.000318319	0.00616068
Mdfic	102.506	-0.558881	0.155664	-3.5903	0.000330301	0.00638199
Hibadh	566.285	0.269993	0.0752408	3.58839	0.000332732	0.00641831
Mcm3	1914.61	0.182039	0.0507422	3.58752	0.000333844	0.00642912
Rnaseh2b	709.288	0.229199	0.0639491	3.58408	0.000338268	0.00650356
Hsp90b1	6049.09	-0.208896	0.0583015	-3.58304	0.000339623	0.00651886
Pold1	506.906	0.270384	0.0755175	3.58041	0.000343054	0.00655234
Emp3	1046.4	0.214978	0.060041	3.58051	0.000342921	0.00655234
Elof1	678.459	0.225442	0.0629635	3.58052	0.000342906	0.00655234
Lasp1	529.941	-0.246054	0.0687572	-3.57859	0.000345458	0.00658303
Slc25a37	66.1599	0.651269	0.182003	3.57833	0.000345791	0.00658303
Tnfrsf1a	255.972	-0.366414	0.10242	-3.57755	0.000346828	0.006592
Ncaph	442.057	0.274057	0.0766163	3.57701	0.000347541	0.0065948
Srsf10	1305.42	0.174054	0.0486655	3.57653	0.000348191	0.00659639
Cpne8	8.27997	-2.07499	0.580362	-3.57533	0.000349785	0.00661582
Ung	625.615	0.257119	0.0720845	3.56691	0.000361218	0.00682099
Sypl	619.808	-0.235741	0.0661697	-3.56267	0.000367096	0.00692076
Snrpe	8642.7	-0.132392	0.0371928	-3.55961	0.000371408	0.00699076
Anapc5	2017.81	0.162557	0.0456837	3.55831	0.000373248	0.00701405
Pnn	1338.32	0.185091	0.0521976	3.54597	0.000391174	0.00733907
Arpp19	1352.88	0.186685	0.0527046	3.5421	0.00039695	0.00743547
Apoe	52.2703	0.951223	0.26921	3.53338	0.00041028	0.00766054
2610035D17Rik	88.795	-0.645109	0.182573	-3.53343	0.00041021	0.00766054
Abtb2	76.185	0.608183	0.172217	3.53149	0.000413231	0.00770328
Gpr171	132.869	-0.468085	0.132778	-3.52532	0.000422971	0.00787226
Smim5	18.7573	1.41273	0.401027	3.52279	0.000427032	0.00792253
Ndufa11	1824.52	0.154874	0.0439595	3.5231	0.000426532	0.00792253
Srgap3	26.8489	-1.0781	0.306341	-3.51929	0.000432696	0.00800765
Arhgef1	1482.2	-0.172339	0.0489723	-3.51911	0.000432995	0.00800765
Cdca5	310.901	0.31208	0.0888056	3.51419	0.000441096	0.00814454
Rad21	1054.88	0.186972	0.0533674	3.5035	0.000459193	0.00846528
Gdf9	16.9305	-1.31316	0.375066	-3.50115	0.00046326	0.00852677
Ercc6l	117.465	0.492707	0.140802	3.49929	0.000466497	0.0085728
Fkbp5	251.494	0.390745	0.111769	3.49601	0.000472269	0.00866521
Cntnap1	21.4687	-1.15847	0.331478	-3.49486	0.000474311	0.0086764
Naa50	648.642	0.228848	0.0654818	3.49483	0.000474369	0.0086764
Eif4e3	112.511	-0.501499	0.143546	-3.49365	0.000476463	0.00869439
Spns3	116.445	-0.492488	0.140975	-3.49344	0.000476845	0.00869439
Xbp1	895.314	-0.243373	0.0696871	-3.49237	0.000478758	0.00871565
Hdac5	93.0197	-0.531903	0.15238	-3.49064	0.000481862	0.00875847
Psen2	176.191	-0.396576	0.113649	-3.48947	0.000483986	0.00878337
Klhl6	710.452	-0.232841	0.0667451	-3.48851	0.000485723	0.00880119
Pepd	400.742	-0.281265	0.0806423	-3.48782	0.000486983	0.00880576
B230217O12Rik	15.1792	-1.34023	0.384291	-3.48754	0.000487487	0.00880576
Tedc1	457.702	-0.311933	0.0894808	-3.48603	0.000490244	0.00884185
Eri1	410.576	0.286979	0.0823571	3.48457	0.000492926	0.00887647
Rad23b	1039.19	0.203381	0.0585086	3.47608	0.000508796	0.00914812
Cox6a1	3386.32	0.135405	0.0389819	3.47352	0.000513675	0.00922162
Arntl	131.817	0.464714	0.133884	3.47102	0.000518493	0.00929378
Dctn2	679.814	-0.216778	0.062464	-3.47045	0.000519584	0.00929904
Ranbp1	4560.77	0.17563	0.0506321	3.46874	0.000522905	0.00934412
Cenps	416.45	0.274772	0.0793152	3.46431	0.000531599	0.00947042
Tecpr1	308.898	-0.330459	0.0953888	-3.46434	0.00053153	0.00947042
Crtc3	304.135	-0.3139	0.0906406	-3.46312	0.000533944	0.00949768
Rtkn2	59.4524	0.687103	0.198651	3.45885	0.000542491	0.00963501
Phyh	126.822	-0.519909	0.150371	-3.4575	0.000545211	0.00964025
Rsrp1	1590.67	-0.226139	0.0654058	-3.45747	0.000545268	0.00964025
Slc6a13	146.358	-0.442398	0.127931	-3.45809	0.000544022	0.00964025
Cyth4	218.617	-0.354807	0.102696	-3.45492	0.000550458	0.00971725
Txndc15	315.452	0.30976	0.08968	3.45406	0.00055222	0.00973361
Sh2d3c	177.866	-0.394881	0.114422	-3.45109	0.000558327	0.00981157
Fbl	2421.47	0.183121	0.0530584	3.4513	0.000557883	0.00981157
Atp13a2	329.83	-0.303137	0.0879506	-3.44667	0.000567548	0.00995859
Sema4c	28.6609	-0.969593	0.281622	-3.44288	0.000575545	0.0100837
Fyn	270.066	-0.33146	0.0963792	-3.43912	0.00058361	0.0102097
Pde7a	158.748	-0.424243	0.123403	-3.43787	0.000586313	0.0102221
Grina	228.636	-0.356587	0.103728	-3.43771	0.00058666	0.0102221
Rpp30	310.921	0.316502	0.0920713	3.43757	0.000586954	0.0102221
Plk3	33.482	-0.904332	0.263194	-3.43599	0.000590385	0.0102665
Kif21b	558.495	-0.243724	0.0709811	-3.43365	0.000595511	0.0103341
Dbf4	445.602	0.252025	0.0734038	3.43341	0.000596047	0.0103341
Ube2c	3676.48	0.18334	0.0534262	3.43164	0.000599936	0.0103861
Tomm7	2215.51	0.156097	0.0454972	3.43092	0.000601537	0.0103922
Mrpl58	897.877	0.2001	0.0583267	3.43068	0.000602073	0.0103922
Ckb	982.132	-0.619844	0.180768	-3.42895	0.000605917	0.0104431
Slc25a12	444.007	0.264675	0.0772456	3.42641	0.00061161	0.0105147
Itgal	603.76	-0.248846	0.0726366	-3.4259	0.000612777	0.0105147
Hist1h2ai	53.986	0.70631	0.206168	3.4259	0.000612777	0.0105147
E430002N23Rik	15.5225	1.36474	0.398554	3.42424	0.00061652	0.0105633
Exosc8	1005.31	0.193699	0.0565957	3.42251	0.000620464	0.0106153
Aurka	467.839	0.274963	0.0804456	3.418	0.000630829	0.0107768
Angpt1	62.0395	-0.735412	0.215489	-3.41276	0.000643074	0.0109699
Cox5b	4261.39	0.143941	0.042217	3.40954	0.000650732	0.0110843
1810037I17Rik	911.883	0.190809	0.0560052	3.40698	0.000656848	0.0111559
Btaf1	184.973	-0.434786	0.127605	-3.40727	0.000656153	0.0111559
Selenos	454.607	-0.271123	0.0796208	-3.40519	0.000661192	0.0112133
Csrp1	681.817	0.218597	0.0642785	3.40078	0.000671951	0.0113792
Rps17	8816.86	0.140461	0.0413148	3.39978	0.0006744	0.0114041
Cpsf6	891.369	0.201595	0.0593256	3.3981	0.000678548	0.0114576
Isyna1	792.228	-0.2458	0.0723827	-3.39584	0.000684173	0.0115359
Paqr7	60.3445	-0.652177	0.192116	-3.3947	0.000687033	0.0115674
Card11	183.357	-0.390733	0.115262	-3.38995	0.000699062	0.0117529
Khdrbs1	1954.11	0.155956	0.0461928	3.3762	0.000734933	0.0123382
B4galnt4	41.2347	-0.796126	0.235887	-3.37502	0.000738092	0.0123734
Tnrc18	93.1099	-0.541351	0.16049	-3.3731	0.000743264	0.0124422
Ndufb10	1853.99	0.153925	0.045675	3.37001	0.000751648	0.0125582
Prps2	598.207	0.218776	0.0649233	3.36976	0.000752349	0.0125582
Nutf2	1727.97	0.180895	0.0537128	3.36781	0.000757678	0.0126291
Scin	52.1692	-0.706401	0.209858	-3.3661	0.000762401	0.0126896
Rfc3	418.421	0.266664	0.0792345	3.3655	0.000764044	0.0126988
Dnph1	179.279	0.409022	0.121567	3.36458	0.000766599	0.0127231
Sdhd	1008.04	0.187289	0.0556757	3.36393	0.000768412	0.0127251
Nedd8	2357.57	0.136666	0.0406291	3.36375	0.000768901	0.0127251
Psmc4	1606.28	0.1514	0.045031	3.36213	0.00077343	0.0127819
Lrrc17	28.5918	-1.0123	0.301367	-3.35904	0.000782141	0.0128989
Dnmt1	1528.43	0.161377	0.0480456	3.35883	0.000782725	0.0128989
Plscr3	457.834	-0.264047	0.0786227	-3.35841	0.000783929	0.0129005
Ccnd2	909.699	-0.20271	0.0603684	-3.35788	0.000785425	0.0129069
Ptgir	70.3762	-0.612807	0.18255	-3.35693	0.000788145	0.0129333
E2f8	172.3	0.406712	0.121321	3.35237	0.000801215	0.0131109
Sf3a2	1076.97	0.184474	0.0550269	3.35243	0.000801046	0.0131109
Cyb5b	526.839	0.240926	0.0718876	3.35142	0.000803969	0.0131332
Cox7c	4149.33	0.136812	0.0408255	3.35113	0.000804835	0.0131332
Snrpf	3325.76	0.152233	0.0454382	3.35033	0.000807158	0.0131527
Rasa2	361.75	-0.293937	0.0878277	-3.34675	0.000817663	0.0133053
Ampd1	129.323	-0.478598	0.143067	-3.34528	0.000822002	0.0133573
Igf1r	304.919	-0.362565	0.108519	-3.34102	0.000834714	0.0135449
Npc2	2015.2	-0.174343	0.0521956	-3.34018	0.000837227	0.0135668
D430041D05Rik	64.8158	0.632036	0.189355	3.33785	0.000844307	0.0136299
Hirip3	397.693	0.266978	0.0799825	3.33796	0.000843956	0.0136299
Auh	283.425	0.300744	0.0901042	3.33774	0.000844628	0.0136299
Srsf1	503.318	0.232522	0.0696921	3.33641	0.000848667	0.0136761
Rad51	440.308	0.253362	0.0759592	3.3355	0.000851472	0.0136835
Hist1h2bk	37.6295	0.804485	0.241167	3.33579	0.000850567	0.0136835
Fanca	74.1722	0.57356	0.172009	3.33447	0.00085462	0.0137151
Tacc3	767.327	0.209425	0.0628457	3.33237	0.000861105	0.0138002
Mrpl51	931.12	0.193537	0.0581177	3.33009	0.000868192	0.0138946
Pcbp4	62.9268	-0.674224	0.202578	-3.32823	0.000874011	0.0139686
Cdc45	365.168	0.274473	0.0826447	3.32112	0.00089658	0.0143097
Stxbp6	13.7975	1.44366	0.434779	3.32045	0.000898726	0.0143243
Glo1	1094.09	0.180662	0.0544539	3.3177	0.000907629	0.0144464
Olfr524	41.5119	-0.779295	0.235066	-3.31521	0.000915727	0.0145554
Ptpn18	2218.78	-0.177655	0.0536335	-3.31239	0.000925009	0.0146829
U2af1	2424.81	0.150869	0.0455618	3.31129	0.000928657	0.0147208
Ddx39b	3589.13	0.141172	0.0426534	3.30975	0.000933779	0.0147819
Rhoq	16.4463	-1.26787	0.383422	-3.30672	0.000943945	0.0149225
Ablim1	1091.1	-0.205957	0.0622958	-3.30612	0.000945985	0.0149345
As3mt	151.133	-0.46559	0.140929	-3.30372	0.000954112	0.0150424
Cela1	133.458	-0.473489	0.143371	-3.30255	0.000958091	0.0150644
Chaf1a	521.121	0.248668	0.0752884	3.30287	0.000957003	0.0150644
Ano6	578.992	0.246891	0.0747839	3.30139	0.000962075	0.0151067
Cdc42se1	937.754	-0.203858	0.0617643	-3.30059	0.000964821	0.0151107
Prxl2a	196.024	-0.405101	0.122737	-3.30056	0.000964929	0.0151107
Ndufa5	984.255	0.192523	0.0583733	3.29813	0.00097332	0.0152139
Plekha7	59.6854	-0.631742	0.191581	-3.29752	0.000975433	0.0152139
Adora2a	109.21	-0.484495	0.146916	-3.29776	0.000974594	0.0152139
Cdc123	906.733	0.193874	0.0588225	3.29592	0.000981012	0.0152804
Mdm1	135.08	0.451323	0.13705	3.29312	0.000990831	0.0153974
Nolc1	1035.79	0.227168	0.0689848	3.29302	0.000991166	0.0153974
Iqsec1	51.5963	-0.690851	0.210133	-3.28768	0.00101018	0.0156594
5830432E09Rik	89.3754	-0.566358	0.172275	-3.28753	0.00101072	0.0156594
G3bp2	1398.17	0.161453	0.0491385	3.28567	0.00101739	0.0157418
Gsk3a	146.978	0.471629	0.143671	3.2827	0.00102817	0.0158875
Dgkd	392.598	-0.263465	0.0803215	-3.28013	0.00103759	0.0159696
Rps25	7232.67	0.136909	0.0417359	3.28038	0.00103668	0.0159696
Fam20a	75.572	-0.594132	0.181107	-3.28056	0.00103602	0.0159696
1700012B07Rik	143.249	-0.532702	0.162426	-3.27965	0.00103934	0.0159755
Sash3	1096.05	0.187633	0.0572316	3.27848	0.00104366	0.0160207
Ppp6c	421.252	0.248032	0.0756854	3.27715	0.0010486	0.0160754
Gpi1	3842.98	-0.139856	0.0427542	-3.27115	0.0010711	0.0163772
Hist1h4d	945.147	0.204621	0.0625525	3.2712	0.00107094	0.0163772
Cdc42ep4	50.5417	0.724147	0.221436	3.27023	0.00107461	0.0164092
Xcl1	44.6245	2.5264	0.772741	3.26941	0.00107773	0.0164139
Arhgap32	7.37	-1.96077	0.599698	-3.2696	0.00107698	0.0164139
Nfatc2	94.0633	-0.492653	0.150763	-3.26774	0.00108411	0.0164681
Nlrc3	161.509	-0.388197	0.118794	-3.26783	0.00108376	0.0164681
Cblb	256	-0.323852	0.0992279	-3.26372	0.0010996	0.0166816
Galk1	1181.62	0.178293	0.0546775	3.26082	0.00111092	0.0168313
Ybx1	8072.64	0.128018	0.0392694	3.26	0.00111413	0.0168582
Ptpn14	167.615	0.394163	0.120998	3.2576	0.00112359	0.0169572
Coro2b	97.2433	-0.50367	0.154606	-3.25776	0.00112294	0.0169572
Atp5l	4001.79	0.118428	0.0364751	3.24682	0.00116702	0.0175899
Pa2g4	4177.36	0.175343	0.054022	3.24577	0.00117135	0.0176095
Rpl23a	6294.63	0.138589	0.0426975	3.24584	0.00117105	0.0176095
Mat2a	1288.26	0.182392	0.0562489	3.24258	0.00118452	0.0177846
Mrpl18	1864.41	0.153674	0.0474227	3.24053	0.00119309	0.0178672
Atp5a1	4750.97	0.126041	0.0388922	3.24078	0.00119204	0.0178672
Mad2l1	403.639	0.262657	0.0810693	3.2399	0.0011957	0.0178833
Asb2	7.9774	-1.87915	0.580297	-3.23825	0.00120267	0.0179646
Ccnf	387.625	0.302817	0.0935452	3.23712	0.00120741	0.0180122
Cox6b2	95.937	-0.516745	0.159726	-3.23519	0.00121562	0.0181114
Aldoc	43.4343	-0.807071	0.249648	-3.23283	0.00122569	0.0182383
Dhx15	735.206	0.196205	0.0607199	3.2313	0.00123227	0.0182894
Hdac11	11.8729	-1.52872	0.47306	-3.23157	0.00123112	0.0182894
Ppib	2927.65	-0.14155	0.0438122	-3.23083	0.00123433	0.0182967
Rps12	22485.2	0.121742	0.037689	3.23018	0.00123714	0.018315
Etv3	163.784	-0.371224	0.115092	-3.22545	0.00125774	0.0185964
Gm15200	5.62087	2.46303	0.764298	3.22261	0.0012703	0.0187109
Med13	208.107	-0.349411	0.108424	-3.22264	0.00127016	0.0187109
Tfrc	415.122	-0.292446	0.0907308	-3.22323	0.00126755	0.0187109
Tspan9	114.526	-0.468627	0.145645	-3.21759	0.00129272	0.019017
Fam210b	28.2916	-0.902304	0.2806	-3.21563	0.00130159	0.0191234
Txn1	3491.75	0.131181	0.0408211	3.21356	0.00131102	0.0192377
Atp5j	3943.23	0.120416	0.0374868	3.21221	0.00131717	0.0193036
Tcf12	945.638	0.18543	0.0577513	3.21083	0.00132352	0.0193723
Tspo	929.232	-0.19708	0.0613916	-3.21022	0.00132634	0.0193892
Edf1	2460.38	0.13365	0.04164	3.20965	0.00132897	0.0194033
Aak1	470.104	-0.239677	0.0747212	-3.20762	0.00133837	0.019516
Dhfr	499.064	0.236074	0.0736106	3.20706	0.001341	0.0195299
Bard1	107.406	0.456625	0.142437	3.20581	0.00134682	0.0195903
Lats2	30.2224	-0.891886	0.278344	-3.20426	0.0013541	0.0196609
Plin3	624.522	-0.235379	0.0734628	-3.20406	0.00135505	0.0196609
Pecam1	358.6	-0.295838	0.0923527	-3.20335	0.0013584	0.019685
Wdr26	245.676	-0.310767	0.0970889	-3.20085	0.00137021	0.0198129
Gimap1	572.668	-0.216218	0.0675521	-3.20077	0.00137063	0.0198129
Zp1	41.1026	-0.867539	0.271252	-3.19828	0.00138249	0.0199595
Cxcr5	50.1289	-0.837574	0.262206	-3.19434	0.0014015	0.020209
Acss1	176.194	-0.383577	0.120326	-3.18782	0.00143351	0.0206336
Lonp2	420.873	-0.238604	0.0748535	-3.18762	0.00143449	0.0206336
Phgdh	2714.92	0.16179	0.0508489	3.18178	0.00146373	0.0210283
Krcc1	423.308	0.242426	0.0762078	3.18112	0.00146708	0.0210504
Taf10	444.146	0.248761	0.0782196	3.18029	0.00147127	0.0210847
Gal	5.64155	2.7332	0.860111	3.17774	0.0014843	0.0212451
Fmc1	506.471	0.226683	0.0713562	3.17678	0.0014892	0.0212891
Bmp2k	70.097	-0.575912	0.181569	-3.17187	0.00151462	0.0215995
Tmem181a	145.781	0.405483	0.127826	3.17214	0.00151318	0.0215995
Lig1	1174.29	0.16269	0.0513315	3.16941	0.00152751	0.0217568
Pbxip1	154.547	-0.383334	0.121016	-3.16764	0.00153684	0.0218629
Tmem154	119.437	-0.465132	0.146925	-3.16578	0.00154667	0.0219732
Ubac2	709.993	-0.217334	0.0686578	-3.16546	0.00154837	0.0219732
Atad5	396.393	0.246845	0.0780198	3.16388	0.0015568	0.0220661
H2afv	3980.64	0.153628	0.0485945	3.16144	0.00156991	0.0222248
Gm6213	87.6341	-0.618926	0.195823	-3.16063	0.00157427	0.0222595
Dnajc15	662.936	0.237719	0.0752993	3.15699	0.00159406	0.022512
Jun	92.4801	-0.585314	0.185426	-3.15659	0.00159623	0.0225154
Zfand1	155.914	-0.376557	0.119412	-3.15343	0.00161365	0.0226905
Depdc1a	150.999	0.380665	0.120718	3.15334	0.00161416	0.0226905
Unc13d	253.49	-0.308979	0.0979867	-3.15328	0.00161449	0.0226905
Fanci	55.6872	0.642527	0.203926	3.15079	0.0016283	0.022857
Slc25a24	47.657	-0.692574	0.219859	-3.15008	0.00163224	0.0228822
Ncbp2	639.632	0.206245	0.0654794	3.14976	0.00163402	0.0228822
Fbp1	44.4186	-0.690131	0.219222	-3.14809	0.00164344	0.0229864
Slc27a1	109.67	-0.48752	0.155	-3.14528	0.00165926	0.02318
Arhgap26	140.295	-0.419478	0.133432	-3.14375	0.00166799	0.023274
Mki67	1878.5	0.172169	0.0547897	3.14236	0.00167595	0.023357
Bola2	583	0.221715	0.0705794	3.14135	0.0016817	0.0234091
Paics	1694.49	0.14641	0.0466573	3.13797	0.0017012	0.0236523
Bst1	7.64216	1.86627	0.594947	3.13686	0.00170766	0.0237139
Micos10	2034.19	0.139224	0.0443948	3.13605	0.00171239	0.0237513
Uck2	767.693	0.203435	0.0649379	3.13276	0.00173172	0.0239909
Rbfa	665.534	-0.208624	0.0666026	-3.13237	0.001734	0.0239939
Foxo3	166.941	-0.366534	0.117053	-3.13136	0.00174001	0.0240485
Unc119	152.101	-0.384487	0.122817	-3.13056	0.00174473	0.0240852
Eif1ax	1400.37	0.160664	0.0513444	3.12915	0.00175313	0.0241725
Furin	74.637	-0.627503	0.200618	-3.12784	0.00176095	0.0242515
Hat1	729.852	0.203465	0.0651444	3.1233	0.00178836	0.024571
Pole2	221.174	0.322398	0.103217	3.1235	0.00178713	0.024571
Stk10	415.885	-0.250598	0.0802457	-3.12288	0.0017909	0.0245769
Ppcdc	119.008	-0.425903	0.136476	-3.12072	0.0018041	0.024729
Klhl25	131.995	-0.407171	0.130578	-3.11823	0.00181943	0.024875
St3gal2	50.9574	-0.649465	0.208299	-3.11795	0.00182116	0.024875
Hint1	4889.96	0.119243	0.0382404	3.11826	0.00181922	0.024875
Hist1h4f	10.9221	1.46873	0.471352	3.11599	0.0018333	0.0250115
Uba7	158.239	-0.405398	0.130198	-3.11371	0.00184752	0.025176
Tpd52	120.239	-0.421748	0.135504	-3.11245	0.00185544	0.0252544
Itgb3	252.439	-0.33758	0.108652	-3.10698	0.00189008	0.0256697
Slc16a3	103.24	-0.513336	0.165223	-3.10694	0.00189036	0.0256697
Prim2	354.214	0.266038	0.0857636	3.102	0.0019222	0.0260369
Tmem108	395.816	-0.289236	0.0932506	-3.1017	0.00192411	0.0260369
Gm30054	20.3107	-1.04945	0.338299	-3.10213	0.00192132	0.0260369
Prkca	343.059	-0.271999	0.0877077	-3.10119	0.00192742	0.0260515
Cenpf	959.151	0.234423	0.075646	3.09895	0.00194207	0.0262191
Mrps33	1231.58	0.156127	0.0503904	3.09835	0.001946	0.0262417
Nxpe3	146.984	-0.396603	0.128037	-3.09757	0.00195115	0.0262807
Timm8a1	686.674	0.238013	0.0768903	3.09548	0.00196493	0.0264358
2900079G21Rik	160.437	0.388636	0.125644	3.09315	0.00198046	0.026614
Dtx3	278.219	-0.287723	0.0930502	-3.09212	0.00198731	0.0266753
Trip13	236.833	0.313909	0.101574	3.09045	0.00199853	0.026795
Lpcat2	36.0804	-0.80947	0.262011	-3.08945	0.0020053	0.0268241
Kif20a	326.984	0.270607	0.0875845	3.08967	0.00200378	0.0268241
Fbxw8	59.9369	-0.603285	0.195326	-3.0886	0.00201102	0.026839
Castor2	50.0382	-0.661349	0.214123	-3.08864	0.00201077	0.026839
Parvg	1298.67	-0.180751	0.0585556	-3.08682	0.00202309	0.0269691
Ahnak	60.6533	-0.673178	0.218172	-3.08554	0.00203184	0.0270549
Ndufb8	1874.03	0.133096	0.0432109	3.08014	0.00206904	0.0275187
Arhgef6	584.691	-0.20767	0.0674452	-3.07909	0.00207632	0.0275841
Kpna2	1064.59	0.208976	0.0678859	3.07834	0.00208159	0.0275911
Ndufb4	1297.95	0.15632	0.0507801	3.07837	0.00208135	0.0275911
Slc16a1	121.387	0.46139	0.149939	3.07718	0.00208968	0.0276669
Kcna3	202.421	-0.336189	0.109342	-3.07465	0.00210753	0.0278399
Ncapd2	768.496	0.208983	0.0679626	3.07498	0.00210519	0.0278399
Chrna9	56.7956	0.73827	0.240365	3.07145	0.00213021	0.0280621
Uhrf1bp1l	206.946	-0.323328	0.105253	-3.07192	0.00212689	0.0280621
Nt5c3b	823.528	0.178391	0.0580841	3.07126	0.00213158	0.0280621
Cflar	368.252	-0.273274	0.0889962	-3.07062	0.00213615	0.0280712
Glmp	463.919	-0.229116	0.0746213	-3.07038	0.00213785	0.0280712
Armc7	253.652	-0.355077	0.115654	-3.07015	0.00213949	0.0280712
4933406C10Rik	15.437	-1.18289	0.385725	-3.06666	0.00216462	0.0283689
Cobll1	27.1567	-0.880646	0.287225	-3.06605	0.0021691	0.0283957
Tmsb10	54663.8	-0.131111	0.0427849	-3.06441	0.00218098	0.0285192
mt-Nd4l	3736.58	-0.14324	0.0468044	-3.0604	0.00221041	0.0288716
Naa38	685.287	0.186901	0.0611011	3.05888	0.00222169	0.0289627
Il3ra	77.5034	-0.536194	0.175296	-3.05879	0.00222235	0.0289627
Txnip	536.458	-0.241996	0.0792219	-3.05466	0.00225317	0.0293315
Sumo2	6043.53	0.102808	0.0336974	3.05091	0.00228149	0.029667
Pnkd	438.675	0.232797	0.0763484	3.04914	0.00229495	0.0298087
Gnb1l	156.806	0.389218	0.127855	3.04422	0.00233282	0.030267
Lrrc42	425.444	0.233942	0.0769028	3.04205	0.00234972	0.0304523
Jarid2	254.455	-0.313731	0.103214	-3.03963	0.00236869	0.030664
Prc1	537.731	0.232713	0.0766514	3.036	0.00239741	0.0310008
Grap2	649.546	-0.217667	0.0717033	-3.03567	0.00240002	0.0310008
Tsc22d3	154.398	0.438063	0.144341	3.03492	0.00240596	0.0310431
Cdh17	8.62403	-1.73085	0.570675	-3.03298	0.0024215	0.031209
Stk24	560.193	-0.226485	0.0746854	-3.03252	0.00242518	0.0312218
Romo1	1313.03	0.153112	0.0505508	3.02888	0.00245464	0.0314968
Ifitm2	268.011	-0.382333	0.126214	-3.02925	0.00245162	0.0314968
Sesn3	304.799	-0.279499	0.0922739	-3.02901	0.00245354	0.0314968
Slc25a38	203.461	-0.338068	0.111632	-3.02841	0.00245846	0.031511
Pex6	162.475	-0.378719	0.125092	-3.02752	0.00246569	0.031569
Ufm1	501.101	0.215992	0.0714561	3.02272	0.00250516	0.0320039
Ppp3ca	247.984	-0.291378	0.0963911	-3.02287	0.0025039	0.0320039
Plekhg3	133.349	-0.391802	0.129698	-3.02089	0.00252032	0.0321623
Ckap2l	392.107	0.257265	0.0852239	3.0187	0.00253862	0.0323604
Gtf2h4	383.065	0.272346	0.0902461	3.01782	0.00254603	0.0324194
Dpf1	5.49994	2.22006	0.735875	3.0169	0.00255372	0.0324819
Srsf7	3763.9	0.117782	0.0390618	3.01528	0.00256746	0.0326211
Chchd3	2027.68	0.132785	0.0440506	3.01437	0.00257517	0.0326834
Ipcef1	110.493	-0.420443	0.139515	-3.01361	0.00258159	0.0327292
Cenpl	185.809	0.346668	0.11515	3.01057	0.00260759	0.0330014
Acads	577.639	-0.204743	0.068011	-3.01044	0.00260873	0.0330014
Dusp12	302.106	-0.327106	0.108716	-3.0088	0.00262277	0.0331431
Cenpk	247.657	0.303376	0.100892	3.00693	0.00263897	0.0333116
Hist1h4i	371.533	0.240518	0.0800338	3.00521	0.00265401	0.0334614
Slc29a1	508.651	0.219361	0.0730007	3.00491	0.00265658	0.0334614
Usp20	41.4992	-0.703971	0.234458	-3.00255	0.00267729	0.0336859
Rpl7a	14414.8	0.113074	0.0376742	3.00136	0.00268772	0.0337806
Syne2	19.6836	-1.08674	0.362324	-2.99937	0.00270541	0.0339663
Gabarap	1605.9	-0.146895	0.0489915	-2.99837	0.00271424	0.034039
Srp68	640.794	-0.194	0.0647084	-2.99806	0.00271704	0.034039
Ralgps2	413.187	0.226419	0.0755826	2.99565	0.0027386	0.0342393
Tmcc3	9.83799	1.51023	0.504202	2.99529	0.00274185	0.0342393
Nol7	1385.09	0.150437	0.0502239	2.99533	0.00274151	0.0342393
Mif4gd	529.323	-0.243766	0.0814255	-2.99373	0.00275587	0.0343776
Hsdl1	189.759	0.327007	0.109243	2.9934	0.00275888	0.0343783
Ak6	446.785	0.233348	0.0779667	2.99291	0.00276327	0.0343962
Znrd1	813.75	-0.174303	0.0582561	-2.99202	0.00277139	0.0344605
Tmem176b	123.077	-0.428923	0.14343	-2.99046	0.00278558	0.0345263
Serbp1	5371.61	0.134523	0.0449762	2.99099	0.00278074	0.0345263
Anp32a	3896.16	0.112584	0.0376456	2.99063	0.00278402	0.0345263
Rnf216	88.3411	-0.518867	0.173592	-2.989	0.00279891	0.0346547
Nfyb	489.797	0.221002	0.0739753	2.98751	0.0028126	0.0347872
Prpf38a	423.089	0.223528	0.0748754	2.98534	0.00283267	0.0349984
Ndufc2	2358.6	0.121268	0.0406281	2.98482	0.00283741	0.0350198
Rnf17	12.4089	-1.295	0.434042	-2.98359	0.00284886	0.0350868
Umps	643.065	0.193643	0.0649027	2.98359	0.00284884	0.0350868
Adck1	115.235	-0.427154	0.143249	-2.9819	0.00286462	0.0352436
Abtb1	175.773	-0.342998	0.115074	-2.98068	0.0028761	0.0353475
2310001H17Rik	100.284	-0.447648	0.150295	-2.97847	0.00289693	0.035566
Lsm6	1482.38	0.156159	0.052454	2.97706	0.00291031	0.0356927
Hpcal1	604.174	0.203901	0.0686179	2.97154	0.00296313	0.0363023
mt-Co1	16100.5	-0.113146	0.0380877	-2.97067	0.00297153	0.0363669
Ccr4	267.954	-0.310297	0.104511	-2.96904	0.00298729	0.0365214
Casp3	983.645	0.172901	0.058263	2.9676	0.00300139	0.0366169
Snx20	199.922	-0.322402	0.10863	-2.96789	0.00299856	0.0366169
Sf3b5	1606.55	0.145093	0.0489029	2.96697	0.00300752	0.0366533
Larp7	480.297	0.216136	0.072888	2.96531	0.00302377	0.0368129
Ndc80	351.325	0.274978	0.0927596	2.96442	0.00303259	0.0368817
Ube2t	313.712	0.265279	0.0895405	2.96267	0.00304984	0.0370529
Tdrd5	18.0061	1.10047	0.371576	2.96163	0.00306016	0.0371009
Gfi1	77.7396	0.510969	0.17252	2.9618	0.00305845	0.0371009
Sdf2	420.369	-0.222257	0.0750895	-2.9599	0.00307741	0.0372713
Mto1	155.307	0.366587	0.123944	2.95769	0.00309955	0.0375004
Hspa4	1959.72	-0.146177	0.0494562	-2.95568	0.0031198	0.0377062
Rab37	271.6	-0.278395	0.0942757	-2.95298	0.00314718	0.0379977
Shmt1	475.579	0.238595	0.0808077	2.95263	0.00315083	0.0380025
Tmem192	264.443	-0.282681	0.095801	-2.95071	0.0031704	0.038199
Adgrg5	92.5472	-0.518472	0.17575	-2.95006	0.00317715	0.0382407
Soat1	139.971	0.377073	0.127975	2.94646	0.00321436	0.0386486
Sfr1	1136.71	0.168012	0.0570554	2.94471	0.00323255	0.0388272
Ybx2	8.54089	1.56354	0.531267	2.94304	0.00325012	0.0389981
Peg13	12.6604	-1.30063	0.44307	-2.9355	0.0033301	0.0398757
Me2	505.486	0.216281	0.0736725	2.9357	0.00332795	0.0398757
Ube2e1	1047.69	0.155946	0.0531651	2.93324	0.00335443	0.0401258
Os9	463.595	-0.224832	0.0766582	-2.93291	0.00335799	0.0401263
Hist1h2bb	110.486	0.440281	0.150133	2.9326	0.00336137	0.0401263
Brca1	132.149	0.381099	0.130003	2.93148	0.00337356	0.0402306
Polr2j	1107.82	0.157056	0.0535979	2.93026	0.00338674	0.0403053
Eif3f	6129.07	-0.107068	0.0365347	-2.93058	0.00338333	0.0403053
Mapre1	1347.76	0.142207	0.0485539	2.92885	0.00340215	0.0404474
Cenpe	646.023	0.215071	0.0734898	2.92655	0.00342748	0.0406165
Rnf166	502.337	-0.220048	0.0752103	-2.92577	0.00343601	0.0406165
Eif4a1	8537.39	0.127281	0.043505	2.92566	0.00343729	0.0406165
6330403K07Rik	31.8879	-0.766014	0.261762	-2.92638	0.00342936	0.0406165
Wscd1	20.8645	-0.976668	0.333721	-2.9266	0.00342691	0.0406165
Hmga1	4512.22	0.128554	0.0439387	2.92576	0.00343614	0.0406165
Ndufa9	736.14	0.182289	0.0623312	2.92452	0.00344984	0.0407235
Gpr45	16.3229	-1.11837	0.382489	-2.92392	0.00345651	0.0407609
Haspin	142.588	0.408336	0.139688	2.92319	0.00346464	0.0408155
Fscn1	31.5682	-0.799721	0.273645	-2.92248	0.00347254	0.0408672
Psmd13	1323.87	0.147334	0.0504346	2.92129	0.00348582	0.0409822
Gng2	206.37	-0.329616	0.112975	-2.9176	0.00352736	0.0414286
Diablo	86.2721	0.472467	0.162035	2.91584	0.00354733	0.0414576
Lockd	504.932	0.227651	0.0780451	2.91692	0.00353508	0.0414576
Cpeb1	23.6937	0.884549	0.303428	2.91519	0.00355473	0.0414576
Mgmt	68.0041	-0.548213	0.188001	-2.91602	0.00354531	0.0414576
Cdv3	727.385	0.20925	0.0717713	2.91551	0.00355113	0.0414576
Hormad2	19.3292	-1.11288	0.381717	-2.91545	0.00355171	0.0414576
Mrps34	741.461	0.179327	0.0615029	2.91575	0.00354831	0.0414576
Taf1c	139.952	0.374544	0.128495	2.91486	0.00355843	0.0414593
Atl2	140.471	0.395088	0.135658	2.91239	0.00358674	0.0417474
Hacd3	422.62	-0.216213	0.0742559	-2.91174	0.00359427	0.0417516
Hbp1	216.324	-0.311631	0.107021	-2.91187	0.00359269	0.0417516
Pdlim2	398.713	-0.242988	0.0835429	-2.90854	0.00363124	0.042139
Trappc6a	422.442	-0.22281	0.0766339	-2.90746	0.00364373	0.0422419
Snhg1	1544.69	0.155724	0.0535868	2.90601	0.00366073	0.0423968
Ankrd12	367.675	-0.263574	0.0907741	-2.90362	0.00368874	0.0426787
Mettl6	324.122	0.244403	0.0841816	2.90328	0.00369272	0.0426824
Rbmxl1	390.454	0.237	0.0817116	2.90044	0.00372634	0.0430284
Vamp8	650.154	-0.195849	0.0675485	-2.89938	0.00373904	0.0430896
Creld2	562.629	-0.227859	0.0785885	-2.89939	0.00373893	0.0430896
Tpst2	384.211	-0.242537	0.0836633	-2.89897	0.00374393	0.0431033
Pigs	384.005	-0.234649	0.0810569	-2.89486	0.00379323	0.0435796
Ighm	1699.66	-0.165719	0.0572524	-2.89454	0.00379714	0.0435796
Apol7e	35.1427	-0.726037	0.250816	-2.8947	0.00379527	0.0435796
Tcp1	2794.38	0.150097	0.0518597	2.89428	0.00380026	0.0435796
Edem3	98.0333	-0.498167	0.172234	-2.89239	0.00382321	0.0437996
Hist1h2ah	9.787	1.50219	0.519459	2.89185	0.00382986	0.0438327
Bcl9l	119.327	-0.417183	0.144284	-2.8914	0.00383526	0.0438449
Nbeal2	103.698	-0.431067	0.149099	-2.89114	0.00383845	0.0438449
1500009L16Rik	1275.39	0.16217	0.056099	2.89078	0.00384281	0.0438517
Zfp821	71.497	-0.514718	0.17834	-2.88616	0.00389978	0.0443714
Psma2	2888.72	0.118138	0.0409241	2.88676	0.00389227	0.0443714
Mbnl3	166.748	0.360651	0.124951	2.88635	0.00389744	0.0443714
Pfkl	734.064	-0.194237	0.067331	-2.8848	0.00391663	0.0445196
Ntrk3	62.1941	0.550607	0.190921	2.88395	0.0039272	0.0445963
Selplg	2686	-0.130915	0.0454044	-2.88332	0.00393513	0.0445994
Rock1	776.225	-0.174674	0.0605783	-2.88344	0.00393358	0.0445994
Cenpx	1027.06	0.1737	0.0602916	2.881	0.00396412	0.0448843
Inip	343.702	0.243199	0.0844257	2.88063	0.0039688	0.0448936
Rgs13	5.51373	2.1643	0.751732	2.87909	0.00398828	0.0449112
Hnrnpf	6886.42	0.100014	0.0347393	2.87898	0.00398962	0.0449112
Siva1	1222.42	0.168854	0.0586367	2.87966	0.00398109	0.0449112
Dlgap5	352.16	0.241523	0.0838779	2.87946	0.00398354	0.0449112
Elf1	1414.81	-0.135189	0.0469541	-2.87918	0.00398714	0.0449112
Mxd3	244.375	0.318927	0.110798	2.87845	0.00399629	0.0449428
Tpp1	254.486	-0.278987	0.097045	-2.87482	0.00404257	0.0454195
Dusp7	31.5651	-0.792017	0.275553	-2.87428	0.0040495	0.0454535
Grb2	461.632	-0.214867	0.0748091	-2.87221	0.00407618	0.0457089
Uqcrb	2047.29	0.12794	0.0445779	2.87004	0.00410425	0.0459794
Lta4h	971.684	0.160089	0.0557891	2.86954	0.00411065	0.0460069
Rpl4	10288.2	0.125327	0.0437083	2.86736	0.00413914	0.0462813
Rbx1	2668.14	0.122999	0.0429266	2.86533	0.00416573	0.046534
Ppm1j	14.301	-1.23324	0.430785	-2.86278	0.0041994	0.0468651
Man1a2	256.645	0.278537	0.0973442	2.86136	0.0042183	0.047031
Abhd15	79.1693	-0.485774	0.169814	-2.86062	0.00422813	0.0470506
Gfer	287.99	0.259456	0.0906983	2.86065	0.00422775	0.0470506
Psma3	2300.83	0.123368	0.0431536	2.8588	0.00425241	0.0472444
Slc25a5	6699.84	0.114288	0.039979	2.85871	0.00425366	0.0472444
Uchl5	960.021	0.169507	0.0593732	2.85494	0.00430455	0.0477504
Col15a1	33.3863	0.766182	0.268391	2.85472	0.00430741	0.0477504
Serinc3	619.939	-0.218751	0.0766521	-2.85382	0.00431975	0.0478417
Ethe1	427.905	-0.217133	0.0760941	-2.85348	0.00432435	0.0478471
Acrbp	75.6038	-0.579073	0.203325	-2.84802	0.00439919	0.048629
Pgls	1996.13	0.119604	0.0420318	2.84557	0.00443321	0.0489586
Stk39	137.97	-0.375152	0.131899	-2.84423	0.00445189	0.0489958
Med8	475.083	0.201468	0.0708326	2.84428	0.00445119	0.0489958
Gm15498	5.79611	1.94179	0.682736	2.84412	0.0044534	0.0489958
Ddc	19.4113	1.01826	0.358016	2.84417	0.00445279	0.0489958
Spdl1	162.935	0.344685	0.121209	2.84373	0.0044589	0.0490101
Efna4	67.4512	-0.526638	0.185329	-2.84165	0.00448813	0.0492035
Sf3b6	1978.52	0.140406	0.0494115	2.84157	0.00448917	0.0492035
Tmem14c	1565.6	0.141381	0.0497539	2.84162	0.00448854	0.0492035
Mllt6	106.836	-0.427083	0.150475	-2.83823	0.0045364	0.0496745
Vav1	674.973	-0.178886	0.0630865	-2.83557	0.00457436	0.0500431
F13a1	20.8694	0.96881	0.341892	2.83367	0.00460167	0.0502946
Susd1	112.89	-0.411331	0.14522	-2.83247	0.00461898	0.0503942
Gnl3	590.699	0.214504	0.0757311	2.83244	0.00461943	0.0503942
Clip1	352.515	-0.239182	0.0844617	-2.83184	0.00462813	0.0504419
Arhgap18	123.946	-0.389369	0.137533	-2.8311	0.00463876	0.0505105
Rbbp7	2236.96	0.116648	0.0412076	2.83074	0.00464411	0.0505216
Sp3os	173.006	-0.331503	0.117207	-2.82836	0.00467876	0.0508509
Sdhb	1931.16	0.156031	0.0552196	2.82564	0.00471865	0.0512367
Gm15417	4.90269	-2.20409	0.780531	-2.82384	0.00474525	0.0514297
Abracl	1749.64	0.147852	0.0523573	2.82391	0.00474424	0.0514297
Gm28942	23.9899	0.875143	0.310039	2.82269	0.0047623	0.0514615
Rabgap1l	790.657	-0.170097	0.0602562	-2.82289	0.00475929	0.0514615
Spata6	131.851	0.384766	0.136323	2.82245	0.00476585	0.0514615
Gmpr	63.5179	-0.534837	0.189451	-2.82308	0.00475643	0.0514615
Tex30	491.551	0.202926	0.0719183	2.82162	0.00477823	0.0515153
Appl2	18.2019	-1.07183	0.379876	-2.82152	0.00477968	0.0515153
Atp5j2	4340.74	0.109212	0.0387205	2.82052	0.00479455	0.0515802
Man1a	334.937	-0.259387	0.09196	-2.82065	0.00479269	0.0515802
Get4	723.32	0.168596	0.0599628	2.81167	0.00492852	0.0529725
Ikzf3	280.452	0.279659	0.0995298	2.8098	0.00495719	0.0532316
Enkd1	150.785	0.383403	0.136507	2.80867	0.00497464	0.0533664
Rps6ka6	44.846	0.616374	0.219476	2.8084	0.00497891	0.0533664
Ptges3	2012.01	0.154866	0.0552397	2.80352	0.0050548	0.05413
Dazap1	1267	0.140328	0.0500784	2.80217	0.00507596	0.0541371
Slc16a6	148.817	-0.424529	0.151465	-2.80282	0.00506572	0.0541371
Smpd5	45.59	-0.659097	0.235224	-2.802	0.00507869	0.0541371
Acvrl1	18.6022	-0.950793	0.33929	-2.8023	0.005074	0.0541371
Tnfsf14	48.1653	-0.601123	0.214463	-2.80292	0.00506419	0.0541371
Slc37a3	163.536	-0.370175	0.132174	-2.80068	0.00509957	0.0543099
Endou	1160.37	0.164697	0.0588125	2.80037	0.00510434	0.0543111
Tagln2	1801.91	-0.149565	0.0534272	-2.79941	0.00511958	0.054374
Bcl7a	312.228	0.240456	0.0858932	2.79947	0.00511861	0.054374
Casp8ap2	566.35	0.196912	0.0703618	2.79856	0.00513303	0.0544671
Rad54b	88.7937	0.435559	0.155688	2.79763	0.00514784	0.054525
Top2a	3722.8	0.132385	0.0473177	2.7978	0.00514524	0.054525
Vim	2061.2	-0.15558	0.0556614	-2.79512	0.00518812	0.0549017
Lmna	23.7071	0.903618	0.323393	2.79417	0.00520323	0.0550117
Tspan31	604.462	-0.193389	0.0692298	-2.79343	0.00521516	0.0550379
Dkc1	881.125	0.194112	0.0694885	2.79344	0.00521509	0.0550379
Bub1	240.778	0.275218	0.0986114	2.79094	0.00525556	0.0554141
Idi1	487.405	0.198218	0.0710504	2.78982	0.00527368	0.0555549
AI504432	144.349	-0.369887	0.132686	-2.78768	0.00530864	0.0558726
Dsn1	121.349	0.375586	0.134781	2.78664	0.00532571	0.0559512
Sap18	1098.01	0.150842	0.0541255	2.78689	0.00532163	0.0559512
Ehd4	161.027	0.361131	0.129638	2.78568	0.00534152	0.0560667
Srsf4	646.66	0.177161	0.0636175	2.78478	0.00535637	0.056172
Cmah	130.368	0.390089	0.140183	2.78271	0.00539073	0.0564814
Slc5a9	6.8172	2.04636	0.7359	2.78076	0.00542312	0.0567698
Unc5cl	56.9868	0.602591	0.216814	2.77929	0.00544773	0.0569762
1810059H22Rik	93.3415	0.447422	0.16109	2.77746	0.0054785	0.0572466
Ube2l3	1654.39	0.129254	0.0465612	2.77601	0.00550305	0.0574516
B2m	3134.82	-0.165261	0.0595509	-2.77513	0.00551799	0.0575131
Mef2a	409.948	0.231041	0.0832644	2.77479	0.00552375	0.0575131
Gm16867	56.3616	0.537247	0.193609	2.77491	0.00552167	0.0575131
Lingo4	34.9624	-0.726669	0.262171	-2.77174	0.00557575	0.057951
Rps2	39040.8	0.102275	0.0368992	2.77175	0.00557554	0.057951
Pkp3	215.478	-0.338896	0.122409	-2.76855	0.0056307	0.0584699
Aldoa	5294.26	-0.158906	0.057429	-2.767	0.00565748	0.0586957
Cnrip1	16.4235	-1.00911	0.36509	-2.76399	0.00570985	0.0591863
Myzap	18.0768	1.02841	0.372346	2.76197	0.0057454	0.0595019
Hnrnpu	4826.26	0.127424	0.0461612	2.7604	0.00577301	0.0596817
Cnbp	4437.4	0.11795	0.0427262	2.76059	0.00576963	0.0596817
Rfc5	657.402	0.219146	0.079434	2.75884	0.00580061	0.0598609
Traf4	488.526	-0.20319	0.073644	-2.75909	0.0057963	0.0598609
Pkig	169.358	0.328139	0.118963	2.75834	0.00580965	0.059876
Cdc14a	73.1821	-0.470274	0.170501	-2.75818	0.00581236	0.059876
Dapp1	261.718	-0.263954	0.0957502	-2.7567	0.00583884	0.0600957
Nrd1	516.874	-0.193256	0.0701516	-2.75483	0.00587219	0.0603856
Atp5mpl	2369.38	0.117442	0.042651	2.75356	0.00589514	0.0605681
Smn1	422.426	0.228767	0.0831263	2.75205	0.00592242	0.0607948
Cox7a2	3200.87	0.116049	0.0421833	2.75105	0.00594038	0.0609255
Gimap1os	65.5803	-0.503917	0.183306	-2.74906	0.00597673	0.0612444
Slmap	287.739	0.247367	0.0900536	2.74689	0.00601634	0.0615961
Nubp2	384.718	0.216931	0.0790158	2.74542	0.00604342	0.061819
Glcci1	145.002	0.408303	0.148745	2.74499	0.00605128	0.0618451
Nipal1	90.2809	-0.504452	0.183863	-2.74363	0.0060764	0.0619692
Ei24	129.269	-0.360037	0.131234	-2.74347	0.00607938	0.0619692
Id2	150.336	-0.367223	0.133838	-2.74379	0.00607349	0.0619692
Casp2	345.365	0.224404	0.0818408	2.74196	0.00610739	0.0622004
Abhd16a	290.501	-0.245476	0.0895355	-2.74166	0.00611288	0.0622019
Gsr	348.2	0.231766	0.0845975	2.73964	0.00615071	0.0625322
H2-T23	564.222	-0.233632	0.0852941	-2.73913	0.00616012	0.0625733
Hdgfl3	72.7334	0.503701	0.18406	2.73661	0.00620751	0.0629522
Galc	57.6383	-0.527977	0.192933	-2.73658	0.00620823	0.0629522
Rere	164.371	-0.314895	0.115093	-2.73601	0.00621884	0.063005
Acp5	760.464	-0.181722	0.0664305	-2.73552	0.00622818	0.0630447
Acvr1b	79.9622	-0.47176	0.172597	-2.73331	0.00627012	0.0634142
Saraf	1013.74	-0.170508	0.0624148	-2.73185	0.00629793	0.0636403
Ston1	23.8161	0.859136	0.314646	2.73049	0.00632405	0.0638488
Il7r	219.26	0.331925	0.1216	2.72965	0.00634017	0.0639561
Ccr5	79.0782	-0.448744	0.164502	-2.7279	0.00637396	0.0642414
Rbm8a	1142.84	0.141334	0.0518505	2.7258	0.0064145	0.0645011
Slc38a1	1295.24	-0.136495	0.0500735	-2.7259	0.00641265	0.0645011
Polr2d	871.76	0.157511	0.0577873	2.72571	0.00641634	0.0645011
Tnik	261.587	-0.282111	0.103532	-2.72487	0.00643264	0.0646093
Nup62	751.55	0.168969	0.0620251	2.7242	0.00644579	0.0646855
1600014C10Rik	159.218	-0.327447	0.120248	-2.72309	0.00646738	0.0648437
Ttc8	23.1402	-0.828871	0.304416	-2.72282	0.00647269	0.0648437
Mgat5	255.543	-0.311274	0.114345	-2.72224	0.00648406	0.0649019
Tax1bp1	1156.26	0.157557	0.0578869	2.7218	0.00649274	0.064933
Mcm10	212.22	0.312686	0.114965	2.71984	0.00653129	0.0652065
Ssx2ip	26.2927	0.77262	0.284042	2.72009	0.00652637	0.0652065
Rpa3	899.411	0.173116	0.063657	2.71952	0.00653773	0.065215
Ccnd1	6.40996	-1.73553	0.638329	-2.71886	0.00655072	0.0652887
Pik3r1	445.716	-0.214627	0.0789723	-2.71775	0.0065727	0.0653875
Snx9	13.3678	-1.17401	0.432016	-2.71751	0.00657748	0.0653875
Adamts10	207.757	-0.290613	0.106939	-2.71755	0.00657668	0.0653875
mt-Cytb	10820.9	-0.109417	0.040299	-2.71511	0.00662528	0.0658066
Ints7	309.369	0.236149	0.0869864	2.71478	0.00663203	0.0658175
Mlec	897.609	-0.151758	0.0559094	-2.71436	0.00664049	0.0658454
Il2rg	1923.34	-0.12287	0.0452717	-2.71406	0.00664633	0.0658472
Wdr33	1068.26	0.149332	0.0550445	2.71292	0.00666925	0.0660182
Plekho2	70.3389	-0.467973	0.172714	-2.70953	0.00673781	0.0666402
Wdr12	520.785	0.232429	0.0858209	2.70831	0.00676275	0.0667874
Stra8	6.37242	1.80027	0.664739	2.70824	0.00676416	0.0667874
Utp14a	411.021	0.236559	0.0874156	2.70614	0.00680703	0.0671539
Baz1b	853.003	0.160325	0.059257	2.70559	0.00681833	0.0672084
Gfm1	246.149	0.270087	0.0999418	2.70245	0.00688311	0.0677896
Ccne2	80.7661	0.44743	0.165596	2.70194	0.00689355	0.0678224
Ccdc18	197.667	0.327426	0.121217	2.70116	0.00690972	0.0678224
Atp5g1	3618.41	0.128669	0.0476347	2.70117	0.00690969	0.0678224
Tceal8	57.2305	-0.529016	0.195821	-2.70153	0.00690218	0.0678224
Il17re	91.3961	-0.513707	0.190276	-2.6998	0.00693812	0.0680256
Gstt2	297.313	-0.248181	0.0919323	-2.69961	0.00694211	0.0680256
Dynll1	4916.53	0.103866	0.0384866	2.69876	0.00695985	0.0681422
Ncl	6223.16	0.157014	0.0581874	2.69841	0.00696712	0.0681469
Sdf2l1	1324.35	-0.183115	0.0678661	-2.69818	0.00697203	0.0681469
Smim10l1	279.601	-0.244025	0.0905143	-2.69598	0.00701814	0.0685401
Mlf2	1287.46	0.141377	0.0525289	2.69142	0.00711495	0.0694274
Aff1	146.429	0.355081	0.132076	2.68845	0.00717837	0.0699877
Capn2	122.574	-0.379755	0.141301	-2.68757	0.00719745	0.070115
Clta	2390.89	-0.119636	0.04452	-2.68724	0.00720448	0.0701248
Acadsb	69.4066	-0.50253	0.187097	-2.68594	0.00723265	0.0703403
Timm23	1755.85	0.132941	0.0495053	2.68539	0.00724449	0.0703966
Hcls1	841.64	-0.158976	0.0592064	-2.68511	0.00725057	0.070397
Arhgef2	532.536	-0.185776	0.0692101	-2.68424	0.00726948	0.0704045
Tomm5	1193.17	0.169088	0.0629906	2.68434	0.00726724	0.0704045
Map11	57.671	-0.528844	0.196991	-2.6846	0.00726158	0.0704045
Ikzf1	1042.59	-0.149857	0.0558685	-2.68232	0.00731129	0.0707507
St8sia1	283.154	-0.256907	0.09585	-2.6803	0.00735562	0.0710617
Ndufab1	2157.23	0.1254	0.0467826	2.68048	0.00735173	0.0710617
Pfdn5	2751.9	-0.110473	0.0412223	-2.67992	0.00736395	0.0710832
Rab9	196.641	0.287028	0.107122	2.67945	0.00737434	0.0711245
Rabggtb	478.08	0.203513	0.0760249	2.67693	0.00743001	0.0714646
Ttc28	49.1055	-0.569209	0.212638	-2.67689	0.007431	0.0714646
Baz1a	332.038	0.228705	0.0854211	2.67739	0.00741984	0.0714646
Prelid1	3255.73	0.104324	0.0389743	2.67674	0.00743413	0.0714646
Elob	3808.77	0.112772	0.042151	2.67542	0.00746348	0.0716875
Gcc2	225.937	-0.280061	0.104717	-2.67446	0.00748492	0.0718342
Sh3bp5	225.155	-0.277854	0.103944	-2.67312	0.00751503	0.0720639
Cox17	908.312	0.150905	0.0564828	2.67169	0.007547	0.072311
Etf1	755.888	0.167813	0.0628184	2.6714	0.00755363	0.072315
Sytl3	89.995	0.446369	0.167232	2.66916	0.00760413	0.0727387
Cers4	66.179	-0.482513	0.180882	-2.66755	0.00764054	0.073027
Ppp6r1	231.953	-0.272474	0.102186	-2.66645	0.00766562	0.0732066
Racgap1	603.601	0.189253	0.071036	2.66418	0.00771763	0.073643
Ahcy	174.096	0.298112	0.11192	2.66363	0.00773036	0.0736881
Eif4a3	1528.99	0.128719	0.0483283	2.66342	0.007735	0.0736881
Myc	891.874	0.423182	0.158911	2.66301	0.00774443	0.0737176
R3hdm4	715.023	-0.170851	0.0641818	-2.66198	0.00776821	0.0738836
Zfp536	4.62446	-2.17201	0.816047	-2.66163	0.00777643	0.0739015
Tnni1	24.3895	0.982766	0.369377	2.6606	0.0078001	0.074066
Actn1	315.241	0.243489	0.0916017	2.65812	0.00785772	0.0745523
Arhgap30	1003.34	-0.144271	0.0543353	-2.65519	0.00792629	0.0750807
Prdx1	4775.05	0.12876	0.0484933	2.65522	0.00792577	0.0750807
Zfp280b	51.8976	-0.547883	0.206389	-2.65462	0.00793987	0.0751482
Ubl4a	499.771	0.220742	0.0831722	2.65404	0.00795352	0.0752163
Haus1	331.307	0.232775	0.087726	2.65344	0.00796767	0.075289
Cd7	130.702	-0.841218	0.317169	-2.65227	0.00799532	0.0754468
Tkt	3557.58	0.116195	0.0438186	2.65174	0.00800783	0.0754468
2410022M11Rik	30.3374	-0.728349	0.274642	-2.652	0.00800174	0.0754468
Setd4	102.179	0.420922	0.158741	2.65164	0.00801027	0.0754468
Arid4b	563.726	-0.178558	0.0673736	-2.65026	0.0080429	0.075693
Pabpc1l	9.57442	-1.30049	0.491373	-2.64664	0.00812949	0.0763844
Slc2a1	254.552	-0.27132	0.102514	-2.64667	0.00812884	0.0763844
Jak1	1113.12	-0.149639	0.0565855	-2.64448	0.00818168	0.0768129
Arhgef18	123.756	0.376907	0.142593	2.64324	0.00821162	0.0770092
Ubash3a	240.54	0.259387	0.0981384	2.64307	0.00821581	0.0770092
Ndufc1	1275.84	0.136744	0.0517506	2.64237	0.00823281	0.0771065
Rps6kb1	490.006	0.198583	0.0751685	2.64184	0.00824566	0.0771648
Snhg8	737.448	0.169535	0.0642138	2.64017	0.00828639	0.0774837
Pygl	5.8226	-1.77033	0.671177	-2.63765	0.00834816	0.0779987
Mrpl20	1327.57	0.141898	0.053815	2.63678	0.00836974	0.0781377
Rbl2	197.891	-0.311865	0.118346	-2.63521	0.00840862	0.0784378
Ebna1bp2	926.323	0.16707	0.0634485	2.63315	0.00845963	0.0787534
Rhog	1740.66	-0.124057	0.0471156	-2.63303	0.00846273	0.0787534
Pex11g	30.5905	-0.706678	0.268345	-2.63346	0.00845188	0.0787534
Ctsa	517.442	-0.199902	0.0759871	-2.63073	0.0085202	0.0791866
Mrpl13	586.436	0.179367	0.0681843	2.63062	0.00852287	0.0791866
Pmm1	273.923	0.265157	0.100833	2.62968	0.00854658	0.0793436
A930003A15Rik	80.2516	0.549318	0.208931	2.62919	0.00855885	0.0793942
Ctxn1	91.6182	-0.459592	0.174845	-2.62857	0.00857457	0.0794768
Shcbp1	351.608	0.228222	0.0868471	2.62786	0.0085925	0.0795796
Atg101	329.976	0.227857	0.0867741	2.62587	0.00864284	0.0799823
Cisd1	731.065	0.162371	0.0618485	2.6253	0.00865717	0.0800514
Fbxw9	27.0698	-0.753238	0.286996	-2.62456	0.00867614	0.0801631
Pnrc1	1087.91	-0.17294	0.0659002	-2.62426	0.00868362	0.0801687
Crot	160.999	-0.315394	0.120265	-2.62248	0.00872911	0.0805248
Set	3412.5	0.143323	0.0546701	2.62161	0.00875167	0.0806375
Rad54l	145.471	0.332301	0.126766	2.62138	0.00875745	0.0806375
Klhl24	267.066	-0.249994	0.0953739	-2.6212	0.00876208	0.0806375
Smarcd2	698.078	0.166861	0.0636873	2.62	0.00879288	0.080857
Lsm5	1156.18	0.150522	0.0574714	2.61907	0.00881705	0.0810153
Art4	199.6	-0.28475	0.108774	-2.61782	0.0088494	0.0811965
Cox8a	7235.75	0.0952135	0.036372	2.61777	0.0088507	0.0811965
Fkbp4	2176.44	0.13309	0.0508551	2.61704	0.00886956	0.0812415
Lipe	55.8441	-0.535002	0.204415	-2.61723	0.00886467	0.0812415
Srrt	797.835	0.155631	0.0594767	2.61667	0.00887921	0.081266
Ints13	321.704	0.237832	0.0909495	2.61499	0.00892293	0.0814948
Gm17322	23.2519	0.814555	0.311504	2.61491	0.00892519	0.0814948
Rwdd2a	91.1863	0.401037	0.153355	2.61509	0.00892039	0.0814948
Amdhd2	146.783	-0.35237	0.134967	-2.61079	0.00903328	0.0824172
Spsb1	88.8523	-0.473835	0.18161	-2.60908	0.00907862	0.0827167
Cstf2	379.59	0.232712	0.0891952	2.60902	0.00908031	0.0827167
Cst3	954.012	-0.144987	0.0555797	-2.60863	0.00909063	0.0827461
Stac2	5.14837	-1.9113	0.732913	-2.60781	0.00911227	0.0828783
Xlr4b	119.976	-0.376833	0.144537	-2.60717	0.00912944	0.0829697
Afap1	29.9554	-0.728992	0.279995	-2.60359	0.00922531	0.0837756
Nup43	330.952	0.227563	0.0874339	2.60269	0.00924965	0.0839312
Mrpl27	511.382	0.18403	0.0707531	2.60101	0.00929492	0.0842763
Ttc39b	21.9769	-0.841041	0.32368	-2.59837	0.00936677	0.0848618
Pcbp1	830.534	0.176665	0.068068	2.59541	0.00944772	0.0855286
Rex1bd	719.453	0.165004	0.0636707	2.59152	0.00955526	0.0864012
1700021A07Rik	79.3485	0.462006	0.178285	2.59139	0.00955894	0.0864012
Paxx	247.505	-0.260296	0.100529	-2.58925	0.00961852	0.0864702
Mtch2	812.889	0.157487	0.0607951	2.59046	0.00958477	0.0864702
Ilf2	1276.41	0.134244	0.0518432	2.58941	0.00961397	0.0864702
Adgrl2	20.0859	-0.957049	0.369606	-2.58937	0.00961504	0.0864702
Rhoh	1548.01	0.13038	0.0503442	2.58978	0.00960375	0.0864702
Cnot6l	551.745	-0.175527	0.0677845	-2.58949	0.00961187	0.0864702
Eif4enif1	116.842	0.364234	0.140661	2.58944	0.00961327	0.0864702
Ube2h	161.687	-0.305931	0.118194	-2.58837	0.00964317	0.0866249
Eny2	955.188	0.139736	0.0540151	2.58698	0.00968206	0.0869073
Rif1	516.309	0.192036	0.0743197	2.58391	0.00976864	0.0876169
Pnpla7	40.1758	-0.620334	0.240139	-2.58323	0.00978805	0.0877235
Nans	1009.06	0.14127	0.0547315	2.58114	0.00984754	0.087986
Anapc13	375.223	0.203945	0.0790109	2.58122	0.00984507	0.087986
Tinf2	201.373	0.279298	0.108192	2.58151	0.00983685	0.087986
Filip1l	70.0079	-0.479145	0.185609	-2.58148	0.00983788	0.087986
Ctsz	506.973	-0.179924	0.0698003	-2.5777	0.0099461	0.0887985
Zfp273	13.2866	1.08581	0.421466	2.57626	0.00998746	0.0890995
Dennd5a	31.1518	-0.717968	0.279827	-2.56576	0.010295	0.0917725
Mrps18c	764.982	0.15751	0.0613998	2.56531	0.0103083	0.0918213
Api5	468.347	0.204381	0.0796978	2.56444	0.0103341	0.0918454
Ndufb6	1709.55	0.120283	0.0469047	2.56443	0.0103347	0.0918454
Trps1	68.2009	-0.448361	0.174822	-2.56467	0.0103273	0.0918454
Abr	135.164	-0.325316	0.126884	-2.56389	0.0103507	0.0919177
Pdcd5	1596.14	0.120415	0.0469989	2.56208	0.0104047	0.0922569
Gtf2e2	596.817	0.180389	0.0704028	2.56225	0.0103997	0.0922569
Il18r1	9.69892	-1.31748	0.514422	-2.56109	0.0104345	0.0923799
Vipas39	182.767	-0.284063	0.11091	-2.56121	0.010431	0.0923799
Haao	41.9261	-0.615959	0.240543	-2.5607	0.010446	0.0924121
Dbp	81.5226	-0.423388	0.165478	-2.55857	0.0105104	0.0928033
H2-K1	1283.96	-0.438797	0.171509	-2.55844	0.0105142	0.0928033
Wdr43	489.986	0.201802	0.0788766	2.55846	0.0105138	0.0928033
Extl1	17.7322	-0.910036	0.355984	-2.5564	0.0105762	0.0932272
Ppard	74.5004	-0.45392	0.177604	-2.55581	0.0105942	0.0932272
Sgo1	148.879	0.343841	0.13451	2.55624	0.010581	0.0932272
Mid1ip1	107.742	0.367329	0.143719	2.55588	0.0105918	0.0932272
Kif22	473.32	0.215	0.0841308	2.55554	0.0106022	0.0932278
Znhit3	335.078	0.212591	0.0832001	2.55518	0.0106133	0.0932549
4833403J16Rik	17.3355	-0.925761	0.362385	-2.55463	0.0106299	0.0933304
Bbs7	5.70552	-1.71648	0.672257	-2.55331	0.0106704	0.0936154
Brf1	273.886	-0.245344	0.0962481	-2.54908	0.0108009	0.0946885
Cops3	1021.51	0.138409	0.0543261	2.54775	0.0108421	0.0949787
Zfp367	154.864	0.30995	0.12169	2.54703	0.0108643	0.0951011
Ccnb1ip1	92.2964	0.445417	0.175277	2.54121	0.0110469	0.0966274
Ttyh3	132.578	-0.341766	0.134511	-2.54079	0.0110601	0.0966701
Hist1h3i	115.009	0.3475	0.13682	2.53983	0.0110906	0.0968639
Zwilch	143.303	0.319358	0.125835	2.53791	0.0111516	0.0973236
Rnf7	1132.01	0.127798	0.0503623	2.53757	0.0111625	0.0973464
mt-Atp8	1488.35	-0.135646	0.053474	-2.53667	0.0111912	0.0975229
Nek2	178.993	0.299138	0.117966	2.53579	0.0112194	0.0976339
Mapkapk3	68.8906	-0.472844	0.186471	-2.53575	0.0112206	0.0976339
Rtl10	27.8997	0.700881	0.276539	2.53447	0.0112617	0.0979178
Vkorc1	298.808	-0.226577	0.0894306	-2.53356	0.0112912	0.0980697
Neil3	178.624	0.34723	0.13706	2.53341	0.011296	0.0980697
Lpin1	52.0494	-0.531063	0.20969	-2.53261	0.0113217	0.0982194
Sfpq	1661.9	0.134027	0.0529475	2.53131	0.0113637	0.0985106
Rdh14	139.102	-0.32493	0.128473	-2.52916	0.0114335	0.0990425
Spaca9	8.07387	-1.36835	0.541278	-2.52799	0.0114716	0.0991514
Mybl2	297.971	0.227765	0.0900886	2.52823	0.0114639	0.0991514
Spin2c	8.76983	-1.29781	0.513309	-2.52831	0.0114612	0.0991514
Nfkbie	394.743	-0.246701	0.0976127	-2.52734	0.011493	0.099262
Fgfr1op2	1151.83	0.144448	0.057209	2.52491	0.0115728	0.0998035
Pnpla2	300.952	-0.223756	0.0886175	-2.52497	0.0115709	0.0998035
2700038G22Rik	72.3951	0.440302	0.174408	2.52455	0.0115846	0.0998314
Rab4a	74.0536	-0.444135	0.175948	-2.52424	0.0115949	0.0998462
Padi4	149.699	0.336608	0.133442	2.5225	0.0116525	0.100268
Iqch	263.413	-0.280073	0.111083	-2.52129	0.0116927	0.100466
Rnps1	1789.61	0.116951	0.0463835	2.5214	0.0116888	0.100466
Ocel1	88.9665	0.406703	0.161372	2.52028	0.0117262	0.100623
Pcnp	700.638	0.158735	0.0629845	2.52022	0.0117283	0.100623
Snrpd2	2680.52	0.101509	0.0402855	2.51973	0.0117444	0.100647
Eci1	98.5489	-0.389978	0.154777	-2.51962	0.0117483	0.100647
Car13	21.5573	-0.808774	0.321222	-2.5178	0.011809	0.101092
Acyp2	24.318	0.76294	0.303144	2.51676	0.0118441	0.101318
Adam19	427.57	-0.23524	0.093485	-2.51634	0.011858	0.101363
Med30	639.457	0.160299	0.0637219	2.51561	0.0118828	0.101501
Dennd2d	217.934	-0.268219	0.106698	-2.51382	0.011943	0.10194
Ccdc102a	116.594	-0.347753	0.138407	-2.51253	0.0119868	0.102199
Hist1h2be	76.5693	0.440655	0.175391	2.51241	0.0119909	0.102199
Pip4k2b	129.194	-0.345106	0.137443	-2.5109	0.0120425	0.102564
Adss	559.56	0.171613	0.0683582	2.5105	0.012056	0.102603
Casp8	521.66	-0.182782	0.0728421	-2.50928	0.0120976	0.102827
Sh3bp2	37.8523	-0.601598	0.239755	-2.50922	0.0120999	0.102827
Ccdc51	64.3823	0.47369	0.188814	2.50877	0.0121154	0.102884
G3bp1	2321.43	0.113598	0.0452908	2.50818	0.0121353	0.102978
Anln	161.235	0.306659	0.122331	2.50679	0.0121834	0.10331
Trp53bp1	185.818	-0.289351	0.115472	-2.50582	0.0122167	0.103443
Fes	8.64012	-1.30069	0.519019	-2.50607	0.0122083	0.103443
Shmt2	1018.62	0.192272	0.0767427	2.50542	0.0122307	0.103486
Eftud2	684.963	0.159464	0.063672	2.50447	0.0122635	0.103688
Stip1	1451.29	0.127237	0.0508365	2.50287	0.0123192	0.104084
Cdca8	1116.38	0.135065	0.0540003	2.5012	0.0123774	0.104499
Mrpl49	443.624	0.185259	0.0740771	2.5009	0.0123879	0.104513
Snrnp25	586.719	0.17444	0.0697879	2.49957	0.0124345	0.10475
Malt1	72.2696	-0.436456	0.17463	-2.49932	0.0124431	0.10475
Nt5c2	376.418	0.203188	0.0812854	2.49969	0.0124301	0.10475
Gipc1	427.002	-0.204211	0.0817254	-2.49875	0.0124632	0.104844
Stag1	370.846	0.20581	0.0824173	2.49717	0.0125188	0.105236
St8sia4	269.359	-0.230926	0.0926104	-2.49353	0.0126481	0.106246
Tecr	1987.85	-0.128739	0.0516573	-2.49218	0.0126961	0.106572
Mtss1	109.817	0.354424	0.142259	2.49141	0.0127238	0.106675
Bscl2	291.755	-0.220136	0.0883609	-2.49133	0.0127267	0.106675
Art2b	18.3411	-0.887662	0.356861	-2.48742	0.0128675	0.107612
Atxn7l3b	1309.3	-0.127747	0.0513617	-2.4872	0.0128754	0.107612
Ifi47	412.294	0.23823	0.09576	2.48778	0.0128543	0.107612
Armcx2	133.302	-0.321201	0.12913	-2.48743	0.012867	0.107612
Pip4p2	94.8293	-0.380883	0.153168	-2.4867	0.0128935	0.107686
Nfyc	404.778	0.193673	0.0778976	2.48625	0.0129096	0.107743
45546	292.793	-0.226992	0.0914096	-2.48324	0.0130194	0.108582
Rasgrp4	54.1116	-0.531087	0.213905	-2.48282	0.0130347	0.108632
G0s2	49.551	-0.511148	0.205971	-2.48165	0.0130774	0.108832
Cfap97	141.904	-0.315773	0.127231	-2.48189	0.0130688	0.108832
Kdm4b	128.993	-0.333266	0.134397	-2.47972	0.0131485	0.109346
Srrm1	1762.15	0.110676	0.0446527	2.47859	0.0131905	0.109613
Arhgdia	2542.8	0.119906	0.0483817	2.47834	0.0131995	0.109613
Kif24	46.9539	0.543042	0.21929	2.47637	0.0132727	0.109961
Rhoa	3556.35	0.097905	0.0395274	2.47689	0.0132533	0.109961
Msi2	259.917	-0.230717	0.0931738	-2.4762	0.0132791	0.109961
Bdp1	337.857	0.20992	0.0847658	2.47647	0.0132688	0.109961
Ppih	582.881	0.177576	0.0717851	2.47371	0.0133717	0.110609
Psmd3	1017.11	0.133873	0.0541211	2.47359	0.0133763	0.110609
Pigw	32.0123	0.659553	0.266756	2.47249	0.0134175	0.11087
Jak3	218.698	-0.263277	0.106589	-2.47003	0.0135102	0.111557
Ncapg2	250.922	0.235487	0.0954025	2.46835	0.0135737	0.112002
Ddit3	137.213	-0.335097	0.135786	-2.46784	0.013593	0.112082
Ppdpf	1187.99	-0.156342	0.0634087	-2.46563	0.0136772	0.112617
Idh3a	807.984	0.144932	0.058779	2.46572	0.0136738	0.112617
Spc25	349.909	0.223348	0.0907236	2.46185	0.0138222	0.113731
Atcayos	6.01115	-1.5891	0.645588	-2.46148	0.0138364	0.113767
Prmt1	2832.25	0.108031	0.0439125	2.46014	0.0138882	0.11411
Ier2	618.256	-0.177754	0.0722605	-2.4599	0.0138976	0.11411
Ect2	292.558	0.227077	0.0923561	2.45871	0.0139437	0.114246
Hp1bp3	1266.72	-0.126323	0.0513698	-2.4591	0.0139287	0.114246
Hdac6	93.23	-0.415853	0.169134	-2.45872	0.0139432	0.114246
Ctps	322.883	0.231106	0.0940081	2.45836	0.0139573	0.114274
Tsfm	420.488	0.19849	0.0807486	2.45812	0.0139667	0.114274
2810459M11Rik	4.18284	-1.95059	0.793756	-2.45742	0.0139937	0.114358
Ltb4r1	5.8163	-1.58557	0.645237	-2.45735	0.0139966	0.114358
Cfap74	10.3079	1.15625	0.470697	2.45646	0.0140312	0.114561
Ube2i	3580.96	0.0919528	0.0374384	2.45611	0.0140449	0.114592
Gm11454	7.3821	-1.37103	0.558328	-2.4556	0.0140649	0.114675
Xpnpep1	303.991	-0.228561	0.0931227	-2.45441	0.0141117	0.114976
Syngr2	370.661	0.214731	0.0875399	2.45295	0.0141692	0.115363
Pfdn4	361.133	0.202816	0.0826922	2.45266	0.0141804	0.115374
Cacybp	1787.27	0.167016	0.068118	2.45187	0.0142118	0.115549
Elmo1	493.811	-0.17064	0.0696403	-2.4503	0.0142737	0.11589
Cdkn1a	6.79052	-1.8	0.734603	-2.45031	0.0142733	0.11589
Pdss1	86.3086	0.386674	0.157933	2.44834	0.0143517	0.116443
Dcun1d5	817.753	0.167698	0.0685054	2.44796	0.0143669	0.116485
A630023P12Rik	12.1153	1.09362	0.44708	2.44615	0.0144392	0.11699
Akap17b	42.3828	-0.576238	0.235738	-2.4444	0.0145092	0.117475
Mcm2	1289.57	0.141542	0.0579525	2.44239	0.0145906	0.118052
Gnb4	41.5715	-0.567159	0.232263	-2.44188	0.0146109	0.118134
Plk4	289.242	0.217067	0.0889037	2.44159	0.0146226	0.118138
Atp5o	3289.91	0.0987639	0.0404543	2.44137	0.0146316	0.118138
Gpr162	25.9243	0.781683	0.320397	2.43973	0.0146983	0.118389
Emc8	640.969	0.160709	0.0658752	2.4396	0.0147034	0.118389
Impdh2	2523.02	0.115563	0.0473616	2.44001	0.0146867	0.118389
Oaz1	9917.61	0.081867	0.0335571	2.43963	0.0147024	0.118389
Ppargc1b	49.777	0.518396	0.212629	2.43803	0.0147677	0.118825
Nsmce2	469.586	0.176263	0.0723632	2.43581	0.0148584	0.119472
I830077J02Rik	32.2628	-0.69144	0.283929	-2.43526	0.0148813	0.119574
Nsl1	67.5206	0.437017	0.179549	2.43397	0.0149342	0.119862
H2-M3	106.437	-0.349627	0.14365	-2.43389	0.0149377	0.119862
Steap3	36.5745	-0.620605	0.255062	-2.43315	0.0149679	0.119894
Shc4	7.0957	-1.40713	0.578391	-2.43285	0.0149807	0.119894
Chd1	709.943	0.153895	0.0632586	2.43279	0.0149829	0.119894
Cul9	12.8531	-1.0186	0.418687	-2.43285	0.0149807	0.119894
Abraxas1	104.671	0.366345	0.150613	2.43235	0.0150011	0.119958
Traf3ip2	89.5625	-0.399923	0.164476	-2.43149	0.0150367	0.120146
Rbbp8	297.732	0.217424	0.0894274	2.43129	0.0150453	0.120146
Gpsm1	74.407	-0.477681	0.196672	-2.42882	0.0151481	0.120884
Fut7	4.23368	-1.94798	0.802265	-2.4281	0.015178	0.121014
Cpsf4	278.858	0.230248	0.0948327	2.42793	0.0151851	0.121014
Nbeal1	82.4882	0.400342	0.164919	2.4275	0.0152034	0.121076
Pin1	1076.57	0.137247	0.0565454	2.42719	0.0152163	0.121087
Nrip1	569.616	-0.178024	0.0733523	-2.42697	0.0152256	0.121087
Abca2	49.0886	-0.502847	0.207334	-2.4253	0.0152959	0.121564
Tmem50a	1556.5	-0.12267	0.0505948	-2.42455	0.0153275	0.121566
Itpr2	358.464	0.232729	0.0959837	2.42467	0.0153221	0.121566
Cuedc2	722.279	-0.147287	0.0607385	-2.42494	0.0153111	0.121566
Plekho1	182.673	-0.282759	0.116734	-2.42226	0.0154243	0.122251
Micu2	236.322	-0.238206	0.0984023	-2.42073	0.0154892	0.122681
Nat10	145.55	0.300524	0.124418	2.41543	0.0157165	0.124398
Sdr42e1	5.11189	-1.66368	0.688915	-2.41493	0.0157383	0.124485
Serpinb6a	133.352	-0.3181	0.131881	-2.41203	0.015864	0.125365
Hps1	123.917	-0.330045	0.136842	-2.41187	0.015871	0.125365
Snx4	415.957	-0.190384	0.0789676	-2.41091	0.0159128	0.12561
Smim13	98.519	0.354858	0.147285	2.40933	0.0159818	0.126069
Cenpo	128.192	0.315529	0.131029	2.40809	0.0160362	0.126413
Il12rb2	102.817	0.351225	0.145928	2.40683	0.0160916	0.126763
Psmd1	904.078	0.143328	0.0595716	2.40597	0.0161295	0.126805
Anks1	127.912	-0.338503	0.140679	-2.4062	0.0161194	0.126805
Rps6ka3	261.929	-0.225862	0.093866	-2.40622	0.0161188	0.126805
Arl6ip1	5758.46	-0.136599	0.0568143	-2.40432	0.0162028	0.127295
Gar1	879.091	0.159891	0.066565	2.40203	0.0163042	0.127848
Lef1os1	664.463	-0.168735	0.0702479	-2.40199	0.0163061	0.127848
Snrpg	5856.82	0.0921274	0.038352	2.40215	0.0162988	0.127848
Acsf2	78.0668	-0.409833	0.17067	-2.40131	0.0163363	0.127999
Hist1h2bg	38.6546	0.576391	0.240278	2.39885	0.0164468	0.128778
Ssna1	1368.26	0.124695	0.0519942	2.39826	0.0164734	0.128899
Ak2	1350.95	0.126977	0.0529554	2.39781	0.0164934	0.128951
Rnaseh2c	853.468	0.145149	0.060539	2.39762	0.016502	0.128951
Coro1b	1253.6	-0.122525	0.0511309	-2.39631	0.0165611	0.129326
Zbtb8b	50.9284	-0.498284	0.207995	-2.39565	0.016591	0.129396
Ero1l	468.42	-0.200385	0.0836464	-2.39562	0.0165924	0.129396
Lrrc25	27.2542	-0.699466	0.292088	-2.39471	0.0166336	0.129631
Tex261	510.492	0.165457	0.0691199	2.39377	0.0166764	0.129877
Cox6b1	3730.8	0.0910804	0.0380828	2.39164	0.0167731	0.130544
Gspt1	1155.47	0.144268	0.060347	2.39064	0.0168192	0.130814
Nusap1	861.873	0.300327	0.12564	2.39037	0.0168314	0.130822
Kbtbd6	12.2615	1.068	0.4469	2.3898	0.0168575	0.130938
Fgd3	60.4084	-0.4578	0.19174	-2.38761	0.0169585	0.131635
Pim1	398.103	0.186448	0.0781068	2.38708	0.0169826	0.131734
Katnbl1	115.922	0.328058	0.137457	2.38662	0.017004	0.131812
Oxct1	524.49	-0.173396	0.0727055	-2.3849	0.0170836	0.132341
Eml2	55.0907	-0.484536	0.203198	-2.38455	0.0171002	0.132382
Poc1a	275.116	0.216335	0.0907478	2.38391	0.0171298	0.132523
Brd3	852.408	0.142271	0.0597117	2.38263	0.0171896	0.132897
Mcur1	130.813	-0.320669	0.134638	-2.38171	0.0172323	0.133139
Dmac1	617.145	0.15483	0.0650409	2.3805	0.0172891	0.133489
Slc17a8	15.0151	-0.948935	0.398703	-2.38006	0.01731	0.133562
Mzt1	317.624	0.211746	0.0889966	2.37926	0.0173472	0.133761
5033406O09Rik	83.5517	-0.39855	0.16756	-2.37855	0.0173808	0.133931
Trmt10c	249.142	0.224751	0.0945246	2.37769	0.0174213	0.134154
Brdt	36.6336	0.591864	0.249052	2.37646	0.0174795	0.134514
Rrp7a	460.808	0.179562	0.0755839	2.37567	0.0175173	0.134716
Vill	22.5413	-0.766212	0.322627	-2.37492	0.017553	0.134901
Slc26a11	21.1763	-0.764387	0.321962	-2.37415	0.0175892	0.13509
Notch2	61.0666	-0.446422	0.188083	-2.37354	0.0176187	0.135138
Gm39323	30.3134	0.654672	0.275803	2.3737	0.017611	0.135138
Ano10	77.5585	-0.408	0.171917	-2.37324	0.0176328	0.135158
Stard7	313.707	0.221786	0.0936297	2.36875	0.0178481	0.136718
Bod1l	385.46	-0.192167	0.081178	-2.36723	0.0179218	0.137192
Sil1	104.282	-0.34335	0.145065	-2.36686	0.0179395	0.137238
Gpsm3	2069.42	-0.121097	0.0511735	-2.36641	0.0179617	0.137318
Pole3	393.523	0.209879	0.0887219	2.36559	0.0180015	0.137472
C1qbp	2423.05	0.141004	0.0596084	2.3655	0.0180055	0.137472
Rln3	25.943	-0.763639	0.323063	-2.36375	0.0180912	0.138036
Mrpl40	660.359	0.177166	0.0749799	2.36285	0.0181351	0.13828
Jag1	11.7042	-1.04248	0.44133	-2.36213	0.0181704	0.138459
Tesc	120.788	-0.393325	0.166535	-2.36181	0.0181859	0.138486
Nrarp	14.1544	0.947421	0.401508	2.35966	0.0182919	0.139202
Ndufs6	1192.59	0.136674	0.0579664	2.35782	0.0183826	0.139801
Cyth1	285.625	-0.216021	0.0916477	-2.35708	0.0184191	0.139987
Kif15	456.087	0.180292	0.0765111	2.35641	0.0184523	0.140149
Fignl1	342.404	0.213807	0.0907673	2.35555	0.0184952	0.140292
Hist1h4a	14.9169	0.968369	0.411074	2.35571	0.0184875	0.140292
Cd79b	183.563	-0.29841	0.126728	-2.35473	0.0185362	0.14047
Smim4	518.301	0.168991	0.0717708	2.3546	0.0185428	0.14047
Atp5md	2936.81	0.0950177	0.0403684	2.35377	0.0185843	0.140693
U2af2	1418.18	0.131705	0.0559983	2.35194	0.0186757	0.141293
Knstrn	350.467	0.21597	0.0918593	2.35109	0.0187184	0.141416
Alkbh6	235.049	-0.22921	0.0974993	-2.35089	0.0187285	0.141416
Rps15	6538.76	0.0961476	0.0408956	2.35105	0.0187206	0.141416
Krba1	75.794	-0.407636	0.173531	-2.34906	0.0188207	0.141961
Polh	100.604	0.342388	0.14576	2.34898	0.0188249	0.141961
Nron	4.5403	1.82139	0.775526	2.34859	0.0188446	0.142017
Mdfi	61.4549	-0.434951	0.185406	-2.34593	0.0189795	0.142942
Lman2l	239.875	0.243106	0.103696	2.3444	0.0190578	0.143345
Cd48	411.155	-0.196193	0.083685	-2.34442	0.0190568	0.143345
Peak1	108.972	-0.352475	0.150409	-2.34344	0.0191067	0.143621
Depdc1b	92.164	0.389711	0.166352	2.34269	0.0191451	0.143724
Pja1	204.189	-0.250811	0.107059	-2.34273	0.019143	0.143724
Thap4	120.24	-0.324498	0.138562	-2.34189	0.0191863	0.143779
Ttf2	162.392	0.302176	0.129034	2.34183	0.0191895	0.143779
Tube1	151.711	0.338408	0.144476	2.34231	0.019165	0.143779
Mrps36	1140.89	0.133858	0.0571653	2.34159	0.019202	0.14378
Uba2	1257.86	0.118258	0.0505159	2.34101	0.0192316	0.14391
Magoh	1494.81	0.113624	0.048564	2.33967	0.0193006	0.144333
Asf1a	720.676	0.143121	0.0611807	2.33932	0.0193191	0.144379
Dnah8	188.03	0.26411	0.112937	2.33855	0.0193588	0.144583
Mtus2	17.6892	0.976647	0.41778	2.33771	0.0194024	0.144658
Mrpl17	807.016	0.152415	0.0651964	2.33778	0.0193986	0.144658
Edaradd	34.2237	0.5912	0.252905	2.33764	0.019406	0.144658
Vdac3	1077.3	0.130332	0.055765	2.33716	0.0194311	0.144676
Ppic	48.8165	-0.542339	0.232055	-2.33711	0.0194333	0.144676
Eloc	1583.83	0.109077	0.0466944	2.33598	0.0194921	0.144928
Hbegf	6.61627	-1.37175	0.58718	-2.33617	0.0194825	0.144928
Ska1	236.569	0.252516	0.108118	2.33555	0.0195145	0.145003
mt-Co3	14782.8	-0.0935049	0.0400426	-2.33514	0.0195362	0.145071
Bub3	1760.79	0.114849	0.0492464	2.33213	0.0196937	0.146147
Mrps22	293.581	0.219386	0.0941115	2.33113	0.0197466	0.146391
Epm2aip1	162.405	-0.273939	0.117529	-2.33082	0.0197629	0.146391
Ppp1r9b	129.027	-0.331222	0.142107	-2.33079	0.0197642	0.146391
Zfyve28	24.862	0.714651	0.306727	2.32992	0.0198102	0.146638
Phf21a	77.0411	-0.393186	0.168791	-2.32943	0.0198363	0.146738
Srsf6	1590.63	0.124606	0.0535051	2.32887	0.0198659	0.146771
Dhx32	89.5969	-0.372956	0.160145	-2.32887	0.0198659	0.146771
Tceanc2	106.008	0.338741	0.145516	2.32785	0.0199199	0.147076
Tmem9	277.416	-0.21242	0.0912656	-2.32749	0.019939	0.147124
Slc23a4	36.7927	0.576208	0.247747	2.32579	0.0200298	0.147701
BE692007	8.79749	1.22889	0.529589	2.32045	0.0203163	0.149719
Ppil1	1121.75	0.121285	0.0523015	2.31897	0.0203968	0.150217
Slc45a3	69.0269	-0.433182	0.187003	-2.31645	0.0205338	0.151035
Rcbtb2	1328.75	-0.136953	0.059121	-2.31649	0.0205313	0.151035
Tomm40	933.918	0.146675	0.0633425	2.31559	0.0205805	0.151283
Pcbp2	2576.51	0.0910571	0.0393298	2.31522	0.0206008	0.151337
Vamp5	145.186	-0.297458	0.128508	-2.3147	0.0206295	0.151452
Msmo1	374.767	-0.244513	0.105676	-2.3138	0.0206787	0.151718
Dcun1d3	34.3851	-0.5812	0.251231	-2.31341	0.0207001	0.151725
Got2	872.165	0.154478	0.066778	2.31331	0.0207057	0.151725
Clns1a	1051.07	0.124117	0.053671	2.31256	0.020747	0.151931
Vav3	64.2577	-0.439652	0.190176	-2.31182	0.0207877	0.152134
Hist1h3g	88.9906	0.39334	0.170176	2.31137	0.0208125	0.15222
Nbn	169.682	0.263663	0.114084	2.31112	0.0208263	0.152225
Mapre3	7.17302	-1.30083	0.563051	-2.31031	0.0208708	0.152455
Aldh1l1	24.648	-0.732165	0.31705	-2.3093	0.0209268	0.152768
Atp6v1g1	1376.97	-0.116941	0.050646	-2.309	0.0209438	0.152796
Atp6ap1	367.521	-0.189208	0.0819547	-2.30869	0.0209608	0.152825
Qsox2	58.2026	0.483535	0.209541	2.30759	0.0210219	0.153174
Adgrg1	102.964	0.386422	0.167554	2.30626	0.0210963	0.153621
Pole4	946.976	0.128959	0.055932	2.30564	0.0211306	0.153774
Pik3ip1	204.405	-0.266689	0.115739	-2.30422	0.0212102	0.154258
Zmynd8	410.971	-0.183422	0.0796398	-2.30315	0.0212706	0.154273
Ncoa3	187.712	-0.252988	0.109851	-2.303	0.0212786	0.154273
Psip1	1163.67	0.133036	0.0577597	2.30327	0.0212635	0.154273
Sptlc1	229.288	-0.247367	0.107368	-2.30392	0.0212269	0.154273
Ndufv1	910.193	0.130225	0.0565339	2.30348	0.0212517	0.154273
Slc44a2	477.956	-0.176557	0.0767211	-2.30128	0.0213758	0.154831
Hdac2	624.122	0.150871	0.0655626	2.30117	0.0213822	0.154831
Strip2	13.018	0.935455	0.406597	2.30069	0.0214089	0.154833
Chmp1b	316.109	-0.208834	0.0907697	-2.3007	0.0214087	0.154833
Gm5547	32.9147	-0.613109	0.266622	-2.29955	0.0214738	0.155206
Ywhah	2145.48	0.0983271	0.0427686	2.29905	0.0215023	0.155315
Eif4g3	381.664	-0.189197	0.0823054	-2.29872	0.021521	0.155354
Fut4	4.98803	-1.58062	0.687766	-2.29819	0.0215509	0.15544
Zfp560	168.033	0.278039	0.120989	2.29804	0.0215596	0.15544
Clstn3	23.6479	-0.721718	0.314177	-2.29717	0.0216093	0.155702
A430106G13Rik	32.283	0.586735	0.255461	2.29677	0.0216322	0.15577
Rpa1	862.308	0.134355	0.0585076	2.29637	0.0216546	0.155835
Gyg	1882.4	-0.233925	0.101885	-2.29598	0.021677	0.155901
Ost4	1784.5	0.106336	0.0463209	2.29564	0.0216967	0.155946
Hist1h2bl	22.7495	0.759958	0.331136	2.29501	0.0217328	0.156109
Inpp5d	237.103	-0.231458	0.100888	-2.29421	0.0217783	0.156147
Mrpl32	606.178	0.158617	0.0691269	2.29458	0.0217571	0.156147
Prickle1	36.496	0.601156	0.262024	2.29427	0.0217748	0.156147
Slc25a10	120.371	0.334944	0.146012	2.29395	0.0217933	0.156159
Rpl37a	17907.8	-0.075638	0.0329841	-2.29316	0.0218386	0.156387
Dynll2	398.027	0.186266	0.0812521	2.29245	0.0218798	0.1564
Skp2	217.73	0.233751	0.101948	2.29284	0.021857	0.1564
Kif11	692.644	0.17166	0.0748812	2.29243	0.0218807	0.1564
Hif1a	586.785	-0.161782	0.0706105	-2.29119	0.0219525	0.156817
Tnfsf8	13.6286	-0.985901	0.430452	-2.29038	0.021999	0.156913
Cdc25a	271.761	0.212326	0.0927178	2.29003	0.0220198	0.156913
Mapk1	993.359	0.129778	0.0566596	2.29048	0.0219936	0.156913
Parl	370.583	0.196769	0.0859207	2.29012	0.0220145	0.156913
Ccdc25	313.238	0.197159	0.0861197	2.28936	0.0220582	0.15709
Ifngr2	181.485	-0.260117	0.113684	-2.28807	0.0221333	0.157529
Tjp3	31.1627	-0.611099	0.26732	-2.28602	0.022253	0.158284
Card19	177.938	-0.255102	0.111609	-2.28568	0.0222727	0.158328
Dtx3l	223.538	-0.233095	0.102025	-2.28467	0.0223321	0.158653
Cfl1	16352.6	0.0738284	0.0323267	2.28382	0.0223821	0.158912
Arhgef39	141.481	0.334998	0.146814	2.28179	0.0225017	0.159599
Phb	1342.68	0.148512	0.0650878	2.28171	0.0225063	0.159599
Mbd3	766.852	0.141249	0.0619193	2.28118	0.0225376	0.159724
Mrpl50	295.145	0.202456	0.0888143	2.27954	0.0226348	0.160315
Zfp217	150.586	-0.28592	0.125467	-2.27885	0.0226758	0.160508
Fbxo32	30.6117	-0.614423	0.269792	-2.2774	0.0227623	0.161022
Fam72a	43.8308	0.516293	0.226732	2.2771	0.0227801	0.16105
Luzp1	101.09	-0.335797	0.147512	-2.27641	0.0228213	0.161244
Papss1	187.732	-0.248336	0.109143	-2.27533	0.0228863	0.161603
Synrg	121.387	-0.314631	0.138293	-2.2751	0.0228998	0.161603
Gm20324	162.544	0.266428	0.117145	2.27434	0.0229455	0.161827
Cramp1l	122.85	0.31334	0.137799	2.27389	0.0229725	0.16192
9530077C05Rik	69.8394	0.40259	0.177194	2.27202	0.023085	0.162519
Rnf135	40.9453	-0.522843	0.230123	-2.27202	0.0230855	0.162519
Tomm22	1721.09	0.105717	0.0465409	2.27147	0.0231184	0.162652
4932438A13Rik	276.435	-0.205795	0.090655	-2.27009	0.0232021	0.163143
Ncapg	375.846	0.181035	0.0797766	2.26928	0.0232514	0.163391
Adsl	929.008	0.134032	0.0591182	2.26718	0.0233791	0.164189
Prmt2	48.2633	-0.495039	0.218381	-2.26686	0.0233989	0.164229
Tmem176a	65.2232	-0.447701	0.197946	-2.26173	0.023714	0.166341
Mfge8	242.614	-0.222986	0.0986334	-2.26076	0.0237741	0.166603
Btbd10	113.222	0.314752	0.13923	2.26066	0.02378	0.166603
Zbtb7b	4.4611	-1.84196	0.81492	-2.2603	0.0238028	0.166662
Eefsec	508.704	0.160461	0.071025	2.25922	0.0238694	0.166941
Bex4	40.7066	-0.565962	0.250515	-2.25919	0.0238713	0.166941
D1Ertd622e	129.694	0.302077	0.133811	2.25748	0.0239779	0.167586
Acp2	58.2389	-0.439727	0.19485	-2.25675	0.0240239	0.167807
Ly75	39.8128	0.542627	0.24058	2.25549	0.0241023	0.168254
Fubp1	1832.01	0.100153	0.0444224	2.25457	0.0241606	0.16856
Fam126b	51.8197	0.452066	0.200587	2.25372	0.0242141	0.168652
Ndufs5	1801.36	0.110324	0.0489531	2.25366	0.0242173	0.168652
Tmsb15b2	105.357	-0.31898	0.141514	-2.25404	0.0241935	0.168652
Pik3cg	194.862	-0.243273	0.107992	-2.25269	0.0242788	0.16898
Ddx18	723.385	0.160187	0.0711637	2.25096	0.0243878	0.169133
Nop56	1210.97	0.130154	0.0578104	2.25139	0.024361	0.169133
Rap1a	2033.88	-0.0959259	0.0426138	-2.25105	0.0243823	0.169133
Pdk2	73.13	-0.393686	0.174872	-2.25128	0.0243678	0.169133
Psmb1	2812.12	0.0869117	0.0386093	2.25106	0.0243819	0.169133
Malat1	8254.04	-0.190912	0.0847743	-2.252	0.0243224	0.169133
Cep68	178.972	-0.261601	0.116252	-2.25029	0.0244308	0.169229
Nono	2818.38	0.0890619	0.0395744	2.25049	0.0244177	0.169229
Stat4	164.02	-0.289365	0.128646	-2.24932	0.0244922	0.169453
Acss2	105.573	0.350549	0.155831	2.24954	0.0244779	0.169453
Dctn3	1020.9	0.118133	0.0525322	2.24876	0.0245275	0.169596
Poll	82.3186	-0.362947	0.161466	-2.24783	0.0245873	0.169909
Cd81	963.442	-0.146371	0.0651695	-2.246	0.024704	0.17049
Cap2	20.0691	-0.784202	0.349143	-2.24608	0.0246991	0.17049
Adrb1	6.51924	-1.42873	0.63617	-2.24582	0.0247153	0.17049
Itpa	497.552	0.158144	0.0704953	2.24333	0.0248755	0.171493
Mark2	406.79	-0.174267	0.0776934	-2.24301	0.0248963	0.171535
Pdhb	730.528	0.140325	0.06259	2.24197	0.0249635	0.171897
Ak8	4.13296	-1.93035	0.861611	-2.24039	0.0250654	0.172497
Coq8a	24.6494	-0.676461	0.301981	-2.24008	0.0250859	0.172536
Atp2b4	21.5631	-0.717494	0.320372	-2.23956	0.0251194	0.172664
5530601H04Rik	117.028	0.392837	0.175431	2.23928	0.025138	0.17269
Myo1c	26.3562	0.659868	0.294752	2.23872	0.025174	0.172836
Prune1	63.9587	0.419088	0.187235	2.2383	0.0252012	0.172921
Lat2	11.1502	-0.999983	0.446947	-2.23736	0.0252626	0.17324
Dnajb5	25.4244	-0.669356	0.299596	-2.2342	0.0254702	0.174561
Ppm1l	130.039	-0.318824	0.142737	-2.23365	0.025506	0.174641
Psmg4	554.644	0.16591	0.0742803	2.23356	0.0255119	0.174641
Rab3ip	131.722	0.300114	0.134438	2.23236	0.0255909	0.175079
Cops4	851.304	-0.126634	0.0567765	-2.23039	0.0257214	0.175869
Spi1	7.07537	-1.33636	0.599255	-2.23004	0.0257449	0.175926
Yeats4	865.883	0.134972	0.0605332	2.22972	0.025766	0.175967
Rnh1	185.591	-0.262322	0.117665	-2.2294	0.0257875	0.17601
Supt3	192.191	-0.242387	0.108764	-2.22856	0.0258432	0.176287
Odf2	266.555	0.228872	0.10274	2.22769	0.0259013	0.176343
Stxbp2	345.611	-0.181752	0.0815937	-2.22753	0.0259119	0.176343
Mpzl2	32.4111	-0.618598	0.277653	-2.22795	0.0258837	0.176343
Cpne5	5.39803	1.6148	0.724883	2.22767	0.0259026	0.176343
Zfp281	174.911	-0.272514	0.122393	-2.22655	0.0259777	0.17666
Tbpl1	248.409	0.214362	0.0962827	2.22638	0.0259888	0.17666
Spib	16.7458	0.848052	0.381397	2.22354	0.0261792	0.177747
Ank	9.58096	-1.06958	0.481023	-2.22355	0.026179	0.177747
Phldb3	121.19	-0.301835	0.135777	-2.22302	0.0262146	0.17775
AB124611	215.829	-0.237073	0.106652	-2.22286	0.0262254	0.17775
Tspyl2	94.5439	-0.344878	0.155145	-2.22294	0.02622	0.17775
Snrnp70	2309.97	0.0968942	0.0436038	2.22215	0.0262731	0.17797
Psma4	1595.14	0.104325	0.0469677	2.22122	0.0263362	0.17819
Prdx3	689.689	0.136559	0.0614765	2.22132	0.0263291	0.17819
Nup54	252.308	0.233664	0.105226	2.22059	0.0263784	0.178372
Sel1l	151.078	-0.268864	0.121224	-2.21792	0.0265605	0.179499
Spry1	27.5007	-0.66276	0.298853	-2.21768	0.0265767	0.179505
Bloc1s5	72.0705	-0.378241	0.170724	-2.21551	0.026725	0.180401
Zfp358	158.338	-0.283905	0.12819	-2.21473	0.0267789	0.180661
Itgb2	608.563	-0.151626	0.0685296	-2.21256	0.0269277	0.181454
Eme1	128.914	0.326227	0.147437	2.21264	0.0269222	0.181454
Tcp11l1	4.28249	-1.70633	0.771436	-2.21189	0.0269741	0.181463
AW549877	52.3109	-0.446071	0.201672	-2.21187	0.0269757	0.181463
Rbm14	332.503	0.195487	0.0883676	2.2122	0.0269527	0.181463
Gm17455	5.60399	-1.46977	0.664695	-2.21119	0.0270225	0.181573
Tmem97	501.687	0.165922	0.0750377	2.21118	0.0270233	0.181573
Gm50241	62.8875	0.423003	0.191366	2.21044	0.0270746	0.181732
Slc25a45	108.894	-0.316276	0.143086	-2.21039	0.0270781	0.181732
Gm34574	13.0279	-0.927745	0.41986	-2.20965	0.0271291	0.18197
Fam117a	39.3228	-0.516562	0.233849	-2.20896	0.0271774	0.182188
Rps24	34856.1	-0.0767518	0.0347535	-2.20847	0.0272118	0.182314
Rsl1d1	1190.37	0.12555	0.0568656	2.20783	0.0272561	0.182507
Zcchc3	126.778	-0.292788	0.132719	-2.20608	0.0273783	0.183219
Suclg2	248.919	0.222322	0.100852	2.20444	0.0274932	0.183883
Limk1	84.5056	-0.350789	0.159178	-2.20375	0.0275421	0.183894
Eif3j2	19.0267	0.755113	0.34265	2.20375	0.0275422	0.183894
Pola2	505.379	0.154784	0.0702349	2.20381	0.0275376	0.183894
Tra2a	993.877	0.120874	0.0548561	2.20347	0.027562	0.18392
Mbd4	169.337	0.258297	0.117251	2.20295	0.0275985	0.184058
Ska2	310.749	0.189399	0.0860114	2.20203	0.0276634	0.184386
Itga4	590.288	0.167704	0.0761757	2.20154	0.0276977	0.184509
Mrpl54	1161.8	0.117659	0.0534584	2.20095	0.0277396	0.184682
Cwc15	1204.47	0.116423	0.0529376	2.19924	0.0278608	0.185383
Hnrnpk	5286.86	0.0828914	0.0376973	2.19887	0.0278872	0.185453
Cdca4	845.654	0.134798	0.0613123	2.19855	0.0279096	0.185496
Itsn1	20.2641	-0.726182	0.330405	-2.19785	0.0279597	0.185723
Sars	780.719	-0.134116	0.0610409	-2.19715	0.0280101	0.185916
Pfdn6	965.424	0.123345	0.0561427	2.197	0.0280206	0.185916
Dna2	192.722	0.242402	0.110358	2.19651	0.0280552	0.18604
Eif2s1	1470.75	0.108143	0.0492451	2.19602	0.0280905	0.186168
Pcgf5	218.3	0.231387	0.105415	2.19501	0.0281631	0.186542
Jund	479.943	0.175555	0.0800237	2.19379	0.0282503	0.187014
Dguok	367.795	-0.173798	0.0792473	-2.19311	0.0282991	0.187231
1700052K11Rik	73.4442	-0.385533	0.175848	-2.19242	0.0283492	0.187456
Hist1h2ag	63.5789	0.41276	0.18835	2.19146	0.0284186	0.187808
Pkib	21.9882	-0.71784	0.327671	-2.19073	0.0284711	0.187835
Ly6e	8286.7	0.0846909	0.0386561	2.19088	0.0284605	0.187835
Sapcd1	12.8357	1.08076	0.49325	2.1911	0.0284445	0.187835
Jade1	126.138	0.294664	0.134525	2.19041	0.0284947	0.187885
Tcf3	1099.98	0.124717	0.056983	2.18867	0.028621	0.188504
Cep97	137.78	0.280908	0.128339	2.1888	0.0286112	0.188504
Usp11	329.563	-0.21224	0.0969996	-2.18806	0.0286655	0.188691
Sgo2a	247.231	0.255262	0.116675	2.1878	0.0286841	0.188706
Xrn2	808.591	0.128281	0.0586506	2.18721	0.0287273	0.188884
Psma5	1676.72	0.110838	0.050687	2.18671	0.0287635	0.189015
Nucks1	1231.75	0.113154	0.0517577	2.18622	0.0287992	0.189143
Synj2bp	449.785	0.160512	0.0734945	2.184	0.0289623	0.190107
Traf3ip3	540.626	-0.16626	0.0761406	-2.18359	0.0289922	0.190196
Il18rap	5.55336	-1.57171	0.720115	-2.18258	0.0290671	0.190473
Hsp90aa1	6402.02	0.202916	0.092963	2.18276	0.0290538	0.190473
Tmem19	115.282	-0.297159	0.136223	-2.18142	0.0291525	0.190925
Cd37	1037.19	-0.150575	0.0690854	-2.17955	0.0292908	0.191723
Lsm7	1627.02	0.110162	0.0505531	2.17913	0.0293218	0.191818
Arf5	2173.65	-0.0949557	0.0435951	-2.17813	0.0293966	0.191984
Diaph3	343.948	0.197632	0.0907283	2.17828	0.0293851	0.191984
Rad1	195.752	0.233629	0.10725	2.17837	0.0293786	0.191984
Lefty1	9.64002	-1.053	0.483544	-2.17768	0.0294302	0.192016
Bbc3	40.4759	-0.520333	0.238946	-2.17762	0.0294344	0.192016
Crip2	58.8368	-0.44473	0.204298	-2.17687	0.0294899	0.19227
Sp100	585.524	-0.186189	0.0855535	-2.17628	0.029534	0.19245
5830468F06Rik	85.8909	-0.370571	0.170299	-2.176	0.0295552	0.192481
Rexo5	131.24	-0.294292	0.135334	-2.17456	0.0296634	0.193077
Id1	6.30244	1.44337	0.663881	2.17414	0.0296948	0.193174
Derl3	51.5649	-0.508484	0.233961	-2.17337	0.0297523	0.19344
Eva1b	258.829	-0.20847	0.0959401	-2.17291	0.0297869	0.193557
Sp140	138.421	-0.268709	0.123747	-2.17144	0.0298978	0.193983
A930002I21Rik	16.4588	0.827343	0.380995	2.17153	0.0298911	0.193983
Wdr6	413.75	-0.167389	0.0770889	-2.17138	0.0299025	0.193983
Atf6	207.6	-0.226867	0.104508	-2.1708	0.0299462	0.194108
Zfp984	27.9755	0.592572	0.272988	2.17068	0.029955	0.194108
Gm29017	354.358	-0.200053	0.0922128	-2.16947	0.0300473	0.194489
Eif3b	1183.17	0.122927	0.0566575	2.16965	0.0300335	0.194489
Rps27l	2335.91	0.0998736	0.0460638	2.16816	0.0301466	0.194916
Rtl8c	67.5245	-0.399808	0.184388	-2.1683	0.0301357	0.194916
Tmem230	192.822	-0.254772	0.11763	-2.16589	0.0303199	0.195819
Znrf2	115.492	0.310362	0.143291	2.16595	0.0303147	0.195819
Noct	110.253	0.310928	0.14361	2.16509	0.0303806	0.195987
Dmwd	25.7158	-0.658482	0.304165	-2.16489	0.0303965	0.195987
Aplp2	117.425	-0.290846	0.134332	-2.16513	0.0303775	0.195987
Rab43	38.1871	-0.548126	0.253236	-2.16448	0.0304273	0.196078
Adgrg3	25.2603	-0.703859	0.32526	-2.16399	0.0304653	0.196214
Mindy3	195.826	0.232317	0.107403	2.16305	0.0305377	0.196463
Mmp11	59.5058	-0.457003	0.211267	-2.16315	0.0305296	0.196463
Tfam	440.467	0.161212	0.0745965	2.16111	0.0306866	0.197312
Psap	1322.78	0.126956	0.0587679	2.16029	0.0307504	0.197613
Tnfrsf21	71.3429	-0.394902	0.182825	-2.15999	0.0307732	0.197651
Samd11	12.577	-0.991033	0.458924	-2.15947	0.0308138	0.197727
Atp5d	4210.95	0.0769807	0.0356491	2.1594	0.030819	0.197727
Zfp292	584.754	-0.145871	0.067594	-2.15804	0.0309247	0.198296
Psma1	1400.4	0.111872	0.0518685	2.15685	0.0310176	0.19873
Clcn3	436.75	-0.163781	0.0759402	-2.15671	0.0310279	0.19873
Ptpn2	589.896	-0.142025	0.0658585	-2.15651	0.0310435	0.19873
Zfp575	12.5881	-0.893421	0.414366	-2.15611	0.0310748	0.19882
Psmb4	1894.01	0.101173	0.0469928	2.15294	0.0313238	0.200304
Oma1	105.087	0.306212	0.142306	2.15178	0.0314144	0.200663
Dbnl	1016.41	-0.128884	0.0598944	-2.15185	0.0314095	0.200663
Aunip	164.233	0.251651	0.116977	2.15129	0.0314532	0.2008
Gars	746.113	0.140996	0.0655545	2.15082	0.0314905	0.200929
Arl6ip6	398.554	0.17184	0.0799072	2.15049	0.0315165	0.200985
Ctla2a	19.3105	-0.736311	0.342575	-2.14934	0.0316074	0.201454
Timm17a	663.602	0.159189	0.0740746	2.14904	0.0316311	0.201495
B230307C23Rik	131.936	0.285354	0.13281	2.14859	0.0316667	0.201611
Mdp1	513.049	0.157338	0.0732435	2.14815	0.0317016	0.201724
Prkag2	177.341	-0.237721	0.110692	-2.14759	0.0317461	0.201896
Dctpp1	1798.72	0.12466	0.0581549	2.14359	0.0320661	0.20382
Tmco4	67.7613	0.395972	0.184863	2.14197	0.0321958	0.204421
Scara3	4.79351	1.80192	0.841212	2.14205	0.0321893	0.204421
Kdsr	140.037	-0.275531	0.128661	-2.14152	0.0322318	0.204538
Celf2	1341.05	-0.114748	0.0536026	-2.14072	0.0322963	0.204836
Agfg1	152.633	0.286851	0.134072	2.13953	0.0323929	0.205114
Timm13	1685.8	0.103501	0.048369	2.13982	0.0323696	0.205114
Zbed4	132.216	0.272386	0.127309	2.13957	0.0323893	0.205114
Snrpb2	518.25	0.150038	0.0701599	2.13852	0.0324746	0.205408
Mrpl57	1075	0.111416	0.0520959	2.13866	0.0324629	0.205408
Ndufa12	1592.41	0.117013	0.054735	2.13781	0.0325324	0.20555
Mrps6	544.646	0.153577	0.0718361	2.13788	0.0325269	0.20555
Chd9	376.52	-0.175102	0.0819361	-2.13705	0.0325938	0.205827
Gmip	229.343	-0.221384	0.103677	-2.13532	0.0327347	0.2065
Hrh2	10.6533	-0.968704	0.45366	-2.13531	0.0327359	0.2065
Meaf6	336.717	0.182364	0.0854526	2.1341	0.0328348	0.207012
Cops5	745.699	0.133089	0.06241	2.1325	0.0329657	0.207725
Immt	855.701	-0.125727	0.059005	-2.13079	0.0331063	0.208498
Cmtm3	63.8601	-0.414793	0.194852	-2.12876	0.0332741	0.209442
Fnbp4	411.486	0.166793	0.0784017	2.12741	0.0333862	0.209995
Slc35d1	136.123	0.268893	0.126406	2.12721	0.0334028	0.209995
Atp5k	840.625	0.122978	0.057816	2.12705	0.033416	0.209995
Pradc1	261.086	0.197659	0.0930136	2.12505	0.0335824	0.210926
Rnf114	801.661	-0.138982	0.0654161	-2.12458	0.0336214	0.211
Gstp2	14.7123	-0.843301	0.396945	-2.12448	0.0336304	0.211
Hnrnpl	1418.4	0.106231	0.0500292	2.12339	0.0337213	0.211457
Erp29	1012.49	-0.112599	0.0530693	-2.12173	0.0338606	0.212216
Rpf1	363.896	0.177188	0.0835596	2.1205	0.0339638	0.212741
Psmb3	3252.74	0.0925845	0.0436658	2.1203	0.0339809	0.212741
Rgs3	55.9714	-0.445257	0.210046	-2.1198	0.0340227	0.212888
Atp2a3	411.253	-0.175401	0.0827836	-2.11879	0.0341081	0.213309
Eef1b2	10963.5	0.070481	0.0332728	2.11828	0.0341516	0.213466
Ndufs1	367.52	0.170387	0.080446	2.11803	0.0341726	0.213482
Grpel1	1039.03	0.114499	0.0540856	2.11699	0.0342603	0.213853
Rps15a	30827.3	-0.0648441	0.0306317	-2.1169	0.0342686	0.213853
Imp3	980.748	0.114916	0.0542958	2.11648	0.0343038	0.213888
Dnajc7	954.803	0.117617	0.055574	2.1164	0.0343109	0.213888
Hyou1	432.239	-0.180136	0.0851265	-2.1161	0.0343363	0.213931
Dgkz	301.252	-0.202942	0.0959879	-2.11424	0.0344947	0.214574
Arl2bp	310.103	-0.181263	0.0857298	-2.11435	0.0344855	0.214574
Bcor	298.06	-0.196177	0.0927792	-2.11445	0.0344768	0.214574
Uchl3	987.432	0.123476	0.058411	2.11391	0.0345227	0.214634
Fmr1	149.419	0.263825	0.124879	2.11264	0.0346317	0.215197
Cenpn	161.692	0.260285	0.123217	2.11241	0.0346517	0.215206
Slc25a36	82.0506	-0.360569	0.170715	-2.11211	0.034677	0.215249
Nelfe	619.302	0.144619	0.0684889	2.11157	0.0347233	0.215421
Qtrt1	152.033	0.265538	0.125817	2.11051	0.0348144	0.215872
Srsf11	1969.13	0.0900803	0.042704	2.10941	0.0349091	0.216344
Glyctk	21.6451	-0.673031	0.319169	-2.1087	0.0349707	0.21661
Ruvbl2	759.142	0.144028	0.0683163	2.10825	0.035009	0.216732
Cep85l	27.161	-0.610399	0.28958	-2.10788	0.0350414	0.216818
Crem	64.2249	-0.401358	0.190501	-2.10686	0.0351298	0.217134
Zc4h2	26.4659	0.604153	0.286748	2.10691	0.0351252	0.217134
Myl6b	134.594	-0.287043	0.136362	-2.10502	0.0352898	0.218007
Pnmt	5.24832	-1.54254	0.732904	-2.10469	0.0353179	0.218017
Dcaf11	188.852	-0.2301	0.109333	-2.10457	0.0353288	0.218017
Psmd14	973.085	0.122958	0.0584472	2.10375	0.0354003	0.218342
Pask	51.6797	0.430197	0.204555	2.10309	0.0354581	0.218583
Tcof1	981.898	0.137256	0.0653373	2.10072	0.0356652	0.219744
Tle3	357.956	-0.171989	0.0819376	-2.09902	0.035815	0.22055
Rapgef2	64.2213	-0.39865	0.190084	-2.09723	0.0359728	0.221288
Adgre5	90.4982	0.383055	0.182637	2.09736	0.0359619	0.221288
4930522L14Rik	66.3617	0.379077	0.180876	2.09579	0.0361012	0.221905
Gstk1	51.1949	-0.466719	0.222706	-2.09567	0.0361112	0.221905
Eef2k	157.506	0.24429	0.116599	2.09513	0.0361596	0.222085
Alms1	100.765	0.318042	0.151841	2.09457	0.0362093	0.222273
Gm12319	13.7549	-0.843994	0.40307	-2.09392	0.0362674	0.222513
Rpl22	12606.6	0.0713223	0.0340775	2.09294	0.0363544	0.222929
Dhx34	133.809	-0.266562	0.127505	-2.0906	0.0365643	0.224098
Trip4	121.298	-0.283074	0.135438	-2.09006	0.0366127	0.224277
Cox19	383.853	0.166432	0.079666	2.08912	0.0366965	0.224355
Twf2	838.936	-0.118428	0.0566895	-2.08906	0.0367025	0.224355
Atcay	4.06948	-1.73436	0.830079	-2.08939	0.0366727	0.224355
Smim3	60.2433	-0.425702	0.203724	-2.0896	0.0366537	0.224355
Rbpms2	19.544	-0.689221	0.330094	-2.08795	0.0368022	0.224729
Nme1	4459.59	0.107688	0.0515752	2.08798	0.0367998	0.224729
Snrk	127.621	-0.269148	0.128963	-2.08701	0.0368869	0.225128
Cds2	155.066	0.265954	0.127486	2.08614	0.0369659	0.225415
Abcf2	660.368	0.132665	0.0635958	2.08607	0.0369726	0.225415
Tbca	1665.66	0.102766	0.0493017	2.08443	0.0371211	0.226084
Mrps10	316.793	0.185396	0.0889409	2.08448	0.0371163	0.226084
Selenop	93.9976	-0.36208	0.173749	-2.08392	0.037167	0.226245
Zfp26	105.039	0.307672	0.147668	2.08354	0.0372024	0.226342
Cd27	1723	-0.101499	0.0487356	-2.08264	0.0372838	0.226719
Mob3c	50.3936	-0.435389	0.209145	-2.08175	0.037365	0.226739
9330175E14Rik	16.1465	-0.817773	0.392725	-2.08231	0.0373145	0.226739
Ddx5	4816.82	0.08012	0.038483	2.08196	0.037346	0.226739
Prkar1a	2875.69	-0.085877	0.0412488	-2.08193	0.0373491	0.226739
Hdgf	825.341	0.139703	0.0671153	2.08153	0.0373854	0.226745
Phlda3	36.8022	-0.508002	0.244121	-2.08094	0.0374392	0.226858
Prpf39	137.678	-0.264846	0.127275	-2.0809	0.0374429	0.226858
Rspry1	282.771	-0.186202	0.0895156	-2.08011	0.0375155	0.227179
Rhno1	500.79	0.146927	0.070645	2.0798	0.0375441	0.227234
Lgals1	5370.32	0.256365	0.123278	2.07957	0.0375654	0.227245
Lyar	896.263	0.151059	0.0726638	2.07888	0.0376286	0.227509
Commd8	342.273	-0.174619	0.0840207	-2.07829	0.0376827	0.227718
Hspa14	402.079	0.167233	0.0804947	2.07756	0.0377498	0.227983
2010320M18Rik	79.4918	0.356997	0.171849	2.07739	0.0377656	0.227983
Simc1	36.1562	0.503172	0.242239	2.07717	0.0377857	0.227986
Agap1	4.62553	-1.51154	0.72814	-2.0759	0.0379036	0.228579
Nebl	662.758	0.190001	0.0915564	2.07523	0.0379649	0.228772
Hnrnph3	334.805	0.173136	0.0834339	2.07513	0.0379749	0.228772
Hipk2	39.0503	-0.49111	0.236704	-2.07479	0.0380064	0.228844
Thsd4	5.9788	-1.37709	0.663804	-2.07454	0.0380289	0.228861
Kcnmb4	47.9255	0.44184	0.213041	2.07396	0.0380829	0.229067
Rfwd3	265.653	0.205921	0.0993102	2.07352	0.0381243	0.229198
Rnf2	443.708	-0.155698	0.0751777	-2.07107	0.0383526	0.230452
Rbm43	99.924	0.304195	0.14691	2.07062	0.0383941	0.230518
Ldha	10760.3	0.0906865	0.0437988	2.07053	0.0384032	0.230518
Commd7	573.88	-0.145707	0.0704028	-2.06962	0.0384884	0.23091
Spata48	5.91532	1.31189	0.634075	2.06898	0.0385477	0.231147
Ap4s1	157.906	0.242687	0.117442	2.06645	0.0387862	0.232338
Plk2	9.51428	-1.05033	0.508231	-2.06664	0.038768	0.232338
Sephs1	268.086	0.197199	0.0954705	2.06555	0.0388714	0.232529
Utp4	327.954	0.197884	0.0958107	2.06537	0.0388882	0.232529
Trim27	1040.39	0.120041	0.0581249	2.06522	0.0389024	0.232529
Exoc5	208.22	0.216753	0.104952	2.06526	0.0388989	0.232529
Dynlt3	106.693	-0.309788	0.150015	-2.06505	0.0389178	0.232529
Cct5	2896.26	0.104354	0.0505455	2.06455	0.0389652	0.232636
Nmral1	376.079	-0.183378	0.088827	-2.06444	0.0389757	0.232636
Il27ra	257.12	-0.226028	0.109588	-2.06252	0.0391583	0.233248
Map3k5	47.0423	-0.432198	0.209514	-2.06286	0.0391256	0.233248
Smim15	302.722	0.185162	0.0897488	2.06312	0.0391014	0.233248
Cdkl5	7.68654	1.10196	0.534227	2.06272	0.0391391	0.233248
Ssrp1	2082.65	0.100815	0.0489	2.06166	0.0392399	0.233615
Sirt2	405.699	-0.171648	0.0832804	-2.06109	0.0392948	0.233822
Gpr179	5.66553	-1.36093	0.660871	-2.0593	0.0394658	0.23472
Ctcf	728.833	0.137681	0.0668937	2.05821	0.0395699	0.235157
Ddx6	881.66	-0.126907	0.0616621	-2.05811	0.0395796	0.235157
Adcy7	133.595	-0.274752	0.133526	-2.05767	0.0396221	0.235289
Inpp5k	152.529	0.255423	0.124178	2.05691	0.0396944	0.235598
Srsf5	1135.48	0.109393	0.0531896	2.05666	0.0397188	0.235623
Ube2d3	3032.87	0.0786572	0.0382612	2.05579	0.0398023	0.235998
Fam160a2	37.7132	-0.513961	0.250063	-2.05533	0.0398473	0.236145
Ifit2	50.2015	0.44117	0.21468	2.05501	0.0398777	0.236205
Tln1	1354.27	-0.106376	0.0518221	-2.05271	0.0401009	0.237183
Rfc1	832.459	0.117287	0.0571319	2.05292	0.0400806	0.237183
Tlk2	115.248	-0.283721	0.13822	-2.05268	0.040104	0.237183
Dda1	643.622	0.138703	0.0675922	2.05205	0.0401646	0.237422
Kidins220	137.339	-0.263997	0.12868	-2.05158	0.0402104	0.237572
Tnrc6a	228.637	0.203723	0.0993339	2.05089	0.0402777	0.237849
Tomm20	2776.82	0.0952548	0.0464627	2.05013	0.0403514	0.238078
Utrn	513.317	-0.145003	0.0707306	-2.05007	0.0403575	0.238078
Trim12a	197.068	-0.227678	0.11112	-2.04895	0.0404673	0.238605
Exoc4	538.828	-0.175085	0.0854812	-2.04823	0.0405378	0.23878
Usp7	324.282	0.176434	0.0861318	2.04842	0.0405188	0.23878
Pip5k1a	226.411	-0.211877	0.103476	-2.0476	0.0405994	0.238901
Baiap3	29.978	-0.547713	0.267469	-2.04776	0.0405834	0.238901
Psph	405.429	0.159898	0.0781184	2.04686	0.0406716	0.239084
Cep76	82.9682	0.334408	0.163363	2.04702	0.0406561	0.239084
Bbx	139.692	-0.262377	0.128388	-2.04363	0.0409898	0.240833
Tbx19	11.1866	0.905521	0.443182	2.04323	0.0410299	0.240948
Rac2	8062.08	-0.0896158	0.0438791	-2.04234	0.0411182	0.241344
Rpl12	12073.6	0.0671453	0.0328817	2.04202	0.0411491	0.241404
Ubap2	329.236	0.170532	0.0835358	2.04142	0.0412088	0.241511
Eef2	15275.1	-0.0642881	0.03149	-2.04154	0.0411969	0.241511
Syncrip	1108.01	0.119556	0.0586205	2.03949	0.0414007	0.242514
Prkcb	258.655	0.205837	0.100942	2.03917	0.0414332	0.242582
Btk	9.90868	-0.96047	0.471191	-2.03839	0.0415114	0.242918
Ell2	31.969	-0.53075	0.26043	-2.03797	0.0415525	0.243036
Stag2	439.121	0.157982	0.0775415	2.03739	0.041611	0.243256
Nlrp6	14.2171	0.820413	0.402839	2.03658	0.0416922	0.243487
Rpl18a	27246.9	0.0655364	0.0321781	2.03668	0.0416826	0.243487
Slc50a1	306.534	-0.188257	0.0924941	-2.03534	0.0418167	0.244085
Cnot8	555.111	0.136708	0.0671738	2.03514	0.0418366	0.244085
Aimp2	392.627	0.165118	0.0811634	2.03439	0.0419122	0.244404
Traf6	98.7807	0.306007	0.15065	2.03124	0.0422302	0.246006
[truncated: 12,119 more rows]

## Sheet: D9_C012391214_(immature)
gene	baseMean	log2FoldChange	lfcSE	stat	pvalue	padj
Sh2d1a	458.694	-3.28043	0.116629	-28.127	4.57608e-174	3.9153e-170
Pclaf	1536.38	0.813891	0.0648456	12.5512	3.91486e-36	1.67478e-32
Rrm2	611.126	1.01907	0.0845667	12.0505	1.92801e-33	5.49869e-30
Tuba1b	2008.62	0.647682	0.0590984	10.9594	5.99043e-28	1.28135e-24
Blk	1074.17	-0.775104	0.0714967	-10.8411	2.19772e-27	3.76074e-24
Stmn1	3443.79	0.566674	0.0529691	10.6982	1.03772e-26	1.47979e-23
Ccr9	2775.44	-0.570806	0.0537413	-10.6214	2.37049e-26	2.89742e-23
Hmgn2	3015.83	0.487435	0.0469234	10.3879	2.81514e-25	3.01079e-22
Ldha	2807.57	0.427672	0.0423195	10.1058	5.20733e-24	4.95043e-21
Dusp1	341.572	1.05838	0.106349	9.95194	2.47312e-23	2.116e-20
H2afz	5732.98	0.396639	0.0405785	9.7746	1.44732e-22	1.12575e-19
Tyms	467.489	0.862276	0.0890809	9.67969	3.67814e-22	2.62251e-19
Ptma	15981.2	0.336271	0.0348848	9.63947	5.44679e-22	3.58482e-19
Dut	1031.6	0.693191	0.0730774	9.48571	2.40747e-21	1.47131e-18
S100a11	811.39	-0.685283	0.0724163	-9.46311	2.98908e-21	1.70497e-18
Smc4	709.422	0.717713	0.0768292	9.34168	9.48218e-21	5.07059e-18
Ran	2311.8	0.455958	0.0490147	9.30247	1.37215e-20	6.90597e-18
Camk2d	1060.74	-0.595018	0.0652466	-9.11953	7.54505e-20	3.58641e-17
S100a4	145.501	-1.61542	0.180155	-8.96683	3.05161e-19	1.37419e-16
Cd247	2276.71	-0.480679	0.0546083	-8.80231	1.34024e-18	5.73353e-16
Fos	590.753	0.755688	0.0859473	8.79246	1.46326e-18	5.96174e-16
Gsn	473.248	-0.8504	0.0969792	-8.76889	1.80429e-18	7.01703e-16
Slbp	686.977	0.656348	0.0760246	8.63336	5.95755e-18	2.21621e-15
Ranbp1	1280.56	0.5426	0.0629552	8.61882	6.76484e-18	2.41167e-15
Ypel3	937.462	-0.567347	0.0669827	-8.47005	2.45288e-17	8.39474e-15
Hnrnpa3	3745.47	0.323285	0.0386317	8.36838	5.84177e-17	1.72352e-14
Itgae	119.675	-1.47216	0.175893	-8.36966	5.77868e-17	1.72352e-14
Hsp90aa1	1501.64	0.474454	0.0566318	8.37787	5.38962e-17	1.72352e-14
Dntt	151.964	1.38212	0.165137	8.36953	5.78499e-17	1.72352e-14
Uhrf1	357.562	0.822044	0.0993368	8.27533	1.28105e-16	3.65355e-14
Birc5	501.439	0.754139	0.091642	8.22919	1.88488e-16	5.20228e-14
Maf	705.737	-0.649879	0.0795405	-8.17041	3.07339e-16	8.21747e-14
Tnfsf11	400.852	-0.875836	0.107286	-8.16358	3.25232e-16	8.43238e-14
Rasgrp1	1196.05	-0.478338	0.0586866	-8.15072	3.61751e-16	9.10336e-14
Mcm6	863.317	0.556384	0.0688199	8.08464	6.23464e-16	1.5241e-13
Ppia	16316	0.260498	0.0330823	7.87424	3.42821e-15	7.92752e-13
Etv5	712.736	-0.592075	0.0751595	-7.87759	3.33768e-15	7.92752e-13
Hist1h2bj	155.813	1.16882	0.149304	7.82847	4.93834e-15	1.11191e-12
Rbm3	4462.28	0.351179	0.0449395	7.81449	5.51874e-15	1.21073e-12
Lck	1423.51	0.448255	0.0583628	7.6805	1.58475e-14	3.22836e-12
Junb	517.549	0.714573	0.0930057	7.68311	1.5527e-14	3.22836e-12
Mif	2587.86	0.350932	0.0456577	7.68614	1.51636e-14	3.22836e-12
Hmgb1	6495.72	0.318522	0.041519	7.67172	1.69702e-14	3.37668e-12
Ncl	1618.67	0.42288	0.0556435	7.5998	2.96599e-14	5.76749e-12
Nap1l1	1070.71	0.499905	0.0659674	7.57805	3.50783e-14	6.66955e-12
Snu13	1045.22	0.477572	0.0630636	7.57287	3.65077e-14	6.79044e-12
Sox13	615.269	-0.629968	0.0834614	-7.54801	4.41951e-14	8.0454e-12
Zfp36	375.022	0.717457	0.0953391	7.52532	5.25926e-14	9.37463e-12
Hist1h1b	530.343	0.767782	0.102191	7.51322	5.76918e-14	1.00737e-11
Edem1	238.846	0.985933	0.131846	7.47789	7.55241e-14	1.29237e-11
Thy1	3092.06	0.380497	0.0510158	7.4584	8.75782e-14	1.441e-11
Itm2b	3899.09	-0.34285	0.0459605	-7.45967	8.67365e-14	1.441e-11
Srsf3	1492.55	0.420459	0.056427	7.45139	9.23645e-14	1.49108e-11
Dek	636.717	0.598687	0.0804688	7.43999	1.00689e-13	1.59536e-11
Anp32b	1965.33	0.378828	0.0516295	7.33743	2.1773e-13	3.38709e-11
Abi3	720.651	-0.53185	0.0726949	-7.3162	2.55101e-13	3.89757e-11
Arhgap45	819.387	-0.497285	0.0680022	-7.31279	2.61659e-13	3.92764e-11
Tk1	247.471	0.863661	0.119043	7.25501	4.01637e-13	5.92483e-11
H2afx	1185.87	0.479764	0.0668263	7.17927	7.00845e-13	1.01634e-10
Hnrnpab	2222.84	0.332152	0.0464929	7.14415	9.05512e-13	1.29126e-10
Sell	1141.59	-0.43683	0.0611864	-7.13934	9.3781e-13	1.31539e-10
Tipin	491.262	0.650837	0.0913023	7.12837	1.01563e-12	1.37932e-10
Hist1h2ap	538.108	0.72631	0.101889	7.12841	1.01532e-12	1.37932e-10
Lig1	357.872	0.781347	0.110256	7.0867	1.37353e-12	1.83623e-10
Tuba8	455.516	-0.621121	0.087833	-7.07161	1.53147e-12	2.01588e-10
Tubb5	5152.5	0.288531	0.0408283	7.06693	1.58398e-12	2.02277e-10
Ms4a6b	343.914	0.716374	0.101354	7.06804	1.57139e-12	2.02277e-10
Hist1h1e	529.935	0.691296	0.098461	7.02101	2.20266e-12	2.77146e-10
Pcna	530.394	0.653729	0.0932255	7.01234	2.34358e-12	2.90604e-10
Eif5a	3772.79	0.340259	0.0485608	7.00687	2.43716e-12	2.93695e-10
St3gal6	96.0282	-1.34509	0.191924	-7.00844	2.40989e-12	2.93695e-10
Gmnn	318.81	0.729366	0.104284	6.99404	2.67073e-12	3.17371e-10
Rrm1	418.58	0.663383	0.0953335	6.95854	3.43811e-12	4.02579e-10
Lpar6	406.189	-0.665896	0.0957193	-6.95676	3.48186e-12	4.02579e-10
Clspn	194.111	0.93689	0.138005	6.78879	1.13081e-11	1.29002e-09
Hist1h3g	50.3893	2.03959	0.300962	6.7769	1.2278e-11	1.38225e-09
Jun	744.535	0.488458	0.072345	6.75179	1.46035e-11	1.6227e-09
Gapdh	3019.92	0.290005	0.0430213	6.74096	1.57346e-11	1.72596e-09
Rad51	132.752	1.08476	0.161293	6.7254	1.75107e-11	1.89648e-09
Mcm3	567.051	0.56061	0.0834019	6.72179	1.79499e-11	1.91975e-09
Set	973.426	0.432002	0.0644205	6.70596	2.00083e-11	2.11347e-09
Mcm5	434.382	0.60155	0.0899889	6.68472	2.3137e-11	2.41415e-09
Klf6	242.038	0.798025	0.119843	6.65891	2.75862e-11	2.8437e-09
Srsf2	954.625	0.44497	0.0668779	6.65347	2.86255e-11	2.91571e-09
H2-Q2	149.623	1.04279	0.158472	6.58027	4.69609e-11	4.72703e-09
Lztfl1	611.502	-0.562066	0.085483	-6.57518	4.85953e-11	4.83467e-09
Zfp367	78.4521	1.45386	0.222337	6.539	6.19309e-11	6.09058e-09
Klf2	742.23	0.476638	0.073343	6.49875	8.09889e-11	7.87433e-09
Tox2	275.073	-0.715553	0.110335	-6.48525	8.85828e-11	8.51589e-09
Ccr2	45.4001	-2.07454	0.320851	-6.46577	1.00787e-10	9.58144e-09
Nusap1	237.957	0.79254	0.1228	6.45393	1.08989e-10	1.02474e-08
Abcb9	482.314	-0.587237	0.0911573	-6.44202	1.17891e-10	1.09639e-08
Il21r	503.233	-0.553155	0.0860567	-6.4278	1.29465e-10	1.19108e-08
Atp5g1	1143.51	0.384017	0.0601413	6.38525	1.71116e-10	1.55752e-08
Rinl	458.979	-0.560976	0.087911	-6.38118	1.75724e-10	1.58263e-08
Hist1h2ae	659.293	0.546168	0.0858796	6.35969	2.02162e-10	1.80177e-08
Cdca7	347.51	0.718949	0.113438	6.33781	2.33051e-10	2.05565e-08
E2f2	56.8089	1.68684	0.266582	6.32768	2.4888e-10	2.17287e-08
Snrpd1	947.266	0.428385	0.0678935	6.30967	2.79637e-10	2.41674e-08
Hint1	1631.89	0.367824	0.0583841	6.30008	2.97489e-10	2.54532e-08
Phgdh	934.02	0.414016	0.0657416	6.29763	3.02237e-10	2.55134e-08
Mcm7	693.598	0.47845	0.0760023	6.29521	3.06986e-10	2.55134e-08
Tubb2a	212.47	0.849547	0.134953	6.29513	3.07139e-10	2.55134e-08
Hnrnpa2b1	4245.81	0.2533	0.0403747	6.27373	3.52499e-10	2.89998e-08
Ybx1	3047.39	0.289066	0.0463559	6.23579	4.49513e-10	3.62068e-08
Spc24	320.243	0.665865	0.106801	6.23465	4.52797e-10	3.62068e-08
Atad2	189.68	0.864538	0.138611	6.23715	4.45619e-10	3.62068e-08
Npm1	4391.64	0.303939	0.0490255	6.19961	5.66023e-10	4.48416e-08
Anp32e	1302.31	0.356841	0.0576395	6.19092	5.98152e-10	4.69522e-08
Slc25a5	2060.42	0.29851	0.0482678	6.18445	6.23184e-10	4.84724e-08
Lsm2	420.454	0.548396	0.0896178	6.11928	9.3999e-10	7.24555e-08
Hist1h2ak	90.6792	1.21306	0.198419	6.11364	9.73844e-10	7.43947e-08
Nsg2	54.9581	1.59713	0.261477	6.10812	1.0081e-09	7.63301e-08
Slc9a9	817.206	-0.409899	0.0673071	-6.08999	1.12919e-09	8.47483e-08
Cd7	83.6153	-1.2551	0.206677	-6.07274	1.25749e-09	9.3557e-08
Pa2g4	1185.93	0.392993	0.0648532	6.05974	1.36343e-09	1.00564e-07
Vdr	33.8966	-2.12129	0.350308	-6.05551	1.39976e-09	1.02362e-07
Mcm4	372.401	0.586595	0.0969338	6.0515	1.435e-09	1.0405e-07
Hells	236.024	0.748204	0.123793	6.04397	1.50369e-09	1.08114e-07
Hmgb2	3216.21	0.57234	0.0948421	6.03466	1.59298e-09	1.13579e-07
Smc2	384.834	0.594824	0.0987431	6.02395	1.70208e-09	1.20355e-07
Psat1	299.773	0.647821	0.108085	5.99361	2.05227e-09	1.43928e-07
Cycs	714.966	0.422794	0.0709562	5.95852	2.54538e-09	1.77059e-07
Gata3	1213.19	-0.378693	0.063613	-5.95307	2.63155e-09	1.81577e-07
Rps2	14192.1	0.183323	0.0309002	5.93276	2.97876e-09	2.0389e-07
Tpi1	590.367	0.482343	0.0813547	5.92889	3.04984e-09	2.07099e-07
Atp5g3	3009.43	0.270631	0.0456647	5.92647	3.09507e-09	2.08515e-07
Nasp	474.1	0.581651	0.0982718	5.91879	3.24314e-09	2.16783e-07
Dtl	166.089	0.865245	0.148045	5.84447	5.08187e-09	3.37058e-07
Rsrp1	442.399	-0.564867	0.0968441	-5.83274	5.45246e-09	3.58856e-07
Hist2h2bb	111.126	1.24777	0.214613	5.81403	6.09861e-09	3.98318e-07
Sdc4	121.11	-0.971287	0.168438	-5.76644	8.09646e-09	5.20852e-07
Asf1b	230.782	0.717937	0.124497	5.76669	8.0842e-09	5.20852e-07
Usp18	191.101	-0.849667	0.148548	-5.7198	1.06647e-08	6.80952e-07
Tmpo	461.145	0.514882	0.0907159	5.67576	1.38072e-08	8.75072e-07
Pink1	342.382	-0.572707	0.101647	-5.63429	1.75779e-08	1.10586e-06
2300009A05Rik	408.618	-0.538646	0.0959816	-5.61197	2.00032e-08	1.24925e-06
Tespa1	925.855	-0.370934	0.0662065	-5.60268	2.11065e-08	1.30861e-06
Snrpa1	348.819	0.555581	0.0998353	5.56497	2.62191e-08	1.61389e-06
Runx3	345.423	-0.575198	0.103433	-5.56107	2.68125e-08	1.63863e-06
Fabp5	347.736	0.572728	0.103025	5.55912	2.71133e-08	1.64526e-06
Mta3	590.925	-0.457878	0.0824554	-5.55304	2.80738e-08	1.69154e-06
Lsp1	1363.62	-0.346391	0.0624194	-5.54942	2.86624e-08	1.71493e-06
Eif4a1	2771.57	0.245945	0.0443311	5.54792	2.89089e-08	1.71767e-06
AI506816	274.405	0.652891	0.117826	5.54116	3.00479e-08	1.77303e-06
Rac2	3896.32	-0.214331	0.0389059	-5.50894	3.60996e-08	2.11553e-06
Malat1	7814.53	-0.239385	0.0434904	-5.50431	3.70607e-08	2.15708e-06
Cdc45	96.6494	1.02885	0.187999	5.47265	4.43365e-08	2.56313e-06
Aff4	317.177	-0.59675	0.109302	-5.45966	4.77049e-08	2.73935e-06
Banf1	1175.61	0.34407	0.0633002	5.43553	5.46342e-08	3.11634e-06
Cdc6	105.672	0.96066	0.176822	5.43293	5.54353e-08	3.14109e-06
Shmt2	269.549	0.625655	0.115817	5.40211	6.58632e-08	3.70741e-06
Pdcd1	719.319	-0.380831	0.0709188	-5.36996	7.87537e-08	4.40403e-06
Tubb4b	1006.49	0.420096	0.0783165	5.36408	8.13648e-08	4.5205e-06
H2-D1	706.679	-0.395479	0.0742391	-5.3271	9.97946e-08	5.50866e-06
Ctsd	796.264	-0.388384	0.0731368	-5.31037	1.09401e-07	6.00023e-06
Cks2	457.2	0.499593	0.0942182	5.30251	1.14223e-07	6.22478e-06
Smc1a	593.919	0.422989	0.0798954	5.29428	1.19486e-07	6.4704e-06
mt-Nd1	1528.22	0.276935	0.0524607	5.27891	1.29953e-07	6.99292e-06
Rfc4	233.158	0.641835	0.12162	5.27736	1.31056e-07	7.00824e-06
Cst7	131.952	-0.916954	0.173807	-5.27569	1.32256e-07	7.02846e-06
Siva1	453.012	0.475374	0.0902672	5.2663	1.39202e-07	7.3519e-06
C1qbp	619.567	0.412083	0.0783491	5.25957	1.4439e-07	7.57912e-06
Hspd1	720.389	0.435274	0.0831647	5.23388	1.6599e-07	8.65983e-06
Nme1	1298.59	0.306143	0.0586614	5.21881	1.80075e-07	9.33769e-06
Fdps	385.446	0.500016	0.0958483	5.21674	1.82096e-07	9.38562e-06
Snrpb	1278.37	0.290393	0.0556915	5.21431	1.84503e-07	9.45275e-06
Tacc3	198.086	0.707629	0.13579	5.21122	1.87601e-07	9.55427e-06
Dynlt1b	56.6479	1.27092	0.244192	5.20462	1.94394e-07	9.84165e-06
Impdh2	677.935	0.384214	0.0740175	5.19086	2.09326e-07	1.04895e-05
Hist1h1a	190.683	0.794481	0.153062	5.19058	2.09643e-07	1.04895e-05
Hist1h2bm	62.0201	1.22175	0.236042	5.17598	2.26714e-07	1.12777e-05
Mrpl18	610.953	0.399579	0.0774319	5.16039	2.46434e-07	1.21878e-05
Fbxo5	173.756	0.753946	0.146796	5.13601	2.80635e-07	1.37995e-05
Eng	218.553	-0.654034	0.127428	-5.13258	2.85798e-07	1.39516e-05
Nfkbia	285.761	0.586023	0.114195	5.1318	2.86989e-07	1.39516e-05
Ccna2	296.504	0.598787	0.116904	5.12206	3.02222e-07	1.46091e-05
Nop10	893.236	0.356961	0.069776	5.11581	3.12401e-07	1.50163e-05
Cd3g	3296.84	-0.227769	0.044618	-5.10487	3.31022e-07	1.58225e-05
Hmgn5	161.557	0.763435	0.150075	5.08701	3.63758e-07	1.72906e-05
Nme2	2628.31	0.24361	0.047907	5.08507	3.6749e-07	1.73715e-05
Pstpip1	401.994	-0.472815	0.0936068	-5.05107	4.39331e-07	2.06534e-05
4932438H23Rik	49.1693	-1.38998	0.27638	-5.02923	4.92457e-07	2.30244e-05
Nrros	389.765	-0.553544	0.110407	-5.01366	5.34054e-07	2.48335e-05
Kbtbd11	370.418	-0.54752	0.109236	-5.01227	5.37926e-07	2.48783e-05
Syce2	184.702	0.67742	0.135325	5.00587	5.56114e-07	2.55812e-05
Usp1	315.277	0.539205	0.107925	4.99611	5.84979e-07	2.67651e-05
Cd52	2959.93	-0.443742	0.0891305	-4.97857	6.40564e-07	2.91525e-05
Laptm5	1834.44	-0.251264	0.0505388	-4.97171	6.63637e-07	2.98846e-05
Fen1	281.754	0.568755	0.114397	4.97178	6.63393e-07	2.98846e-05
Lyar	231.331	0.643414	0.129733	4.95954	7.06597e-07	3.16526e-05
Prdx1	1647.78	0.255491	0.0515351	4.9576	7.13686e-07	3.18036e-05
Srm	311.11	0.539784	0.108952	4.95432	7.2582e-07	3.1847e-05
Ung	179.346	0.689774	0.139227	4.95432	7.25825e-07	3.1847e-05
Cdca3	249.637	0.603728	0.121843	4.95496	7.23442e-07	3.1847e-05
Prim1	156.052	0.742497	0.150111	4.94632	7.56311e-07	3.30153e-05
Pkm	2496.42	0.234816	0.0475951	4.93363	8.07162e-07	3.50562e-05
Ccr7	221.33	-0.685876	0.139819	-4.90545	9.32112e-07	4.02786e-05
Atp1b1	297.393	-0.534625	0.109126	-4.89916	9.62466e-07	4.13812e-05
Hist1h2ab	99.9685	0.930903	0.190565	4.88496	1.03448e-06	4.4255e-05
Esco2	108.13	0.876508	0.180142	4.86566	1.14078e-06	4.85596e-05
Ube2s	765.198	0.332747	0.0684399	4.86188	1.16274e-06	4.92496e-05
Nop58	484.577	0.424194	0.0875974	4.84254	1.28189e-06	5.40059e-05
Sox4	1412.75	-0.300982	0.0621652	-4.84165	1.28766e-06	5.40059e-05
Incenp	275.352	0.544789	0.11277	4.83099	1.35854e-06	5.67007e-05
Cd37	784.335	-0.336087	0.0696329	-4.82656	1.38914e-06	5.76964e-05
B630019A10Rik	327.988	-0.528423	0.109599	-4.82143	1.42531e-06	5.89128e-05
Emp3	579.049	0.382933	0.0796696	4.80652	1.5358e-06	6.31747e-05
Cenpm	139.883	0.764559	0.159161	4.80369	1.55764e-06	6.37665e-05
Dctpp1	420.648	0.452415	0.0942049	4.80245	1.56733e-06	6.38575e-05
Pold1	162.964	0.698133	0.145504	4.79802	1.6024e-06	6.49767e-05
Eif2s1	452.092	0.417454	0.0870644	4.79478	1.62855e-06	6.57258e-05
Podnl1	138.751	-0.756723	0.158478	-4.77495	1.79751e-06	7.22041e-05
Itgb7	160.953	-0.703292	0.147397	-4.7714	1.82947e-06	7.31446e-05
Ndfip1	940.903	-0.32962	0.0691671	-4.76556	1.88328e-06	7.49456e-05
Tcf19	178.669	0.718718	0.150978	4.76041	1.93201e-06	7.6529e-05
Syt13	47.7759	1.30418	0.27427	4.7551	1.98345e-06	7.75868e-05
Ddx39	467.773	0.459749	0.0966665	4.75603	1.97433e-06	7.75868e-05
Ckb	324.115	-0.518507	0.109048	-4.75485	1.98592e-06	7.75868e-05
Psma2	1045.08	0.288258	0.0606868	4.74993	2.03483e-06	7.91364e-05
Dnmt1	423.432	0.462443	0.0974228	4.74677	2.06692e-06	8.00206e-05
Srsf7	1035.17	0.295357	0.0622987	4.74098	2.12686e-06	8.19702e-05
Lax1	124.943	-0.803403	0.16964	-4.73594	2.1804e-06	8.36568e-05
Anxa2	593.862	0.448764	0.0947902	4.73429	2.19823e-06	8.39647e-05
Fbl	683.28	0.35909	0.0759406	4.72857	2.26111e-06	8.59824e-05
Tmem121	888.031	-0.304656	0.064452	-4.72686	2.28019e-06	8.63245e-05
Ppp1r15a	121.085	0.855777	0.181175	4.72348	2.31841e-06	8.70015e-05
Lgals1	1351.12	0.706395	0.149525	4.72427	2.30945e-06	8.70015e-05
Snhg3	189.82	0.645916	0.136948	4.71651	2.39927e-06	8.96425e-05
Dbi	657.216	0.354557	0.0752147	4.71393	2.42981e-06	9.03889e-05
Hist1h3e	187.105	0.693103	0.147121	4.7111	2.46378e-06	9.12559e-05
Cd8a	108.136	2.03156	0.432418	4.69814	2.62539e-06	9.68225e-05
Tes	895.486	-0.338484	0.0720604	-4.69722	2.63722e-06	9.68414e-05
Pakap.1	87.048	-0.915724	0.195556	-4.68268	2.83147e-06	0.00010353
Hnrnpa1	2186.27	0.215534	0.0461254	4.67278	2.97154e-06	0.000108189
Ms4a4b	354.481	0.459086	0.0985133	4.66014	3.15988e-06	0.000114559
Ncapd2	167.982	0.669957	0.14381	4.65861	3.18344e-06	0.000114926
Kdm5b	441.234	-0.429084	0.0922303	-4.65231	3.28234e-06	0.000117999
C030034L19Rik	98.4935	-0.850886	0.183077	-4.64769	3.35676e-06	0.000120169
Hnrnpll	524.063	-0.421314	0.0907275	-4.64373	3.42174e-06	0.000121985
Tfdp1	428.486	0.423079	0.0912834	4.63478	3.57314e-06	0.000126854
Ucp2	4141.76	-0.200195	0.0432396	-4.62991	3.65817e-06	0.000129336
Tkt	996.302	0.300481	0.0649543	4.62603	3.72733e-06	0.000131239
Ptpre	160.499	-0.672605	0.145632	-4.61851	3.865e-06	0.000135528
Dnajc9	413.739	0.413363	0.0898988	4.59809	4.26375e-06	0.000148901
Grcc10	1497.07	-0.242803	0.0529176	-4.58833	4.46816e-06	0.000155405
Cd3e	3181.16	-0.197304	0.0430527	-4.58286	4.58668e-06	0.000158881
Arrb2	684.394	-0.353708	0.0772621	-4.57802	4.69387e-06	0.000161939
Mms22l	85.4227	0.937092	0.204996	4.57127	4.84786e-06	0.00016658
Sstr2	55.4789	-1.24669	0.273245	-4.56253	5.05406e-06	0.00017297
Ltb	797.998	-0.349677	0.0770008	-4.54121	5.59314e-06	0.000190657
Gngt2	314.63	-0.47501	0.104714	-4.53627	5.72569e-06	0.000194401
Cct8	823.919	0.335998	0.0743704	4.51789	6.24579e-06	0.000211221
Hmgn1	1742.96	0.223034	0.0494071	4.51421	6.35525e-06	0.000213237
Nolc1	296.65	0.488885	0.108288	4.51465	6.34213e-06	0.000213237
Fam129a	126.255	-0.720782	0.159704	-4.51324	6.38438e-06	0.000213378
E2f8	42.2626	1.3284	0.295141	4.50089	6.76702e-06	0.000225286
U2af1	851.4	0.309464	0.068933	4.48935	7.14411e-06	0.000236919
Cd3d	3095.38	-0.181467	0.0404421	-4.48709	7.22035e-06	0.000238522
Serbp1	1976.93	0.225331	0.0503778	4.47282	7.71965e-06	0.000254036
Rpl14	6772.77	0.149819	0.0335848	4.46092	8.16076e-06	0.000267523
Kcna3	298.229	-0.490586	0.110133	-4.45449	8.40935e-06	0.00027462
Aurkb	177.94	0.627846	0.141057	4.45101	8.5466e-06	0.000278041
Lmnb1	764.124	0.328278	0.0739002	4.44218	8.90531e-06	0.000288613
G3bp1	621.772	0.331764	0.0747523	4.43818	9.07229e-06	0.000291814
Epcam	132.525	-0.702311	0.158231	-4.43853	9.05762e-06	0.000291814
Top2a	879.912	0.551879	0.124559	4.43065	9.39506e-06	0.000301064
Zyx	558.321	-0.366158	0.0828059	-4.42188	9.78452e-06	0.000312375
St6gal1	358.499	-0.477484	0.108013	-4.42062	9.84163e-06	0.00031303
Znrf1	452.158	-0.418522	0.0947823	-4.41561	1.00725e-05	0.000319186
Mki67	411.957	0.453111	0.102765	4.40919	1.03759e-05	0.000327587
Rpa1	270.638	0.501418	0.113878	4.40313	1.06702e-05	0.000335639
Pglyrp2	495.574	-0.374423	0.0850886	-4.40039	1.08055e-05	0.000338651
Nhp2	404.417	0.410428	0.0933744	4.39551	1.10512e-05	0.000345089
Hprt	455.213	0.393106	0.0895013	4.39218	1.12218e-05	0.00034914
Fxyd5	685.776	-0.359026	0.0818867	-4.38442	1.16295e-05	0.000360516
Dbf4	137.319	0.669436	0.152716	4.38355	1.16761e-05	0.000360654
Shcbp1	91.6667	0.819467	0.187325	4.37458	1.21669e-05	0.000373118
Cenpw	174.034	0.59598	0.136231	4.37476	1.21567e-05	0.000373118
Micos10	698.267	0.314698	0.071976	4.37227	1.22961e-05	0.000375733
Ezh2	635.063	0.361274	0.0827069	4.36812	1.25322e-05	0.000381585
Smox	200.655	-0.561869	0.128697	-4.36583	1.26642e-05	0.000384236
Rad51ap1	112.891	0.741514	0.169883	4.36484	1.27217e-05	0.000384617
Gm37552	95.4608	-0.815188	0.186875	-4.36222	1.2875e-05	0.000387163
Rps6	4990.43	0.171172	0.0392498	4.36109	1.29417e-05	0.000387163
Shmt1	109.14	0.829557	0.190211	4.36124	1.29328e-05	0.000387163
Nucks1	392.651	0.402934	0.092449	4.35845	1.30989e-05	0.000390502
Samhd1	72.1666	-0.933034	0.214127	-4.35738	1.31628e-05	0.000391046
Cdca8	307.108	0.487979	0.112098	4.35314	1.34199e-05	0.000397303
Eef2	7842.58	-0.147783	0.0339611	-4.35155	1.35179e-05	0.000398823
Wfs1	93.3693	-0.850517	0.19552	-4.35002	1.36123e-05	0.000400229
Ptprcap	3103.89	-0.195379	0.0449366	-4.34787	1.37467e-05	0.000402796
Tpx2	260.158	0.547661	0.125995	4.34668	1.38213e-05	0.000403602
Ptbp1	650.983	0.329622	0.0758668	4.34475	1.39435e-05	0.000405783
Ctsa	364.96	-0.415348	0.0957898	-4.33604	1.45074e-05	0.000420763
Snrpf	1213.64	0.248346	0.0573194	4.33267	1.47314e-05	0.000425816
Dtymk	551.826	0.38184	0.0884528	4.31688	1.5825e-05	0.000455887
Exo1	37.1578	1.31155	0.303895	4.3158	1.59029e-05	0.000456594
Cdt1	180.381	0.608282	0.141136	4.3099	1.63331e-05	0.000467377
Fmnl1	331.291	-0.454526	0.105955	-4.28982	1.78817e-05	0.000509986
2810001G20Rik	103.205	-0.786044	0.183394	-4.28609	1.81845e-05	0.000516898
Coro2a	91.8769	-0.877884	0.20487	-4.28508	1.82676e-05	0.000517541
Kif15	96.4395	0.794337	0.185586	4.28015	1.86765e-05	0.000527381
2410006H16Rik	1068.86	-0.264479	0.0619527	-4.26905	1.96305e-05	0.000552494
Rbbp7	703.303	0.310753	0.0728593	4.2651	1.99809e-05	0.000560513
Mthfd2	226.192	0.521321	0.123022	4.23761	2.25911e-05	0.000631666
AI467606	311.721	-0.464275	0.109595	-4.23627	2.27262e-05	0.000633373
Rasa2	165.42	-0.605501	0.143105	-4.23117	2.32475e-05	0.000645799
Hat1	214.999	0.530263	0.125397	4.22866	2.35086e-05	0.000650936
Cdca5	86.3685	0.861922	0.204124	4.22254	2.41566e-05	0.000666722
Cks1b	538.689	0.37146	0.0879916	4.22154	2.42639e-05	0.000667529
Shisa5	425.855	0.423006	0.100421	4.21233	2.52754e-05	0.00069313
Hist2h2ac	85.6245	0.898362	0.213739	4.20308	2.63309e-05	0.000719767
Mybl2	81.3506	0.832837	0.198286	4.20019	2.66697e-05	0.000726706
Cd24a	649.841	0.385215	0.0917881	4.19679	2.70724e-05	0.000735339
Trerf1	180.461	-0.567227	0.135373	-4.19009	2.7884e-05	0.000754985
Dhfr	143.218	0.642102	0.153428	4.18505	2.85109e-05	0.000769525
Mcm2	364.645	0.40751	0.0975644	4.17683	2.95604e-05	0.000795341
Arpp21	339.082	0.446133	0.107255	4.15957	3.18852e-05	0.000855203
Phlda1	47.0299	1.12444	0.271156	4.14685	3.37082e-05	0.000901274
Heg1	139.814	-0.655297	0.158168	-4.14304	3.42732e-05	0.000913526
Eif4a3	536.187	0.347406	0.0841268	4.12955	3.63469e-05	0.000965789
Ddx39b	1406.32	0.233623	0.0565981	4.12775	3.66329e-05	0.000970375
Pim2	90.44	-0.80609	0.195419	-4.12492	3.70863e-05	0.000979354
Dkc1	269.258	0.470639	0.114288	4.118	3.82172e-05	0.00100611
Sh3kbp1	853.518	-0.271947	0.0660632	-4.11647	3.84725e-05	0.00100973
S100a10	1405.95	-0.453321	0.110872	-4.08868	4.33832e-05	0.00113513
Rabgap1l	469.446	-0.3568	0.0874922	-4.07808	4.54094e-05	0.00118092
Anapc5	788.414	0.27832	0.0682431	4.07836	4.53545e-05	0.00118092
Rps17	2954.55	0.187396	0.0460119	4.07277	4.64567e-05	0.0012045
Pole	55.363	1.06457	0.261567	4.06997	4.70198e-05	0.00121541
Rnf166	353.654	-0.397689	0.0978082	-4.06601	4.78243e-05	0.00123248
Ssrp1	768.866	0.313777	0.0772765	4.06044	4.89804e-05	0.00125849
Rpa2	276.764	0.472609	0.116469	4.05781	4.95359e-05	0.00126895
Lingo4	42.3161	-1.18626	0.29314	-4.04675	5.19339e-05	0.00132641
Ndufb8	811.351	0.272619	0.067573	4.03443	5.47344e-05	0.00139377
Ccnb1	170.395	0.598434	0.148434	4.03164	5.53889e-05	0.00140625
Pola1	82.6504	0.858116	0.212935	4.02994	5.57921e-05	0.0014123
Fam111a	201.873	0.508736	0.126511	4.02127	5.7885e-05	0.00146096
Cd44	52.3555	-1.01989	0.254231	-4.01165	6.0295e-05	0.00151731
Eif3f	3439.65	-0.158975	0.039649	-4.00956	6.08316e-05	0.00152632
Rcc1	126.591	0.656104	0.163947	4.00192	6.28312e-05	0.00157188
Tecpr1	162.34	-0.564468	0.141401	-3.99196	6.55302e-05	0.00163462
Cnbp	1651.26	0.209526	0.0525019	3.99082	6.58445e-05	0.00163769
Atp5b	2439.94	0.188198	0.0472095	3.98645	6.70702e-05	0.00166334
Trpv2	210.559	-0.545888	0.137124	-3.98097	6.86357e-05	0.00169725
Csrp1	416.379	0.362895	0.0912058	3.97885	6.92487e-05	0.00170256
Ccnd3	709.769	0.340952	0.085677	3.9795	6.90599e-05	0.00170256
Tuba1a	313.231	0.423583	0.106686	3.97039	7.17558e-05	0.00175915
Chaf1a	128.094	0.638878	0.161002	3.96813	7.24387e-05	0.00177082
Rps24	19215.8	-0.116444	0.0293788	-3.96352	7.38517e-05	0.00180021
Cacybp	438.447	0.347845	0.0880223	3.95178	7.75713e-05	0.00188551
Phyh	117.5	-0.661624	0.167507	-3.94984	7.82039e-05	0.0018955
Slamf6	119.781	0.668655	0.169599	3.94256	8.06177e-05	0.001943
Tcf7	1421.78	0.245976	0.0623872	3.94274	8.05561e-05	0.001943
Ptger4	99.9465	-0.778776	0.197694	-3.93931	8.17164e-05	0.00196395
Ccne1	55.0532	0.980968	0.249514	3.93152	8.44121e-05	0.00202305
Gm16565	85.4109	-0.784542	0.199762	-3.92739	8.58724e-05	0.0020523
Polr2f	347.999	0.395619	0.100857	3.92257	8.76085e-05	0.00208796
Ccnd2	418.663	-0.364448	0.0929342	-3.92157	8.79744e-05	0.00209086
Timm8a1	155.265	0.56985	0.145494	3.91666	8.97858e-05	0.002128
Mpped2	61.6569	-0.954806	0.244502	-3.9051	9.41868e-05	0.00222614
Ube2l3	603.276	0.300433	0.0771092	3.8962	9.77143e-05	0.00230315
Cd8b1	88.9723	3.07327	0.789591	3.89222	9.93301e-05	0.0023348
Uqcr10	873.419	0.258482	0.0664741	3.88846	0.000100881	0.00236477
Knl1	115.796	0.700347	0.180375	3.88273	0.000103292	0.00241167
Rgcc	221.649	0.492915	0.126962	3.88236	0.000103446	0.00241167
Idi1	84.9848	0.792099	0.204327	3.87662	0.000105917	0.00246258
Sytl1	308.562	-0.40739	0.105285	-3.8694	0.000109105	0.00252981
Tcp11l2	123.191	-0.644787	0.166668	-3.86868	0.000109425	0.00253037
Nop56	309.873	0.419134	0.108499	3.86302	0.000111995	0.00258283
Ccdc34	206.079	0.520409	0.134755	3.8619	0.000112509	0.00258707
Atp5h	1657.61	0.205609	0.0532487	3.8613	0.000112784	0.00258707
Chmp1b	217.035	-0.54077	0.140124	-3.85923	0.000113744	0.00260213
Rnf114	415.111	-0.354121	0.091933	-3.85194	0.000117186	0.00267371
Tnfsf14	30.4534	-1.32131	0.344037	-3.8406	0.000122734	0.00279286
Il7r	103.972	0.722646	0.188212	3.83953	0.000123271	0.00279762
Cox5b	1687.19	0.199103	0.0519868	3.82988	0.000128208	0.00290199
B2m	1715.85	-0.208531	0.0545101	-3.82556	0.000130476	0.00294328
Cdk1	261.509	0.471268	0.123204	3.8251	0.000130721	0.00294328
Kif22	129.288	0.627504	0.164174	3.82219	0.00013227	0.00297034
Il1r1	21.0599	-1.64766	0.431694	-3.81672	0.000135235	0.00301471
Mrpl20	459.473	0.334929	0.0877414	3.81722	0.000134961	0.00301471
Nutf2	572.093	0.301658	0.0790385	3.8166	0.000135302	0.00301471
Csk	762.316	-0.271084	0.0712183	-3.80639	0.000141011	0.00313374
Psma3	888.7	0.250781	0.0659771	3.80102	0.000144099	0.00319407
Smpdl3a	181.796	-0.504426	0.132786	-3.79879	0.000145402	0.00321462
AC149090.1	132.081	-0.636912	0.167873	-3.79401	0.000148231	0.00326872
Cenph	75.8651	0.783784	0.206643	3.79294	0.000148876	0.00327451
Zfas1	408.893	-0.354935	0.0936	-3.79204	0.000149414	0.00327792
Ppm1l	113.467	-0.671475	0.177196	-3.78944	0.000150988	0.00330397
Hsp90ab1	10693.3	0.138517	0.0365682	3.78791	0.000151922	0.00331594
Hist1h3f	46.6187	1.01715	0.268579	3.78714	0.000152393	0.00331775
Actr3	1979.82	-0.177229	0.0469004	-3.77884	0.000157558	0.00341122
Snrpg	2451.77	0.164622	0.0435684	3.77847	0.000157793	0.00341122
Dgkeos	51.367	0.970894	0.256964	3.77833	0.000157882	0.00341122
Il2rg	1245.86	-0.225925	0.0598335	-3.7759	0.000159431	0.003436
Gtf2a2	329.779	0.411817	0.109124	3.77383	0.000160757	0.00345588
Hnrnpf	2649.44	0.161451	0.0428088	3.77145	0.000162302	0.0034635
Cdk2	144.395	0.570022	0.151138	3.77153	0.000162248	0.0034635
Pfdn6	279.259	0.421603	0.111791	3.77134	0.00016237	0.0034635
Nelfe	228.928	0.458498	0.121592	3.77079	0.000162731	0.0034635
Lamtor4	511.083	-0.310959	0.0826389	-3.76287	0.000167974	0.00356623
Spc25	123.725	0.642685	0.171008	3.75822	0.000171125	0.00361729
Apex1	357.594	0.367418	0.0977677	3.75808	0.000171225	0.00361729
Ncapg	85.4873	0.737789	0.196585	3.75302	0.000174715	0.00368193
Ppa1	235.195	0.467618	0.124798	3.74699	0.000178967	0.00376001
Nab2	83.1372	0.757244	0.202119	3.74653	0.000179299	0.00376001
Sfr1	395.436	0.351446	0.0939223	3.74188	0.000182646	0.00382084
Sdf2	173.607	-0.513915	0.1374	-3.74028	0.000183816	0.00383592
Bpgm	187.943	-0.499177	0.133667	-3.73448	0.000188107	0.00391592
Galm	57.5796	-0.89062	0.238631	-3.7322	0.000189814	0.00394186
Gnl3	152.076	0.560704	0.150311	3.73028	0.000191263	0.00396235
Tbc1d10c	797.131	-0.300517	0.080904	-3.71449	0.000203618	0.0042081
Mthfd1l	58.3382	0.897395	0.242827	3.69561	0.000219357	0.00451477
Cfl1	7017.76	0.130724	0.0353745	3.69543	0.000219512	0.00451477
Ccr8	413.172	-0.355168	0.0963503	-3.68621	0.000227616	0.00466915
Cct5	923.62	0.23827	0.0646479	3.68566	0.00022811	0.00466915
Pgk1	1039.75	0.226391	0.0614505	3.68413	0.000229488	0.00468615
Nup85	155.966	0.563387	0.153027	3.68163	0.000231748	0.00471265
Hist1h4i	118.807	0.603341	0.163886	3.68148	0.000231887	0.00471265
Pold2	198.865	0.508124	0.138081	3.6799	0.000233322	0.00473057
Plekhf1	81.547	-0.862112	0.23449	-3.67653	0.000236424	0.00478213
Smarca5	539.398	0.306949	0.0836471	3.66957	0.000242961	0.00490278
Ndufab1	644.101	0.283572	0.0773116	3.66791	0.000244538	0.00492297
Gins1	59.072	0.884049	0.241192	3.66534	0.000247013	0.00496114
Txn1	1031.58	0.242374	0.0661558	3.66368	0.000248616	0.00498163
Tcp1	836.579	0.252333	0.0689138	3.66157	0.000250678	0.00501122
Smc6	361.247	0.378632	0.103495	3.65846	0.000253739	0.00506059
P2rx7	118.878	-0.624753	0.170824	-3.65729	0.000254901	0.00507193
Nsun2	232.063	0.443556	0.121397	3.65375	0.000258435	0.00513033
Rpl41	20416.4	0.10609	0.0291701	3.63694	0.000275894	0.00546424
Tubg1	175.921	0.514001	0.141379	3.63561	0.000277319	0.00547977
Rpl22l1	2619.48	0.158299	0.0435865	3.63184	0.000281407	0.00554773
Tlr12	79.9221	-0.753386	0.207546	-3.62998	0.000283447	0.00557386
Ppp1r14b	571.274	-0.289829	0.0798549	-3.62944	0.000284035	0.00557386
Rab19	166.22	-0.571464	0.157529	-3.62768	0.000285979	0.00559917
Mat2a	471.403	0.325073	0.0896369	3.62655	0.000287231	0.00561084
Igfbp4	2660.68	-0.334173	0.092226	-3.62342	0.000290735	0.00566636
Aspm	44.1993	0.994059	0.27495	3.61541	0.000299867	0.00583105
Orc6	206.082	0.472082	0.130662	3.61301	0.000302662	0.00587205
Rpl3	8170.3	0.12062	0.0334049	3.61084	0.000305205	0.005908
Hnrnpu	1500.22	0.214613	0.0596119	3.60017	0.000318013	0.00612819
Hpf1	299.574	0.384737	0.10685	3.60072	0.000317342	0.00612819
Nrm	228.796	0.437626	0.121614	3.59847	0.00032009	0.00615435
H2afv	1884.57	0.197301	0.0548448	3.59744	0.000321362	0.00616497
Itgb3	122.429	-0.597851	0.166495	-3.59081	0.000329656	0.00629078
Ighm	977.492	-0.277064	0.0771672	-3.59044	0.000330126	0.00629078
Fxn	170.872	0.491002	0.136735	3.59089	0.000329544	0.00629078
BC030867	28.1924	1.23873	0.345196	3.58848	0.000332617	0.00632415
Fau	14867.4	-0.105715	0.0294865	-3.58521	0.000336808	0.00638965
Pgam1	708.496	0.262259	0.0731667	3.58441	0.000337846	0.00639516
Ezr	1001.63	0.227163	0.0634898	3.57794	0.000346314	0.00654098
Gins2	139.457	0.56764	0.158755	3.57556	0.000349474	0.00658613
Bub1b	93.7231	0.660289	0.184875	3.57155	0.000354871	0.00667314
Casp8ap2	201.958	0.459285	0.128764	3.56689	0.000361247	0.00677813
Ly6d	50.0962	2.5819	0.724247	3.56494	0.000363939	0.00681369
Osbpl3	47.1921	-0.932629	0.26166	-3.56428	0.000364857	0.00681598
Tmem108	395.468	-0.341597	0.0958895	-3.5624	0.00036748	0.00685001
Psma6	770.505	0.261338	0.0733928	3.56081	0.000369707	0.00686231
CAAA01147332.1	224.102	0.451885	0.126906	3.56079	0.000369743	0.00686231
Ckap2l	126.301	0.634712	0.178282	3.56015	0.000370647	0.00686419
Btg1	434.382	-0.34386	0.0966718	-3.55698	0.00037514	0.0069324
Timm23	539.626	0.311708	0.0877426	3.55252	0.000381557	0.00703578
Gabarap	912.172	-0.232848	0.0655676	-3.55127	0.000383383	0.00703911
Gart	215.703	0.446271	0.125656	3.55152	0.000383014	0.00703911
Ppid	260.171	0.39753	0.112033	3.54833	0.000387683	0.00710282
Got2	287.764	0.386459	0.109016	3.54497	0.000392655	0.00717854
Cyfip2	239.133	-0.41594	0.117389	-3.54326	0.000395208	0.00720981
Ppp1r9b	93.8069	-0.673148	0.190066	-3.54166	0.000397611	0.00723821
Nudc	633.448	0.271471	0.0766866	3.54001	0.000400111	0.00726827
Ccnf	79.1912	0.71945	0.203634	3.53306	0.000410782	0.0074463
Sit1	191.963	0.484228	0.137633	3.51826	0.000434385	0.0078575
Ptpn18	1401.36	-0.188425	0.053586	-3.51631	0.000437595	0.00789886
Plk1	191.062	0.485611	0.138337	3.51034	0.000447537	0.00806133
Chaf1b	207.567	0.441902	0.125907	3.50975	0.000448525	0.00806214
Paxbp1	65.5684	-0.787151	0.224365	-3.50834	0.000450905	0.00808793
Ppm1g	548.275	0.283852	0.0810437	3.50245	0.000460995	0.00825161
Rpgrip1	49.308	-0.906199	0.258919	-3.49993	0.000465385	0.00831281
Tubb3	36.169	1.10083	0.314628	3.49882	0.000467324	0.00833005
Cpa3	960.413	-0.557998	0.160124	-3.4848	0.000492514	0.00872697
Fignl1	93.67	0.671493	0.192696	3.48472	0.000492652	0.00872697
Ddx23	142.041	0.599647	0.172078	3.48475	0.000492601	0.00872697
Mrpl23	645.36	0.258665	0.0742521	3.48361	0.000494695	0.00874507
Ndufa12	521.244	0.293687	0.0844694	3.47684	0.000507357	0.00895041
Cyba	1110.99	0.210016	0.0604884	3.47199	0.000516608	0.00909485
Cd53	755.393	-0.242445	0.0698595	-3.47046	0.000519559	0.00912802
Gars	258.353	0.38912	0.112401	3.4619	0.000536386	0.00940434
Brip1	40.4038	0.995249	0.287608	3.46044	0.000539291	0.00943593
Vdac1	830.14	0.240052	0.0694128	3.45833	0.000543528	0.00949067
Lsm3	430.239	0.317218	0.0918227	3.45468	0.000550946	0.00960059
Pdia6	887.902	0.224921	0.065157	3.45198	0.00055648	0.00967733
Pimreg	61.7518	0.83987	0.243825	3.44456	0.000572	0.00992704
Arpp19	616.448	0.289047	0.0839652	3.44247	0.000576434	0.00998374
Tmed2	835.493	0.233812	0.0679462	3.44113	0.000579281	0.0100128
Ndufb7	745.031	0.241611	0.0702522	3.4392	0.000583445	0.0100644
Timeless	126.017	0.565495	0.164531	3.43702	0.000588157	0.0101134
Snrnp25	203.29	0.444781	0.129438	3.43625	0.000589828	0.0101134
Vav1	388.837	-0.323298	0.0940816	-3.43636	0.00058959	0.0101134
Ncaph	127.105	0.563966	0.164195	3.43473	0.000593138	0.0101498
Sesn3	197.879	-0.481079	0.140092	-3.43403	0.000594687	0.010156
Hist1h2bh	23.912	1.48407	0.432342	3.43264	0.000597741	0.0101675
Psmb5	862.462	0.223767	0.0651802	3.43305	0.000596841	0.0101675
Kif20a	80.2816	0.705603	0.205673	3.43071	0.000602013	0.0102199
Cdc20	198.935	0.486701	0.142039	3.42653	0.000611336	0.0103576
Lsm6	474	0.28958	0.084531	3.42572	0.000613172	0.0103682
Fancd2	19.399	1.44395	0.421685	3.42424	0.000616524	0.0104043
Lsm8	477.301	0.31097	0.0908589	3.42255	0.000620357	0.0104484
Hnrnpl	1051.02	0.20676	0.0604678	3.41935	0.000627718	0.0105516
Selenoh	824.275	0.23649	0.0692065	3.41716	0.000632773	0.0106157
Sox5	114.211	-0.586515	0.171735	-3.41524	0.000637269	0.0106702
Selplg	1691.98	-0.184055	0.0541575	-3.39851	0.000677532	0.0113222
Jakmip1	288.802	-0.361422	0.106581	-3.39105	0.000696257	0.0116124
Ube2c	801.001	0.532701	0.15731	3.38632	0.000708367	0.0117914
Rbbp4	1278.62	0.215097	0.0636677	3.37843	0.00072901	0.0121115
Satb1	297.209	0.363869	0.107808	3.37516	0.000737725	0.0122325
Icos	87.157	-0.696919	0.206667	-3.37219	0.000745743	0.0123415
Armc7	166.473	-0.486712	0.145039	-3.35573	0.000791559	0.0130493
Uchl3	322.706	0.347679	0.103598	3.35604	0.000790657	0.0130493
Dgkd	179.808	-0.451826	0.134882	-3.34977	0.000808775	0.0131849
Oip5	24.9135	1.22606	0.365955	3.35031	0.000807211	0.0131849
Fam189b	349.331	-0.336027	0.100344	-3.34875	0.000811774	0.0131849
Rps15	2256.98	0.158632	0.0473646	3.34917	0.000810545	0.0131849
Cenpk	80.2361	0.667232	0.199255	3.34863	0.000812115	0.0131849
Fbln1	45.9256	0.933033	0.278345	3.35208	0.000802072	0.0131849
Calcoco1	133.928	-0.586654	0.175183	-3.34881	0.000811596	0.0131849
Rnps1	659.571	0.259464	0.0774586	3.34971	0.000808962	0.0131849
Gpr18	76.4432	-0.691394	0.206643	-3.34584	0.000820334	0.0132931
Arl6ip5	538.041	-0.285487	0.0853951	-3.34313	0.000828399	0.0133985
Cytip	563.818	-0.288052	0.0861994	-3.3417	0.000832679	0.0134423
Mxd4	291.705	-0.367424	0.109978	-3.34088	0.000835135	0.0134565
Tmem50a	866.796	-0.222526	0.0666459	-3.33894	0.000840998	0.0135255
Dap	292.988	-0.374844	0.112312	-3.33753	0.000845271	0.0135687
Zap70	684.13	-0.241421	0.0723809	-3.33542	0.000851706	0.0136209
Golt1b	68.9601	0.721392	0.21626	3.33577	0.000850645	0.0136209
Calm3	1597.41	-0.173708	0.052091	-3.3347	0.000853901	0.0136305
Tomm20	971.881	0.22057	0.0662329	3.33022	0.00086776	0.013826
Mrpl12	438.06	0.296139	0.0889715	3.32847	0.00087325	0.0138618
Kif11	162.832	0.482336	0.144893	3.3289	0.000871886	0.0138618
Mrpl13	205.513	0.419172	0.125993	3.32694	0.00087806	0.0139124
Bnip3l	545.8	-0.26366	0.0792768	-3.32582	0.000881593	0.0139425
Bola3	298.24	0.352916	0.106504	3.31365	0.000920882	0.014537
Timm50	239.649	0.400981	0.12111	3.3109	0.000929969	0.0146534
Cdc42ep3	125.49	-0.582637	0.176187	-3.30693	0.00094326	0.0148355
Lipa	423.403	-0.30769	0.0933317	-3.29674	0.000978144	0.015356
Ppp1r18	820.743	-0.229725	0.0697234	-3.2948	0.000984924	0.0154341
Ftl1	4997.77	-0.128267	0.0389868	-3.29001	0.00100183	0.0156704
Gar1	264.03	0.383019	0.116495	3.28787	0.00100949	0.0157039
Tbxa2r	260.401	-0.413808	0.12584	-3.28837	0.00100771	0.0157039
Chtf18	46.8653	0.882006	0.268234	3.2882	0.00100831	0.0157039
Btaf1	69.9236	-0.719914	0.219178	-3.28461	0.00102125	0.0158581
Rnf2	222.9	-0.402566	0.122699	-3.28093	0.00103464	0.016036
Ankrd12	267.756	-0.379026	0.115541	-3.28044	0.00103645	0.016036
1700097N02Rik	124.467	0.5316	0.162128	3.27889	0.00104218	0.0160955
Hist1h2ac	96.7248	0.641877	0.196099	3.27323	0.00106327	0.0163915
Pycr2	435.093	-0.301399	0.0920994	-3.27254	0.00106586	0.0164019
Lonp2	258.611	-0.377667	0.115496	-3.26996	0.00107563	0.0165225
Atp5j	1527.73	0.179975	0.0550831	3.26734	0.00108563	0.0166463
Ndufb6	639.613	0.251876	0.0771199	3.26603	0.00109067	0.0166647
Arhgap9	556.772	-0.263635	0.0807206	-3.26602	0.00109072	0.0166647
Ewsr1	901.118	0.210133	0.0644451	3.26065	0.00111157	0.0169529
Lrr1	26.3226	1.17097	0.359371	3.2584	0.00112043	0.0170576
E2f1	23.5619	1.24324	0.381845	3.25587	0.00113047	0.0171799
Gm26614	19.2699	-1.51341	0.465563	-3.2507	0.00115122	0.0174642
Nt5c3b	362.739	0.31414	0.0967108	3.24824	0.0011612	0.0175844
Cd160	78.2048	-0.663036	0.204209	-3.24686	0.00116688	0.0176081
Rpl21	15295.4	-0.0960712	0.0295864	-3.24714	0.00116572	0.0176081
Atad5	108.668	0.608656	0.187567	3.245	0.00117449	0.0176712
Rmi2	111.697	0.592337	0.182548	3.24483	0.00117519	0.0176712
Hist1h4d	168.878	0.462186	0.142525	3.24284	0.00118345	0.0177642
Cct7	878.557	0.212316	0.0655669	3.23816	0.00120302	0.0180263
Diaph3	88.0678	0.620294	0.191851	3.23321	0.00122406	0.0183095
Drc1	25.2782	1.20929	0.374176	3.23186	0.00122987	0.0183643
Kif2c	66.29	0.711367	0.220229	3.23013	0.00123735	0.0184439
Tmem154	81.4693	-0.723188	0.223958	-3.22912	0.00124171	0.0184767
Rasal3	475.586	-0.282032	0.0873854	-3.22745	0.00124899	0.0185528
Exoc4	522.573	-0.274234	0.085003	-3.22617	0.0012546	0.0186037
Nubp1	301.938	0.347137	0.107646	3.22481	0.00126058	0.0186601
Tube1	46.2301	0.893191	0.277148	3.22279	0.0012695	0.0187596
Cenps	132.091	0.507511	0.1576	3.22025	0.00128077	0.0188936
Paics	569.701	0.25657	0.0796959	3.21935	0.00128479	0.0189203
Rfc5	194.098	0.427136	0.13276	3.21735	0.00129383	0.018988
Tra2b	1030.55	0.21244	0.0660266	3.2175	0.00129314	0.018988
Atp5a1	1666.56	0.160951	0.0500349	3.21677	0.00129643	0.0189935
Mrps28	206.705	0.418819	0.130333	3.21344	0.00131154	0.0191822
Hist1h4k	19.7775	1.45444	0.452937	3.21113	0.00132212	0.0193038
Ndc80	95.1438	0.604757	0.188365	3.21057	0.00132474	0.0193092
Gm37065	36.6796	0.95163	0.296503	3.20951	0.00132959	0.019347
Zfp467	30.1466	-1.0785	0.33657	-3.20438	0.00135353	0.0196618
Dnph1	35.9836	0.965246	0.301677	3.1996	0.0013762	0.0199572
Morf4l2	287.642	0.33979	0.106323	3.19582	0.00139435	0.0201863
St6galnac5	20.7657	-1.31578	0.412297	-3.19133	0.00141618	0.0203882
Psip1	642.953	0.241086	0.0755633	3.19051	0.00142022	0.0203882
Wdr18	183.224	0.43351	0.135808	3.19208	0.00141254	0.0203882
Gpr65	133.166	-0.511722	0.16032	-3.19187	0.00141355	0.0203882
Prr13	159.585	-0.473407	0.148372	-3.19068	0.00141936	0.0203882
Atp5o	1115.93	0.196146	0.0615653	3.18599	0.00144261	0.020675
Tnfrsf25	121.699	-0.549081	0.172381	-3.18527	0.00144617	0.0206914
Gspt1	380.502	0.29937	0.094191	3.17833	0.00148125	0.0211579
1700048O20Rik	53.8034	-0.885307	0.279186	-3.17103	0.00151902	0.0216612
Dapp1	156.752	-0.493082	0.155589	-3.16912	0.001529	0.0217499
Rps11	15781.6	-0.0932204	0.0294175	-3.16887	0.00153032	0.0217499
Gpr171	90.6269	-0.608865	0.192235	-3.16729	0.00153867	0.0217961
Hist1h2bb	40.8261	0.899396	0.283949	3.16746	0.00153777	0.0217961
Ddx6	368.89	-0.310159	0.0979913	-3.16517	0.00154991	0.0219191
Plac8	1407.09	-0.205936	0.0651602	-3.16046	0.00157522	0.0222403
Cdca7l	83.4834	0.616863	0.195282	3.15884	0.00158399	0.0223272
Hist1h3i	27.842	1.17713	0.373019	3.15569	0.00160118	0.0225324
Pgp	160.837	0.456769	0.144778	3.15497	0.00160514	0.022551
Cyb5a	690.083	0.226341	0.0717722	3.15361	0.00161267	0.0226196
Mettl1	117.186	0.535485	0.169984	3.15021	0.00163155	0.0228471
S100a6	97.7596	-1.22902	0.390406	-3.14805	0.00164365	0.0229642
Cdk4	1732.72	0.157493	0.0500334	3.14776	0.00164529	0.0229642
Prkd2	337.521	-0.349864	0.111239	-3.14517	0.00165992	0.0231308
Srsf10	571.717	0.250478	0.079728	3.14166	0.00167994	0.0233717
Phb	330.094	0.321994	0.102523	3.14071	0.00168539	0.0233897
Hmgcs1	146.45	0.495742	0.157855	3.14048	0.0016867	0.0233897
Smpd1	108.665	-0.536378	0.170847	-3.13953	0.0016922	0.0234279
Grap2	428.381	-0.276178	0.0879843	-3.13895	0.00169554	0.0234363
Slc25a3	1698.48	0.163068	0.0519794	3.13716	0.00170591	0.0235416
Ly6g5b	41.98	-0.917418	0.292926	-3.13191	0.00173675	0.0239286
Ssb	696.915	0.230961	0.0738359	3.12803	0.00175984	0.0242077
Tmem59	541.779	-0.267927	0.0856939	-3.12656	0.00176862	0.0242505
Gm45716	100.818	0.596599	0.190808	3.1267	0.00176781	0.0242505
H2-K1	570.197	-0.30644	0.0980329	-3.12589	0.00177266	0.024267
Ppp1r12a	437.232	-0.277019	0.088702	-3.12303	0.00178999	0.0244651
Lsm4	970.345	0.210816	0.0675591	3.12047	0.00180564	0.0246396
Nedd8	822.065	0.219966	0.0705096	3.11966	0.0018106	0.0246679
Ncapg2	62.722	0.754086	0.241824	3.11832	0.00181883	0.0247407
Dnajc15	170.626	0.427543	0.137156	3.1172	0.00182575	0.0247954
Hmgb3	400.177	0.293647	0.0943094	3.11366	0.00184785	0.0250558
Dusp10	122.584	0.563903	0.18134	3.10965	0.0018731	0.025358
Rad21	364.279	0.322423	0.1037	3.10918	0.00187608	0.0253582
Dcaf8	223.694	-0.398062	0.128164	-3.10587	0.00189722	0.0255815
Tomm7	1083.06	0.186974	0.0602134	3.10519	0.00190157	0.0255815
Lsm7	615.552	0.236711	0.076226	3.10538	0.00190032	0.0255815
Ddx27	218.897	0.390017	0.125671	3.10348	0.00191258	0.0256892
AI504432	70.8717	-0.709002	0.228488	-3.10301	0.00191562	0.0256898
Gpr146	48.0843	-0.849553	0.274178	-3.09854	0.00194475	0.0260396
Atat1	58.9998	-0.739777	0.238807	-3.09781	0.00194958	0.0260635
Mrpl51	290.221	0.342169	0.110604	3.09364	0.00197714	0.0263907
Rps23	8289.88	0.104535	0.0338015	3.09262	0.00198395	0.026403
Dpf2	374.037	-0.293476	0.0948968	-3.09258	0.00198424	0.026403
Atic	234.528	0.390889	0.126484	3.09043	0.00199867	0.0265538
Ndufs6	410.439	0.277676	0.0898826	3.08932	0.00200616	0.0266119
Rras2	152.789	0.447424	0.144869	3.08847	0.0020119	0.0266468
Adsl	273.896	0.375301	0.121654	3.085	0.00203556	0.0269184
Mrps18c	280.271	0.341135	0.110642	3.08324	0.00204761	0.027036
Nrip1	554.049	-0.258482	0.0838642	-3.08215	0.00205514	0.0270937
Rps6ka1	300.329	-0.325098	0.105513	-3.08112	0.00206225	0.0271455
Cenpn	40.8793	0.898449	0.292148	3.07532	0.00210274	0.027636
Nup62	233.49	0.384329	0.125029	3.07392	0.00211267	0.0277239
Chd3	818.244	-0.219599	0.0714546	-3.07326	0.00211733	0.0277426
Uqcrq	2203.41	-0.165178	0.0538382	-3.06804	0.00215468	0.0281028
Rnf167	212.52	-0.386091	0.125838	-3.06815	0.0021539	0.0281028
Dscc1	59.8734	0.741001	0.241517	3.06812	0.00215413	0.0281028
Ier2	363.036	0.339604	0.110729	3.06697	0.00216238	0.0281604
Ndufc2	851.899	0.201461	0.0657269	3.06512	0.00217586	0.0282928
Clns1a	433.059	0.280867	0.0917678	3.06063	0.00220871	0.0286764
Sem1	1598.18	0.156999	0.0513224	3.05908	0.0022202	0.0287384
Neil3	56.0182	0.739025	0.241573	3.05922	0.00221915	0.0287384
Slc43a1	32.0815	1.02868	0.336418	3.05775	0.00223003	0.0288219
Mrpl42	356.504	0.299306	0.097903	3.05717	0.0022344	0.0288349
Snrpd2	973.642	0.190285	0.0623283	3.05295	0.00226605	0.0291554
Slc25a45	76.8828	-0.642832	0.210559	-3.05297	0.00226585	0.0291554
Mthfd1	101.453	0.546167	0.179028	3.05074	0.00228277	0.0293263
Akr1c13	194.897	0.465693	0.152673	3.05026	0.00228647	0.0293299
Ppig	406.728	0.276946	0.0908842	3.04724	0.00230956	0.0295817
Ppdpf	657.675	-0.226333	0.0743513	-3.0441	0.00233375	0.0298023
Stip1	422.473	0.276971	0.0909801	3.0443	0.00233222	0.0298023
Mob3a	298.049	-0.319345	0.104949	-3.04286	0.00234339	0.0298809
Etf1	238.86	0.362639	0.119259	3.04076	0.00235982	0.0300456
Abhd15	55.3119	-0.768284	0.252776	-3.03939	0.00237056	0.0301375
Tsc22d4	1072.91	-0.201343	0.0662709	-3.03817	0.00238018	0.0302042
Pdcd5	582.019	0.234457	0.0771792	3.03783	0.00238287	0.0302042
Uqcr11	809.272	0.215602	0.0710087	3.03627	0.00239524	0.030316
Gpr83	20.344	-1.34193	0.442091	-3.03541	0.00240207	0.0303577
Oat	145.445	0.45525	0.150045	3.03409	0.0024126	0.0304458
Supt16	358.112	0.316143	0.104262	3.03219	0.00242783	0.0305928
Uqcrc1	697.991	0.219214	0.0723583	3.02957	0.00244902	0.0308144
Hist2h4	34.6837	0.972113	0.321226	3.02626	0.00247601	0.0310627
Galnt12	329.166	-0.326399	0.107844	-3.02658	0.00247336	0.0310627
Hsp90b1	1905.74	0.15721	0.0520139	3.02246	0.00250726	0.0314086
Bub3	535.996	0.248283	0.0821647	3.02177	0.002513	0.0314346
Grina	166.664	-0.429539	0.142348	-3.01752	0.00254848	0.0318318
Eif6	371.273	0.296845	0.0983949	3.01687	0.00255399	0.0318542
Mad2l1	104.904	0.55045	0.182816	3.01095	0.00260429	0.0324342
Ezh1	40.7006	-0.902418	0.300106	-3.007	0.0026384	0.0328112
Tceal9	221.606	0.365577	0.121707	3.00376	0.0026667	0.0331151
Exosc8	311.415	0.312518	0.104075	3.00282	0.0026749	0.0331687
Fh1	235.864	0.382369	0.127576	2.9972	0.00272476	0.0337381
Rps12	8013.45	0.10484	0.0349893	2.99633	0.00273249	0.033785
Ppp3ca	126.232	-0.486244	0.162539	-2.99155	0.00277569	0.0341674
Lsm5	451.97	0.275145	0.0919659	2.99182	0.00277319	0.0341674
Uba2	513.263	0.254602	0.0851189	2.99114	0.00277939	0.0341674
Rpl23a	1913.1	0.151505	0.050644	2.99156	0.00277558	0.0341674
Syncrip	356.531	0.295133	0.0986873	2.99059	0.00278443	0.0341801
Dbn1	157.627	-0.455721	0.152469	-2.98893	0.00279956	0.0343166
Melk	46.9134	0.825386	0.276239	2.98794	0.00280861	0.0343783
Isg15	129.865	0.529702	0.177401	2.98589	0.00282752	0.0345604
Sap18	520.144	0.248491	0.0832664	2.98429	0.00284239	0.0346925
U2af2	445.637	0.264135	0.0885242	2.98376	0.00284734	0.0347035
Ak2	428.887	0.268607	0.0900496	2.98288	0.0028555	0.0347534
Atp5g2	2903.39	0.130654	0.0438283	2.98105	0.00287263	0.0349123
Dusp12	139.31	-0.462379	0.155183	-2.97957	0.00288655	0.035017
Vmac	52.5498	-0.74443	0.249871	-2.97926	0.00288944	0.035017
H13	777.919	-0.208776	0.0701954	-2.97421	0.00293739	0.0355195
Cenpp	66.115	0.6543	0.220005	2.97403	0.0029392	0.0355195
Rps9	12715.6	-0.0886841	0.0298247	-2.97351	0.00294411	0.0355286
Gm50335	54.0957	-0.767601	0.258479	-2.96969	0.00298103	0.0359235
Nipal1	70.9501	-0.639672	0.215483	-2.96855	0.00299212	0.0360065
Gem	343.274	-0.759346	0.255968	-2.96657	0.00301139	0.0361875
Hist1h4h	39.1446	0.962365	0.324614	2.96465	0.00303032	0.0363639
Cox5a	1796.17	0.148241	0.0500327	2.96287	0.00304782	0.0365226
Cenpf	250.678	0.41311	0.139451	2.96241	0.00305243	0.0365267
45539	21.1569	-1.18216	0.399243	-2.96101	0.00306631	0.036615
Tmem181a	85.1841	0.577912	0.195188	2.9608	0.00306837	0.036615
Ebna1bp2	265.345	0.33307	0.112569	2.95882	0.0030882	0.0367379
Klf3	545.727	-0.23861	0.0806497	-2.95859	0.00309048	0.0367379
Smchd1	225.596	0.358435	0.121155	2.95849	0.00309155	0.0367379
Gstt2	187.837	-0.393224	0.132975	-2.95714	0.00310509	0.0367966
Baz2a	191.425	-0.404586	0.136797	-2.95755	0.0031009	0.0367966
Plk4	66.1376	0.668875	0.226248	2.95638	0.00311269	0.0368356
Man1a	176.157	-0.404246	0.136791	-2.95521	0.00312456	0.036925
Paqr7	47.6591	-0.776096	0.263949	-2.94033	0.00327868	0.0386929
Rps25	2406.25	0.129636	0.0441202	2.93823	0.00330089	0.0389014
Psmd1	343.35	0.303467	0.103364	2.9359	0.00332577	0.0390334
Psd4	85.7818	-0.575022	0.195824	-2.93642	0.00332024	0.0390334
Foxn3	379.833	-0.279428	0.0951741	-2.93596	0.00332513	0.0390334
Gmfg	1734.22	-0.148107	0.050509	-2.93229	0.00336473	0.039357
Idh3a	285.648	0.315691	0.107655	2.93243	0.00336324	0.039357
Midn	267.063	-0.326012	0.111188	-2.93207	0.00336714	0.039357
Abracl	649.445	0.224951	0.0767878	2.92951	0.00339494	0.0396277
Eva1b	158.202	-0.422078	0.144168	-2.92769	0.00341491	0.0398065
Stk10	190.789	-0.379443	0.129635	-2.92702	0.00342229	0.0398272
Ska1	64.8981	0.740929	0.253164	2.92668	0.00342599	0.0398272
Cenpe	140.391	0.469747	0.160538	2.92608	0.00343264	0.0398503
Cd28	152.85	0.484047	0.165471	2.92526	0.00344168	0.0399011
Inpp5b	189.521	-0.388064	0.132772	-2.92278	0.00346919	0.0400573
Chn2	125.129	-0.47933	0.163982	-2.92307	0.00346595	0.0400573
Prpf19	389.888	0.279937	0.0957775	2.92278	0.0034692	0.0400573
Tprgl	280.358	-0.325702	0.111599	-2.91849	0.00351729	0.0405579
Mpp6	31.9546	0.940343	0.322426	2.91646	0.00354026	0.0407677
Crip1	15878.6	-0.219453	0.0752796	-2.91517	0.00355494	0.0408818
Mtf2	377.01	0.303086	0.104104	2.91137	0.00359844	0.0413265
Ndufb2	504.222	0.245666	0.0845401	2.90591	0.00366186	0.0419985
Racgap1	182.648	0.404442	0.139319	2.90298	0.00369626	0.0423363
Arhgap30	426.02	-0.276478	0.0952661	-2.90216	0.00370596	0.0423906
Prelid3b	384.167	0.289311	0.0997306	2.90092	0.00372063	0.0424641
Brix1	249.935	0.343031	0.118254	2.90078	0.00372231	0.0424641
2610318N02Rik	73.0992	0.605229	0.208697	2.90004	0.00373112	0.042508
Rps27	6009.61	-0.0994027	0.0342832	-2.89946	0.00373808	0.0425306
Lta4h	360.548	0.284884	0.0983629	2.89626	0.00377645	0.0428532
Dok2	494.825	-0.24346	0.0840587	-2.89631	0.0037758	0.0428532
Rmnd5a	54.4206	0.712553	0.246223	2.89393	0.00380452	0.0431146
Pkmyt1	58.8862	0.69858	0.241815	2.8889	0.00386589	0.043752
Cox7a2	1228.58	0.166427	0.0576452	2.88709	0.00388819	0.0439463
Tmem256	625.514	0.224795	0.077916	2.8851	0.00391291	0.0441673
Nek2	34.5407	0.885876	0.307143	2.88425	0.00392345	0.044228
Hist1h3c	21.7889	1.17327	0.407227	2.88112	0.00396262	0.0446108
Umps	162.459	0.423054	0.146903	2.87981	0.0039791	0.0447374
Prkar1a	1235.7	-0.175313	0.0609818	-2.87485	0.00404221	0.0453873
Dazap1	519.962	0.238883	0.083138	2.87333	0.00406164	0.0455458
Yeats2	91.0549	-0.538782	0.187869	-2.86787	0.00413251	0.0462797
Sfpq	832.647	0.192084	0.0670291	2.86569	0.00416104	0.0465384
Psmd14	342.253	0.285273	0.099613	2.86382	0.00418569	0.0467076
Elob	1526.54	0.155951	0.0544576	2.86371	0.00418708	0.0467076
Depdc1a	35.541	0.860044	0.300415	2.86285	0.00419843	0.0467731
Grap	220.572	-0.358392	0.125357	-2.85896	0.00425029	0.0472893
Map2k5	258.038	-0.320251	0.11208	-2.85733	0.0042722	0.0474714
Psma7	1203.49	0.16151	0.0566449	2.85127	0.00435456	0.048284
Trps1	60.1802	-0.673883	0.236358	-2.85111	0.00435662	0.048284
Dap3	414.12	0.258484	0.090689	2.85022	0.00436889	0.0483574
Atp5l	1571.94	0.161637	0.056747	2.84838	0.00439422	0.0485749
Aunip	37.2007	0.85081	0.299049	2.84505	0.00444048	0.0490229
Stat4	173.901	-0.388716	0.136729	-2.84297	0.00446951	0.0492798
Bag1	415.741	0.260645	0.0917222	2.84168	0.0044877	0.0494166
Rnf227	29.8534	0.974065	0.343105	2.83897	0.0045259	0.0497733
1110008P14Rik	192.193	-0.381304	0.134377	-2.83756	0.00454597	0.0498658
Pole3	141.275	0.423671	0.149307	2.83758	0.00454563	0.0498658
Myb	636.801	-0.219091	0.0772761	-2.83517	0.00458018	0.0501436
Tmem107	28.6287	0.956581	0.337422	2.83497	0.00458301	0.0501436
Ass1	113.401	0.51251	0.180933	2.83259	0.00461731	0.0504543
Spag5	31.107	0.961772	0.339749	2.83083	0.00464277	0.0506678
Snrpa	489.963	0.251798	0.0889773	2.82991	0.00465611	0.0506706
Eri1	114.058	0.479795	0.169527	2.8302	0.00465183	0.0506706
Pacsin1	98.4698	-0.512159	0.181001	-2.82959	0.0046608	0.0506706
Tshz2	43.3515	-0.841153	0.297658	-2.8259	0.00471476	0.0511922
Pbk	155.508	0.422301	0.149605	2.82277	0.00476107	0.0516295
Itm2a	341.54	0.306533	0.108653	2.82122	0.00478412	0.0518138
Uchl5	306.909	0.317315	0.1125	2.82058	0.00479374	0.0518524
Bub1	43.4073	0.83455	0.296124	2.81824	0.00482877	0.0521606
Rad54l	42.7295	0.79316	0.281552	2.8171	0.00484592	0.0521606
Lockd	165.109	0.451259	0.160188	2.81705	0.00484662	0.0521606
Baiap2	68.9785	0.620338	0.220172	2.81752	0.00483966	0.0521606
Pole4	387.407	0.276295	0.0982392	2.81247	0.00491627	0.0528437
Rex1bd	310.049	0.290987	0.103497	2.81154	0.00493054	0.0529302
Acap1	488.396	-0.24003	0.0853855	-2.81114	0.00493669	0.0529302
Slc12a9	30.9955	-0.938261	0.334307	-2.80658	0.00500702	0.0536171
Phf5a	505.592	0.232046	0.0827213	2.80515	0.00502927	0.053788
Lasp1	280.81	-0.321757	0.11477	-2.8035	0.00505518	0.0539303
Skp2	39.0463	0.854787	0.304892	2.80358	0.00505392	0.0539303
Ccne2	20.6807	1.18681	0.423696	2.8011	0.00509287	0.0542647
Slc7a5	68.997	0.615608	0.219884	2.7997	0.00511502	0.054433
Mturn	37.8206	-0.844861	0.301817	-2.79925	0.00512219	0.0544415
Coro7	418.641	-0.253565	0.0905982	-2.79879	0.00512953	0.0544519
Glipr1	168.037	-0.396097	0.14169	-2.79552	0.00518159	0.0547703
Ftsj3	121.944	0.49646	0.177589	2.79555	0.00518107	0.0547703
Haus4	316.076	0.290258	0.103798	2.79638	0.00516791	0.0547703
Robo1	21.198	-1.11749	0.399775	-2.7953	0.00518512	0.0547703
Evi5	18.3208	-1.24109	0.444848	-2.78991	0.00527231	0.0556225
Afap1	45.1751	-0.749289	0.26883	-2.78722	0.00531623	0.0560168
Scaf11	322.856	0.287686	0.103266	2.78586	0.00533852	0.0561825
Magoh	496.336	0.23475	0.0843554	2.78287	0.00538807	0.0562716
Stil	30.3127	0.942417	0.338573	2.7835	0.00537761	0.0562716
Fli1	367.86	-0.292508	0.105059	-2.78423	0.00536546	0.0562716
Rpl4	3424.94	0.120966	0.0434722	2.78261	0.00539242	0.0562716
Nktr	283.753	-0.314736	0.113074	-2.78344	0.00537852	0.0562716
Bcl11b	806.169	-0.198227	0.0711939	-2.78432	0.00536401	0.0562716
Tomm6	1142	0.16686	0.0599663	2.78257	0.00539303	0.0562716
Gm14410	25.2521	-1.02456	0.368479	-2.78052	0.00542723	0.0565137
Nkg7	502.148	-0.261771	0.0941492	-2.78039	0.00542944	0.0565137
Ddit4	244.608	0.345338	0.124288	2.77853	0.00546059	0.0567
Msn	925.336	-0.183215	0.065932	-2.77886	0.00545509	0.0567
Slc39a6	192.273	-0.368902	0.132854	-2.77675	0.00549051	0.0569415
Calm1	1853.22	0.141011	0.0507945	2.77611	0.00550136	0.056985
Dhx15	323.876	0.289828	0.104468	2.77433	0.00553156	0.0572285
Prkcq	478.493	-0.251906	0.0909859	-2.76862	0.00562942	0.0579606
Ctps	76.6308	0.569912	0.205838	2.76874	0.00562739	0.0579606
Atp5j2	1801.19	0.133942	0.0483628	2.76953	0.00561378	0.0579606
Rbbp8	90.1203	0.53518	0.193298	2.76868	0.00562836	0.0579606
Gimap1	433.173	-0.28055	0.101415	-2.76635	0.0056688	0.058296
Hp1bp3	660.914	-0.207215	0.0749387	-2.76513	0.00569008	0.0584446
Hmga1	994.506	0.179421	0.0649011	2.76453	0.00570047	0.0584811
Il17re	61.6743	-0.640916	0.23219	-2.7603	0.00577477	0.0591724
Kmt2c	114.737	-0.488643	0.177064	-2.7597	0.00578541	0.0592105
5830428M24Rik	51.6608	-0.703116	0.25486	-2.75883	0.00580088	0.0592979
Dnajc2	453.306	0.244408	0.0886483	2.75705	0.00583253	0.0594793
Itpr1	71.8421	-0.618664	0.224367	-2.75738	0.0058267	0.0594793
Chchd1	358.611	0.26293	0.0953884	2.75641	0.00584394	0.0595247
Mis18bp1	60.1925	0.648415	0.235581	2.75241	0.00591587	0.0601142
Tsc22d3	109.053	0.488896	0.177623	2.75244	0.00591533	0.0601142
Etv6	122.137	-0.446231	0.162243	-2.75039	0.00595245	0.0604142
Cnot6l	429.415	-0.248044	0.0902008	-2.74991	0.00596123	0.0604316
Ndufc1	555.33	0.224667	0.0817522	2.74815	0.00599334	0.0606823
AI662270	401.598	0.255644	0.0930367	2.74777	0.00600014	0.0606823
Mrps18b	126.656	0.466092	0.169809	2.7448	0.00605476	0.0611624
Gdi1	233.465	-0.324508	0.118302	-2.74305	0.00608712	0.0614167
Castor2	29.2698	-0.91568	0.334185	-2.74004	0.00614312	0.0619087
Nars	228.772	0.337214	0.123142	2.73842	0.00617349	0.0621416
Ddx1	176.567	0.380308	0.138918	2.73764	0.0061881	0.0622155
Npm3	532.506	0.222076	0.0813302	2.73055	0.00632289	0.0634961
Gpr132	172.003	-0.374	0.137046	-2.72902	0.00635238	0.0636932
Cyc1	519.523	0.232065	0.0850442	2.72875	0.00635741	0.0636932
Hspa9	321.913	0.283225	0.103827	2.72787	0.00637449	0.0637897
Plagl2	44.2592	-0.747977	0.274668	-2.7232	0.00646528	0.0643629
Clip1	177.523	-0.3826	0.140547	-2.72222	0.00648443	0.0643629
Calr	763.105	0.189925	0.0697676	2.72225	0.00648381	0.0643629
Tgtp2	140.028	-0.454018	0.166703	-2.72351	0.0064593	0.0643629
Cisd3	66.9134	0.622339	0.228525	2.72329	0.00646363	0.0643629
Jpt1	1083.63	0.163456	0.060035	2.72268	0.00647544	0.0643629
mt-Nd2	1062.67	0.180431	0.0662803	2.72225	0.00648391	0.0643629
Tox	717.084	-0.197748	0.0726808	-2.72078	0.00651284	0.0644952
Ly6e	3487.22	0.124205	0.0456452	2.7211	0.00650649	0.0644952
9930012K11Rik	28.6161	-0.947868	0.348454	-2.72021	0.00652402	0.0645312
H2-T23	116.763	-0.459923	0.169143	-2.71913	0.00654535	0.0645928
Lbh	277.032	-0.317752	0.116848	-2.71936	0.00654086	0.0645928
Rorc	334.922	-0.302606	0.111303	-2.71875	0.00655297	0.0645935
Snrnp40	391.575	0.252201	0.092797	2.71777	0.0065724	0.0647105
Prdx4	100.648	0.503236	0.185331	2.71533	0.00662098	0.065114
Zfp958	21.602	-1.08505	0.400635	-2.70832	0.00676243	0.0664286
Atpif1	1485.84	0.155288	0.0573895	2.70586	0.00681273	0.066846
Xpo1	98.5514	0.494978	0.18313	2.70287	0.0068743	0.0673729
Tax1bp3	211.46	-0.341123	0.126264	-2.70167	0.00689925	0.06754
Arhgef1	696.856	-0.196234	0.0727497	-2.69739	0.00698858	0.0682684
Utrn	233.964	-0.333198	0.123528	-2.69734	0.00698961	0.0682684
Tcn2	63.2838	-0.602818	0.223882	-2.69257	0.00709031	0.069173
Ppp4c	743.93	0.184804	0.068647	2.69209	0.00710061	0.0691945
Ly6c1	19.6002	1.12351	0.417478	2.69119	0.00711972	0.0693018
Tsn	537.116	0.218244	0.0812239	2.68694	0.00721094	0.07001
Rora	242.986	-0.348689	0.129785	-2.68666	0.00721702	0.07001
Rnasek	513.471	-0.233055	0.0867245	-2.6873	0.0072032	0.07001
Tnfaip3	60.4009	0.634889	0.236349	2.68624	0.00722621	0.0700198
Mybbp1a	193.099	0.368351	0.137196	2.68485	0.00725634	0.0702322
Brca1	33.5505	0.831023	0.309708	2.68325	0.00729109	0.0704888
Eif1	4207.91	0.10457	0.0389851	2.6823	0.00731176	0.0706088
Myl12b	1463.78	-0.14816	0.0552794	-2.6802	0.00735782	0.0709735
Hspe1	913.877	0.175919	0.065662	2.67916	0.00738075	0.0711146
Sf3a2	435.799	0.240338	0.0897724	2.6772	0.00742408	0.0714516
Srsf6	585.787	0.215469	0.0805064	2.67642	0.00744138	0.0715304
Wdr91	75.4274	-0.577694	0.215874	-2.67607	0.007449	0.0715304
Hspa5	1536.31	0.139118	0.0520256	2.67404	0.00749437	0.0718049
Cox8a	2609.38	0.117282	0.0438537	2.6744	0.00748629	0.0718049
Psmc3ip	100.814	0.478724	0.179055	2.67362	0.0075038	0.0718149
Rsrc2	397.156	-0.254848	0.0953651	-2.67235	0.0075323	0.0719687
Slc35b4	271.752	-0.30056	0.112488	-2.67193	0.00754154	0.0719687
Atp5mpl	1212.57	0.153436	0.0574285	2.67178	0.00754511	0.0719687
Rfc1	374.013	0.258686	0.0968562	2.67083	0.00756643	0.0720918
Traf3ip3	263.886	-0.339222	0.127141	-2.66809	0.00762837	0.072601
Stat3	244.322	-0.311027	0.116644	-2.66647	0.00766525	0.072871
mt-Co2	6345.93	0.107828	0.0404561	2.6653	0.00769203	0.0730444
Ecm1	45.5665	0.723995	0.27185	2.66322	0.00773973	0.0734159
Ramp1	1408.6	-0.160614	0.0603521	-2.66128	0.00778443	0.0737581
Ptk2b	199.43	-0.385702	0.145046	-2.65918	0.00783318	0.0741379
Ube2n	495.106	0.221986	0.0835074	2.65828	0.00785405	0.0742533
Mrps36	372.437	0.253224	0.0953458	2.65584	0.00791101	0.0747093
Mrpl40	231.889	0.317184	0.119468	2.65497	0.00793153	0.0748205
Nxpe3	71.3446	-0.562776	0.212074	-2.65368	0.00796196	0.0750248
Kif4	46.1489	0.738967	0.27851	2.65328	0.00797127	0.0750299
Slc43a3	61.7337	0.620231	0.234013	2.65041	0.00803937	0.0754137
Cox6a1	1148.99	0.156899	0.0591875	2.65088	0.00802822	0.0754137
Angpt1	61.4659	-0.627563	0.236809	-2.65008	0.0080473	0.0754137
Gpsm3	1171.32	-0.168347	0.0635077	-2.6508	0.00803004	0.0754137
Actl6a	405.291	0.241018	0.0909981	2.64861	0.00808241	0.0756598
Sdhd	277.189	0.29023	0.109659	2.64667	0.00812876	0.0760105
Slc29a1	173.755	0.362872	0.137257	2.64373	0.00819969	0.0765901
Cyth1	163.646	-0.375374	0.142061	-2.64235	0.00823324	0.0768197
Tgfbr2	268.925	-0.30368	0.114984	-2.64106	0.00826467	0.0770288
Vsir	87.8414	-0.519551	0.196893	-2.63875	0.00832129	0.0774722
Tomm40	310.675	0.279721	0.106234	2.63306	0.00846203	0.0786969
Prc1	124.913	0.465615	0.177	2.63059	0.00852356	0.079183
Pdlim4	67.2146	1.20178	0.457109	2.6291	0.00856121	0.0794465
Psmb2	765.803	0.18087	0.0688146	2.62836	0.00857968	0.0794588
Pold4	183.278	-0.364365	0.138631	-2.62831	0.00858111	0.0794588
Rpn2	528.405	0.221825	0.0844156	2.62777	0.00859462	0.0794979
Ada	71.7732	0.564288	0.214795	2.6271	0.00861162	0.0795034
Ift27	159.571	0.38126	0.14513	2.62701	0.0086138	0.0795034
Srrt	272.626	0.289434	0.110235	2.6256	0.00864971	0.0797488
Pgs1	205.531	-0.342708	0.130743	-2.62124	0.00876107	0.0806886
Map11	52.1126	-0.669562	0.25559	-2.61968	0.00880135	0.0809724
Psmd6	379.569	0.253442	0.0969727	2.61354	0.00896107	0.0823533
Ctsw	237.206	-0.367928	0.141018	-2.60908	0.00907867	0.0833446
Adora2a	70.5317	-0.575253	0.220645	-2.60714	0.00913016	0.0837274
Lap3	82.3273	0.513834	0.197128	2.60661	0.00914443	0.0837685
Acat2	49.3295	0.679861	0.260941	2.60542	0.00917619	0.0839695
Cox6b1	1510.11	0.14526	0.0557753	2.60438	0.00920407	0.0841346
Cxcr6	29.3918	-0.944019	0.36257	-2.60369	0.00922272	0.0842151
Erh	228.795	0.309086	0.118784	2.60208	0.00926593	0.0844295
Fndc3a	121.15	-0.451505	0.173498	-2.60237	0.00925832	0.0844295
Itgal	249.287	-0.309419	0.118995	-2.60027	0.00931508	0.084787
Kmt5a	98.7896	0.473324	0.182149	2.59856	0.00936154	0.085029
Aarsd1	260.91	0.309988	0.119289	2.59863	0.00935963	0.085029
Peli1	267.144	-0.293745	0.113113	-2.59693	0.00940609	0.0853431
Ifrd2	79.507	0.548921	0.211422	2.59633	0.00942256	0.0854019
Sf3a3	322.474	0.268937	0.10375	2.59216	0.00953748	0.0862607
Il27ra	132.254	-0.40781	0.157314	-2.59234	0.00953262	0.0862607
Alyref	93.6951	0.494155	0.190861	2.58908	0.00962313	0.0868714
Mbnl3	54.6219	0.623374	0.240777	2.58901	0.0096253	0.0868714
Tnik	146.027	-0.401411	0.155192	-2.58654	0.00969458	0.0873265
Psmg1	208.575	0.32108	0.124173	2.58576	0.00971655	0.0873265
Phf6	129.787	0.420634	0.162655	2.58604	0.00970856	0.0873265
Ercc6l	23.9869	0.978942	0.378533	2.58615	0.00970544	0.0873265
Prim2	104.99	0.478062	0.185049	2.58343	0.00978227	0.0878249
Kif21b	224.485	-0.314622	0.12186	-2.58182	0.00982806	0.0879958
Ticrr	36.9397	0.753241	0.291764	2.58168	0.00983216	0.0879958
Gm45606	34.1768	-0.832664	0.322514	-2.58179	0.00982882	0.0879958
Dpy30	349.254	0.251554	0.0975137	2.57968	0.00988929	0.0883223
Cxxc5	390.401	-0.26141	0.101328	-2.57983	0.00988503	0.0883223
Rangap1	174.32	0.364359	0.14128	2.57898	0.00990935	0.0884092
Zfp652	54.2265	-0.647784	0.251334	-2.57738	0.00995523	0.088726
Swi5	1109.55	0.157715	0.0612252	2.57599	0.00999532	0.0889906
Sf3b4	427.854	0.237608	0.0922595	2.57543	0.0100116	0.0890428
Madd	76.9174	-0.525215	0.204068	-2.57372	0.010061	0.0893895
Cox7b	831.587	0.170109	0.0661136	2.57298	0.0100828	0.0894902
Dlk1	20.3862	-1.05071	0.408587	-2.57156	0.0101242	0.0897642
Psmd13	543.986	0.20794	0.0809226	2.56961	0.0101812	0.0901767
Hnrnpdl	535.509	0.212306	0.0827021	2.56712	0.0102547	0.0905808
Rdx	280.287	0.287222	0.111864	2.5676	0.0102404	0.0905808
Rftn1	280.257	-0.281288	0.109579	-2.56699	0.0102586	0.0905808
Dbnl	446.228	-0.23957	0.093467	-2.56315	0.0103726	0.0914929
Pak4	65.438	-0.569735	0.222373	-2.56207	0.010405	0.0916839
Wdr12	123.226	0.412771	0.161166	2.56116	0.0104323	0.091736
Nt5c	217.12	0.317366	0.123908	2.56131	0.0104277	0.091736
Eif3b	381.96	0.25099	0.0981139	2.55815	0.010523	0.0923432
Ipcef1	44.5627	-0.699341	0.273361	-2.5583	0.0105184	0.0923432
Wbp1	416.159	-0.241138	0.0943249	-2.55646	0.0105742	0.0925209
Map4k2	140.966	-0.384783	0.150517	-2.55642	0.0105757	0.0925209
Smc3	427.404	0.232287	0.0908459	2.55693	0.01056	0.0925209
Cmtm7	1408.89	-0.146157	0.0572186	-2.55437	0.0106382	0.0929725
Gclm	332.336	0.257883	0.100981	2.55378	0.010656	0.0930337
Lonp1	121.592	0.411117	0.161125	2.55154	0.0107247	0.0935381
Bcap29	93.0018	0.476183	0.186729	2.55012	0.0107685	0.0938239
Ndufb4	549.226	0.202294	0.0793405	2.5497	0.0107817	0.0938432
Ampd1	24.3566	-0.96276	0.377715	-2.5489	0.0108062	0.0939611
Acsl3	35.6402	0.761093	0.298895	2.54636	0.0108854	0.0945173
Pcmt1	280.871	0.276606	0.108638	2.54614	0.0108922	0.0945173
Ddx5	2285.58	0.11483	0.0451306	2.54438	0.0109471	0.0948841
Gm42418	22038.1	-0.194212	0.0763387	-2.54408	0.0109567	0.0948841
Mrps22	79.9207	0.503883	0.198255	2.54159	0.0110351	0.0954661
Pcmtd2	89.9688	-0.518315	0.204027	-2.54043	0.0110716	0.0956857
Snap23	132.275	-0.395689	0.15588	-2.53842	0.0111354	0.096087
Snapin	104.563	-0.456504	0.179922	-2.53724	0.0111731	0.096087
Ptges3	502.479	0.223807	0.0882031	2.5374	0.0111679	0.096087
Bptf	298.669	-0.273352	0.107712	-2.53781	0.0111549	0.096087
Coro1b	559.23	-0.200332	0.0789578	-2.5372	0.0111742	0.096087
1600014C10Rik	83.4799	-0.492245	0.194082	-2.53628	0.0112038	0.0962451
Ppil1	312.439	0.263442	0.103888	2.53582	0.0112185	0.0962746
Chst15	90.1602	-0.508588	0.200621	-2.53507	0.0112425	0.0962874
Rbx1	945.9	0.16549	0.065272	2.53539	0.0112321	0.0962874
Thop1	65.9947	0.571882	0.225688	2.53395	0.0112784	0.0964976
Hspa14	112.814	0.422783	0.167163	2.52917	0.0114334	0.0977267
Zbtb20	82.4871	-0.515183	0.203914	-2.52648	0.0115212	0.0983788
Rpa3	253.366	0.284408	0.112654	2.52462	0.0115824	0.0986312
Vps36	305.369	0.281723	0.111594	2.52453	0.0115854	0.0986312
Cotl1	430.863	0.227516	0.0900988	2.52519	0.0115637	0.0986312
Trim59	166.747	0.366034	0.14503	2.52386	0.0116074	0.098721
Rnf145	125.788	-0.416392	0.165116	-2.52182	0.0116751	0.0991978
Gm20628	24.3212	0.995907	0.395043	2.52101	0.0117019	0.0992287
Rps14	8349.72	0.0828506	0.0328635	2.52105	0.0117004	0.0992287
Prex1	97.3825	-0.489174	0.194292	-2.51772	0.0118116	0.0998974
5830432E09Rik	86.1784	-0.484568	0.192427	-2.5182	0.0117958	0.0998974
Trip13	53.463	0.626392	0.248806	2.5176	0.0118158	0.0998974
Sumo2	2568.01	0.114595	0.0455514	2.51574	0.0118784	0.100328
Rgs2	73.4911	0.556714	0.221435	2.51412	0.0119331	0.100435
Fkbp4	539.665	0.217598	0.0865557	2.51397	0.0119381	0.100435
Jund	457.413	0.241967	0.0962435	2.51412	0.0119331	0.100435
Ccdc138	38.8765	0.724404	0.288037	2.51497	0.0119044	0.100435
Stk24	382.029	-0.249257	0.0991859	-2.51303	0.0119698	0.100504
Rapgef3	206.209	-0.319488	0.127127	-2.51313	0.0119664	0.100504
Aurka	104.959	0.433808	0.172828	2.51006	0.0120712	0.101157
Mrpl14	328.993	0.265545	0.105788	2.51015	0.0120678	0.101157
1810037I17Rik	218.249	0.337624	0.134549	2.50931	0.0120969	0.101273
Cx3cr1	73.8831	-0.599154	0.23892	-2.50776	0.01215	0.101618
Psma4	562.437	0.198013	0.0790279	2.50561	0.0122242	0.102139
Tfam	143.702	0.378823	0.151232	2.50491	0.0122484	0.102241
Git2	329.759	-0.250641	0.10022	-2.50092	0.0123871	0.103274
Mafg	48.4968	-0.663069	0.265158	-2.50066	0.0123963	0.103274
Gm32200	19.9124	-1.02599	0.410699	-2.49815	0.0124844	0.103907
Gimap1os	65.7097	-0.549983	0.220416	-2.49521	0.0125883	0.104499
Fkbp3	819.707	0.166623	0.0667771	2.49522	0.012588	0.104499
Sdf2l1	392.075	0.232895	0.093341	2.4951	0.0125921	0.104499
Hist1h1c	211.695	0.681897	0.273573	2.49256	0.0126827	0.105149
Apoo	104.147	0.43268	0.173703	2.49092	0.0127413	0.105532
Lypla2	351.603	-0.244015	0.0980728	-2.4881	0.0128428	0.10627
Polr2j	369.934	0.240961	0.0969267	2.48601	0.0129185	0.106689
Hist1h2af	28.6347	0.859168	0.345587	2.48611	0.0129146	0.106689
Agap2	86.3331	-0.473774	0.190685	-2.4846	0.0129698	0.106804
Emid1	167.66	-0.346535	0.13944	-2.4852	0.012948	0.106804
Stard4	35.6539	0.776091	0.312352	2.48467	0.0129671	0.106804
Fam221a	18.474	1.04629	0.421418	2.48279	0.0130359	0.107143
Cops3	358.331	0.243153	0.0979352	2.48279	0.0130356	0.107143
Rab37	198.003	-0.323595	0.130576	-2.47821	0.0132045	0.108424
Topbp1	107.729	0.429952	0.173555	2.47732	0.0132374	0.10859
Alg8	56.8418	0.599993	0.2423	2.47625	0.0132772	0.108812
Jpt2	77.1648	0.529927	0.214146	2.4746	0.0133384	0.109209
Bora	95.5353	0.457287	0.184843	2.47392	0.0133639	0.109313
Psmb6	826.408	0.172094	0.069601	2.47258	0.0134142	0.109619
Cdk6	242.839	0.302146	0.122238	2.47179	0.0134439	0.109758
Mycbp2	199.187	-0.316773	0.128201	-2.47091	0.013477	0.109923
Slc27a1	61.551	-0.56297	0.227933	-2.46989	0.0135155	0.110132
Fyco1	90.0504	-0.477256	0.193428	-2.46736	0.0136113	0.110807
Sh2b3	24.1278	-0.918675	0.372562	-2.46583	0.0136696	0.111176
Lipe	35.2656	-0.75051	0.304511	-2.46464	0.0137152	0.111441
Cd163l1	362.905	-0.537892	0.218343	-2.46351	0.0137583	0.111579
Pfkp	58.3874	0.587286	0.238392	2.46353	0.0137575	0.111579
Tiam1	117.678	-0.416144	0.168968	-2.46286	0.0137835	0.111678
Ptbp3	324.458	-0.259965	0.105659	-2.46043	0.0138772	0.11233
Setd5	228.31	-0.309405	0.125842	-2.45868	0.0139449	0.112772
Usp39	149.798	0.373075	0.151766	2.45823	0.0139625	0.112807
Setd1b	57.8903	-0.580159	0.236056	-2.45772	0.0139821	0.112854
Sirt2	214.006	-0.300937	0.122461	-2.4574	0.0139946	0.112854
Hnrnpk	2227.42	0.115092	0.0468446	2.4569	0.0140143	0.112907
Pfdn5	1507.61	-0.129975	0.0529097	-2.45655	0.0140278	0.112909
Pnrc1	925.864	-0.156716	0.0639157	-2.45192	0.0142096	0.114181
Zfp62	70.7724	-0.517959	0.211259	-2.45178	0.0142153	0.114181
Selenop	105.035	-0.429725	0.175314	-2.45117	0.0142392	0.114181
Igbp1	186.239	-0.341133	0.139157	-2.45143	0.014229	0.114181
Nt5dc2	76.1564	0.537697	0.219435	2.45037	0.0142711	0.114329
Eif3a	823.106	0.168903	0.0689515	2.44959	0.0143019	0.114468
Mastl	22.7948	0.963771	0.393897	2.44676	0.0144146	0.115263
Hcfc1r1	166.788	-0.340313	0.139268	-2.44358	0.0145425	0.116177
Zmynd8	196.613	-0.319196	0.130683	-2.44252	0.0145851	0.116409
Psmd12	345.661	0.240782	0.0986014	2.44197	0.0146073	0.116477
Slf1	68.5982	0.532717	0.218327	2.44	0.0146873	0.117006
Park7	1126	0.149258	0.061189	2.4393	0.0147159	0.117125
Vgll4	212.856	-0.301561	0.123716	-2.43753	0.0147881	0.11759
Paxx	182.543	-0.337982	0.138708	-2.43664	0.0148245	0.11777
Pld3	411.596	-0.237502	0.0974898	-2.43618	0.0148435	0.117811
Cnn3	146.722	0.365242	0.150007	2.43483	0.0148988	0.118141
Ptgir	58.4723	-0.607056	0.249362	-2.43444	0.014915	0.11816
Mtx2	187.207	0.322225	0.132468	2.43247	0.0149961	0.118692
Tram1	403.344	-0.223534	0.0920019	-2.42967	0.0151126	0.119504
Dnajc19	410.595	0.21862	0.0900169	2.42866	0.0151549	0.119622
Cdyl2	41.5267	-0.670754	0.276185	-2.42864	0.0151555	0.119622
Rbis	501.774	0.203088	0.08377	2.42436	0.0153356	0.120821
Lzts1	27.4167	-0.83732	0.345372	-2.4244	0.0153337	0.120821
Suv39h1	118.368	0.407856	0.168295	2.42346	0.0153734	0.121007
Icam1	55.7958	-0.595819	0.245956	-2.42246	0.0154157	0.121228
Bex6	31.6896	-0.772861	0.319097	-2.42202	0.0154343	0.121264
Clec2i	263.722	-0.312606	0.129117	-2.42112	0.015473	0.121456
Actn4	223.604	0.293768	0.121506	2.41773	0.0156175	0.122478
Rfc3	148.925	0.354425	0.146687	2.4162	0.0156836	0.122771
Arhgef18	43.0565	0.670718	0.277564	2.41645	0.0156728	0.122771
Ndufv2	696.513	0.176563	0.0730967	2.41547	0.0157149	0.122797
Ifit2	19.3057	0.998654	0.413443	2.41545	0.0157156	0.122797
Cct3	610.301	0.183085	0.0758651	2.41329	0.0158092	0.123368
Rheb	295.372	0.267513	0.110874	2.41277	0.015832	0.123368
Fus	1148.88	0.148196	0.0614202	2.41281	0.0158299	0.123368
Ifi203	182.232	-0.331272	0.137356	-2.41177	0.0158752	0.123593
Prpf38a	148.985	0.35812	0.148572	2.41042	0.0159342	0.123686
Rad18	62.2423	0.572464	0.237459	2.4108	0.0159178	0.123686
H2afj	952.707	0.152377	0.0632225	2.41017	0.015945	0.123686
Pold3	118.845	0.415935	0.172572	2.41021	0.0159435	0.123686
Mrps14	490.24	0.203033	0.0843108	2.40815	0.0160334	0.124148
Mrpl58	451.48	0.213606	0.0887014	2.40815	0.0160336	0.124148
Actn1	165.309	0.354087	0.147118	2.40682	0.0160921	0.124488
Smyd2	74.9562	0.494076	0.205394	2.40551	0.01615	0.124711
Anapc15	130.908	0.400151	0.166342	2.40559	0.0161465	0.124711
Susd1	52.1309	-0.609314	0.253342	-2.4051	0.0161678	0.124736
Cntln	43.1205	0.687563	0.286136	2.40292	0.0162646	0.125245
Dyrk1b	44.8954	-0.638996	0.26599	-2.40233	0.0162908	0.125245
Samm50	308.69	0.284073	0.11825	2.4023	0.0162923	0.125245
Mocs1	37.2791	-0.73218	0.304698	-2.40297	0.0162626	0.125245
Klhl24	300.237	-0.251835	0.104865	-2.4015	0.0163278	0.125405
Dtnbp1	253.742	-0.28967	0.120649	-2.40093	0.0163535	0.125489
Rexo2	471.38	0.228398	0.0951472	2.40047	0.0163742	0.125536
Cd5	231.133	-0.319195	0.133035	-2.39933	0.0164251	0.125813
Txnl1	473.565	0.205082	0.0855892	2.39612	0.0165698	0.126694
Ndufa1	547.258	0.189653	0.0791397	2.39643	0.0165555	0.126694
Pnp	137.147	0.382977	0.159974	2.394	0.0166657	0.127314
Gcsh	133.472	0.378763	0.158279	2.39301	0.0167107	0.127544
Sdhb	694.349	0.177512	0.074318	2.38855	0.0169149	0.128912
Cenpo	44.8524	0.65616	0.274761	2.38811	0.0169352	0.128912
Atp5md	1224.29	0.137808	0.0577008	2.38832	0.0169258	0.128912
Rabl2	84.2497	-0.511769	0.214368	-2.38734	0.016971	0.12907
Cisd1	213.659	0.30131	0.126325	2.38519	0.0170703	0.12971
Rpl5	3115.9	0.102472	0.0429754	2.38442	0.0171058	0.12975
Ipo5	147.933	0.370501	0.155377	2.38453	0.017101	0.12975
Dpp8	72.8619	-0.496416	0.208305	-2.38312	0.0171667	0.130096
Rnh1	73.7119	-0.496962	0.208776	-2.38036	0.0172956	0.130957
Eif4e3	137.467	-0.378455	0.159081	-2.379	0.0173595	0.131324
Ndufa5	416.998	0.222937	0.0937397	2.37825	0.0173949	0.13136
Mxd3	99.0164	0.448141	0.188408	2.37856	0.0173803	0.13136
Plcl1	50.2724	-0.607382	0.255511	-2.37713	0.0174481	0.131646
Il17rb	28.1862	-0.815404	0.343388	-2.37458	0.0175688	0.132323
Ets2	68.4517	0.521458	0.21957	2.3749	0.0175536	0.132323
Lcp1	1752.84	-0.138101	0.0582399	-2.37123	0.0177288	0.13341
Stk4	333.767	-0.237963	0.100374	-2.37076	0.0177518	0.133466
Vars	162.721	0.338019	0.142659	2.36941	0.0178164	0.133834
Cd164	854.381	-0.161445	0.0681585	-2.36867	0.017852	0.133984
Lrch3	64.8095	-0.532437	0.224906	-2.36738	0.0179147	0.134336
Gm20069	56.5309	-0.572488	0.241914	-2.36649	0.0179575	0.134539
Pdgfrb	47.6321	-0.606378	0.256287	-2.36601	0.0179808	0.134597
Tbc1d17	90.6322	-0.456419	0.193069	-2.36402	0.0180777	0.135086
Ndufs8	363.859	0.230275	0.0973999	2.36422	0.0180681	0.135086
Ehd3	76.384	0.491231	0.20798	2.36191	0.018181	0.135739
Rfc2	322.126	0.244816	0.10368	2.36127	0.0182126	0.135772
Alkbh6	116.804	-0.392097	0.16606	-2.36117	0.0182172	0.135772
Cdk5rap2	51.8008	0.609357	0.25813	2.36066	0.0182424	0.135841
Aimp2	114.961	0.39426	0.167169	2.35845	0.0183514	0.136428
Trip11	91.796	-0.439159	0.18624	-2.35802	0.0183726	0.136428
4833420G17Rik	222.447	0.289328	0.122712	2.35777	0.0183849	0.136428
Ar	18.656	-1.00382	0.425695	-2.35808	0.01837	0.136428
Sec62	468.902	-0.20367	0.0864987	-2.3546	0.0185428	0.137242
Ndufa9	244.486	0.271084	0.115123	2.35473	0.018536	0.137242
Parp2	120.067	0.396383	0.168333	2.35476	0.0185347	0.137242
Lmna	20.2437	0.94363	0.401112	2.35254	0.0186459	0.137886
Hmmr	104.614	0.430402	0.183274	2.3484	0.0188541	0.139306
Uck2	222.988	0.28843	0.122885	2.34716	0.018917	0.139412
Eno3	28.9581	0.794341	0.338434	2.34711	0.0189198	0.139412
Pop1	40.3392	0.680765	0.290078	2.34683	0.0189337	0.139412
Zfp36l2	247.675	0.277918	0.118401	2.34726	0.0189119	0.139412
Rbmxl1	181.111	0.314514	0.134063	2.34601	0.0189755	0.1396
Thoc7	407.713	0.215009	0.0917115	2.34441	0.0190575	0.14006
Kdm4b	60.5144	-0.538471	0.229709	-2.34414	0.0190709	0.14006
Aak1	215.741	-0.28527	0.121786	-2.34239	0.0191606	0.140599
Rpl36al	2704.4	0.100071	0.042765	2.34002	0.0192828	0.141374
Rps7	13782.8	-0.067479	0.0288659	-2.33767	0.0194042	0.142143
Krit1	197.538	-0.299179	0.128082	-2.33584	0.0194995	0.142493
Poc1a	69.2213	0.497575	0.212985	2.3362	0.0194807	0.142493
Ppp1r2	152.669	0.363925	0.155804	2.33579	0.019502	0.142493
Laptm4b	74.7204	-0.486742	0.208459	-2.33495	0.0195461	0.142693
Sf3b5	568.018	0.188833	0.0808993	2.33418	0.0195864	0.142866
Ncoa3	87.0793	-0.464748	0.199311	-2.33177	0.0197126	0.14363
Grpel1	380.1	0.221979	0.0952068	2.33154	0.0197248	0.14363
1500009L16Rik	213.032	0.345871	0.148438	2.33006	0.0198029	0.143831
Tbc1d9b	77.432	-0.49961	0.214408	-2.33018	0.0197965	0.143831
Sqle	75.0124	0.490244	0.210348	2.33063	0.019773	0.143831
Nfe2	27.5866	-0.806878	0.346627	-2.3278	0.0199227	0.144579
Kidins220	72.903	-0.494038	0.212667	-2.32306	0.0201758	0.146291
Espl1	19.1578	0.996955	0.429301	2.32227	0.0202182	0.146475
Cse1l	97.6265	0.426466	0.183693	2.32162	0.0202533	0.146605
Haus5	76.8939	0.470046	0.202598	2.32009	0.0203358	0.147078
Tcaim	22.1127	-0.95459	0.411617	-2.31912	0.0203886	0.147335
Rabgap1	97.9994	-0.426109	0.183775	-2.31864	0.0204143	0.147396
U2surp	399.003	0.223314	0.0964528	2.31527	0.0205981	0.148598
Pik3ip1	183.373	-0.328608	0.141974	-2.31457	0.0206367	0.148751
Ubl7	267.861	-0.259383	0.112194	-2.31192	0.0207821	0.149673
Drosha	84.9961	0.50304	0.217624	2.31151	0.0208046	0.149709
Zscan2	104.446	-0.405042	0.175404	-2.30919	0.0209331	0.150381
Xrcc6	342.739	0.24007	0.103952	2.30944	0.0209194	0.150381
Smad4	44.2781	-0.616436	0.26712	-2.30771	0.0210154	0.150845
Arhgap26	81.2071	-0.462109	0.200815	-2.30117	0.0213821	0.153349
Phf21a	51.6705	-0.569778	0.24764	-2.30083	0.0214011	0.153357
Sla2	462.41	-0.225595	0.0981103	-2.2994	0.0214824	0.15381
Fbxw8	26.1113	-0.825034	0.358875	-2.29895	0.0215079	0.153864
Vcpip1	67.1793	-0.515221	0.224462	-2.29536	0.0217126	0.154553
Sh2b1	201.891	-0.289644	0.126171	-2.29565	0.0216962	0.154553
Cinp	80.3772	0.452191	0.196951	2.29595	0.0216785	0.154553
Cox7c	1888.97	0.10932	0.0476207	2.29564	0.0216966	0.154553
Rnaseh2b	248.835	0.272567	0.118693	2.29641	0.0216523	0.154553
Mbp	281.915	-0.256854	0.111868	-2.29604	0.0216734	0.154553
Rsbn1	108.084	0.392774	0.171147	2.29495	0.0217363	0.154593
Ldlrad4	290.67	-0.244544	0.106618	-2.29364	0.021811	0.154996
Ube2t	79.0126	0.509093	0.222014	2.29307	0.0218441	0.155102
Wdr76	93.0379	0.438508	0.191533	2.28947	0.0220523	0.156337
Tnrc18	43.7723	-0.646917	0.282567	-2.28943	0.0220545	0.156337
Hnrnpd	301.811	0.263454	0.115162	2.28768	0.0221562	0.156899
Galnt1	142.615	-0.360496	0.157598	-2.28743	0.0221705	0.156899
Baz1b	211.507	0.316124	0.138287	2.28599	0.0222546	0.157361
Tbl3	116.172	0.377317	0.165078	2.28569	0.0222726	0.157361
Ncstn	168.75	-0.312605	0.13679	-2.2853	0.0222951	0.15739
Bard1	24.1689	0.828697	0.362754	2.28446	0.0223445	0.157479
Rsl1d1	402.554	0.229935	0.100647	2.28458	0.0223373	0.157479
Prdx5	507.323	-0.19165	0.0839424	-2.28311	0.0224237	0.157907
Prmt1	975.813	0.146766	0.064319	2.28184	0.0224986	0.158059
Hirip3	108.016	0.42544	0.186449	2.28181	0.0225006	0.158059
Msh2	189.293	0.319557	0.140007	2.28243	0.0224639	0.158059
Insig2	69.5895	-0.496767	0.218178	-2.27689	0.0227928	0.159579
Foxo3	90.2637	-0.437277	0.192037	-2.27704	0.0227837	0.159579
Hist1h3a	51.0247	1.26818	0.556897	2.27723	0.0227726	0.159579
Haus1	132.241	0.364142	0.15995	2.2766	0.0228103	0.159579
Arhgap19	25.1406	0.813054	0.357074	2.27699	0.0227869	0.159579
Ogt	178.743	-0.30438	0.133752	-2.2757	0.0228642	0.159825
4930579G24Rik	94.3326	0.417575	0.183611	2.27424	0.0229517	0.160306
Prkar2b	26.5659	0.804292	0.353749	2.27362	0.0229885	0.160432
Rhno1	168.166	0.312931	0.137843	2.27019	0.0231961	0.161602
Spint2	654.509	0.167901	0.0739629	2.27008	0.023203	0.161602
Def6	750.848	-0.15767	0.0694607	-2.26991	0.0232128	0.161602
Ubxn6	177.68	-0.305347	0.134616	-2.26828	0.0233124	0.162163
Cip2a	40.572	0.663367	0.292587	2.26725	0.023375	0.162467
Pole2	50.533	0.588339	0.259666	2.26576	0.0234663	0.162969
E130215H24Rik	45.138	-0.610275	0.269454	-2.26486	0.0235212	0.163218
Sec61b	2150.67	0.10577	0.0467093	2.26443	0.0235475	0.163268
Akap9	198.85	-0.290663	0.128489	-2.26217	0.023687	0.163948
Rest	290.423	-0.263703	0.1166	-2.2616	0.0237223	0.163948
Gbp9	44.2788	0.616431	0.272464	2.26244	0.0236705	0.163948
Wdhd1	52.0159	0.58633	0.259228	2.26183	0.0237078	0.163948
Prdx3	243.915	0.284579	0.125861	2.26105	0.0237559	0.164048
Cltb	118.872	0.379263	0.167899	2.25888	0.0238907	0.164846
Limk1	40.3567	-0.644412	0.285362	-2.25822	0.0239318	0.164997
Fam162a	263.49	0.254858	0.112966	2.25605	0.0240672	0.165797
Prpf40a	676.071	0.168743	0.0748238	2.2552	0.0241206	0.166031
Kif18a	32.226	0.745723	0.330951	2.25327	0.024242	0.166642
Slc1a5	167.733	0.312111	0.138521	2.25317	0.0242484	0.166642
Sptssa	419.204	0.204947	0.0909956	2.25227	0.0243052	0.166898
Snhg8	436.158	0.209373	0.0930744	2.24953	0.024479	0.167957
Hcls1	457.22	-0.20929	0.0931421	-2.247	0.0246402	0.168927
Pla2g12a	85.0828	0.452757	0.201579	2.24605	0.024701	0.169209
Baiap3	25.4683	-0.802788	0.357524	-2.24541	0.0247418	0.169353
Mgst2	186.6	-0.295364	0.131606	-2.24431	0.0248127	0.169567
Tex264	129.525	-0.358346	0.159666	-2.24435	0.0248099	0.169567
Anp32a	1529.75	0.117878	0.0525452	2.24337	0.0248731	0.169708
Rps18	7259.71	0.0754759	0.0336429	2.24344	0.0248684	0.169708
Fgfbp3	25.7628	-0.823749	0.367663	-2.2405	0.0250585	0.170837
Abhd8	845.369	-0.149735	0.066874	-2.23906	0.0251521	0.171296
Mzb1	191.626	-0.291286	0.130106	-2.23885	0.0251659	0.171296
Pgam2	67.642	-0.500789	0.22379	-2.23777	0.0252363	0.171639
Ifi27l2a	21.7261	0.9275	0.414587	2.23716	0.0252756	0.171769
Troap	23.6242	0.826669	0.369706	2.23602	0.0253505	0.172142
Ttc14	267.416	-0.256875	0.114926	-2.23513	0.0254087	0.1724
Slain2	73.2308	-0.470236	0.210438	-2.23456	0.0254465	0.17252
Cap1	382.422	-0.209744	0.0939066	-2.23354	0.0255134	0.172837
Ube2k	254.605	0.261414	0.117231	2.2299	0.0257542	0.174082
Trim12c	130.43	-0.363513	0.163007	-2.23004	0.0257448	0.174082
Sf3b6	761.243	0.181375	0.08134	2.22984	0.0257583	0.174082
Psmc4	565.577	0.176476	0.0792261	2.2275	0.025914	0.174996
Xrn2	396.942	0.207634	0.0932647	2.22629	0.0259946	0.175402
Srsf5	615.828	0.185642	0.0834535	2.2245	0.0261148	0.175797
Naa50	190.98	0.302588	0.13601	2.22474	0.0260989	0.175797
Adamts10	151.09	-0.334602	0.150402	-2.22471	0.0261007	0.175797
Pepd	187.754	-0.307919	0.138464	-2.22382	0.0261606	0.175967
Josd2	86.3457	-0.437671	0.197003	-2.22165	0.0263073	0.176815
Gatd1	218.153	-0.277827	0.125146	-2.22002	0.0264176	0.177417
a	46.4913	0.580227	0.261423	2.2195	0.026453	0.177515
Metap2	735.048	0.166485	0.0751335	2.21586	0.026701	0.179039
Ndufa3	824.972	0.146657	0.0662108	2.21499	0.0267605	0.179042
Exosc5	284.472	0.246246	0.111186	2.21473	0.0267789	0.179042
Npepps	140.576	-0.342163	0.154454	-2.2153	0.0267396	0.179042
Vars2	24.9159	-0.812918	0.367066	-2.21463	0.0267852	0.179042
Aagab	157.301	-0.325321	0.146936	-2.21403	0.0268267	0.17918
Plk3	21.8658	-0.849468	0.383737	-2.21367	0.0268514	0.179205
Zfr	165.723	-0.316126	0.142837	-2.21319	0.0268844	0.179285
Csnk1e	125.708	-0.357599	0.161618	-2.21261	0.0269244	0.179412
Uba7	82.3004	-0.445053	0.201265	-2.21128	0.0270166	0.179887
Vti1a	84.3704	0.424301	0.191965	2.2103	0.0270844	0.180198
Gins4	140.41	0.350123	0.158451	2.20967	0.0271282	0.180209
Fancm	37.0889	0.650592	0.294417	2.20976	0.0271215	0.180209
Flot1	181.445	-0.302243	0.136838	-2.20877	0.0271909	0.180485
Eya2	93.1924	-0.415054	0.187984	-2.20793	0.0272495	0.180567
Mark2	200.618	-0.280227	0.126899	-2.20827	0.0272258	0.180567
Emd	323.851	0.226313	0.102511	2.20768	0.0272665	0.180567
Tomm70a	211.44	0.279261	0.126544	2.20683	0.027326	0.180681
A530088E08Rik	54.7689	-0.55745	0.252582	-2.207	0.0273138	0.180681
Ubap2	88.1033	0.43379	0.19674	2.20489	0.027462	0.1813
Ddx17	183.987	-0.308314	0.139825	-2.205	0.0274543	0.1813
Slc16a10	126.392	-0.355998	0.161659	-2.20216	0.0276542	0.182428
Pelp1	125.402	0.360537	0.163927	2.19937	0.0278514	0.183588
Nxt1	207.032	0.279443	0.127132	2.19805	0.0279455	0.184066
Eif5b	352.083	0.220762	0.100534	2.1959	0.028099	0.184522
Crtc3	207.884	-0.282257	0.12854	-2.19587	0.028101	0.184522
Hist1h2bn	25.2532	0.808661	0.368216	2.19616	0.0280806	0.184522
Ifnar1	114.546	-0.403122	0.183561	-2.19611	0.0280837	0.184522
Dck	242.76	0.267859	0.122	2.19557	0.0281231	0.184525
Klhl6	333.554	-0.22031	0.100434	-2.19358	0.0282655	0.185318
Mga	111.079	-0.3759	0.171592	-2.19066	0.0284765	0.186297
Sla	477.285	-0.193683	0.0884152	-2.19061	0.0284801	0.186297
Zfp397	101.94	-0.391096	0.178525	-2.19071	0.0284725	0.186297
Rtp4	87.5734	0.441051	0.201508	2.18875	0.0286148	0.187035
Timm10b	395.868	0.206485	0.0943643	2.18817	0.0286573	0.187169
Spsb1	61.4833	-0.530566	0.242656	-2.18649	0.0287795	0.187538
Capns1	569.35	-0.176214	0.0805713	-2.18705	0.0287385	0.187538
Angptl4	21.3494	0.851447	0.389382	2.18666	0.0287672	0.187538
Eif2s2	700.235	0.159289	0.0729208	2.18442	0.0289317	0.188243
Pitpnc1	299.255	-0.233945	0.107091	-2.18453	0.028923	0.188243
Rnf38	80.6054	-0.442155	0.202442	-2.1841	0.0289546	0.188249
Pkig	64.7848	0.486562	0.222951	2.18237	0.0290822	0.188935
Dusp11	320.784	-0.220136	0.10099	-2.17978	0.0292738	0.189863
Rps19	10183.4	0.0683149	0.031338	2.17993	0.0292623	0.189863
Odc1	209.388	0.272305	0.124937	2.17954	0.0292917	0.189863
Nisch	272.817	-0.239449	0.109934	-2.17811	0.0293981	0.190409
Gsr	102.202	0.393186	0.180594	2.17718	0.0294674	0.190666
Sema4d	140.82	-0.358495	0.164676	-2.17698	0.0294823	0.190666
Gimap6	423.906	-0.199461	0.0917077	-2.17496	0.0296331	0.191496
Myc	229.427	0.292533	0.134523	2.1746	0.0296602	0.191526
Mrto4	268.071	0.261781	0.120502	2.17243	0.0298236	0.192291
Lipt2	18.3936	0.928427	0.427365	2.17245	0.029822	0.192291
B4galt7	76.2824	-0.445057	0.204931	-2.17174	0.0298751	0.192478
Zfp292	310.945	-0.22262	0.102615	-2.16946	0.0300475	0.193136
Strap	375.191	0.211497	0.097478	2.16969	0.0300305	0.193136
Plekhg3	70.8947	-0.465741	0.214632	-2.16996	0.0300102	0.193136
Tsc22d1	68.4156	-0.511146	0.235638	-2.1692	0.0300675	0.193136
Tmc8	77.3937	-0.459829	0.212054	-2.16845	0.0301246	0.193225
Retreg1	137.475	-0.346032	0.159578	-2.16842	0.0301265	0.193225
Fkbp5	79.335	0.431828	0.199177	2.16806	0.0301538	0.193255
Arhgap27os3	28.5401	-0.732545	0.337978	-2.16744	0.0302016	0.193345
Ndufa11	696.049	0.153941	0.0710295	2.16729	0.030213	0.193345
Psmd3	419.641	0.199159	0.0919206	2.16664	0.0302625	0.193517
Slc2a3	47.5921	-0.595547	0.274915	-2.1663	0.0302886	0.193539
Ppp6c	202.33	0.275639	0.127291	2.16542	0.0303555	0.19367
Tgfbr3	64.194	-0.483772	0.223403	-2.16547	0.0303517	0.19367
Npc2	1007.98	-0.156874	0.0724543	-2.16514	0.030377	0.19367
Gprin3	18.6153	-0.917508	0.423892	-2.16449	0.030427	0.193845
Polr2d	280.305	0.232914	0.107666	2.1633	0.030518	0.194279
0610010K14Rik	317.5	0.222914	0.10306	2.16296	0.0305445	0.194304
2810410L24Rik	61.4414	-0.519337	0.240168	-2.16239	0.0305879	0.194435
Mmd	124.836	-0.353112	0.163332	-2.16192	0.030624	0.19452
Kars	138.67	0.324232	0.15003	2.16111	0.0306869	0.194775
Slc43a2	178.252	-0.293511	0.135866	-2.16029	0.0307501	0.195032
Tspan6	66.5136	0.484032	0.224162	2.1593	0.0308273	0.195376
Trp53bp1	84.4596	-0.440336	0.203968	-2.15885	0.0308619	0.195451
Rgs3	43.4397	-0.592872	0.274726	-2.15805	0.0309241	0.195555
Actn2	101.186	0.44915	0.208106	2.15827	0.0309066	0.195555
Psmc6	462.629	0.189689	0.0879171	2.15759	0.0309601	0.195638
Gpx4	1494.98	0.116605	0.0540666	2.15669	0.0310295	0.195795
Acsl5	123.668	0.359474	0.166679	2.15668	0.0310306	0.195795
Gimap5	257.939	-0.248905	0.115459	-2.15578	0.031101	0.195839
Rpn1	439.902	0.192089	0.0890917	2.15608	0.0310772	0.195839
Dna2	36.5811	0.651005	0.301991	2.15571	0.0311062	0.195839
mt-Co1	8599.69	-0.0751123	0.0348563	-2.15491	0.0311689	0.196089
Mier1	428.684	-0.19127	0.0888139	-2.15361	0.031271	0.196587
4632427E13Rik	95.4494	-0.407459	0.189285	-2.15262	0.0313488	0.196931
Cdv3	220.971	0.266214	0.123708	2.15196	0.0314004	0.197014
Rars	160.993	0.306653	0.142506	2.15186	0.0314081	0.197014
Limd2	2929.94	-0.0905176	0.0420765	-2.15126	0.0314556	0.197168
Sp110	444.276	-0.187774	0.0873184	-2.15045	0.0315195	0.197424
Trip12	154.51	-0.325367	0.151335	-2.14998	0.0315567	0.197512
Sf3a1	252.963	0.244275	0.113779	2.14693	0.031799	0.198883
Akap13	629.67	-0.162747	0.0758258	-2.14633	0.031847	0.199038
Emc8	227.618	0.267351	0.124658	2.14468	0.0319788	0.199716
Cdca2	86.7618	0.44074	0.20589	2.14066	0.0323018	0.201586
Nudcd2	230.255	0.260543	0.121746	2.14004	0.0323512	0.201747
Higd1a	449.524	0.189003	0.0883674	2.13883	0.0324496	0.202213
Cep55	59.8297	0.520417	0.243403	2.13808	0.0325101	0.202354
Fbxw4	91.2209	-0.406876	0.19031	-2.13797	0.0325195	0.202354
Naa20	140.569	0.32901	0.153977	2.13675	0.0326184	0.202675
Fmc1	173.875	0.293711	0.137446	2.13692	0.0326049	0.202675
Pdap1	507.122	0.185326	0.086808	2.1349	0.0327691	0.203324
Sqstm1	526.906	-0.184393	0.0863712	-2.13488	0.0327704	0.203324
Tfcp2	34.8801	-0.66173	0.310255	-2.13286	0.0329363	0.204205
Klhl25	71.2923	-0.47655	0.223595	-2.13131	0.0330638	0.204847
Fancc	41.867	-0.587117	0.275617	-2.13019	0.0331559	0.205269
Sys1	373.459	-0.209374	0.0983485	-2.1289	0.0332628	0.205782
Ssr3	314.099	0.220796	0.103745	2.12826	0.0333155	0.20581
Kif20b	76.5174	0.435337	0.204528	2.12849	0.0332963	0.20581
Srgap3	21.0268	-0.836743	0.393286	-2.12757	0.0333728	0.206016
Arap2	80.2468	-0.43167	0.202983	-2.12663	0.0334509	0.206349
Rps27l	717.491	0.16331	0.076825	2.12574	0.0335247	0.206655
Aldh16a1	69.4787	0.451939	0.212736	2.12441	0.0336357	0.20719
Atf6b	149.576	-0.327847	0.154502	-2.12196	0.0338411	0.208305
Hist4h4	29.7665	0.694693	0.32758	2.12068	0.0339487	0.208818
Tcerg1	346.058	0.212159	0.100126	2.11891	0.034098	0.209585
Afg3l1	141.943	0.327974	0.154895	2.11739	0.0342267	0.210225
Pradc1	88.6438	0.399459	0.18869	2.11702	0.0342585	0.21027
Gpx1	1151.58	0.12715	0.0600956	2.11579	0.0343623	0.210755
Sars2	75.4588	0.432814	0.204672	2.11467	0.034458	0.211191
Cmc2	161.113	0.319559	0.151248	2.11282	0.0346165	0.212011
Ccnt1	182.404	-0.286107	0.135492	-2.11162	0.0347191	0.212367
Psmg2	205.379	0.264613	0.125316	2.11156	0.0347243	0.212367
Nudt5	203.604	0.272894	0.129278	2.11091	0.0347804	0.212558
Zfp217	76.576	-0.474354	0.224876	-2.1094	0.0349102	0.212938
Anxa4	54.2358	-0.521722	0.247342	-2.10932	0.0349173	0.212938
Snrpd3	1014.7	0.129308	0.0613009	2.1094	0.0349103	0.212938
2900052L18Rik	43.455	-0.615489	0.291964	-2.1081	0.0350224	0.213427
Ect2	59.5327	0.487036	0.231064	2.1078	0.0350483	0.213433
Rif1	144.735	0.324591	0.15404	2.10718	0.0351016	0.213585
Creld2	216.286	0.263422	0.125026	2.10694	0.0351232	0.213585
Chchd2	1395.38	0.115063	0.0546685	2.10475	0.0353134	0.214589
Tmem97	95.5381	0.402402	0.191248	2.10409	0.0353705	0.214755
Pqlc1	46.5341	-0.552842	0.262775	-2.10386	0.0353909	0.214755
Islr	22.6447	-0.800337	0.38049	-2.10344	0.0354274	0.214824
Rrp15	119.585	0.339913	0.16171	2.10199	0.0355538	0.215438
Ubl4a	191.937	0.276507	0.131578	2.10148	0.0355991	0.21556
Cdc25c	27.8767	0.725146	0.345186	2.10074	0.0356639	0.215799
Bcl2	451.447	-0.383315	0.18276	-2.09736	0.0359613	0.217136
Cenpa	426.607	0.413925	0.197331	2.09761	0.0359393	0.217136
Ube2h	107.217	-0.363623	0.173411	-2.09688	0.0360043	0.217136
Milr1	72.893	-0.440781	0.210216	-2.0968	0.0360116	0.217136
Mrpl36	275.723	0.234887	0.112013	2.09697	0.0359966	0.217136
Rab27a	119.996	-0.347472	0.165809	-2.09562	0.0361156	0.217609
Prps1	133.117	0.343434	0.163938	2.0949	0.0361801	0.217844
Vac14	38.9034	0.624939	0.298541	2.09331	0.0363215	0.218542
Smn1	155.333	0.308999	0.147717	2.09183	0.0364535	0.219182
Ctxn1	108.101	-0.380953	0.182307	-2.08963	0.0366512	0.220216
Ifitm10	41.2663	-0.592124	0.283923	-2.08551	0.0370232	0.222295
Map7d1	148.347	-0.30784	0.147778	-2.08312	0.0372399	0.223439
Stk17b	630.852	-0.178061	0.0855468	-2.08145	0.0373929	0.223897
Ehd4	43.0072	0.582209	0.279669	2.08178	0.0373628	0.223897
Nup93	94.3047	0.382175	0.183612	2.08143	0.0373947	0.223897
Chd7	76.3461	-0.425006	0.204237	-2.08094	0.037439	0.224006
Ikzf2	567.006	0.164285	0.0789635	2.08052	0.0374783	0.224084
Ints11	211.345	0.263764	0.126867	2.07906	0.037612	0.224609
Gimap8	75.6488	-0.455059	0.218885	-2.07899	0.0376187	0.224609
Mlf2	519.63	0.168502	0.0811184	2.07723	0.0377801	0.225416
Tmem173	181.963	-0.279641	0.134663	-2.07659	0.0378394	0.225612
Xlr4a	174.815	-0.291043	0.140215	-2.07569	0.0379228	0.225952
Tpst1	29.9364	0.670483	0.323091	2.07522	0.0379666	0.226056
Tln1	541.377	-0.173882	0.0838442	-2.07387	0.0380914	0.226641
Fermt3	781.137	-0.146585	0.0706921	-2.07357	0.0381197	0.226652
Mif4gd	241.329	-0.238451	0.115037	-2.07282	0.0381895	0.226909
Gm15708	56.701	-0.516865	0.249817	-2.06898	0.0385483	0.228565
Selenow	1245.87	-0.115943	0.0560239	-2.06952	0.0384972	0.228565
Pdcd4	281.423	-0.22158	0.10709	-2.0691	0.038537	0.228565
Acap2	112.077	-0.351552	0.169997	-2.06799	0.0386414	0.228958
Vezf1	189.052	-0.268948	0.130098	-2.06726	0.0387092	0.229043
Pnpo	55.3627	-0.504161	0.243854	-2.06747	0.0386897	0.229043
Phb2	757.468	0.146889	0.0710957	2.06607	0.0388215	0.229549
Arhgap4	260.408	-0.243913	0.118156	-2.06433	0.0389865	0.230365
Mdfic	124.96	-0.362019	0.175438	-2.06351	0.0390639	0.230654
Matk	149.274	-0.305947	0.148284	-2.06325	0.0390892	0.230654
Ppat	100.638	0.363567	0.176382	2.06125	0.0392789	0.231317
Ncapd3	106.121	0.382667	0.185614	2.06163	0.0392434	0.231317
Gm43305	168.548	1.00027	0.485284	2.06121	0.0392828	0.231317
Sh3bgrl	204.942	0.261755	0.127077	2.05981	0.039417	0.231948
Ppp2r5d	152.607	0.301541	0.146481	2.05856	0.039536	0.232488
Hspbp1	202.014	0.265577	0.129065	2.05771	0.0396185	0.232813
Yif1b	200.614	0.26613	0.129504	2.055	0.0398792	0.234184
Gstp3	178.514	-0.279718	0.136228	-2.05331	0.0400423	0.234981
Tk2	41.6462	-0.569446	0.277515	-2.05195	0.0401744	0.235595
Hdlbp	220.967	0.260955	0.127312	2.04972	0.0403918	0.236707
Ehmt2	125.409	-0.331988	0.162014	-2.04913	0.0404495	0.236721
Nsdhl	45.4644	0.540729	0.263866	2.04926	0.0404369	0.236721
Kcnq5	29.892	0.706492	0.34498	2.04792	0.0405676	0.23725
Galnt7	50.9831	0.514733	0.251527	2.04643	0.0407141	0.237796
Smarcc1	569.94	0.170222	0.0831808	2.0464	0.0407166	0.237796
Sf3b2	960.976	0.128585	0.0628459	2.04604	0.0407525	0.237843
Gm49359	37.4304	-0.609464	0.298062	-2.04475	0.0408791	0.238419
Coq8a	31.6493	-0.682039	0.333724	-2.04372	0.0409809	0.238688
Rpl7a	5478.09	0.0831832	0.0407002	2.0438	0.0409729	0.238688
Acads	308.481	-0.223921	0.109596	-2.04314	0.0410381	0.238858
Utp18	114.386	0.359604	0.176173	2.0412	0.0412309	0.239458
Hnrnpc	510.583	0.16666	0.0816537	2.04106	0.0412451	0.239458
Myh9	786.884	-0.153887	0.0753986	-2.04098	0.041253	0.239458
Lars	114.887	0.357401	0.175058	2.04161	0.0411901	0.239458
Blm	65.5778	0.449946	0.220575	2.03988	0.0413627	0.239932
Cdkn2c	44.7763	0.53747	0.263658	2.03851	0.0414986	0.240231
Macf1	143.487	-0.308651	0.151405	-2.03858	0.0414924	0.240231
Cmip	44.0634	-0.552106	0.270798	-2.03882	0.0414684	0.240231
Otulinl	182.924	-0.280713	0.137748	-2.03788	0.0415622	0.240437
Wipf1	201.847	-0.265957	0.130581	-2.03673	0.0416772	0.240818
Pim1	200.457	0.273964	0.134517	2.03666	0.0416843	0.240818
Dctd	19.9617	0.830016	0.407715	2.03577	0.0417731	0.241168
Vamp1	68.5358	-0.446058	0.219221	-2.03474	0.0418766	0.241602
Casp3	394.206	0.198976	0.0978585	2.0333	0.0420223	0.24228
Slc31a1	50.5506	0.522497	0.257147	2.0319	0.0421635	0.242603
Clec12a	112.06	-0.365766	0.180003	-2.032	0.0421536	0.242603
Ccr4	79.2606	-0.410868	0.202175	-2.03224	0.042129	0.242603
Heatr1	43.311	0.574253	0.282703	2.03129	0.0422253	0.242795
Nfat5	50.0444	-0.516431	0.254351	-2.03039	0.0423171	0.24316
Wdr36	102.838	0.371593	0.183059	2.0299	0.0423664	0.24328
Dis3	56.489	0.480084	0.236601	2.02908	0.0424498	0.243595
Ywhae	1512.72	0.106972	0.0527532	2.02779	0.042582	0.24419
Eprs	315.485	0.20545	0.101361	2.02691	0.0426713	0.244538
Map2k7	92.2265	-0.377364	0.186298	-2.02559	0.0428068	0.245151
Plcg1	122.996	-0.32477	0.160365	-2.02519	0.0428478	0.245221
Etfa	340.703	0.205101	0.101344	2.02382	0.0429887	0.245605
Nudt18	57.1845	-0.491857	0.243048	-2.0237	0.0430009	0.245605
Ttll1	35.9641	-0.600802	0.296808	-2.02421	0.0429482	0.245605
Gtf3a	250.09	0.233102	0.115311	2.02151	0.0432275	0.24657
Mrpl3	125.007	0.327111	0.161813	2.02154	0.043224	0.24657
Lrrc8a	19.1882	-0.837355	0.414482	-2.02025	0.0433578	0.246655
Nmd3	103.265	0.35835	0.177316	2.02097	0.0432828	0.246655
Izumo1r	349.393	-0.198579	0.0982734	-2.02068	0.0433131	0.246655
Mir142hg	31.3426	-0.671697	0.332447	-2.02047	0.0433351	0.246655
Senp7	170.711	-0.283427	0.14034	-2.01957	0.0434282	0.246891
Itgb2	319.212	-0.208491	0.103317	-2.01798	0.0435934	0.247666
Nudt21	798.841	0.134844	0.0668344	2.01759	0.0436341	0.247733
Parpbp	32.6706	0.624181	0.309477	2.01689	0.0437069	0.247981
Prkch	164.983	0.294976	0.14634	2.01569	0.0438325	0.248529
Zfp30	21.4639	-0.792405	0.393259	-2.01497	0.043908	0.248724
Rbpms	197.45	-0.283957	0.140972	-2.01428	0.0439797	0.248724
Ahsa1	360.908	0.194236	0.0964311	2.01425	0.0439831	0.248724
Eif1ax	480.271	0.177544	0.0881211	2.01477	0.0439283	0.248724
Ankrd6	19.2347	-0.906654	0.450537	-2.01239	0.0441793	0.249339
Stoml2	299.996	0.215273	0.106961	2.01263	0.0441539	0.249339
Carhsp1	82.8523	0.401733	0.199619	2.0125	0.0441676	0.249339
Dbp	67.0517	-0.451451	0.224461	-2.01127	0.0442969	0.249744
Eif3c	810.995	0.136793	0.0680174	2.01115	0.0443095	0.249744
Fam50a	192.234	0.268081	0.133353	2.01031	0.0443985	0.250081
Mrnip	46.3317	0.539537	0.268466	2.0097	0.0444626	0.250277
Zfp942	31.182	-0.642342	0.320279	-2.00557	0.0449023	0.252587
Fam92a	137.935	0.31689	0.158079	2.00463	0.0450026	0.252735
Chchd3	1088.02	0.125042	0.0623811	2.00449	0.0450172	0.252735
Rab6b	35.1714	-0.606243	0.302399	-2.00478	0.044987	0.252735
45544	758.569	-0.147749	0.0737745	-2.00271	0.0452083	0.253641
Gm42031	31.9286	0.649314	0.324408	2.00154	0.0453346	0.254183
Nsmce4a	214.987	0.243568	0.121726	2.00096	0.0453969	0.254366
Kcnh3	59.0191	-0.476795	0.23837	-2.00023	0.0454754	0.254472
Snhg4	98.8619	0.378666	0.189301	2.00034	0.0454634	0.254472
Psmb3	1205.72	0.122066	0.0611431	1.99639	0.0458912	0.256631
Miip	102.289	-0.354548	0.177696	-1.99525	0.0460157	0.257129
Nim1k	62.0208	-0.461905	0.231529	-1.99502	0.0460404	0.257129
Ublcp1	52.522	0.491806	0.246587	1.99445	0.0461029	0.25731
Atp6v0b	266.817	-0.226466	0.113641	-1.99282	0.0462811	0.258136
Ppp2r5a	99.7053	-0.360266	0.18095	-1.99097	0.0464844	0.258898
Selenof	843.515	-0.132667	0.0666396	-1.99081	0.0465015	0.258898
Acad10	22.8312	-0.75211	0.377802	-1.99075	0.0465084	0.258898
Myo1f	27.0072	-0.680393	0.341972	-1.98961	0.0466334	0.259425
Fbxo25	28.069	-0.687316	0.345543	-1.98909	0.0466912	0.259578
Homer3	101.325	-0.348822	0.175435	-1.98832	0.0467764	0.259883
Arhgdia	1032.77	0.119408	0.0600766	1.9876	0.0468557	0.259985
Prelid1	1209.78	0.116321	0.058518	1.98778	0.0468358	0.259985
Irf9	88.693	-0.382411	0.192463	-1.98693	0.0469297	0.260227
Nsa2	1558.03	-0.101669	0.0512092	-1.98537	0.0471035	0.260958
Sun2	201.639	-0.254412	0.128154	-1.9852	0.0471225	0.260958
Rpl18	11693.3	-0.0599201	0.0302001	-1.9841	0.0472443	0.261117
Nup153	51.8449	0.515749	0.259975	1.98384	0.0472732	0.261117
Dlgap5	71.5034	0.420121	0.211755	1.98399	0.0472567	0.261117
Ptp4a3	312.924	-0.202768	0.102194	-1.98414	0.0472399	0.261117
Il12rb2	22.0804	0.831335	0.419474	1.98185	0.047496	0.26184
Ccnb2	371.836	0.497117	0.250773	1.98234	0.047441	0.26184
Zmym2	56.1541	-0.466901	0.235563	-1.98207	0.0474719	0.26184
Mphosph10	150.198	0.293705	0.148346	1.97986	0.047719	0.262562
Ndufb1-ps	526.531	0.166768	0.0842239	1.98005	0.0476979	0.262562
Hnrnpm	810.791	0.134488	0.067928	1.97987	0.0477184	0.262562
Arhgef39	26.5254	0.700574	0.354035	1.97883	0.0478355	0.262979
Donson	37.9756	0.567094	0.286608	1.97864	0.0478563	0.262979
Usp25	88.7218	-0.414238	0.2095	-1.97727	0.0480112	0.263661
Rplp2	7108.69	0.0654923	0.0331624	1.9749	0.0482798	0.264796
Taf1	66.5146	0.43065	0.218053	1.97497	0.0482711	0.264796
Rbm17	378.623	0.188065	0.0952859	1.97369	0.0484165	0.265376
Ppih	202.488	0.257845	0.130666	1.97331	0.0484607	0.265448
Brf1	178.733	-0.284893	0.144738	-1.96834	0.0490286	0.268215
Gtf2h4	130.715	0.311135	0.158065	1.9684	0.0490218	0.268215
Dpm2	169.704	0.271786	0.138147	1.96737	0.0491407	0.268481
G3bp2	573.066	0.159055	0.0808462	1.96738	0.0491393	0.268481
Klk8	345.905	0.202793	0.103135	1.96629	0.0492654	0.268481
Trappc4	349.456	-0.203003	0.103235	-1.96643	0.0492494	0.268481
Syne1	32.9905	-0.610992	0.310716	-1.9664	0.0492524	0.268481
Eif1a	160.613	0.281741	0.143248	1.96681	0.0492056	0.268481
Atp5e	2235.69	0.0901118	0.0458516	1.96529	0.0493805	0.268766
Dnaja1	1095.7	0.128537	0.0654021	1.96534	0.0493749	0.268766
Tmem230	103.136	-0.348562	0.177418	-1.96463	0.0494569	0.268839
Rpp40	24.8294	0.699032	0.355798	1.96469	0.0494503	0.268839
Pbrm1	378.006	0.20402	0.103902	1.96357	0.0495797	0.269336
Rgs12	64.6541	-0.439764	0.224255	-1.961	0.0498793	0.270625
Eftud2	284.989	0.210407	0.107311	1.96072	0.0499119	0.270625
Rnf168	92.6876	0.367577	0.187469	1.96073	0.0499104	0.270625
Hdac7	340.708	-0.200357	0.102208	-1.96029	0.0499614	0.270722
5830411N06Rik	1356.37	-0.2153	0.109853	-1.95989	0.0500081	0.270803
2810408I11Rik	18.6209	0.805635	0.411265	1.95892	0.0501221	0.270906
Sec61g	1436	0.115372	0.0588903	1.9591	0.0501009	0.270906
Lcp2	576.626	-0.153815	0.0785082	-1.95922	0.050087	0.270906
Tmem176b	214.457	-0.243948	0.124584	-1.95809	0.0502194	0.27109
Rap1gap2	28.013	-0.679428	0.346951	-1.95828	0.0501969	0.27109
Hacd1	69.4246	-0.423648	0.216421	-1.95752	0.0502867	0.271282
Bcdin3d	66.7222	-0.428997	0.219215	-1.95697	0.0503505	0.271284
Cep120	68.8953	-0.422394	0.215838	-1.957	0.0503478	0.271284
Bmp7	52.2883	-0.498776	0.255001	-1.95598	0.0504681	0.271597
Uqcrh	2180.75	-0.0950933	0.0486177	-1.95594	0.050472	0.271597
Cct6a	554.561	0.186979	0.0956297	1.95524	0.0505542	0.271868
Skp1a	1710.86	0.100463	0.0514086	1.9542	0.0506774	0.272359
Mical1	161.137	-0.280978	0.143808	-1.95384	0.0507196	0.272415
Prkacb	175.637	-0.266783	0.136688	-1.95176	0.0509667	0.273499
P2rx4	33.006	-0.614403	0.314863	-1.95133	0.0510173	0.273499
Nyap1	24.2745	-0.715543	0.366691	-1.95135	0.051015	0.273499
Pxmp2	19.6281	0.786855	0.403422	1.95045	0.0511222	0.27389
Stx5a	208.414	-0.263615	0.135177	-1.95014	0.0511589	0.273915
Fnbp1	234.983	-0.236563	0.1214	-1.94863	0.0513399	0.274712
1810058I24Rik	494.655	-0.163326	0.0838624	-1.94755	0.0514692	0.274949
Nip7	167.685	0.267812	0.137519	1.94745	0.0514807	0.274949
Pde12	80.933	0.394744	0.202673	1.94769	0.0514523	0.274949
Gstcd	41.8759	0.542718	0.278816	1.94651	0.0515939	0.275237
Cyld	90.8871	-0.364827	0.18743	-1.94647	0.0515988	0.275237
Chd6	138.153	-0.302666	0.155613	-1.94499	0.0517763	0.275325
Hadh	271.758	-0.215139	0.110598	-1.94524	0.0517466	0.275325
Lrch4	203.835	-0.264282	0.135832	-1.94565	0.0516968	0.275325
Gstk1	28.0581	0.660672	0.339543	1.94577	0.0516827	0.275325
Haspin	34.5974	0.607453	0.312252	1.94539	0.0517279	0.275325
Eif4h	631.19	0.158601	0.081575	1.94424	0.0518667	0.275634
Dlgap4	84.591	-0.402873	0.207293	-1.94349	0.0519567	0.27577
Paxip1	42.083	0.540258	0.277963	1.94363	0.0519401	0.27577
Nsd2	193.81	0.255624	0.131619	1.94215	0.0521185	0.276458
Noc4l	140.238	0.305696	0.157443	1.94163	0.0521819	0.276622
Prkag1	199.895	0.246613	0.127034	1.94132	0.0522198	0.276652
Kcnn4	424.851	-0.185604	0.0956708	-1.94003	0.0523766	0.277311
1110004F10Rik	494.946	0.167555	0.0863989	1.93931	0.0524632	0.277428
Aaas	136.883	0.297191	0.153246	1.93931	0.0524637	0.277428
Xpc	137.559	-0.301794	0.155651	-1.93891	0.0525118	0.277511
Sae1	449.828	0.168743	0.0870648	1.93813	0.0526069	0.277843
1700052K11Rik	58.8238	-0.46763	0.241336	-1.93767	0.0526632	0.277968
Rasgrp4	26.6318	0.675375	0.348684	1.93692	0.0527545	0.278279
Tmco4	24.5523	0.702221	0.36271	1.93604	0.0528629	0.278678
Ncaph2	216.533	0.240909	0.124456	1.93569	0.0529052	0.278729
Nbn	53.6925	0.492001	0.254288	1.93482	0.053013	0.278886
Dcun1d5	423.882	0.175034	0.0904819	1.93446	0.0530564	0.278886
Mrps34	271.024	0.222828	0.115146	1.93518	0.0529683	0.278886
Arhgef6	244.997	-0.227469	0.117592	-1.93439	0.0530653	0.278886
Nuf2	55.9453	0.465359	0.240848	1.93217	0.0533391	0.279639
Dcun1d2	33.1071	-0.596484	0.308713	-1.93216	0.0533392	0.279639
Senp6	238.138	-0.229165	0.118599	-1.93226	0.0533274	0.279639
Bex3	368.635	0.198634	0.102775	1.93271	0.0532725	0.279639
Zfp329	106.354	-0.342728	0.177578	-1.93001	0.0536051	0.280346
Tuba1c	156.093	0.323385	0.167541	1.93018	0.0535845	0.280346
Mrpl2	199.692	0.244204	0.126525	1.93009	0.0535957	0.280346
Ccdc86	82.2185	0.378559	0.196138	1.93007	0.0535985	0.280346
Plin3	281.792	-0.21505	0.111464	-1.92931	0.0536921	0.280629
Ablim1	616.725	-0.154872	0.0802887	-1.92893	0.0537392	0.280703
Atf7ip	190.359	-0.249352	0.129293	-1.92857	0.0537839	0.280766
Tnfaip8l2	182.437	-0.26615	0.138186	-1.92602	0.0541017	0.282253
Sh3bp5	226.994	-0.238315	0.123816	-1.92475	0.0542613	0.282912
Top3b	105.313	-0.339693	0.17653	-1.92429	0.0543187	0.28304
Ikbke	62.261	-0.441851	0.22967	-1.92385	0.0543735	0.283153
45353	177.181	-0.261849	0.136184	-1.92276	0.0545108	0.283695
Cuta	443.201	0.16905	0.0879398	1.92233	0.0545637	0.283798
Oxsr1	31.9425	-0.612324	0.318693	-1.92136	0.0546865	0.284263
Slc38a1	616.424	-0.154134	0.0802781	-1.91999	0.0548586	0.284985
Rnaseh2a	170.148	0.274238	0.142896	1.91914	0.054967	0.285202
Mdh1	1103.93	0.115393	0.0601268	1.91917	0.0549631	0.285202
Ing4	186.102	-0.254315	0.132589	-1.91807	0.0551027	0.285386
Zbtb9	59.0054	-0.45068	0.234957	-1.91814	0.0550936	0.285386
AI413582	82.9758	-0.383131	0.199744	-1.91811	0.0550967	0.285386
Adam10	90.5551	-0.356349	0.185836	-1.91754	0.0551688	0.285556
Rpl37a	9542.35	-0.0624477	0.0325896	-1.91618	0.0553417	0.286278
Traip	37.863	0.568289	0.29665	1.91569	0.0554048	0.286431
Map4k4	191.907	-0.260463	0.136025	-1.91481	0.0555161	0.286833
Tmem185a	43.3517	-0.514031	0.268526	-1.91427	0.0555858	0.28702
Il2ra	23.5789	0.764335	0.39945	1.91347	0.0556879	0.287374
Ywhab	749.778	0.145642	0.0761433	1.91274	0.0557816	0.287684
Gm10282	124.604	0.309299	0.161812	1.91147	0.0559444	0.28835
Gm3839	25.3525	0.713148	0.373156	1.91113	0.0559883	0.288402
Atl3	56.5606	0.465546	0.243768	1.90979	0.0561603	0.289114
Nop2	89.1255	0.362927	0.190104	1.9091	0.0562498	0.289117
Camkmt	39.4094	-0.542673	0.28427	-1.90901	0.0562612	0.289117
Kdm6a	67.8779	-0.473274	0.247917	-1.909	0.0562622	0.289117
Gdpgp1	23.2273	-0.748003	0.391977	-1.90828	0.0563546	0.289418
Ccm2	260.034	-0.219242	0.114909	-1.90797	0.0563954	0.289454
Zfp639	37.9065	0.547363	0.287164	1.9061	0.0566371	0.290346
Bud23	190.692	0.257926	0.135309	1.9062	0.0566248	0.290346
Tpra1	61.4174	-0.456331	0.239674	-1.90397	0.0569147	0.29123
Rufy2	34.3963	-0.578445	0.303729	-1.90447	0.0568485	0.29123
Aco2	415.745	0.176996	0.0929657	1.90389	0.0569245	0.29123
Twsg1	54.005	-0.469554	0.24665	-1.90373	0.0569458	0.29123
Arpc1b	1358.18	0.112331	0.0590367	1.90273	0.0570755	0.291556
Kpna1	42.5503	0.519086	0.272813	1.90272	0.0570777	0.291556
Trib1	31.3119	0.629392	0.331291	1.89981	0.0574575	0.293321
Tpr	770.198	0.130838	0.0689099	1.89868	0.0576067	0.293447
Map1lc3b	675.532	-0.156473	0.0824157	-1.89858	0.0576193	0.293447
Pura	67.5151	-0.416265	0.219202	-1.89901	0.0575637	0.293447
Tcf4	69.8557	-0.409612	0.215728	-1.89874	0.0575981	0.293447
Tpst2	161.55	-0.271954	0.143309	-1.89767	0.0577393	0.293883
Pinx1	60.3484	0.431368	0.227355	1.89733	0.0577842	0.293937
Parp6	54.338	-0.4633	0.244428	-1.89545	0.0580327	0.294858
Tulp4	75.1944	-0.387658	0.204521	-1.89544	0.0580343	0.294858
Mllt11	60.4354	-0.479004	0.253033	-1.89305	0.058351	0.296116
Sp4	51.1488	-0.511223	0.270016	-1.89331	0.0583168	0.296116
Sesn1	130.588	-0.293699	0.155183	-1.89259	0.058412	0.296249
Iffo1	43.1046	-0.531208	0.280756	-1.89206	0.0584828	0.296302
Adcy7	82.5038	-0.373981	0.197665	-1.892	0.0584915	0.296302
Rcor2	24.5288	-0.748478	0.395789	-1.8911	0.0586107	0.296696
Fmr1	56.0751	0.468934	0.247996	1.89089	0.0586387	0.296696
Sh2d2a	563.499	-0.151467	0.0801224	-1.89044	0.0586988	0.296825
Gm9856	61.6295	-0.42868	0.226815	-1.89	0.0587578	0.296928
Mrpl52	833.882	0.133423	0.070603	1.88977	0.0587887	0.296928
A930005H10Rik	80.5083	0.389511	0.206278	1.88829	0.0589877	0.297757
Ppt2	207.607	-0.243642	0.129074	-1.88761	0.0590784	0.298039
Paip1	51.0669	0.48366	0.256289	1.88716	0.0591381	0.298165
Ddx18	253.494	0.229501	0.121726	1.88539	0.0593766	0.299191
Rbm22	210.289	0.234547	0.124501	1.88389	0.0595798	0.300038
Ruvbl2	236.98	0.221414	0.11755	1.88356	0.059624	0.300045
Nr4a1	86.2162	1.18003	0.626643	1.8831	0.0596863	0.300045
Hectd2	24.8835	0.671878	0.35679	1.88312	0.0596843	0.300045
Chp1	186.364	-0.269511	0.143174	-1.88241	0.0597807	0.300166
Peak1	68.0468	-0.411402	0.218534	-1.88255	0.0597611	0.300166
Tpm3	1473.24	0.107316	0.0570896	1.87979	0.060137	0.301778
Gm19705	38.5175	-0.547349	0.291239	-1.87938	0.060193	0.301882
Uso1	77.9283	0.388224	0.206625	1.87889	0.0602601	0.302042
Ddost	757.522	0.12869	0.068508	1.87846	0.0603178	0.30214
Dcaf1	63.2612	0.424904	0.226226	1.87823	0.0603503	0.30214
Mob3c	32.2972	-0.590801	0.314712	-1.87727	0.0604809	0.302617
Ndufaf1	63.4751	0.417758	0.222988	1.87345	0.0610062	0.304888
Dynll1	1281.89	0.126274	0.0673945	1.87366	0.0609779	0.304888
Commd3	468.017	-0.166209	0.0887685	-1.87239	0.061153	0.305186
Ssr2	597.072	0.146492	0.0782637	1.87177	0.0612381	0.305186
Ipp	52.9334	0.46294	0.247269	1.87221	0.0611769	0.305186
Epb41	84.2774	0.367552	0.196282	1.87257	0.0611273	0.305186
Card11	100.523	-0.346263	0.184996	-1.87173	0.061244	0.305186
Slc37a3	94.4734	-0.358148	0.19147	-1.87052	0.0614119	0.30563
Atp6v0d1	358.253	-0.184469	0.0986082	-1.87073	0.061383	0.30563
Cryl1	65.8572	0.427923	0.228829	1.87006	0.061476	0.30563
Unc5cl	98.5944	-0.353988	0.189267	-1.87031	0.0614403	0.30563
Kif14	20.2378	0.773121	0.413595	1.86927	0.0615856	0.305642
Tcf12	434.823	-0.170858	0.0913958	-1.86942	0.0615637	0.305642
Ppwd1	97.0166	0.33773	0.180639	1.86964	0.0615337	0.305642
Sp100	529.1	-0.14955	0.0800303	-1.86866	0.0616696	0.305881
Exosc7	233.645	0.218109	0.116781	1.86768	0.0618071	0.306208
Sfxn1	248.28	0.231189	0.123782	1.86771	0.0618019	0.306208
Armc10	232.873	-0.2196	0.1177	-1.86576	0.0620747	0.307356
Marcks	151.056	0.29411	0.157674	1.8653	0.0621395	0.307499
Pomp	1029.18	0.113729	0.0610085	1.86416	0.0622998	0.308114
Atp6ap1	226.659	-0.224089	0.120274	-1.86315	0.0624407	0.308632
S1pr1	31.0232	0.599095	0.321605	1.86282	0.062487	0.308683
Lig4	143.125	-0.286937	0.154065	-1.86245	0.0625403	0.308768
Fcho2	29.8842	-0.604272	0.324817	-1.86034	0.0628368	0.31004
Cbx5	188.953	0.263037	0.14141	1.86011	0.0628704	0.31004
Ywhah	802.768	0.126048	0.0677878	1.85945	0.0629635	0.31032
Chd2	146.138	-0.27497	0.147911	-1.85903	0.063023	0.310434
Eef1d	1229.45	0.110094	0.0592339	1.85863	0.0630797	0.310535
Tasor	82.2982	-0.363121	0.195406	-1.85829	0.0631273	0.310591
3110082I17Rik	38.4901	0.535789	0.288409	1.85774	0.0632065	0.310649
Zup1	90.609	-0.36823	0.198218	-1.8577	0.0632118	0.310649
Usp11	138.368	-0.29162	0.15703	-1.85709	0.0632983	0.310895
Ech1	276.747	-0.233065	0.125616	-1.85537	0.063543	0.311919
Eif3l	713.216	0.132802	0.0715979	1.85484	0.0636198	0.312116
Slc25a10	45.1376	0.503059	0.27129	1.85432	0.0636935	0.312299
Calu	95.0195	0.345672	0.186542	1.85305	0.0638747	0.31265
Ddx19a	261.989	-0.205807	0.111052	-1.85324	0.0638474	0.31265
Elp5	160.373	0.271079	0.146258	1.85343	0.0638211	0.31265
Bach1	191.124	-0.248848	0.134322	-1.85263	0.063936	0.312771
Atxn7l1	64.9812	-0.41539	0.224464	-1.85059	0.0642285	0.313843
Slc25a23	74.93	-0.382549	0.206698	-1.85076	0.0642035	0.313843
Slc25a27	33.9406	-0.57397	0.310219	-1.85021	0.0642834	0.313932
A430088P11Rik	54.6695	-0.443415	0.23981	-1.84902	0.0644547	0.31441
Ppic	19.4257	0.759227	0.410563	1.84923	0.064424	0.31441
St8sia1	95.8547	-0.335259	0.181468	-1.84749	0.0646766	0.315133
Pno1	131.501	0.305623	0.165425	1.8475	0.0646744	0.315133
Eif4ebp1	33.8938	0.565854	0.306437	1.84656	0.0648108	0.315607
Thrap3	496.707	0.154079	0.0834779	1.84575	0.0649284	0.316
Dock10	268.943	-0.202293	0.109658	-1.84477	0.0650709	0.316153
Usp28	18.6886	-0.801005	0.434198	-1.84479	0.0650674	0.316153
Znrd2	224.223	0.222738	0.120724	1.84503	0.0650338	0.316153
Atf4	165.538	0.256146	0.138997	1.84282	0.0653552	0.317355
Mrpl17	299.184	0.191955	0.104183	1.84247	0.0654065	0.317424
Rabep2	76.5021	-0.381674	0.207216	-1.84191	0.0654881	0.317639
Hbp1	204.186	-0.239362	0.129991	-1.84138	0.0655663	0.317659
Med12	65.8411	-0.401609	0.218087	-1.84151	0.0655475	0.317659
Ilkap	237.419	0.213039	0.115806	1.83963	0.0658231	0.318362
Hivep3	63.0593	-0.457748	0.248804	-1.8398	0.0657983	0.318362
Ano6	290.066	0.226702	0.123204	1.84006	0.0657597	0.318362
Enkd1	40.8323	0.524217	0.285081	1.83883	0.0659397	0.318746
Itsn2	125.03	-0.317317	0.172819	-1.83612	0.0663399	0.320499
Nudt19	149.808	0.281113	0.15321	1.83482	0.0665321	0.321246
Cog6	66.4083	-0.397063	0.216568	-1.83344	0.0667378	0.321695
Ppcs	59.391	-0.434596	0.23701	-1.83366	0.0667045	0.321695
Dock8	229.962	-0.223223	0.121743	-1.83356	0.0667193	0.321695
Cdc26	391.853	0.170463	0.0930209	1.83252	0.0668741	0.321718
Psmd7	437.047	0.164015	0.0895163	1.83223	0.0669167	0.321718
Kpna2	240.154	0.239379	0.130617	1.83267	0.066851	0.321718
Vwa8	26.2624	0.668554	0.364903	1.83214	0.0669306	0.321718
Srpk1	360.343	0.186839	0.101942	1.8328	0.0668317	0.321718
1700010I14Rik	25.5856	-0.64799	0.353811	-1.83146	0.0670323	0.322026
Tbc1d20	91.2169	-0.351206	0.191949	-1.82969	0.0672964	0.32297
Tmem167	449.032	0.171864	0.0939335	1.82964	0.0673042	0.32297
Pmf1	165.619	0.258059	0.141075	1.82923	0.0673655	0.323082
Cit	48.8363	0.472261	0.258425	1.82746	0.0676308	0.324173
Ikbkb	156.304	-0.264373	0.144696	-1.8271	0.0676853	0.324253
Os9	231.779	-0.225213	0.123352	-1.82578	0.0678836	0.325021
Snx20	102.495	-0.325325	0.178215	-1.82547	0.0679309	0.325065
Atp5d	1664.08	0.0940063	0.0515138	1.82488	0.0680197	0.325308
Zfp281	89.6203	-0.359615	0.197139	-1.82417	0.0681266	0.325414
Ier5	144.788	-0.292619	0.160473	-1.82347	0.0682319	0.325414
Thyn1	121.187	0.306854	0.168253	1.82376	0.068188	0.325414
Mrps23	261.299	0.204615	0.112209	1.82353	0.0682237	0.325414
Cdc5l	316.203	0.191309	0.104888	1.82394	0.068161	0.325414
Marf1	53.6899	-0.441132	0.241986	-1.82297	0.0683085	0.325598
Ppp1r12b	20.6284	-0.72578	0.398542	-1.82109	0.0685934	0.326206
Rell1	35.2831	0.56001	0.307393	1.82181	0.0684843	0.326206
Eefsec	237.245	0.21367	0.117345	1.82087	0.0686269	0.326206
Samd1	18.9129	0.768801	0.42211	1.82133	0.0685572	0.326206
Mmp11	53.7206	-0.438085	0.240537	-1.82127	0.0685652	0.326206
Zwint	219.39	0.230067	0.126398	1.82018	0.0687311	0.326521
Gga2	76.2612	0.391195	0.214965	1.81981	0.0687881	0.32661
Gnai3	479.591	-0.155685	0.0855848	-1.81908	0.0688997	0.326692
Dguok	203.441	-0.234034	0.128665	-1.81894	0.0689199	0.326692
Smad3	79.1465	-0.36717	0.201823	-1.81926	0.0688711	0.326692
Bbc3	25.1516	-0.654594	0.359926	-1.81869	0.0689587	0.326694
Ccndbp1	162.969	-0.264866	0.145843	-1.8161	0.0693547	0.327385
Maml3	33.5194	-0.557333	0.306694	-1.81723	0.0691818	0.327385
Prpf3	102.835	0.336671	0.185412	1.8158	0.0694013	0.327385
Crot	105.649	-0.330328	0.181803	-1.81696	0.0692238	0.327385
Spn	124.569	0.294338	0.162078	1.81603	0.0693663	0.327385
Zwilch	35.1336	0.56002	0.308326	1.81632	0.0693209	0.327385
B4galnt1	350.883	-0.178778	0.0984067	-1.81673	0.0692585	0.327385
Uqcrb	801.642	0.122912	0.0676927	1.81574	0.0694106	0.327385
Cdkn2d	290.331	0.198361	0.109379	1.81353	0.0697505	0.328626
Stat5b	107.54	0.322634	0.177902	1.81355	0.0697471	0.328626
Slc36a3os	22.8833	0.682782	0.376728	1.8124	0.0699245	0.328723
Cant1	91.5214	-0.344541	0.190102	-1.8124	0.0699246	0.328723
Churc1	301.105	0.194723	0.107422	1.81268	0.0698808	0.328723
Mcts1	232.472	0.221223	0.122023	1.81296	0.069838	0.328723
Sirt7	180.525	-0.239315	0.132099	-1.81164	0.0700422	0.329094
Stt3b	275.206	-0.212333	0.117224	-1.81135	0.0700864	0.329122
Ssbp2	125.609	0.295282	0.163148	1.8099	0.0703113	0.329996
Glcci1	73.6699	-0.382213	0.211259	-1.80922	0.0704175	0.330314
Nfatc1	124.992	-0.301	0.166417	-1.80871	0.0704962	0.330502
Swap70	52.9957	-0.459273	0.253981	-1.8083	0.0705597	0.330618
Lpxn	176.399	-0.254005	0.140543	-1.80731	0.0707138	0.331159
Ttf2	37.2969	0.519137	0.287491	1.80575	0.0709578	0.331607
Rhog	884.869	-0.119463	0.0661363	-1.80631	0.0708699	0.331607
Rnf215	36.7983	-0.525909	0.291249	-1.8057	0.0709646	0.331607
Gtpbp2	145.095	-0.270497	0.149794	-1.80579	0.070951	0.331607
Urm1	118.1	-0.298486	0.165333	-1.80536	0.0710184	0.331614
Gtf2e1	24.2888	0.649106	0.359576	1.8052	0.0710436	0.331614
Snx6	485.501	-0.150757	0.0835704	-1.80395	0.0712386	0.332343
Bola2	234.465	0.215752	0.11966	1.80304	0.0713824	0.332833
Cdc25a	86.655	0.350198	0.194296	1.8024	0.071483	0.33312
Cmtm6	100.427	-0.334925	0.185848	-1.80214	0.0715233	0.333126
Gm17021	21.9085	-0.683707	0.379579	-1.80122	0.0716675	0.333617
Apeh	141.631	-0.27236	0.151249	-1.80074	0.071744	0.333791
Cox6c	2061.79	0.083826	0.0465706	1.79998	0.0718641	0.334168
Med1	104.79	-0.311922	0.173349	-1.79939	0.0719567	0.334417
Trim28	508.243	0.162546	0.0903591	1.79889	0.0720355	0.334601
Rnf6	94.4318	-0.34441	0.191513	-1.79836	0.0721202	0.334813
Tomm5	315.008	0.2056	0.114393	1.79731	0.0722867	0.335404
Ccdc126	30.5941	-0.595309	0.331306	-1.79686	0.0723584	0.335474
Tigd2	155.542	-0.261847	0.145741	-1.79666	0.0723892	0.335474
Nup107	106.093	0.317922	0.176995	1.79623	0.0724587	0.335474
Naa40	138.264	0.283074	0.157584	1.79634	0.0724405	0.335474
Manf	1070.9	0.1085	0.0604455	1.79501	0.0726523	0.336189
Art4	92.2683	-0.334277	0.186482	-1.79254	0.0730465	0.33783
Kat6b	67.9281	-0.383573	0.214058	-1.79192	0.0731465	0.33811
Oxct1	235.304	0.21618	0.120664	1.79159	0.0731992	0.338171
Trmo	28.1279	-0.626377	0.349945	-1.78993	0.0734657	0.339219
Maco1	111.78	-0.308144	0.172203	-1.78942	0.0735467	0.33941
Hist1h4c	19.0236	0.738763	0.41369	1.78579	0.074133	0.341931
Haus3	117.514	0.310616	0.173966	1.7855	0.0741808	0.341967
Tamm41	111.3	0.300662	0.168431	1.78508	0.0742487	0.342096
Brca2	51.3335	0.44434	0.249089	1.78386	0.0744467	0.342824
Clk4	98.4281	-0.324174	0.18182	-1.78294	0.0745964	0.343328
Zfp385a	37.8836	-0.525308	0.294725	-1.78237	0.0746891	0.34357
Tdp1	99.377	0.317967	0.178433	1.782	0.0747492	0.343662
Gm2a	233.725	-0.21935	0.123187	-1.78063	0.0749729	0.344505
Raly	1314.22	0.100488	0.0564663	1.7796	0.0751412	0.344586
Pfn1	9679.42	0.0548047	0.0307964	1.77958	0.0751442	0.344586
Exoc2	86.8446	-0.350452	0.196923	-1.77963	0.075136	0.344586
Ttc27	51.7454	0.459789	0.258375	1.77954	0.0751515	0.344586
Ndst1	42.0806	-0.494041	0.277728	-1.77887	0.0752611	0.344903
Fam167a	67.0964	-0.397373	0.223559	-1.77748	0.0754885	0.34576
Smco4	176.807	-0.25443	0.1432	-1.77675	0.0756101	0.346132
Ssna1	566.267	0.14771	0.0831719	1.77596	0.0757403	0.34628
Get4	276.62	0.207612	0.116911	1.77581	0.075764	0.34628
Cbl	364.21	-0.168279	0.094738	-1.77626	0.0756901	0.34628
Tesk2	21.1083	-0.720243	0.405804	-1.77485	0.075922	0.346632
Jade2	32.9757	0.544842	0.306944	1.77505	0.075889	0.346632
Nup43	96.2098	0.320817	0.18081	1.77433	0.0760084	0.346842
Noc2l	117.51	0.294394	0.165948	1.77401	0.0760618	0.3469
Cdc123	291.877	0.187515	0.105815	1.7721	0.0763783	0.347867
Nfyb	203.979	0.225132	0.127024	1.77236	0.0763345	0.347867
Eny2	387.762	0.165435	0.0933611	1.77199	0.0763958	0.347867
Abtb1	138.264	-0.269716	0.15224	-1.77165	0.076452	0.347938
Trmt1l	82.2632	-0.359793	0.203259	-1.77012	0.0767068	0.34867
Rgs19	307.067	-0.18667	0.105489	-1.76958	0.0767974	0.34867
Psmc2	369.871	0.173151	0.0978553	1.76946	0.0768166	0.34867
Usp5	149.266	0.2619	0.147993	1.76968	0.0767811	0.34867
Xndc1	51.0979	0.444383	0.251083	1.76986	0.0767502	0.34867
Ctnnbl1	173.788	0.2442	0.138042	1.76903	0.0768897	0.348817
Mtif3	56.8486	-0.43779	0.247733	-1.76719	0.0771971	0.349703
Pip4p1	104.627	-0.314198	0.177802	-1.76712	0.0772076	0.349703
Zmym5	110.974	-0.30214	0.170955	-1.76737	0.0771669	0.349703
Chsy1	24.6266	-0.634156	0.35909	-1.76601	0.0773945	0.350024
Zfp251	47.4622	-0.453836	0.25699	-1.76597	0.0774013	0.350024
Smarca2	117.519	-0.290014	0.164209	-1.76612	0.0773755	0.350024
Smim11	178.919	0.251257	0.142298	1.76571	0.0774452	0.350038
Mrps21	535.582	0.144963	0.0821354	1.76493	0.0775754	0.350441
Arhgef2	203.033	-0.238954	0.135452	-1.76412	0.0777112	0.350869
Setd7	54.3237	-0.422103	0.239327	-1.76371	0.0777813	0.351
Plxnd1	33.1007	-0.54195	0.307437	-1.7628	0.0779344	0.35107
Zfand6	344.751	-0.172049	0.0976087	-1.76264	0.0779607	0.35107
Syngr1	32.5198	-0.560522	0.317984	-1.76274	0.0779446	0.35107
Rpp30	110.089	0.318244	0.180488	1.76325	0.0778587	0.35107
St6galnac3	35.8494	-0.536646	0.304566	-1.762	0.0780693	0.351374
Prmt2	28.1198	-0.598383	0.339817	-1.7609	0.078256	0.351474
Myo18a	81.1805	-0.361755	0.205392	-1.76129	0.0781896	0.351474
Ahr	63.5565	0.421855	0.239566	1.76091	0.0782537	0.351474
Slc38a9	54.9118	-0.422474	0.239875	-1.76122	0.0782008	0.351474
Haus7	83.2423	0.34854	0.197995	1.76034	0.0783494	0.351709
Ankrd26	54.0123	0.457878	0.260365	1.7586	0.0786454	0.352853
Farsb	223.692	0.233283	0.132721	1.75769	0.0787999	0.352995
Mtg2	62.4388	-0.407313	0.231732	-1.75769	0.0788009	0.352995
Ebpl	99.4622	-0.324194	0.1844	-1.7581	0.0787309	0.352995
Ndufs5	663.977	0.133143	0.0757708	1.75717	0.078888	0.3532
Srsf4	264.082	0.199695	0.113688	1.75651	0.0790007	0.353442
Ska3	28.6257	0.604815	0.344354	1.75637	0.0790246	0.353442
Stxbp2	146.883	-0.267402	0.152316	-1.75557	0.0791626	0.353874
Fkbp2	244.837	0.206587	0.117756	1.75437	0.0793669	0.354602
Gm10076	198.611	0.227015	0.129453	1.75364	0.0794916	0.354974
Ppp6r1	88.4355	-0.332077	0.189397	-1.75334	0.0795444	0.355025
Dohh	156.859	0.248058	0.141509	1.75295	0.0796103	0.355133
Ift74	42.9029	0.477271	0.272364	1.75233	0.0797172	0.355425
Chchd4	88.19	0.343911	0.1963	1.75197	0.0797795	0.355465
Uhrf1bp1l	109.272	-0.308301	0.175991	-1.75179	0.0798093	0.355465
Stx7	70.5818	-0.399861	0.228439	-1.75041	0.0800484	0.356344
Psmc5	430.142	0.155256	0.0887695	1.74898	0.080294	0.357252
Shf	22.8229	-0.685473	0.392198	-1.74777	0.0805032	0.357996
Ptpn13	46.0046	-0.473991	0.271311	-1.74704	0.0806299	0.358039
Hspa8	6238.82	0.0654665	0.0374789	1.74675	0.0806801	0.358039
Crebrf	38.4505	-0.499563	0.285967	-1.74692	0.0806509	0.358039
Pbdc1	240.547	0.228151	0.130606	1.74687	0.0806606	0.358039
Atad3a	95.8998	0.330632	0.189478	1.74496	0.0809916	0.358677
Bcl7a	112.649	0.301603	0.172799	1.7454	0.0809156	0.358677
Prkcb	131.818	0.285138	0.163406	1.74496	0.0809916	0.358677
Unc119	93.116	-0.325213	0.186365	-1.74503	0.0809791	0.358677
Maf1	374.964	-0.173921	0.0997012	-1.74443	0.0810847	0.358904
Ndufaf3	161.517	-0.249541	0.14328	-1.74163	0.0815724	0.360876
Pdlim5	49.4147	-0.436423	0.250839	-1.73985	0.0818857	0.362074
Mon1a	54.097	-0.421549	0.242492	-1.7384	0.0821396	0.363009
Uba3	78.1999	-0.366773	0.211037	-1.73796	0.0822187	0.363172
Klhl36	46.334	-0.450973	0.259581	-1.73731	0.0823323	0.363298
Papola	396.614	0.159061	0.0915452	1.73751	0.0822977	0.363298
Gmps	301.515	0.198112	0.114066	1.73681	0.0824202	0.363311
Usb1	75.0507	-0.35788	0.20605	-1.73686	0.0824122	0.363311
Hist1h2ai	31.596	0.57948	0.333696	1.73655	0.0824664	0.363328
Sgo2a	56.1153	0.422788	0.243583	1.7357	0.0826164	0.363687
Pnisr	318.097	-0.18013	0.103785	-1.73561	0.082633	0.363687
Zbtb37	21.129	-0.676807	0.390123	-1.73486	0.0827664	0.363954
Mcm10	41.004	0.493691	0.284583	1.73479	0.0827786	0.363954
Rnasel	86.5293	-0.329751	0.190301	-1.73278	0.083134	0.364261
Copa	180.948	-0.230209	0.13283	-1.73311	0.0830759	0.364261
Mrpl24	322.65	-0.17419	0.100529	-1.73274	0.0831423	0.364261
Atrip	68.7553	-0.390448	0.225325	-1.73282	0.0831268	0.364261
Tspan13	569.014	-0.136629	0.0788528	-1.73271	0.0831465	0.364261
Erg28	174.404	0.238312	0.137481	1.73341	0.0830221	0.364261
2410022M11Rik	48.235	-0.448078	0.258448	-1.73373	0.0829667	0.364261
Prickle1	23.3855	0.667873	0.385571	1.73216	0.0832443	0.364503
Ap1s2	24.2569	-0.627204	0.362265	-1.73134	0.0833912	0.364959
Hikeshi	223.601	0.217876	0.125872	1.73093	0.0834643	0.365092
Gm36738	25.9831	-0.624446	0.361366	-1.72801	0.0839856	0.367185
Rack1	4833.03	0.0652362	0.0377604	1.72764	0.0840535	0.367294
Parp8	30.1696	-0.563601	0.326285	-1.72732	0.0841094	0.367351
Lpcat3	156.285	-0.251558	0.145681	-1.72677	0.0842092	0.367599
Kif13b	41.3974	-0.488823	0.283293	-1.7255	0.0844376	0.368325
Atl2	56.816	0.416723	0.241527	1.72537	0.0844616	0.368325
Ptdss2	54.2698	-0.416669	0.241664	-1.72417	0.0846779	0.36908
A630072M18Rik	40.8702	-0.48176	0.279552	-1.72333	0.0848284	0.369548
Phf1	42.4413	-0.478707	0.277837	-1.72298	0.084892	0.369637
Pnpla7	27.5627	-0.577577	0.335579	-1.72114	0.0852259	0.369773
Strbp	72.8498	0.35914	0.20864	1.72134	0.0851895	0.369773
Mtfr1l	179.611	-0.238715	0.138654	-1.72166	0.0851313	0.369773
Lrrc59	153.645	0.247213	0.143519	1.7225	0.0849782	0.369773
Jarid2	141.871	-0.260989	0.15158	-1.7218	0.0851061	0.369773
Rps19bp1	134.625	0.269471	0.156544	1.72138	0.0851819	0.369773
Ahnak	18.4693	-0.81187	0.471657	-1.72131	0.0851938	0.369773
Smarcb1	357.578	0.166215	0.0966182	1.72033	0.0853728	0.370223
Armc5	53.5365	-0.424698	0.246948	-1.71979	0.0854711	0.370339
Zfp213	48.3879	-0.445778	0.259218	-1.71971	0.085486	0.370339
Hilpda	128.309	-0.277761	0.161559	-1.71925	0.0855684	0.370508
Wbp2	313.893	-0.175975	0.102423	-1.71812	0.0857746	0.371213
Lcorl	34.1156	-0.545179	0.317675	-1.71615	0.0861342	0.372501
Zfp36l1	345.99	-0.170054	0.0991119	-1.71578	0.0862029	0.372501
Gtse1	37.4105	0.520891	0.303558	1.71595	0.086171	0.372501
Mgat5	235.867	-0.203469	0.118649	-1.71488	0.0863666	0.372848
Mrpl21	299.396	0.191	0.111379	1.71486	0.0863703	0.372848
Orc3	114.018	0.294916	0.172062	1.71401	0.0865272	0.373337
Plscr3	423.48	-0.160495	0.0936692	-1.71342	0.0866351	0.373442
Elf4	59.364	-0.415548	0.242528	-1.7134	0.0866389	0.373442
Cnot9	73.5254	0.362267	0.211521	1.71267	0.0867729	0.373643
Arhgap27	63.4844	-0.393191	0.229572	-1.71271	0.0867656	0.373643
E2f3	64.9217	0.399912	0.233534	1.71243	0.0868168	0.373644
Dnlz	139.501	0.276842	0.161782	1.7112	0.0870441	0.374246
Ubqln4	34.0334	0.517163	0.302189	1.71139	0.0870095	0.374246
Mex3b	45.1343	-0.489538	0.286205	-1.71044	0.0871842	0.374583
Mrpl16	112.636	0.297135	0.173732	1.7103	0.08721	0.374583
Smu1	273.53	0.194451	0.113748	1.70949	0.0873595	0.37479
Tesc	43.5477	0.524951	0.307037	1.70973	0.0873157	0.37479
Mbd4	48.4967	0.431561	0.252474	1.70933	0.0873897	0.37479
Polr2k	307.035	0.186434	0.109122	1.70849	0.0875446	0.375266
Mgat1	133.979	-0.26472	0.15506	-1.70721	0.0877823	0.376097
Adss	240.852	0.199859	0.1171	1.70675	0.0878694	0.376282
Lnpep	135.984	-0.269814	0.15817	-1.70585	0.0880369	0.37681
[truncated: 10,766 more rows]
