# Supplementary material for: SLAM/SAP signaling regulates discrete γδ T cell developmental checkpoints and shapes the innate-like γδ TCR repertoire
Source: eLife. 2024 Dec 10;13:RP97229. doi: 10.7554/eLife.97229 (PMC11630817; doi:10.7554/eLife.97229)
Supplement: Supplementary file 4. [file elife-97229-supp4.xlsx]

## Sheet: Bulk RNASe_D10_CD24high_SAPvsB6
ensembl_gene_id	baseMean	log2FoldChange	lfcSE	stat	pvalue	padj	external_gene_name	description
ENSMUSG00000049470	2539.46	-0.691472	0.0599943	-11.5256	9.80098e-31	1.27844e-26	Aff4	AF4/FMR2 family, member 4 [Source:MGI Symbol;Acc:MGI:2136171]
ENSMUSG00000037313	389.349	1.98813	0.176527	11.2624	2.01149e-29	1.31189e-25	Tacc3	transforming, acidic coiled-coil containing protein 3 [Source:MGI Symbol;Acc:MGI:1341163]
ENSMUSG00000005696	139.196	-1.64381	0.147822	-11.1202	1.00077e-28	4.35134e-25	Sh2d1a	SH2 domain containing 1A [Source:MGI Symbol;Acc:MGI:1328352]
ENSMUSG00000075254	4430.94	-0.776485	0.0802216	-9.67926	3.69395e-22	1.2046e-18	Heg1	heart development protein with EGF-like domains 1 [Source:MGI Symbol;Acc:MGI:1924696]
ENSMUSG00000027220	165.025	1.35744	0.141588	9.58726	9.04544e-22	2.35978e-18	Syt13	synaptotagmin XIII [Source:MGI Symbol;Acc:MGI:1933945]
ENSMUSG00000034349	2265.86	1.12134	0.121749	9.21026	3.25321e-20	7.07248e-17	Smc4	structural maintenance of chromosomes 4 [Source:MGI Symbol;Acc:MGI:1917349]
ENSMUSG00000021048	448.048	1.28707	0.143633	8.96079	3.22348e-19	6.00672e-16	Mthfd1	methylenetetrahydrofolate dehydrogenase (NADP+ dependent), methenyltetrahydrofolate cyclohydrolase, formyltetrahydrofolate synthase [Source:MGI Symbol;Acc:MGI:1342005]
ENSMUSG00000055675	4122.6	-0.735427	0.0855358	-8.59788	8.12015e-18	1.32399e-14	Kbtbd11	kelch repeat and BTB (POZ) domain containing 11 [Source:MGI Symbol;Acc:MGI:1922151]
ENSMUSG00000022974	887.99	-1.15259	0.139774	-8.24609	1.63661e-16	2.37199e-13	Paxbp1	PAX3 and PAX7 binding protein 1 [Source:MGI Symbol;Acc:MGI:1914617]
ENSMUSG00000052512	680.918	-1.15893	0.140989	-8.22003	2.03459e-16	2.65391e-13	Nav2	neuron navigator 2 [Source:MGI Symbol;Acc:MGI:2183691]
ENSMUSG00000001865	569.649	-0.890714	0.109062	-8.16703	3.16082e-16	3.72894e-13	Cpa3	carboxypeptidase A3, mast cell [Source:MGI Symbol;Acc:MGI:88479]
ENSMUSG00000020297	130.698	1.5083	0.184905	8.15714	3.43049e-16	3.72894e-13	Nsg2	neuron specific gene family member 2 [Source:MGI Symbol;Acc:MGI:1202070]
ENSMUSG00000022180	94.5555	-2.0132	0.251698	-7.99848	1.25965e-15	1.23589e-12	Slc7a8	solute carrier family 7 (cationic amino acid transporter, y+ system), member 8 [Source:MGI Symbol;Acc:MGI:1355323]
ENSMUSG00000001525	8126.75	0.763016	0.0954711	7.99211	1.32647e-15	1.23589e-12	Tubb5	tubulin, beta 5 class I [Source:MGI Symbol;Acc:MGI:107812]
ENSMUSG00000053977	107.14	1.71056	0.214757	7.9651	1.65094e-15	1.43565e-12	Cd8a	CD8 antigen, alpha chain [Source:MGI Symbol;Acc:MGI:88346]
ENSMUSG00000015143	857.722	0.966598	0.121634	7.9468	1.9139e-15	1.56031e-12	Actn1	actinin, alpha 1 [Source:MGI Symbol;Acc:MGI:2137706]
ENSMUSG00000022885	3085.62	-0.727205	0.0916676	-7.93307	2.13802e-15	1.64049e-12	St6gal1	beta galactoside alpha 2,6 sialyltransferase 1 [Source:MGI Symbol;Acc:MGI:108470]
ENSMUSG00000047907	231.036	-1.09029	0.138054	-7.89751	2.84538e-15	2.06195e-12	Tshz2	teashirt zinc finger family member 2 [Source:MGI Symbol;Acc:MGI:2153084]
ENSMUSG00000025357	765.158	0.919574	0.11747	7.82815	4.95083e-15	3.39888e-12	Dgka	diacylglycerol kinase, alpha [Source:MGI Symbol;Acc:MGI:102952]
ENSMUSG00000014453	2034.89	-1.04215	0.134116	-7.77051	7.81722e-15	5.09839e-12	Blk	B lymphoid kinase [Source:MGI Symbol;Acc:MGI:88169]
ENSMUSG00000005947	777.934	-1.33162	0.172043	-7.74004	9.93885e-15	6.17345e-12	Itgae	integrin alpha E, epithelial-associated [Source:MGI Symbol;Acc:MGI:1298377]
ENSMUSG00000053044	40.9749	2.88071	0.372691	7.72949	1.07977e-14	6.40205e-12	Cd8b1	CD8 antigen, beta chain 1 [Source:MGI Symbol;Acc:MGI:88347]
ENSMUSG00000013089	4283.39	-0.49636	0.0643697	-7.71108	1.24757e-14	7.07536e-12	Etv5	ets variant 5 [Source:MGI Symbol;Acc:MGI:1096867]
ENSMUSG00000039384	387.393	1.0271	0.133749	7.6793	1.59959e-14	8.69375e-12	Dusp10	dual specificity phosphatase 10 [Source:MGI Symbol;Acc:MGI:1927070]
ENSMUSG00000097365	221.547	-1.3856	0.18115	-7.64887	2.02746e-14	1.05785e-11	C030034L19Rik	RIKEN cDNA C030034L19 gene [Source:MGI Symbol;Acc:MGI:2444519]
ENSMUSG00000032231	412.212	0.93265	0.122819	7.59367	3.10958e-14	1.56005e-11	Anxa2	annexin A2 [Source:MGI Symbol;Acc:MGI:88246]
ENSMUSG00000058672	232.45	1.15501	0.153507	7.52413	5.30732e-14	2.56403e-11	Tubb2a	tubulin, beta 2A class IIA [Source:MGI Symbol;Acc:MGI:107861]
ENSMUSG00000064043	819.387	-0.835813	0.111442	-7.5	6.38182e-14	2.97302e-11	Trerf1	transcriptional regulating factor 1 [Source:MGI Symbol;Acc:MGI:2442086]
ENSMUSG00000005087	236.97	-1.08566	0.146742	-7.39848	1.37757e-13	6.1962e-11	Cd44	CD44 antigen [Source:MGI Symbol;Acc:MGI:88338]
ENSMUSG00000029822	211.858	-1.07378	0.145639	-7.37292	1.66927e-13	7.25798e-11	Osbpl3	oxysterol binding protein-like 3 [Source:MGI Symbol;Acc:MGI:1918970]
ENSMUSG00000036452	906.329	-1.08706	0.14973	-7.26013	3.86729e-13	1.5764e-10	Arhgap26	Rho GTPase activating protein 26 [Source:MGI Symbol;Acc:MGI:1918552]
ENSMUSG00000030104	1167.44	0.724465	0.0997707	7.26129	3.83406e-13	1.5764e-10	Edem1	ER degradation enhancer, mannosidase alpha-like 1 [Source:MGI Symbol;Acc:MGI:2180139]
ENSMUSG00000031756	66.6591	1.66947	0.230309	7.24882	4.20434e-13	1.66186e-10	Cenpn	centromere protein N [Source:MGI Symbol;Acc:MGI:1919405]
ENSMUSG00000055148	728.904	0.838766	0.116891	7.17562	7.19795e-13	2.76147e-10	Klf2	Kruppel-like factor 2 (lung) [Source:MGI Symbol;Acc:MGI:1342772]
ENSMUSG00000051457	1271.62	0.622265	0.0876964	7.09567	1.28726e-12	4.79743e-10	Spn	sialophorin [Source:MGI Symbol;Acc:MGI:98384]
ENSMUSG00000018983	402.466	1.75447	0.250211	7.01194	2.35032e-12	8.51601e-10	E2f2	E2F transcription factor 2 [Source:MGI Symbol;Acc:MGI:1096341]
ENSMUSG00000039474	359.986	-0.959726	0.137576	-6.97599	3.03729e-12	1.07077e-09	Wfs1	wolframin ER transmembrane glycoprotein [Source:MGI Symbol;Acc:MGI:1328355]
ENSMUSG00000044505	237.138	-1.54871	0.222531	-6.95954	3.41395e-12	1.17188e-09	Lingo4	leucine rich repeat and Ig domain containing 4 [Source:MGI Symbol;Acc:MGI:2444651]
ENSMUSG00000068220	551.212	1.04565	0.151162	6.91741	4.59961e-12	1.53839e-09	Lgals1	lectin, galactose binding, soluble 1 [Source:MGI Symbol;Acc:MGI:96777]
ENSMUSG00000070407	93.6197	-1.36599	0.198732	-6.87355	6.26243e-12	2.04218e-09	Hs3st3b1	heparan sulfate (glucosamine) 3-O-sulfotransferase 3B1 [Source:MGI Symbol;Acc:MGI:1333853]
ENSMUSG00000060093	633.147	1.43224	0.212384	6.74364	1.54467e-11	4.9143e-09	H4c1	H4 clustered histone 1 [Source:MGI Symbol;Acc:MGI:2448419]
ENSMUSG00002076161	30874.2	-1.01205	0.150818	-6.71039	1.94106e-11	5.88819e-09	7SK	7SK RNA [Source:RFAM;Acc:RF00100]
ENSMUSG00000056724	1165.84	-0.766755	0.114253	-6.71101	1.93287e-11	5.88819e-09	Nbeal2	neurobeachin-like 2 [Source:MGI Symbol;Acc:MGI:2448554]
ENSMUSG00000042744	1568.67	-0.704599	0.105564	-6.6746	2.47906e-11	7.34929e-09	Hectd4	HECT domain E3 ubiquitin protein ligase 4 [Source:MGI Symbol;Acc:MGI:3647820]
ENSMUSG00000070643	10492.8	-0.724315	0.109503	-6.61454	3.72705e-11	1.08035e-08	Sox13	SRY (sex determining region Y)-box 13 [Source:MGI Symbol;Acc:MGI:98361]
ENSMUSG00000030257	198.104	-1.34726	0.20385	-6.6091	3.86659e-11	1.09643e-08	Srgap3	SLIT-ROBO Rho GTPase activating protein 3 [Source:MGI Symbol;Acc:MGI:2152938]
ENSMUSG00000018341	93.876	1.42317	0.216495	6.5737	4.90807e-11	1.36215e-08	Il12rb2	interleukin 12 receptor, beta 2 [Source:MGI Symbol;Acc:MGI:1270861]
ENSMUSG00000097240	19.4833	-2.74036	0.417885	-6.55769	5.46494e-11	1.4851e-08	Gm26614	predicted gene, 26614 [Source:MGI Symbol;Acc:MGI:5477108]
ENSMUSG00000052397	3056.31	0.579784	0.088541	6.5482	5.82356e-11	1.55026e-08	Ezr	ezrin [Source:MGI Symbol;Acc:MGI:98931]
ENSMUSG00000040183	407.277	-1.38539	0.212104	-6.53163	6.50569e-11	1.69721e-08	Ankrd6	ankyrin repeat domain 6 [Source:MGI Symbol;Acc:MGI:2154278]
ENSMUSG00000022177	329.938	1.15539	0.177546	6.50756	7.63813e-11	1.95356e-08	Haus4	HAUS augmin-like complex, subunit 4 [Source:MGI Symbol;Acc:MGI:1261794]
ENSMUSG00000013033	1154.48	-0.559103	0.0865022	-6.46345	1.02342e-10	2.56722e-08	Adgrl1	adhesion G protein-coupled receptor L1 [Source:MGI Symbol;Acc:MGI:1929461]
ENSMUSG00000060860	744.093	0.837029	0.129763	6.45043	1.11533e-10	2.74497e-08	Ube2s	ubiquitin-conjugating enzyme E2S [Source:MGI Symbol;Acc:MGI:1925141]
ENSMUSG00000102941	395.983	-1.24005	0.192343	-6.44709	1.14016e-10	2.75413e-08	Gm37552	predicted gene, 37552 [Source:MGI Symbol;Acc:MGI:5610780]
ENSMUSG00000035095	700.444	-0.564389	0.0876579	-6.43855	1.20621e-10	2.8607e-08	Fam167a	family with sequence similarity 167, member A [Source:MGI Symbol;Acc:MGI:3606565]
ENSMUSG00000026728	2162.13	0.82606	0.128504	6.42827	1.29063e-10	3.00624e-08	Vim	vimentin [Source:MGI Symbol;Acc:MGI:98932]
ENSMUSG00000051998	324.698	-0.751045	0.117645	-6.38398	1.72544e-10	3.94852e-08	Lax1	lymphocyte transmembrane adaptor 1 [Source:MGI Symbol;Acc:MGI:2443362]
ENSMUSG00000045394	120.412	-0.88973	0.139521	-6.37703	1.80554e-10	4.0606e-08	Epcam	epithelial cell adhesion molecule [Source:MGI Symbol;Acc:MGI:106653]
ENSMUSG00000021108	713.488	0.697554	0.109908	6.34672	2.19955e-10	4.86286e-08	Prkch	protein kinase C, eta [Source:MGI Symbol;Acc:MGI:97600]
ENSMUSG00000024677	321.593	0.789274	0.124766	6.32601	2.51582e-10	5.46939e-08	Ms4a6b	membrane-spanning 4-domains, subfamily A, member 6B [Source:MGI Symbol;Acc:MGI:1917024]
ENSMUSG00000049866	497.221	0.704451	0.113035	6.23214	4.60112e-10	9.83885e-08	Arl4c	ADP-ribosylation factor-like 4C [Source:MGI Symbol;Acc:MGI:2445172]
ENSMUSG00000032902	226.95	1.07904	0.175628	6.14392	8.05117e-10	1.69386e-07	Slc16a1	solute carrier family 16 (monocarboxylic acid transporters), member 1 [Source:MGI Symbol;Acc:MGI:106013]
ENSMUSG00000047959	559.167	-0.749455	0.122217	-6.13215	8.67017e-10	1.79514e-07	Kcna3	potassium voltage-gated channel, shaker-related subfamily, member 3 [Source:MGI Symbol;Acc:MGI:96660]
ENSMUSG00000058290	365.508	1.71215	0.279528	6.12514	9.06067e-10	1.84668e-07	Espl1	extra spindle pole bodies 1, separase [Source:MGI Symbol;Acc:MGI:2146156]
ENSMUSG00000069272	1022.97	1.40466	0.230067	6.10545	1.02511e-09	2.05717e-07	H2ac8	H2A clustered histone 8 [Source:MGI Symbol;Acc:MGI:2448290]
ENSMUSG00000076617	1166.14	-0.560869	0.0919092	-6.10242	1.04473e-09	2.06477e-07	Ighm	immunoglobulin heavy constant mu [Source:MGI Symbol;Acc:MGI:96448]
ENSMUSG00000038759	680.692	0.837207	0.137325	6.09653	1.08397e-09	2.11034e-07	Nup205	nucleoporin 205 [Source:MGI Symbol;Acc:MGI:2141625]
ENSMUSG00000019997	8.71415	-4.19063	0.690688	-6.06732	1.30059e-09	2.49484e-07	Ccn2	cellular communication network factor 2 [Source:MGI Symbol;Acc:MGI:95537]
ENSMUSG00000074305	737.619	-0.707998	0.1168	-6.06165	1.34731e-09	2.547e-07	Peak1	pseudopodium-enriched atypical kinase 1 [Source:MGI Symbol;Acc:MGI:2442366]
ENSMUSG00000008690	785.332	0.613727	0.101526	6.04502	1.49392e-09	2.70648e-07	Ncaph2	non-SMC condensin II complex, subunit H2 [Source:MGI Symbol;Acc:MGI:1289164]
ENSMUSG00000034906	408.358	1.10058	0.18197	6.04811	1.46555e-09	2.70648e-07	Ncaph	non-SMC condensin I complex, subunit H [Source:MGI Symbol;Acc:MGI:2444777]
ENSMUSG00000094777	2111.01	2.00543	0.331693	6.04604	1.48447e-09	2.70648e-07	H2ac24	H2A clustered histone 24 [Source:MGI Symbol;Acc:MGI:3710573]
ENSMUSG00000001025	21.9536	-2.07644	0.346373	-5.9948	2.03742e-09	3.64055e-07	S100a6	S100 calcium binding protein A6 (calcyclin) [Source:MGI Symbol;Acc:MGI:1339467]
ENSMUSG00000026483	667.368	-0.768543	0.128356	-5.9876	2.12956e-09	3.75378e-07	Niban1	niban apoptosis regulator 1 [Source:MGI Symbol;Acc:MGI:2137237]
ENSMUSG00000045092	245.822	0.880823	0.147637	5.96614	2.42935e-09	4.22513e-07	S1pr1	sphingosine-1-phosphate receptor 1 [Source:MGI Symbol;Acc:MGI:1096355]
ENSMUSG00000047139	675.521	0.658353	0.110615	5.95176	2.65282e-09	4.55307e-07	Cd24a	CD24a antigen [Source:MGI Symbol;Acc:MGI:88323]
ENSMUSG00000026113	372.388	-0.711584	0.119838	-5.93787	2.88746e-09	4.89144e-07	Inpp4a	inositol polyphosphate-4-phosphatase, type I [Source:MGI Symbol;Acc:MGI:1931123]
ENSMUSG00000031129	1553.86	-0.519633	0.0878011	-5.9183	3.25286e-09	5.43979e-07	Slc9a9	solute carrier family 9 (sodium/hydrogen exchanger), member 9 [Source:MGI Symbol;Acc:MGI:2679732]
ENSMUSG00000026072	144.401	-1.42032	0.240182	-5.91353	3.34847e-09	5.52879e-07	Il1r1	interleukin 1 receptor, type I [Source:MGI Symbol;Acc:MGI:96545]
ENSMUSG00002076809	68.8431	-1.35877	0.229998	-5.90774	3.46834e-09	5.58531e-07	7SK	7SK RNA [Source:RFAM;Acc:RF00100]
ENSMUSG00000022015	511.425	-0.828532	0.140238	-5.90806	3.46155e-09	5.58531e-07	Tnfsf11	tumor necrosis factor (ligand) superfamily, member 11 [Source:MGI Symbol;Acc:MGI:1100089]
ENSMUSG00000034317	299.419	0.892535	0.151164	5.90442	3.53882e-09	5.62931e-07	Trim59	tripartite motif-containing 59 [Source:MGI Symbol;Acc:MGI:1914199]
ENSMUSG00000043311	99.8551	-1.0351	0.175616	-5.8941	3.76721e-09	5.92042e-07	D17H6S53E	DNA segment, Chr 17, human D6S53E [Source:MGI Symbol;Acc:MGI:90673]
ENSMUSG00000025221	30.6686	-2.19846	0.373645	-5.88382	4.00894e-09	6.22531e-07	Kcnip2	Kv channel-interacting protein 2 [Source:MGI Symbol;Acc:MGI:2135916]
ENSMUSG00000057230	2950.51	-0.509507	0.0866497	-5.88008	4.10062e-09	6.29277e-07	Aak1	AP2 associated kinase 1 [Source:MGI Symbol;Acc:MGI:1098687]
ENSMUSG00000064339	154592	-0.643361	0.1096	-5.87008	4.35581e-09	6.60665e-07	mt-Rnr2	mitochondrially encoded 16S rRNA [Source:MGI Symbol;Acc:MGI:102492]
ENSMUSG00000027009	1186.2	0.916929	0.156756	5.8494	4.93349e-09	7.39683e-07	Itga4	integrin alpha 4 [Source:MGI Symbol;Acc:MGI:96603]
ENSMUSG00000019961	2141.03	0.844134	0.144587	5.83824	5.27538e-09	7.81955e-07	Tmpo	thymopoietin [Source:MGI Symbol;Acc:MGI:106920]
ENSMUSG00000022479	228.661	-2.24198	0.384292	-5.83407	5.40923e-09	7.92786e-07	Vdr	vitamin D (1,25-dihydroxyvitamin D3) receptor [Source:MGI Symbol;Acc:MGI:103076]
ENSMUSG00000036158	123.413	0.85441	0.146924	5.8153	6.05238e-09	8.77192e-07	Prickle1	prickle planar cell polarity protein 1 [Source:MGI Symbol;Acc:MGI:1916034]
ENSMUSG00000001020	38.0388	-1.82506	0.314288	-5.80697	6.36141e-09	9.11849e-07	S100a4	S100 calcium binding protein A4 [Source:MGI Symbol;Acc:MGI:1330282]
ENSMUSG00000101355	357.161	1.48055	0.255127	5.80317	6.5072e-09	9.22607e-07	H3c10	H3 clustered histone 10 [Source:MGI Symbol;Acc:MGI:2448349]
ENSMUSG00000032279	295.145	0.612375	0.105832	5.78631	7.19491e-09	1.00914e-06	Idh3a	isocitrate dehydrogenase 3 (NAD+) alpha [Source:MGI Symbol;Acc:MGI:1915084]
ENSMUSG00000032249	1542.24	0.440107	0.0762467	5.77214	7.8269e-09	1.07838e-06	Anp32a	acidic (leucine-rich) nuclear phosphoprotein 32 family, member A [Source:MGI Symbol;Acc:MGI:108447]
ENSMUSG00000096006	1016.55	0.675109	0.116972	5.77157	7.85386e-09	1.07838e-06	Gm21596	predicted gene, 21596 [Source:MGI Symbol;Acc:MGI:5434951]
ENSMUSG00000069273	1520.12	1.22845	0.213109	5.7644	8.19502e-09	1.1135e-06	H3c6	H3 clustered histone 6 [Source:MGI Symbol;Acc:MGI:2448326]
ENSMUSG00000023169	2768.4	-0.310355	0.0540627	-5.74065	9.43151e-09	1.2683e-06	Slc38a1	solute carrier family 38, member 1 [Source:MGI Symbol;Acc:MGI:2145895]
ENSMUSG00000043019	478.301	-0.586405	0.102221	-5.73666	9.65612e-09	1.28525e-06	Edem3	ER degradation enhancer, mannosidase alpha-like 3 [Source:MGI Symbol;Acc:MGI:1914217]
ENSMUSG00000025245	579.603	-0.667734	0.116459	-5.73362	9.83082e-09	1.29528e-06	Lztfl1	leucine zipper transcription factor-like 1 [Source:MGI Symbol;Acc:MGI:1934860]
ENSMUSG00000022391	783.182	0.700812	0.122368	5.72711	1.02155e-08	1.33251e-06	Rangap1	RAN GTPase activating protein 1 [Source:MGI Symbol;Acc:MGI:103071]
ENSMUSG00000024969	1405.66	-0.449099	0.0785119	-5.72014	1.06437e-08	1.37461e-06	Mark2	MAP/microtubule affinity regulating kinase 2 [Source:MGI Symbol;Acc:MGI:99638]
ENSMUSG00000060639	218.569	1.18622	0.208288	5.69508	1.23315e-08	1.57699e-06	H4c9	H4 clustered histone 9 [Source:MGI Symbol;Acc:MGI:2448432]
ENSMUSG00000019820	3491.47	-0.501366	0.0880683	-5.69292	1.24888e-08	1.5816e-06	Utrn	utrophin [Source:MGI Symbol;Acc:MGI:104631]
ENSMUSG00000038065	250.39	-1.50924	0.265311	-5.68856	1.28114e-08	1.60684e-06	Mturn	maturin, neural progenitor differentiation regulator homolog (Xenopus) [Source:MGI Symbol;Acc:MGI:1915485]
ENSMUSG00000002489	1969.27	-0.529399	0.0932614	-5.6765	1.37475e-08	1.70784e-06	Tiam1	T cell lymphoma invasion and metastasis 1 [Source:MGI Symbol;Acc:MGI:103306]
ENSMUSG00000100862	1950.42	-0.831177	0.146853	-5.65991	1.51454e-08	1.86374e-06	Gm10925	predicted gene 10925 [Source:MGI Symbol;Acc:MGI:3809095]
ENSMUSG00000003746	1201.29	-0.670034	0.118726	-5.64353	1.66599e-08	2.03095e-06	Man1a	mannosidase 1, alpha [Source:MGI Symbol;Acc:MGI:104677]
ENSMUSG00000021485	129.359	1.66079	0.294383	5.6416	1.68482e-08	2.03489e-06	Mxd3	Max dimerization protein 3 [Source:MGI Symbol;Acc:MGI:104987]
ENSMUSG00000025428	2754.03	0.487825	0.0869835	5.60825	2.04384e-08	2.44585e-06	Atp5a1	ATP synthase, H+ transporting, mitochondrial F1 complex, alpha subunit 1 [Source:MGI Symbol;Acc:MGI:88115]
ENSMUSG00000021270	3344.66	0.760641	0.135692	5.60565	2.0748e-08	2.46034e-06	Hsp90aa1	heat shock protein 90, alpha (cytosolic), class A member 1 [Source:MGI Symbol;Acc:MGI:96250]
ENSMUSG00000076432	615.571	0.697756	0.124601	5.59991	2.14458e-08	2.52018e-06	Ywhaq	tyrosine 3-monooxygenase/tryptophan 5-monooxygenase activation protein theta [Source:MGI Symbol;Acc:MGI:891963]
ENSMUSG00000056394	1060.85	1.05049	0.187863	5.59179	2.24739e-08	2.6174e-06	Lig1	ligase I, DNA, ATP-dependent [Source:MGI Symbol;Acc:MGI:101789]
ENSMUSG00000028832	2181.2	0.964887	0.172985	5.57788	2.4347e-08	2.81046e-06	Stmn1	stathmin 1 [Source:MGI Symbol;Acc:MGI:96739]
ENSMUSG00000074170	156.164	-1.30822	0.234946	-5.56816	2.57447e-08	2.92019e-06	Plekhf1	pleckstrin homology domain containing, family F (with FYVE domain) member 1 [Source:MGI Symbol;Acc:MGI:1919537]
ENSMUSG00000026604	126.227	0.972134	0.174588	5.56815	2.57453e-08	2.92019e-06	Ptpn14	protein tyrosine phosphatase, non-receptor type 14 [Source:MGI Symbol;Acc:MGI:102467]
ENSMUSG00000028851	743.562	0.529103	0.0950758	5.56506	2.62055e-08	2.94677e-06	Nudc	nudC nuclear distribution protein [Source:MGI Symbol;Acc:MGI:106014]
ENSMUSG00000070576	111.488	-1.48567	0.267098	-5.56225	2.66312e-08	2.96904e-06	Mn1	meningioma 1 [Source:MGI Symbol;Acc:MGI:1261813]
ENSMUSG00000030007	1361.5	1.20678	0.217142	5.55753	2.7362e-08	3.02467e-06	Cct7	chaperonin containing Tcp1, subunit 7 (eta) [Source:MGI Symbol;Acc:MGI:107184]
ENSMUSG00000043017	159.618	-0.864782	0.155658	-5.55565	2.76578e-08	3.03167e-06	Ptgir	prostaglandin I receptor (IP) [Source:MGI Symbol;Acc:MGI:99535]
ENSMUSG00000017861	292.766	1.24444	0.225289	5.52376	3.31815e-08	3.60683e-06	Mybl2	myeloblastosis oncogene-like 2 [Source:MGI Symbol;Acc:MGI:101785]
ENSMUSG00000020248	353.835	0.574139	0.104001	5.52051	3.38019e-08	3.64003e-06	Nfyb	nuclear transcription factor-Y beta [Source:MGI Symbol;Acc:MGI:97317]
ENSMUSG00000063480	345.012	0.74562	0.135095	5.51925	3.4045e-08	3.64003e-06	Snu13	SNU13 homolog, small nuclear ribonucleoprotein (U4/U6.U5) [Source:MGI Symbol;Acc:MGI:893586]
ENSMUSG00000028066	180.8	0.878604	0.159321	5.51469	3.49393e-08	3.70527e-06	Pmf1	polyamine-modulated factor 1 [Source:MGI Symbol;Acc:MGI:1914287]
ENSMUSG00000073008	48.7809	1.28964	0.234005	5.51117	3.56459e-08	3.74972e-06	Gpr174	G protein-coupled receptor 174 [Source:MGI Symbol;Acc:MGI:2685222]
ENSMUSG00000018381	1680.41	-0.841829	0.152872	-5.50676	3.65508e-08	3.78388e-06	Abi3	ABI family member 3 [Source:MGI Symbol;Acc:MGI:1913860]
ENSMUSG00000021377	1695.45	0.909241	0.165095	5.50739	3.64192e-08	3.78388e-06	Dek	DEK proto-oncogene (DNA binding) [Source:MGI Symbol;Acc:MGI:1926209]
ENSMUSG00000006398	225.109	1.4269	0.259467	5.49935	3.81196e-08	3.91522e-06	Cdc20	cell division cycle 20 [Source:MGI Symbol;Acc:MGI:1859866]
ENSMUSG00000003779	360.399	1.6641	0.302859	5.49462	3.91544e-08	3.99008e-06	Kif20a	kinesin family member 20A [Source:MGI Symbol;Acc:MGI:1201682]
ENSMUSG00000038252	1903.12	0.869321	0.158739	5.47641	4.34038e-08	4.38883e-06	Ncapd2	non-SMC condensin I complex, subunit D2 [Source:MGI Symbol;Acc:MGI:1915548]
ENSMUSG00000098557	536.568	-0.840348	0.153653	-5.46913	4.52261e-08	4.53792e-06	Kctd12	potassium channel tetramerisation domain containing 12 [Source:MGI Symbol;Acc:MGI:2145823]
ENSMUSG00000078485	99.117	-1.00581	0.184237	-5.45933	4.77923e-08	4.7588e-06	Plekhn1	pleckstrin homology domain containing, family N member 1 [Source:MGI Symbol;Acc:MGI:2387630]
ENSMUSG00000029923	236.931	-0.772044	0.14154	-5.45459	4.90861e-08	4.8506e-06	Rab19	RAB19, member RAS oncogene family [Source:MGI Symbol;Acc:MGI:103292]
ENSMUSG00000031328	4036.99	0.430493	0.0789775	5.45084	5.01331e-08	4.91682e-06	Flna	filamin, alpha [Source:MGI Symbol;Acc:MGI:95556]
ENSMUSG00000015314	150.51	1.18147	0.217133	5.44122	5.29181e-08	5.15122e-06	Slamf6	SLAM family member 6 [Source:MGI Symbol;Acc:MGI:1353620]
ENSMUSG00000022016	863.485	0.556734	0.102588	5.42689	5.7344e-08	5.54071e-06	Akap11	A kinase (PRKA) anchor protein 11 [Source:MGI Symbol;Acc:MGI:2684060]
ENSMUSG00000024360	699.265	0.480611	0.0888915	5.40671	6.41912e-08	6.15669e-06	Etf1	eukaryotic translation termination factor 1 [Source:MGI Symbol;Acc:MGI:2385071]
ENSMUSG00000001588	1162.03	-0.444274	0.0823021	-5.39808	6.7357e-08	6.41317e-06	Acap1	ArfGAP with coiled-coil, ankyrin repeat and PH domains 1 [Source:MGI Symbol;Acc:MGI:2388270]
ENSMUSG00000015966	257.678	-1.24363	0.230749	-5.38952	7.06472e-08	6.67769e-06	Il17rb	interleukin 17 receptor B [Source:MGI Symbol;Acc:MGI:1355292]
ENSMUSG00000058799	1798.66	0.580343	0.107758	5.38563	7.21933e-08	6.77474e-06	Nap1l1	nucleosome assembly protein 1-like 1 [Source:MGI Symbol;Acc:MGI:1855693]
ENSMUSG00000071064	336.032	-0.864333	0.160603	-5.38181	7.37424e-08	6.87069e-06	Zfp827	zinc finger protein 827 [Source:MGI Symbol;Acc:MGI:2444807]
ENSMUSG00000022197	129.223	-1.52608	0.283837	-5.3766	7.59051e-08	7.02203e-06	Pdzd2	PDZ domain containing 2 [Source:MGI Symbol;Acc:MGI:1922394]
ENSMUSG00000026031	755.233	-0.569044	0.105918	-5.3725	7.76512e-08	7.13298e-06	Cflar	CASP8 and FADD-like apoptosis regulator [Source:MGI Symbol;Acc:MGI:1336166]
ENSMUSG00000064337	71148.7	-0.548682	0.102374	-5.35956	8.34239e-08	7.60966e-06	mt-Rnr1	mitochondrially encoded 12S rRNA [Source:MGI Symbol;Acc:MGI:102493]
ENSMUSG00000036054	541.612	-1.00706	0.188022	-5.35606	8.50556e-08	7.70462e-06	Sugp2	SURP and G patch domain containing 2 [Source:MGI Symbol;Acc:MGI:2678085]
ENSMUSG00000030102	698.643	-0.872376	0.163386	-5.33936	9.32778e-08	8.28878e-06	Itpr1	inositol 1,4,5-trisphosphate receptor 1 [Source:MGI Symbol;Acc:MGI:96623]
ENSMUSG00000041836	331.621	-0.595764	0.111572	-5.33975	9.30747e-08	8.28878e-06	Ptpre	protein tyrosine phosphatase, receptor type, E [Source:MGI Symbol;Acc:MGI:97813]
ENSMUSG00000054766	2722.14	0.492969	0.0923319	5.3391	9.34109e-08	8.28878e-06	Set	SET nuclear oncogene [Source:MGI Symbol;Acc:MGI:1860267]
ENSMUSG00000045136	236.422	0.744054	0.139468	5.33496	9.55679e-08	8.42289e-06	Tubb2b	tubulin, beta 2B class IIB [Source:MGI Symbol;Acc:MGI:1920960]
ENSMUSG00000049327	694.165	0.479774	0.0900616	5.32718	9.97497e-08	8.61679e-06	Kmt5a	lysine methyltransferase 5A [Source:MGI Symbol;Acc:MGI:1915206]
ENSMUSG00000026192	315.655	0.807537	0.151541	5.32883	9.88477e-08	8.61679e-06	Atic	5-aminoimidazole-4-carboxamide ribonucleotide formyltransferase/IMP cyclohydrolase [Source:MGI Symbol;Acc:MGI:1351352]
ENSMUSG00000054717	3419.71	1.10486	0.207393	5.32739	9.9636e-08	8.61679e-06	Hmgb2	high mobility group box 2 [Source:MGI Symbol;Acc:MGI:96157]
ENSMUSG00000057706	525.144	-0.509408	0.0957186	-5.32193	1.02669e-07	8.81066e-06	Mex3b	mex3 RNA binding family member B [Source:MGI Symbol;Acc:MGI:1918252]
ENSMUSG00000048756	1557.11	-0.588132	0.110842	-5.30605	1.12026e-07	9.55078e-06	Foxo3	forkhead box O3 [Source:MGI Symbol;Acc:MGI:1890081]
ENSMUSG00000040943	447.502	-0.660421	0.12474	-5.29436	1.19431e-07	1.0065e-05	Tet2	tet methylcytosine dioxygenase 2 [Source:MGI Symbol;Acc:MGI:2443298]
ENSMUSG00000025026	924.002	0.825211	0.155874	5.29411	1.196e-07	1.0065e-05	Add3	adducin 3 (gamma) [Source:MGI Symbol;Acc:MGI:1351615]
ENSMUSG00000039037	51.5429	-1.58165	0.299137	-5.28737	1.24089e-07	1.03757e-05	St6galnac5	ST6 (alpha-N-acetyl-neuraminyl-2,3-beta-galactosyl-1,3)-N-acetylgalactosaminide alpha-2,6-sialyltransferase 5 [Source:MGI Symbol;Acc:MGI:1349471]
ENSMUSG00000006715	117.32	1.16303	0.220297	5.2794	1.29608e-07	1.07682e-05	Gmnn	geminin [Source:MGI Symbol;Acc:MGI:1927344]
ENSMUSG00000028460	152.142	0.741789	0.140651	5.27398	1.33497e-07	1.09518e-05	Sit1	suppression inducing transmembrane adaptor 1 [Source:MGI Symbol;Acc:MGI:1889342]
ENSMUSG00000026039	170.419	1.72241	0.326517	5.27512	1.32672e-07	1.09518e-05	Sgo2a	shugoshin 2A [Source:MGI Symbol;Acc:MGI:1098767]
ENSMUSG00000047904	40.444	-1.54561	0.293267	-5.27033	1.36182e-07	1.11022e-05	Sstr2	somatostatin receptor 2 [Source:MGI Symbol;Acc:MGI:98328]
ENSMUSG00000038679	453.458	-0.719671	0.136828	-5.25967	1.44318e-07	1.16925e-05	Trps1	transcriptional repressor GATA binding 1 [Source:MGI Symbol;Acc:MGI:1927616]
ENSMUSG00000031245	450.925	0.879862	0.167323	5.25847	1.45258e-07	1.1696e-05	Hmgn5	high-mobility group nucleosome binding domain 5 [Source:MGI Symbol;Acc:MGI:1355295]
ENSMUSG00000036181	7875.57	0.818339	0.156231	5.23801	1.62315e-07	1.29891e-05	H1f2	H1.2 linker histone, cluster member [Source:MGI Symbol;Acc:MGI:1931526]
ENSMUSG00000057133	1143.8	-0.587717	0.112814	-5.20959	1.89255e-07	1.50122e-05	Chd6	chromodomain helicase DNA binding protein 6 [Source:MGI Symbol;Acc:MGI:1918639]
ENSMUSG00000027544	659.671	-0.550625	0.105729	-5.20787	1.91018e-07	1.50122e-05	Nfatc2	nuclear factor of activated T cells, cytoplasmic, calcineurin dependent 2 [Source:MGI Symbol;Acc:MGI:102463]
ENSMUSG00000030978	1211.44	1.0194	0.195743	5.20784	1.91048e-07	1.50122e-05	Rrm1	ribonucleotide reductase M1 [Source:MGI Symbol;Acc:MGI:98180]
ENSMUSG00000046434	4843.2	0.455003	0.0873938	5.20635	1.92593e-07	1.5043e-05	Hnrnpa1	heterogeneous nuclear ribonucleoprotein A1 [Source:MGI Symbol;Acc:MGI:104820]
ENSMUSG00000020889	36.7501	-1.39664	0.268512	-5.20142	1.97774e-07	1.53558e-05	Nr1d1	nuclear receptor subfamily 1, group D, member 1 [Source:MGI Symbol;Acc:MGI:2444210]
ENSMUSG00000030603	563.74	0.511895	0.0984979	5.19701	2.02517e-07	1.56309e-05	Psmc4	proteasome (prosome, macropain) 26S subunit, ATPase, 4 [Source:MGI Symbol;Acc:MGI:1346093]
ENSMUSG00000111264	55.5838	-1.23302	0.237357	-5.1948	2.04937e-07	1.56704e-05	E030022I16Rik	RIKEN cDNA E030022I16 gene [Source:MGI Symbol;Acc:MGI:2444690]
ENSMUSG00000089417	165.373	-1.17337	0.225894	-5.19436	2.0543e-07	1.56704e-05	Gm22009	predicted gene, 22009 [Source:MGI Symbol;Acc:MGI:5451786]
ENSMUSG00000026721	705.715	-0.523003	0.100994	-5.17854	2.2363e-07	1.69594e-05	Rabgap1l	RAB GTPase activating protein 1-like [Source:MGI Symbol;Acc:MGI:1352507]
ENSMUSG00000059834	121.829	0.692843	0.133824	5.17725	2.25176e-07	1.6978e-05	Sclt1	sodium channel and clathrin linker 1 [Source:MGI Symbol;Acc:MGI:1914411]
ENSMUSG00000059495	46.9909	-1.87411	0.362081	-5.17593	2.26782e-07	1.70008e-05	Arhgef12	Rho guanine nucleotide exchange factor (GEF) 12 [Source:MGI Symbol;Acc:MGI:1916882]
ENSMUSG00000002068	132.199	1.28797	0.249292	5.1665	2.38516e-07	1.77783e-05	Ccne1	cyclin E1 [Source:MGI Symbol;Acc:MGI:88316]
ENSMUSG00000055435	3851.86	-0.932055	0.180665	-5.15904	2.48224e-07	1.83044e-05	Maf	avian musculoaponeurotic fibrosarcoma oncogene homolog [Source:MGI Symbol;Acc:MGI:96909]
ENSMUSG00000000142	268.29	-0.529706	0.102678	-5.15892	2.48381e-07	1.83044e-05	Axin2	axin 2 [Source:MGI Symbol;Acc:MGI:1270862]
ENSMUSG00000074403	2374.98	1.34731	0.261708	5.14816	2.63048e-07	1.90622e-05	H3c13	H3 clustered histone 13 [Source:MGI Symbol;Acc:MGI:2448351]
ENSMUSG00000043091	241.933	1.38366	0.268754	5.14845	2.62651e-07	1.90622e-05	Tuba1c	tubulin, alpha 1C [Source:MGI Symbol;Acc:MGI:1095409]
ENSMUSG00000099583	732.353	1.46314	0.284115	5.14981	2.60748e-07	1.90622e-05	H3c4	H3 clustered histone 4 [Source:MGI Symbol;Acc:MGI:2448322]
ENSMUSG00000028053	985.932	-0.471946	0.0917786	-5.14222	2.71514e-07	1.9567e-05	Ash1l	ASH1 like histone lysine methyltransferase [Source:MGI Symbol;Acc:MGI:2183158]
ENSMUSG00000019214	149.411	1.49478	0.291071	5.13545	2.81468e-07	2.01729e-05	Chtf18	CTF18, chromosome transmission fidelity factor 18 [Source:MGI Symbol;Acc:MGI:2384887]
ENSMUSG00000018965	855.176	0.60285	0.117441	5.13321	2.84849e-07	2.03037e-05	Ywhah	tyrosine 3-monooxygenase/tryptophan 5-monooxygenase activation protein, eta polypeptide [Source:MGI Symbol;Acc:MGI:109194]
ENSMUSG00000096472	141.585	0.860144	0.167758	5.12731	2.93914e-07	2.07233e-05	Cdkn2d	cyclin dependent kinase inhibitor 2D [Source:MGI Symbol;Acc:MGI:105387]
ENSMUSG00000020649	666.142	1.25707	0.245168	5.12741	2.93763e-07	2.07233e-05	Rrm2	ribonucleotide reductase M2 [Source:MGI Symbol;Acc:MGI:98181]
ENSMUSG00000061104	249.216	0.503301	0.0982069	5.1249	2.97689e-07	2.08766e-05	Sap18b	Sin3-associated polypeptide 18B [Source:MGI Symbol;Acc:MGI:3704317]
ENSMUSG00000034773	44.6869	1.48903	0.290679	5.12258	3.01391e-07	2.10232e-05	Hrob	homologous recombination factor with OB-fold [Source:MGI Symbol;Acc:MGI:2387601]
ENSMUSG00000069268	367.368	1.42714	0.278722	5.12029	3.05061e-07	2.1166e-05	H2bc7	H2B clustered histone 7 [Source:MGI Symbol;Acc:MGI:2448383]
ENSMUSG00000033487	544.832	-0.477108	0.0933014	-5.11362	3.16036e-07	2.15831e-05	Fndc3a	fibronectin type III domain containing 3A [Source:MGI Symbol;Acc:MGI:1196463]
ENSMUSG00000034832	1967.68	-0.390535	0.0763642	-5.11411	3.15223e-07	2.15831e-05	Tet3	tet methylcytosine dioxygenase 3 [Source:MGI Symbol;Acc:MGI:2446229]
ENSMUSG00000048668	324.332	0.622475	0.121685	5.11544	3.13003e-07	2.15831e-05	Rhno1	RAD9-HUS1-RAD1 interacting nuclear orphan 1 [Source:MGI Symbol;Acc:MGI:1915315]
ENSMUSG00000039942	610.542	-0.954814	0.186964	-5.10693	3.2743e-07	2.21295e-05	Ptger4	prostaglandin E receptor 4 (subtype EP4) [Source:MGI Symbol;Acc:MGI:104311]
ENSMUSG00000079084	313.569	0.463136	0.0906791	5.10742	3.26587e-07	2.21295e-05	Ccdc82	coiled-coil domain containing 82 [Source:MGI Symbol;Acc:MGI:1913646]
ENSMUSG00000032783	65.7891	1.93411	0.379239	5.09998	3.39685e-07	2.28394e-05	Troap	trophinin associated protein [Source:MGI Symbol;Acc:MGI:1925983]
ENSMUSG00000029836	1289.63	0.503998	0.0988733	5.09742	3.4432e-07	2.30324e-05	Cbx3	chromobox 3 [Source:MGI Symbol;Acc:MGI:108515]
ENSMUSG00000054404	139.611	0.851558	0.167236	5.09196	3.5438e-07	2.35844e-05	Slfn5	schlafen 5 [Source:MGI Symbol;Acc:MGI:1329004]
ENSMUSG00000029530	5066.62	-0.624995	0.122836	-5.08805	3.61762e-07	2.39534e-05	Ccr9	chemokine (C-C motif) receptor 9 [Source:MGI Symbol;Acc:MGI:1341902]
ENSMUSG00000026234	6940.58	0.494697	0.0972796	5.08531	3.67035e-07	2.41798e-05	Ncl	nucleolin [Source:MGI Symbol;Acc:MGI:97286]
ENSMUSG00000022890	491.582	0.647967	0.127617	5.07745	3.82541e-07	2.50747e-05	Atp5j	ATP synthase, H+ transporting, mitochondrial F0 complex, subunit F [Source:MGI Symbol;Acc:MGI:107777]
ENSMUSG00000020738	717.116	0.508248	0.100439	5.06026	4.18691e-07	2.73071e-05	Sumo2	small ubiquitin-like modifier 2 [Source:MGI Symbol;Acc:MGI:2158813]
ENSMUSG00000071866	3985.17	0.650397	0.128729	5.05245	4.36173e-07	2.83057e-05	Ppia	peptidylprolyl isomerase A [Source:MGI Symbol;Acc:MGI:97749]
ENSMUSG00000092837	24712.7	-1.13599	0.224984	-5.04917	4.43725e-07	2.86532e-05	Rpph1	ribonuclease P RNA component H1 [Source:MGI Symbol;Acc:MGI:1934664]
ENSMUSG00000030662	1185.94	0.564806	0.111934	5.04588	4.51443e-07	2.9008e-05	Ipo5	importin 5 [Source:MGI Symbol;Acc:MGI:1917822]
ENSMUSG00002075745	1062.4	-1.76475	0.350147	-5.04001	4.65497e-07	2.97645e-05	5S_rRNA	5S ribosomal RNA [Source:RFAM;Acc:RF00001]
ENSMUSG00000029767	659.594	0.449367	0.0892142	5.03694	4.73033e-07	3.00987e-05	Calu	calumenin [Source:MGI Symbol;Acc:MGI:1097158]
ENSMUSG00000045328	741.159	1.07784	0.214048	5.03552	4.76565e-07	3.01763e-05	Cenpe	centromere protein E [Source:MGI Symbol;Acc:MGI:1098230]
ENSMUSG00000032423	1382.61	0.439744	0.0874877	5.02635	4.99897e-07	3.15008e-05	Syncrip	synaptotagmin binding, cytoplasmic RNA interacting protein [Source:MGI Symbol;Acc:MGI:1891690]
ENSMUSG00000005566	2410.8	0.372726	0.0742575	5.01937	5.18417e-07	3.25107e-05	Trim28	tripartite motif-containing 28 [Source:MGI Symbol;Acc:MGI:109274]
ENSMUSG00000000782	10626.3	0.380769	0.0759007	5.01667	5.25735e-07	3.26556e-05	Tcf7	transcription factor 7, T cell specific [Source:MGI Symbol;Acc:MGI:98507]
ENSMUSG00000000399	185.28	0.641596	0.127881	5.01715	5.24445e-07	3.26556e-05	Ndufa9	NADH:ubiquinone oxidoreductase subunit A9 [Source:MGI Symbol;Acc:MGI:1913358]
ENSMUSG00000012889	451.314	-1.02852	0.206074	-4.99101	6.00653e-07	3.71323e-05	Podnl1	podocan-like 1 [Source:MGI Symbol;Acc:MGI:2685352]
ENSMUSG00000076431	4785.8	-0.332992	0.0667385	-4.9895	6.05365e-07	3.72471e-05	Sox4	SRY (sex determining region Y)-box 4 [Source:MGI Symbol;Acc:MGI:98366]
ENSMUSG00000002870	1539.93	0.683397	0.137165	4.98231	6.28291e-07	3.84762e-05	Mcm2	minichromosome maintenance complex component 2 [Source:MGI Symbol;Acc:MGI:105380]
ENSMUSG00000032261	57.4473	-1.57066	0.315379	-4.98021	6.35141e-07	3.87139e-05	Sh3bgrl2	SH3 domain binding glutamic acid-rich protein like 2 [Source:MGI Symbol;Acc:MGI:1915350]
ENSMUSG00000029068	546.166	-0.499875	0.100498	-4.97396	6.5599e-07	3.97988e-05	Ccnl2	cyclin L2 [Source:MGI Symbol;Acc:MGI:1927119]
ENSMUSG00000093577	61.673	1.975	0.397198	4.97234	6.61497e-07	3.99471e-05	Gm20632	predicted gene 20632 [Source:MGI Symbol;Acc:MGI:5313079]
ENSMUSG00000037211	67.6547	-0.917931	0.184664	-4.97082	6.66707e-07	4.00762e-05	Spry1	sprouty RTK signaling antagonist 1 [Source:MGI Symbol;Acc:MGI:1345139]
ENSMUSG00000037463	56.8293	-1.58428	0.319577	-4.95745	7.14259e-07	4.27376e-05	Fbxo27	F-box protein 27 [Source:MGI Symbol;Acc:MGI:2685007]
ENSMUSG00000066406	5353.89	-0.341613	0.0689785	-4.95245	7.32843e-07	4.36493e-05	Akap13	A kinase (PRKA) anchor protein 13 [Source:MGI Symbol;Acc:MGI:2676556]
ENSMUSG00000028873	242.22	1.28356	0.259384	4.94851	7.47841e-07	4.43402e-05	Cdca8	cell division cycle associated 8 [Source:MGI Symbol;Acc:MGI:1196274]
ENSMUSG00000031353	1026.53	0.581378	0.117662	4.9411	7.76811e-07	4.58494e-05	Rbbp7	retinoblastoma binding protein 7, chromatin remodeling factor [Source:MGI Symbol;Acc:MGI:1194910]
ENSMUSG00000037894	725.942	0.844384	0.171015	4.93749	7.91348e-07	4.64971e-05	H2az1	H2A.Z variant histone 1 [Source:MGI Symbol;Acc:MGI:1888388]
ENSMUSG00000026622	201.458	1.40641	0.28498	4.93512	8.01029e-07	4.68548e-05	Nek2	NIMA (never in mitosis gene a)-related expressed kinase 2 [Source:MGI Symbol;Acc:MGI:109359]
ENSMUSG00000052565	5118.67	1.08324	0.219593	4.93292	8.10108e-07	4.71743e-05	H1f3	H1.3 linker histone, cluster member [Source:MGI Symbol;Acc:MGI:107502]
ENSMUSG00002075987	131.337	-1.32525	0.268775	-4.9307	8.19354e-07	4.75007e-05	7SK	7SK RNA [Source:RFAM;Acc:RF00100]
ENSMUSG00000027641	503.656	0.753516	0.153034	4.92384	8.48629e-07	4.89802e-05	Rbl1	RB transcriptional corepressor like 1 [Source:MGI Symbol;Acc:MGI:103300]
ENSMUSG00000054435	350.079	0.78537	0.160022	4.9079	9.20582e-07	5.2899e-05	Gimap4	GTPase, IMAP family member 4 [Source:MGI Symbol;Acc:MGI:1349656]
ENSMUSG00000026683	222.468	1.28199	0.261693	4.89882	9.64146e-07	5.51593e-05	Nuf2	NUF2, NDC80 kinetochore complex component [Source:MGI Symbol;Acc:MGI:1914227]
ENSMUSG00000012443	939.435	1.49871	0.306135	4.8956	9.80075e-07	5.58258e-05	Kif11	kinesin family member 11 [Source:MGI Symbol;Acc:MGI:1098231]
ENSMUSG00000005465	480.135	-0.616642	0.126062	-4.89159	1.00025e-06	5.64817e-05	Il27ra	interleukin 27 receptor, alpha [Source:MGI Symbol;Acc:MGI:1355318]
ENSMUSG00000069265	681.797	1.26865	0.259337	4.89191	9.98611e-07	5.64817e-05	H3c1	H3 clustered histone 1 [Source:MGI Symbol;Acc:MGI:2668828]
ENSMUSG00000056201	4732.88	0.363048	0.0742659	4.88849	1.01614e-06	5.71315e-05	Cfl1	cofilin 1, non-muscle [Source:MGI Symbol;Acc:MGI:101757]
ENSMUSG00000030208	32.2475	1.42405	0.291673	4.88234	1.04834e-06	5.8689e-05	Emp1	epithelial membrane protein 1 [Source:MGI Symbol;Acc:MGI:107941]
ENSMUSG00000106475	45.2391	-1.45355	0.297786	-4.88119	1.0545e-06	5.87817e-05	Gm43011	predicted gene 43011 [Source:MGI Symbol;Acc:MGI:5663148]
ENSMUSG00000030386	88.7595	-0.726234	0.149028	-4.87315	1.09831e-06	6.09629e-05	Zfp606	zinc finger protein 606 [Source:MGI Symbol;Acc:MGI:1914620]
ENSMUSG00000088185	431.448	-1.22251	0.250958	-4.87138	1.10824e-06	6.12536e-05	Scarna2	small Cajal body-specific RNA 2 [Source:MGI Symbol;Acc:MGI:3819484]
ENSMUSG00000096010	494.787	0.801637	0.164715	4.86681	1.13414e-06	6.24206e-05	H4f16	H4 histone 16 [Source:MGI Symbol;Acc:MGI:2448443]
ENSMUSG00000044927	337.303	0.582432	0.119707	4.86549	1.14171e-06	6.25736e-05	H1f10	H1.10 linker histone [Source:MGI Symbol;Acc:MGI:2685307]
ENSMUSG00000031628	503.607	0.502245	0.103329	4.86062	1.17016e-06	6.38642e-05	Casp3	caspase 3 [Source:MGI Symbol;Acc:MGI:107739]
ENSMUSG00000023030	415.964	-0.716672	0.147642	-4.85412	1.20923e-06	6.57216e-05	Slc11a2	solute carrier family 11 (proton-coupled divalent metal ion transporters), member 2 [Source:MGI Symbol;Acc:MGI:1345279]
ENSMUSG00000049235	29.2713	1.75865	0.362446	4.85219	1.22107e-06	6.60897e-05	Gm7324	predicted gene 7324 [Source:MGI Symbol;Acc:MGI:3646999]
ENSMUSG00000026872	48.2015	-1.5034	0.310856	-4.83632	1.32264e-06	7.04184e-05	Zeb2	zinc finger E-box binding homeobox 2 [Source:MGI Symbol;Acc:MGI:1344407]
ENSMUSG00000009575	1355.06	0.7294	0.150812	4.83649	1.3215e-06	7.04184e-05	Cbx5	chromobox 5 [Source:MGI Symbol;Acc:MGI:109372]
ENSMUSG00000021823	56.9509	0.965149	0.199525	4.83723	1.31658e-06	7.04184e-05	Vcl	vinculin [Source:MGI Symbol;Acc:MGI:98927]
ENSMUSG00000047534	149.233	1.39825	0.289017	4.83795	1.31185e-06	7.04184e-05	Mis18bp1	MIS18 binding protein 1 [Source:MGI Symbol;Acc:MGI:2145099]
ENSMUSG00000000568	1396.85	0.673673	0.139361	4.83403	1.33799e-06	7.09463e-05	Hnrnpd	heterogeneous nuclear ribonucleoprotein D [Source:MGI Symbol;Acc:MGI:101947]
ENSMUSG00000069833	533.527	-0.968537	0.200481	-4.83106	1.35805e-06	7.17181e-05	Ahnak	AHNAK nucleoprotein (desmoyokin) [Source:MGI Symbol;Acc:MGI:1316648]
ENSMUSG00000049871	717.804	-0.424464	0.0879366	-4.82693	1.38653e-06	7.29272e-05	Nlrc3	NLR family, CARD domain containing 3 [Source:MGI Symbol;Acc:MGI:2444070]
ENSMUSG00000052155	74.4133	-1.25069	0.26043	-4.80241	1.56767e-06	8.21231e-05	Acvr2a	activin receptor IIA [Source:MGI Symbol;Acc:MGI:102806]
ENSMUSG00000028691	526.451	0.554825	0.115644	4.79769	1.60507e-06	8.34362e-05	Prdx1	peroxiredoxin 1 [Source:MGI Symbol;Acc:MGI:99523]
ENSMUSG00000004642	621.619	0.785108	0.163645	4.79763	1.60553e-06	8.34362e-05	Slbp	stem-loop binding protein [Source:MGI Symbol;Acc:MGI:108402]
ENSMUSG00000024056	265.62	1.38585	0.288928	4.79654	1.61433e-06	8.3561e-05	Ndc80	NDC80 kinetochore complex component [Source:MGI Symbol;Acc:MGI:1914302]
ENSMUSG00000054051	195.998	-0.668774	0.139517	-4.79351	1.63889e-06	8.44968e-05	Ercc6	excision repair cross-complementing rodent repair deficiency, complementation group 6 [Source:MGI Symbol;Acc:MGI:1100494]
ENSMUSG00000086477	14.182	-2.46093	0.513641	-4.79114	1.65837e-06	8.51644e-05	Gm15506	predicted gene 15506 [Source:MGI Symbol;Acc:MGI:3782954]
ENSMUSG00000000440	31.1516	-1.36418	0.284826	-4.78952	1.67184e-06	8.55195e-05	Pparg	peroxisome proliferator activated receptor gamma [Source:MGI Symbol;Acc:MGI:97747]
ENSMUSG00000025076	157.252	0.769529	0.160764	4.78671	1.69534e-06	8.6383e-05	Casp7	caspase 7 [Source:MGI Symbol;Acc:MGI:109383]
ENSMUSG00000031833	1266.6	-0.771221	0.161262	-4.78241	1.73206e-06	8.79107e-05	Mast3	microtubule associated serine/threonine kinase 3 [Source:MGI Symbol;Acc:MGI:2683541]
ENSMUSG00000004328	258.103	-0.872305	0.182497	-4.77984	1.75432e-06	8.86949e-05	Hif3a	hypoxia inducible factor 3, alpha subunit [Source:MGI Symbol;Acc:MGI:1859778]
ENSMUSG00000034163	453.072	-0.567481	0.118856	-4.77452	1.80132e-06	9.07197e-05	Zfc3h1	zinc finger, C3H1-type containing [Source:MGI Symbol;Acc:MGI:2446143]
ENSMUSG00000034647	729.002	-0.571976	0.119871	-4.77159	1.82777e-06	9.1698e-05	Ankrd12	ankyrin repeat domain 12 [Source:MGI Symbol;Acc:MGI:1914357]
ENSMUSG00000008999	156.857	-0.663053	0.13909	-4.76708	1.86911e-06	9.34126e-05	Bmp7	bone morphogenetic protein 7 [Source:MGI Symbol;Acc:MGI:103302]
ENSMUSG00000023828	173.308	1.42737	0.299556	4.76496	1.88891e-06	9.40419e-05	Slc22a3	solute carrier family 22 (organic cation transporter), member 3 [Source:MGI Symbol;Acc:MGI:1333817]
ENSMUSG00000035473	114.314	-0.944538	0.198481	-4.75883	1.94719e-06	9.65747e-05	Galm	galactose mutarotase [Source:MGI Symbol;Acc:MGI:2442420]
ENSMUSG00000064288	1042.54	1.02751	0.216024	4.75644	1.97033e-06	9.73523e-05	H4c12	H4 clustered histone 12 [Source:MGI Symbol;Acc:MGI:2448439]
ENSMUSG00000025630	283.584	0.755874	0.158992	4.75416	1.99269e-06	9.80855e-05	Hprt	hypoxanthine guanine phosphoribosyl transferase [Source:MGI Symbol;Acc:MGI:96217]
ENSMUSG00000100210	997.569	1.2369	0.260504	4.7481	2.0534e-06	0.000100694	H3c7	H3 clustered histone 7 [Source:MGI Symbol;Acc:MGI:2448329]
ENSMUSG00000042155	85.0546	-1.07657	0.227157	-4.73933	2.14424e-06	0.000104364	Klhl23	kelch-like 23 [Source:MGI Symbol;Acc:MGI:2683536]
ENSMUSG00000027863	128.424	0.71363	0.150573	4.73944	2.14312e-06	0.000104364	Cd2	CD2 antigen [Source:MGI Symbol;Acc:MGI:88320]
ENSMUSG00000040354	269.298	0.549612	0.116046	4.73615	2.17811e-06	0.000105618	Mars1	methionine-tRNA synthetase 1 [Source:MGI Symbol;Acc:MGI:1345633]
ENSMUSG00000061311	170.287	1.70012	0.359046	4.7351	2.18946e-06	0.000105775	Rag1	recombination activating 1 [Source:MGI Symbol;Acc:MGI:97848]
ENSMUSG00000022234	1388.04	0.412967	0.0872512	4.73308	2.21142e-06	0.000106442	Cct5	chaperonin containing Tcp1, subunit 5 (epsilon) [Source:MGI Symbol;Acc:MGI:107185]
ENSMUSG00000027715	496.383	1.46263	0.309371	4.72775	2.27018e-06	0.000108868	Ccna2	cyclin A2 [Source:MGI Symbol;Acc:MGI:108069]
ENSMUSG00000026854	116.734	-0.870706	0.184267	-4.72524	2.29844e-06	0.00010982	Usp20	ubiquitin specific peptidase 20 [Source:MGI Symbol;Acc:MGI:1921520]
ENSMUSG00000109715	119.461	-1.05193	0.222731	-4.7229	2.32506e-06	0.000110686	Gm45606	predicted gene 45606 [Source:MGI Symbol;Acc:MGI:5791442]
ENSMUSG00000050799	322.331	2.01041	0.426126	4.71787	2.38321e-06	0.000113042	H2bc1	H2B clustered histone 1 [Source:MGI Symbol;Acc:MGI:2448375]
ENSMUSG00000020694	675.37	-0.432758	0.0917623	-4.71608	2.40435e-06	0.000113297	Tlk2	tousled-like kinase 2 (Arabidopsis) [Source:MGI Symbol;Acc:MGI:1346023]
ENSMUSG00000024513	419.752	0.64118	0.13596	4.71594	2.40595e-06	0.000113297	Mbd2	methyl-CpG binding domain protein 2 [Source:MGI Symbol;Acc:MGI:1333813]
ENSMUSG00000000791	673.204	-0.72191	0.153134	-4.71423	2.42624e-06	0.000113687	Il12rb1	interleukin 12 receptor, beta 1 [Source:MGI Symbol;Acc:MGI:104579]
ENSMUSG00000036752	925.127	1.00504	0.213213	4.71378	2.43166e-06	0.000113687	Tubb4b	tubulin, beta 4B class IVB [Source:MGI Symbol;Acc:MGI:1915472]
ENSMUSG00000027469	789.939	1.22141	0.259403	4.70854	2.49497e-06	0.00011623	Tpx2	TPX2, microtubule-associated [Source:MGI Symbol;Acc:MGI:1919369]
ENSMUSG00000078851	1022.46	0.91645	0.194746	4.70588	2.52778e-06	0.000117339	H2aw	H2A.W histone [Source:MGI Symbol;Acc:MGI:2448458]
ENSMUSG00000040204	533.666	1.27332	0.270705	4.70371	2.55476e-06	0.000118171	Pclaf	PCNA clamp associated factor [Source:MGI Symbol;Acc:MGI:1915276]
ENSMUSG00000026669	269.437	1.11523	0.237161	4.70241	2.57107e-06	0.000118506	Mcm10	minichromosome maintenance 10 replication initiation factor [Source:MGI Symbol;Acc:MGI:1917274]
ENSMUSG00000067873	570.848	0.387187	0.0824662	4.6951	2.66474e-06	0.000122391	Htatsf1	HIV TAT specific factor 1 [Source:MGI Symbol;Acc:MGI:1919709]
ENSMUSG00000031666	1036.59	-0.639059	0.136137	-4.69423	2.67613e-06	0.000122482	Rbl2	RB transcriptional corepressor like 2 [Source:MGI Symbol;Acc:MGI:105085]
ENSMUSG00000062997	1367.08	-0.456437	0.0972493	-4.69347	2.68606e-06	0.000122488	Rpl35	ribosomal protein L35 [Source:MGI Symbol;Acc:MGI:1913739]
ENSMUSG00000034674	678.922	0.35742	0.0761642	4.69276	2.69544e-06	0.000122488	Tdg	thymine DNA glycosylase [Source:MGI Symbol;Acc:MGI:108247]
ENSMUSG00000023942	186.647	0.971659	0.207085	4.69208	2.70443e-06	0.000122488	Slc29a1	solute carrier family 29 (nucleoside transporters), member 1 [Source:MGI Symbol;Acc:MGI:1927073]
ENSMUSG00000014813	22.4366	1.63955	0.349906	4.68568	2.79036e-06	0.000125943	Stc1	stanniocalcin 1 [Source:MGI Symbol;Acc:MGI:109131]
ENSMUSG00000029924	434.824	-0.699712	0.149417	-4.68295	2.82772e-06	0.000127189	Slc37a3	solute carrier family 37 (glycerol-3-phosphate transporter), member 3 [Source:MGI Symbol;Acc:MGI:1919394]
ENSMUSG00000104571	17.6564	-1.78553	0.381365	-4.68193	2.84182e-06	0.000127384	Gm43010	predicted gene 43010 [Source:MGI Symbol;Acc:MGI:5663147]
ENSMUSG00000030283	1065.66	-0.432992	0.0925159	-4.68019	2.86613e-06	0.000128034	St8sia1	ST8 alpha-N-acetyl-neuraminide alpha-2,8-sialyltransferase 1 [Source:MGI Symbol;Acc:MGI:106011]
ENSMUSG00000003382	1075.18	-0.504322	0.107822	-4.67737	2.90578e-06	0.000129362	Etv3	ets variant 3 [Source:MGI Symbol;Acc:MGI:1350926]
ENSMUSG00000068463	391.139	-0.753404	0.161219	-4.67318	2.96565e-06	0.000131578	B630019A10Rik	RIKEN cDNA B630019A10 gene [Source:MGI Symbol;Acc:MGI:2443371]
ENSMUSG00000036644	858.578	-0.636949	0.136348	-4.67151	2.98998e-06	0.000132208	Tbc1d9b	TBC1 domain family, member 9B [Source:MGI Symbol;Acc:MGI:1924045]
ENSMUSG00000034168	897.005	-0.484358	0.103806	-4.66598	3.07144e-06	0.000135351	Irf2bpl	interferon regulatory factor 2 binding protein-like [Source:MGI Symbol;Acc:MGI:2442463]
ENSMUSG00000036006	624.153	0.529749	0.113619	4.6625	3.12385e-06	0.000137197	Ripor2	RHO family interacting cell polarization regulator 2 [Source:MGI Symbol;Acc:MGI:2444879]
ENSMUSG00000069114	43.6405	-1.10154	0.236577	-4.65618	3.22134e-06	0.000140532	Zbtb10	zinc finger and BTB domain containing 10 [Source:MGI Symbol;Acc:MGI:2139883]
ENSMUSG00000038578	305.064	-0.62966	0.135225	-4.65638	3.21814e-06	0.000140532	Susd1	sushi domain containing 1 [Source:MGI Symbol;Acc:MGI:3651543]
ENSMUSG00000058881	539.491	-0.754464	0.162206	-4.65126	3.29907e-06	0.000143444	Zfp516	zinc finger protein 516 [Source:MGI Symbol;Acc:MGI:2443957]
ENSMUSG00000040102	184.439	-0.800118	0.172448	-4.63975	3.48824e-06	0.000151165	Klhl42	kelch-like 42 [Source:MGI Symbol;Acc:MGI:2444786]
ENSMUSG00000023175	608.329	0.496117	0.107112	4.63178	3.62542e-06	0.000156589	Bsg	basigin [Source:MGI Symbol;Acc:MGI:88208]
ENSMUSG00000039697	116.056	0.893297	0.193052	4.62723	3.70587e-06	0.000159536	Ncoa7	nuclear receptor coactivator 7 [Source:MGI Symbol;Acc:MGI:2444847]
ENSMUSG00000025352	167.554	-0.68536	0.148417	-4.61779	3.87843e-06	0.000166415	Gdf11	growth differentiation factor 11 [Source:MGI Symbol;Acc:MGI:1338027]
ENSMUSG00000078652	585.331	0.523025	0.11338	4.61302	3.96857e-06	0.000169725	Psme3	proteaseome (prosome, macropain) activator subunit 3 (PA28 gamma, Ki) [Source:MGI Symbol;Acc:MGI:1096366]
ENSMUSG00000067455	333.674	1.31093	0.284604	4.60617	4.10147e-06	0.000174835	H4c11	H4 clustered histone 11 [Source:MGI Symbol;Acc:MGI:2448436]
ENSMUSG00000104339	20.2642	-1.55253	0.337306	-4.60273	4.16983e-06	0.00017717	C130089K02Rik	RIKEN cDNA C130089K02 gene [Source:MGI Symbol;Acc:MGI:2444420]
ENSMUSG00000105586	17.2535	-1.81637	0.394724	-4.60163	4.19189e-06	0.000177529	Gm43009	predicted gene 43009 [Source:MGI Symbol;Acc:MGI:5663146]
ENSMUSG00000031112	261.448	0.549603	0.119538	4.59774	4.27104e-06	0.000180296	Stk26	serine/threonine kinase 26 [Source:MGI Symbol;Acc:MGI:1917665]
ENSMUSG00002076601	276.605	-0.867912	0.188805	-4.59688	4.28865e-06	0.000180455	Scarna13	small Cajal body-specific RNA 1 [Source:NCBI gene (formerly Entrezgene);Acc:100306943]
ENSMUSG00000066621	1380.2	-0.705163	0.15347	-4.59481	4.33143e-06	0.000181669	Tecpr1	tectonin beta-propeller repeat containing 1 [Source:MGI Symbol;Acc:MGI:1917631]
ENSMUSG00000031239	120.149	0.819701	0.178437	4.59377	4.35299e-06	0.000181989	Itm2a	integral membrane protein 2A [Source:MGI Symbol;Acc:MGI:107706]
ENSMUSG00000075033	151.818	-0.576848	0.125634	-4.59149	4.40083e-06	0.000182652	Nxpe3	neurexophilin and PC-esterase domain family, member 3 [Source:MGI Symbol;Acc:MGI:2686598]
ENSMUSG00000021811	601.438	0.571776	0.124531	4.59142	4.4023e-06	0.000182652	Dnajc9	DnaJ heat shock protein family (Hsp40) member C9 [Source:MGI Symbol;Acc:MGI:1915326]
ENSMUSG00000006369	93.9626	1.0837	0.236047	4.59102	4.41088e-06	0.000182652	Fbln1	fibulin 1 [Source:MGI Symbol;Acc:MGI:95487]
ENSMUSG00000002881	238.553	0.704569	0.153546	4.58864	4.46147e-06	0.000184163	Nab1	Ngfi-A binding protein 1 [Source:MGI Symbol;Acc:MGI:107564]
ENSMUSG00000014470	566.84	-0.685117	0.149419	-4.5852	4.53559e-06	0.000186443	Rnf166	ring finger protein 166 [Source:MGI Symbol;Acc:MGI:1915968]
ENSMUSG00000001700	22.3847	1.81088	0.394979	4.58475	4.5453e-06	0.000186443	Gramd3	GRAM domain containing 3 [Source:MGI Symbol;Acc:MGI:1914815]
ENSMUSG00000001270	210.292	-0.87267	0.190624	-4.57797	4.69504e-06	0.000190827	Ckb	creatine kinase, brain [Source:MGI Symbol;Acc:MGI:88407]
ENSMUSG00000064351	8632.72	-0.709016	0.154897	-4.57734	4.70928e-06	0.000190827	mt-Co1	mitochondrially encoded cytochrome c oxidase I [Source:MGI Symbol;Acc:MGI:102504]
ENSMUSG00000059743	300.247	0.524391	0.114564	4.57728	4.7107e-06	0.000190827	Fdps	farnesyl diphosphate synthetase [Source:MGI Symbol;Acc:MGI:104888]
ENSMUSG00000033596	621.893	0.624305	0.136335	4.57921	4.66744e-06	0.000190827	Rfwd3	ring finger and WD repeat domain 3 [Source:MGI Symbol;Acc:MGI:2384584]
ENSMUSG00000028680	68.9823	-0.828853	0.181166	-4.57511	4.75965e-06	0.00019162	Plk3	polo like kinase 3 [Source:MGI Symbol;Acc:MGI:109604]
ENSMUSG00000027306	384.341	1.43488	0.313601	4.57549	4.75103e-06	0.00019162	Nusap1	nucleolar and spindle associated protein 1 [Source:MGI Symbol;Acc:MGI:2675669]
ENSMUSG00000058794	29.7187	-1.39408	0.304895	-4.57232	4.82359e-06	0.000193597	Nfe2	nuclear factor, erythroid derived 2 [Source:MGI Symbol;Acc:MGI:97308]
ENSMUSG00000027823	473.723	0.42463	0.093002	4.56582	4.97547e-06	0.00019908	Gmps	guanine monophosphate synthetase [Source:MGI Symbol;Acc:MGI:2448526]
ENSMUSG00000024642	479.134	-0.46792	0.102549	-4.56289	5.04547e-06	0.000201263	Tle4	transducin-like enhancer of split 4 [Source:MGI Symbol;Acc:MGI:104633]
ENSMUSG00000044864	571.858	-0.521934	0.114873	-4.54358	5.5307e-06	0.000219278	Ankrd50	ankyrin repeat domain 50 [Source:MGI Symbol;Acc:MGI:2139777]
ENSMUSG00000036402	50.4291	1.2122	0.266759	4.54416	5.51555e-06	0.000219278	Gng12	guanine nucleotide binding protein (G protein), gamma 12 [Source:MGI Symbol;Acc:MGI:1336171]
ENSMUSG00000089281	48.6961	-1.15911	0.255358	-4.53915	5.64803e-06	0.000223251	Scarna6	small Cajal body-specific RNA 6 [Source:MGI Symbol;Acc:MGI:3819487]
ENSMUSG00000062933	658.151	0.728166	0.160468	4.53777	5.68528e-06	0.00022337	Gm10123	predicted pseudogene 10123 [Source:MGI Symbol;Acc:MGI:3704342]
ENSMUSG00000027811	83.1997	0.750536	0.165378	4.53829	5.67112e-06	0.00022337	4930579G24Rik	RIKEN cDNA 4930579G24 gene [Source:MGI Symbol;Acc:MGI:1923189]
ENSMUSG00000058355	559.43	0.421255	0.0929133	4.53385	5.79173e-06	0.000226869	Abce1	ATP-binding cassette, sub-family E (OABP), member 1 [Source:MGI Symbol;Acc:MGI:1195458]
ENSMUSG00000005732	690.388	0.76646	0.169122	4.532	5.84278e-06	0.000228183	Ranbp1	RAN binding protein 1 [Source:MGI Symbol;Acc:MGI:96269]
ENSMUSG00000113386	6.97255	-3.97189	0.876765	-4.53016	5.8938e-06	0.000229489	Gm47357	predicted gene, 47357 [Source:MGI Symbol;Acc:MGI:6096262]
ENSMUSG00000074607	653.464	-0.546929	0.120791	-4.5279	5.95721e-06	0.000231267	Tox2	TOX high mobility group box family member 2 [Source:MGI Symbol;Acc:MGI:3611233]
ENSMUSG00000076441	74.788	1.58902	0.351035	4.52668	5.99186e-06	0.000231922	Ass1	argininosuccinate synthetase 1 [Source:MGI Symbol;Acc:MGI:88090]
ENSMUSG00000023104	286.142	0.796449	0.176004	4.52517	6.03476e-06	0.000232892	Rfc2	replication factor C (activator 1) 2 [Source:MGI Symbol;Acc:MGI:1341868]
ENSMUSG00000076745	614.823	-0.407098	0.0900348	-4.52157	6.13839e-06	0.000236192	Trgv4	T cell receptor gamma, variable 4 [Source:MGI Symbol;Acc:MGI:98634]
ENSMUSG00000028860	363.088	-0.746512	0.165166	-4.51976	6.19106e-06	0.000236822	Sytl1	synaptotagmin-like 1 [Source:MGI Symbol;Acc:MGI:1933365]
ENSMUSG00000022021	357.078	1.23654	0.27358	4.51983	6.18879e-06	0.000236822	Diaph3	diaphanous related formin 3 [Source:MGI Symbol;Acc:MGI:1927222]
ENSMUSG00000043991	171.882	-0.688584	0.152635	-4.51132	6.44259e-06	0.000245723	Pura	purine rich element binding protein A [Source:MGI Symbol;Acc:MGI:103079]
ENSMUSG00000026117	1124.63	-0.440056	0.0975902	-4.50922	6.50673e-06	0.000246726	Zap70	zeta-chain (TCR) associated protein kinase [Source:MGI Symbol;Acc:MGI:99613]
ENSMUSG00000001175	1641.88	0.506642	0.112344	4.50976	6.49024e-06	0.000246726	Calm1	calmodulin 1 [Source:MGI Symbol;Acc:MGI:88251]
ENSMUSG00000022034	128.151	1.32109	0.293036	4.50827	6.5358e-06	0.00024711	Esco2	establishment of sister chromatid cohesion N-acetyltransferase 2 [Source:MGI Symbol;Acc:MGI:1919238]
ENSMUSG00000021775	95.6733	-1.02634	0.227697	-4.50747	6.56048e-06	0.000247326	Nr1d2	nuclear receptor subfamily 1, group D, member 2 [Source:MGI Symbol;Acc:MGI:2449205]
ENSMUSG00000024600	82.0573	-0.958403	0.21279	-4.50399	6.66906e-06	0.000250695	Slc27a6	solute carrier family 27 (fatty acid transporter), member 6 [Source:MGI Symbol;Acc:MGI:3036230]
ENSMUSG00000049659	364.653	-0.486477	0.108083	-4.50095	6.76516e-06	0.00025285	Aftph	aftiphilin [Source:MGI Symbol;Acc:MGI:1923012]
ENSMUSG00000027883	130.37	1.90679	0.423605	4.50133	6.75302e-06	0.00025285	Gpsm2	G-protein signalling modulator 2 (AGS3-like, C. elegans) [Source:MGI Symbol;Acc:MGI:1923373]
ENSMUSG00000019773	198.33	1.32044	0.293423	4.5001	6.79204e-06	0.00025313	Fbxo5	F-box protein 5 [Source:MGI Symbol;Acc:MGI:1914391]
ENSMUSG00000049109	586.086	0.550855	0.122622	4.4923	7.04589e-06	0.000261842	Themis	thymocyte selection associated [Source:MGI Symbol;Acc:MGI:2443552]
ENSMUSG00000018189	249.442	0.588285	0.13099	4.49108	7.08638e-06	0.000262599	Uchl5	ubiquitin carboxyl-terminal esterase L5 [Source:MGI Symbol;Acc:MGI:1914848]
ENSMUSG00000025574	146.246	1.25961	0.280626	4.48858	7.17001e-06	0.000264945	Tk1	thymidine kinase 1 [Source:MGI Symbol;Acc:MGI:98763]
ENSMUSG00000044456	1083.21	-0.531175	0.118373	-4.48729	7.21357e-06	0.000265802	Rin3	Ras and Rab interactor 3 [Source:MGI Symbol;Acc:MGI:2385708]
ENSMUSG00000058704	186.065	0.713297	0.159032	4.48524	7.28325e-06	0.000267613	Memo1	mediator of cell motility 1 [Source:MGI Symbol;Acc:MGI:1924140]
ENSMUSG00000034917	140.561	-0.977666	0.21804	-4.48389	7.32959e-06	0.000268559	Tjp3	tight junction protein 3 [Source:MGI Symbol;Acc:MGI:1351650]
ENSMUSG00000028334	472.293	0.575563	0.128484	4.47966	7.47635e-06	0.00027317	Nans	N-acetylneuraminic acid synthase (sialic acid synthase) [Source:MGI Symbol;Acc:MGI:2149820]
ENSMUSG00000024791	102.092	1.20361	0.269081	4.47303	7.71202e-06	0.000280993	Cdca5	cell division cycle associated 5 [Source:MGI Symbol;Acc:MGI:1915099]
ENSMUSG00000117905	49.6461	-1.07794	0.241051	-4.47184	7.75487e-06	0.000281767	Gm50230	predicted gene, 50230 [Source:MGI Symbol;Acc:MGI:6303033]
ENSMUSG00000030166	96.1507	-0.945176	0.211504	-4.46883	7.86484e-06	0.000284969	Rad52	RAD52 homolog, DNA repair protein [Source:MGI Symbol;Acc:MGI:101949]
ENSMUSG00000017009	272.329	-1.11806	0.250388	-4.4653	7.99573e-06	0.00028891	Sdc4	syndecan 4 [Source:MGI Symbol;Acc:MGI:1349164]
ENSMUSG00000052713	183.307	-0.693947	0.155578	-4.46045	8.17864e-06	0.000294145	Zfp608	zinc finger protein 608 [Source:MGI Symbol;Acc:MGI:2442338]
ENSMUSG00000025558	261.496	-0.509115	0.114145	-4.46027	8.18572e-06	0.000294145	Dock9	dedicator of cytokinesis 9 [Source:MGI Symbol;Acc:MGI:106321]
ENSMUSG00000034160	1090.18	-0.615966	0.138168	-4.45808	8.26956e-06	0.000296341	Ogt	O-linked N-acetylglucosamine (GlcNAc) transferase (UDP-N-acetylglucosamine:polypeptide-N-acetylglucosaminyl transferase) [Source:MGI Symbol;Acc:MGI:1339639]
ENSMUSG00000039851	17.2192	-2.28233	0.512088	-4.45691	8.31492e-06	0.00029715	4932438H23Rik	RIKEN cDNA 4932438H23 gene [Source:MGI Symbol;Acc:MGI:1921637]
ENSMUSG00000032122	40.7957	-1.09068	0.244987	-4.45199	8.50796e-06	0.000300753	Slc37a2	solute carrier family 37 (glycerol-3-phosphate transporter), member 2 [Source:MGI Symbol;Acc:MGI:1929693]
ENSMUSG00000097476	37.618	-1.02011	0.229063	-4.45342	8.45134e-06	0.000300753	Gm26583	predicted gene, 26583 [Source:MGI Symbol;Acc:MGI:5477077]
ENSMUSG00000025626	396.099	0.468401	0.105197	4.45262	8.48297e-06	0.000300753	Phf6	PHD finger protein 6 [Source:MGI Symbol;Acc:MGI:1918248]
ENSMUSG00000032803	1720.74	0.504222	0.113253	4.45219	8.50006e-06	0.000300753	Cdv3	carnitine deficiency-associated gene expressed in ventricle 3 [Source:MGI Symbol;Acc:MGI:2448759]
ENSMUSG00000022747	101.385	-1.0738	0.24128	-4.45044	8.56953e-06	0.000302111	St3gal6	ST3 beta-galactoside alpha-2,3-sialyltransferase 6 [Source:MGI Symbol;Acc:MGI:1888707]
ENSMUSG00000107583	11.3452	-2.19574	0.493527	-4.44908	8.6237e-06	0.000302386	Gm44104	predicted gene, 44104 [Source:MGI Symbol;Acc:MGI:5690496]
ENSMUSG00000114456	492.446	1.43794	0.323194	4.44916	8.62069e-06	0.000302386	H2bc9	H2B clustered histone 9 [Source:MGI Symbol;Acc:MGI:2448387]
ENSMUSG00000033799	459.19	-0.471458	0.106235	-4.43786	9.08557e-06	0.000317727	Tasor2	transcription activation suppressor family member 2 [Source:MGI Symbol;Acc:MGI:2145274]
ENSMUSG00000028998	363.075	0.550597	0.124212	4.43274	9.30448e-06	0.000324512	Tomm7	translocase of outer mitochondrial membrane 7 [Source:MGI Symbol;Acc:MGI:1913419]
ENSMUSG00000069267	2464.05	1.3247	0.298926	4.43152	9.35726e-06	0.000325483	H3c2	H3 clustered histone 2 [Source:MGI Symbol;Acc:MGI:2448319]
ENSMUSG00000020321	561.617	0.44175	0.0997559	4.4283	9.49769e-06	0.000329489	Mdh1	malate dehydrogenase 1, NAD (soluble) [Source:MGI Symbol;Acc:MGI:97051]
ENSMUSG00000035455	181.328	1.00669	0.227402	4.42691	9.55922e-06	0.000330744	Fignl1	fidgetin-like 1 [Source:MGI Symbol;Acc:MGI:1890648]
ENSMUSG00000061991	2869.41	1.35434	0.305975	4.42629	9.58675e-06	0.000330819	H2ac10	H2A clustered histone 10 [Source:MGI Symbol;Acc:MGI:2448309]
ENSMUSG00000096054	637.075	-0.481735	0.10886	-4.42527	9.63232e-06	0.000331515	Syne1	spectrin repeat containing, nuclear envelope 1 [Source:MGI Symbol;Acc:MGI:1927152]
ENSMUSG00000104388	38.0792	-1.20873	0.273881	-4.41334	1.01788e-05	0.00034815	Gm37033	predicted gene, 37033 [Source:MGI Symbol;Acc:MGI:5610261]
ENSMUSG00000031311	4154.8	0.374984	0.084973	4.41298	1.01958e-05	0.00034815	Nono	non-POU-domain-containing, octamer binding protein [Source:MGI Symbol;Acc:MGI:1855692]
ENSMUSG00000020388	40.5232	1.33212	0.301817	4.41367	1.01633e-05	0.00034815	Pdlim4	PDZ and LIM domain 4 [Source:MGI Symbol;Acc:MGI:1353470]
ENSMUSG00000080888	4.88882	-4.85413	1.10317	-4.40015	1.08177e-05	0.000368422	Gm14387	predicted gene 14387 [Source:MGI Symbol;Acc:MGI:3650318]
ENSMUSG00000005667	192.161	0.879928	0.200132	4.39673	1.09892e-05	0.000373288	Mthfd2	methylenetetrahydrofolate dehydrogenase (NAD+ dependent), methenyltetrahydrofolate cyclohydrolase [Source:MGI Symbol;Acc:MGI:1338850]
ENSMUSG00000059326	75.7064	-0.955188	0.217358	-4.39455	1.11004e-05	0.000375281	Csf2ra	colony stimulating factor 2 receptor, alpha, low-affinity (granulocyte-macrophage) [Source:MGI Symbol;Acc:MGI:1339754]
ENSMUSG00000022587	1761.8	0.381585	0.0868333	4.39445	1.11054e-05	0.000375281	Ly6e	lymphocyte antigen 6 complex, locus E [Source:MGI Symbol;Acc:MGI:106651]
ENSMUSG00000029510	95.7958	-0.884796	0.201493	-4.39119	1.12731e-05	0.000379963	Gpc2	glypican 2 (cerebroglycan) [Source:MGI Symbol;Acc:MGI:1919201]
ENSMUSG00000041642	4891.51	-0.442027	0.100684	-4.39027	1.13211e-05	0.000380039	Kif21b	kinesin family member 21B [Source:MGI Symbol;Acc:MGI:109234]
ENSMUSG00000043460	63.9295	1.81467	0.413362	4.39003	1.13336e-05	0.000380039	Elfn2	leucine rich repeat and fibronectin type III, extracellular 2 [Source:MGI Symbol;Acc:MGI:3608416]
ENSMUSG00000026873	106.87	1.08459	0.247227	4.38702	1.14913e-05	0.00038434	Phf19	PHD finger protein 19 [Source:MGI Symbol;Acc:MGI:1921266]
ENSMUSG00000072082	274.691	1.59031	0.362607	4.38576	1.15581e-05	0.000385586	Ccnf	cyclin F [Source:MGI Symbol;Acc:MGI:102551]
ENSMUSG00000046598	460.847	0.44576	0.101707	4.38277	1.17178e-05	0.000389422	Bdh1	3-hydroxybutyrate dehydrogenase, type 1 [Source:MGI Symbol;Acc:MGI:1919161]
ENSMUSG00000030536	2367.52	0.543867	0.1241	4.38249	1.17328e-05	0.000389422	Iqgap1	IQ motif containing GTPase activating protein 1 [Source:MGI Symbol;Acc:MGI:1352757]
ENSMUSG00000041700	6.49068	-3.1221	0.712786	-4.38013	1.18607e-05	0.00039208	Lhfpl1	lipoma HMGIC fusion partner-like 1 [Source:MGI Symbol;Acc:MGI:1891214]
ENSMUSG00000041215	803.7	-0.766533	0.175011	-4.37991	1.1873e-05	0.00039208	Yeats2	YEATS domain containing 2 [Source:MGI Symbol;Acc:MGI:2447762]
ENSMUSG00000069309	646.324	1.32183	0.301926	4.37799	1.1978e-05	0.000394548	H2ac22	H2A clustered histone 22 [Source:MGI Symbol;Acc:MGI:2448300]
ENSMUSG00000022048	788.77	0.363643	0.0831367	4.37404	1.2197e-05	0.00040075	Dpysl2	dihydropyrimidinase-like 2 [Source:MGI Symbol;Acc:MGI:1349763]
ENSMUSG00000045441	181.564	-0.732646	0.167717	-4.36834	1.25195e-05	0.000409284	Gprin3	GPRIN family member 3 [Source:MGI Symbol;Acc:MGI:1924785]
ENSMUSG00000024851	1295.63	-0.638492	0.146147	-4.36882	1.24917e-05	0.000409284	Pitpnm1	phosphatidylinositol transfer protein, membrane-associated 1 [Source:MGI Symbol;Acc:MGI:1197524]
ENSMUSG00000116358	467.047	0.783577	0.179445	4.36667	1.26157e-05	0.000411399	Gm49450	predicted gene, 49450 [Source:MGI Symbol;Acc:MGI:6155101]
ENSMUSG00000025366	1710.58	0.417771	0.0959437	4.35433	1.33472e-05	0.000434168	Esyt1	extended synaptotagmin-like protein 1 [Source:MGI Symbol;Acc:MGI:1344426]
ENSMUSG00000034566	552.629	0.511653	0.117605	4.35062	1.35752e-05	0.000439392	Atp5h	ATP synthase, H+ transporting, mitochondrial F0 complex, subunit D [Source:MGI Symbol;Acc:MGI:1918929]
ENSMUSG00000041219	397.052	1.06187	0.244062	4.3508	1.35641e-05	0.000439392	Arhgap11a	Rho GTPase activating protein 11A [Source:MGI Symbol;Acc:MGI:2444300]
ENSMUSG00000032402	1825.21	-0.494739	0.113884	-4.34426	1.39749e-05	0.000451209	Smad3	SMAD family member 3 [Source:MGI Symbol;Acc:MGI:1201674]
ENSMUSG00000028678	210.572	1.3467	0.310081	4.34305	1.40516e-05	0.000452566	Kif2c	kinesin family member 2C [Source:MGI Symbol;Acc:MGI:1921054]
ENSMUSG00000021211	15.2588	1.87964	0.433453	4.33643	1.44817e-05	0.000465269	Akr1c12	aldo-keto reductase family 1, member C12 [Source:MGI Symbol;Acc:MGI:1351661]
ENSMUSG00000025017	55.7377	-1.33068	0.30736	-4.3294	1.49518e-05	0.000479193	Pik3ap1	phosphoinositide-3-kinase adaptor protein 1 [Source:MGI Symbol;Acc:MGI:1933177]
ENSMUSG00000038056	2245.43	-0.633	0.146321	-4.32611	1.51769e-05	0.000485214	Kmt2c	lysine (K)-specific methyltransferase 2C [Source:MGI Symbol;Acc:MGI:2444959]
ENSMUSG00000026605	1092.92	1.50519	0.348446	4.31973	1.5622e-05	0.000498224	Cenpf	centromere protein F [Source:MGI Symbol;Acc:MGI:1313302]
ENSMUSG00000022708	338.295	-1.32164	0.306019	-4.31881	1.56873e-05	0.000499086	Zbtb20	zinc finger and BTB domain containing 20 [Source:MGI Symbol;Acc:MGI:1929213]
ENSMUSG00000021178	612.119	0.435012	0.100739	4.31821	1.57299e-05	0.000499217	Psmc1	protease (prosome, macropain) 26S subunit, ATPase 1 [Source:MGI Symbol;Acc:MGI:106054]
ENSMUSG00000101972	729.942	1.39947	0.324126	4.31768	1.5768e-05	0.000499217	H3c11	H3 clustered histone 11 [Source:MGI Symbol;Acc:MGI:2448350]
ENSMUSG00000028528	174.013	-0.873897	0.20249	-4.31574	1.59067e-05	0.000502391	Dnajc6	DnaJ heat shock protein family (Hsp40) member C6 [Source:MGI Symbol;Acc:MGI:1919935]
ENSMUSG00000046442	201.882	-0.72798	0.168705	-4.31511	1.59523e-05	0.000502612	Ppm1e	protein phosphatase 1E (PP2C domain containing) [Source:MGI Symbol;Acc:MGI:2444096]
ENSMUSG00000064363	2209.12	-0.594965	0.137897	-4.31455	1.59931e-05	0.000502684	mt-Nd4	mitochondrially encoded NADH dehydrogenase 4 [Source:MGI Symbol;Acc:MGI:102498]
ENSMUSG00000016087	1053.95	-0.39025	0.0904984	-4.31224	1.61612e-05	0.000505569	Fli1	Friend leukemia integration 1 [Source:MGI Symbol;Acc:MGI:95554]
ENSMUSG00000034311	412.962	1.28119	0.297108	4.31222	1.61624e-05	0.000505569	Kif4	kinesin family member 4 [Source:MGI Symbol;Acc:MGI:108389]
ENSMUSG00000026974	282.545	0.496513	0.11521	4.30962	1.63535e-05	0.000510324	Zmynd19	zinc finger, MYND domain containing 19 [Source:MGI Symbol;Acc:MGI:1914437]
ENSMUSG00000031167	1736.72	0.580874	0.134934	4.30488	1.67079e-05	0.000520138	Rbm3	RNA binding motif (RNP1, RRM) protein 3 [Source:MGI Symbol;Acc:MGI:1099460]
ENSMUSG00000028060	315.433	-0.562441	0.130674	-4.30416	1.67618e-05	0.000520575	Khdc4	KH domain containing 4, pre-mRNA splicing factor [Source:MGI Symbol;Acc:MGI:1921450]
ENSMUSG00000020897	222.193	1.49687	0.347905	4.30253	1.68861e-05	0.000523189	Aurkb	aurora kinase B [Source:MGI Symbol;Acc:MGI:107168]
ENSMUSG00000049932	1876.57	1.20264	0.27967	4.3002	1.70641e-05	0.000527451	H2ax	H2A.X variant histone [Source:MGI Symbol;Acc:MGI:102688]
ENSMUSG00000020886	461.699	-0.559919	0.130279	-4.29786	1.72456e-05	0.000531801	Dlg4	discs large MAGUK scaffold protein 4 [Source:MGI Symbol;Acc:MGI:1277959]
ENSMUSG00000032534	196.084	0.558325	0.129997	4.29489	1.74778e-05	0.000537688	Cep63	centrosomal protein 63 [Source:MGI Symbol;Acc:MGI:2158560]
ENSMUSG00000095186	14.1837	-4.37902	1.01992	-4.29348	1.75893e-05	0.000539847	Gm10718	predicted gene 10718 [Source:MGI Symbol;Acc:MGI:3642028]
ENSMUSG00000020152	1541.34	0.314466	0.0733258	4.28862	1.79786e-05	0.000546649	Actr2	ARP2 actin-related protein 2 [Source:MGI Symbol;Acc:MGI:1913963]
ENSMUSG00000068039	1698.42	0.521598	0.121615	4.28892	1.79541e-05	0.000546649	Tcp1	t-complex protein 1 [Source:MGI Symbol;Acc:MGI:98535]
ENSMUSG00000049969	229.653	0.532526	0.124133	4.28995	1.78714e-05	0.000546649	Plekhf2	pleckstrin homology domain containing, family F (with FYVE domain) member 2 [Source:MGI Symbol;Acc:MGI:1919051]
ENSMUSG00000028655	14.67	2.44157	0.56923	4.28926	1.79272e-05	0.000546649	Mfsd2a	major facilitator superfamily domain containing 2A [Source:MGI Symbol;Acc:MGI:1923824]
ENSMUSG00000022439	1724.4	-0.484932	0.113375	-4.27725	1.89218e-05	0.00057399	Parvg	parvin, gamma [Source:MGI Symbol;Acc:MGI:2158329]
ENSMUSG00000061615	2870.17	1.23499	0.289351	4.26814	1.97111e-05	0.000596545	H2ac4	H2A clustered histone 4 [Source:MGI Symbol;Acc:MGI:2448306]
ENSMUSG00000020235	440.502	0.59343	0.139065	4.26729	1.97865e-05	0.000597443	Fzr1	fizzy and cell division cycle 20 related 1 [Source:MGI Symbol;Acc:MGI:1926790]
ENSMUSG00000041025	162.821	-0.870004	0.203976	-4.26522	1.99704e-05	0.000600216	Iffo2	intermediate filament family orphan 2 [Source:MGI Symbol;Acc:MGI:2140675]
ENSMUSG00000020808	80.4989	1.61131	0.377775	4.26527	1.99661e-05	0.000600216	Pimreg	PICALM interacting mitotic regulator [Source:MGI Symbol;Acc:MGI:1924434]
ENSMUSG00000034156	201.291	-0.725828	0.170402	-4.2595	2.04884e-05	0.000614371	Tspoap1	TSPO associated protein 1 [Source:MGI Symbol;Acc:MGI:2450877]
ENSMUSG00000089736	20.5426	-1.56202	0.366897	-4.25737	2.06847e-05	0.000618752	Tgfbr3l	transforming growth factor, beta receptor III-like [Source:MGI Symbol;Acc:MGI:3833469]
ENSMUSG00000024525	235.631	1.25337	0.294433	4.25689	2.07294e-05	0.000618752	Impa2	inositol monophosphatase 2 [Source:MGI Symbol;Acc:MGI:2149728]
ENSMUSG00000020608	908.67	0.548782	0.128975	4.25497	2.09081e-05	0.00062266	Smc6	structural maintenance of chromosomes 6 [Source:MGI Symbol;Acc:MGI:1914491]
ENSMUSG00000030096	612.674	-0.588711	0.138439	-4.25249	2.11405e-05	0.000626719	Slc6a6	solute carrier family 6 (neurotransmitter transporter, taurine), member 6 [Source:MGI Symbol;Acc:MGI:98488]
ENSMUSG00000021965	54.7319	1.42746	0.335675	4.25251	2.11389e-05	0.000626719	Ska3	spindle and kinetochore associated complex subunit 3 [Source:MGI Symbol;Acc:MGI:3041235]
ENSMUSG00000029203	208.384	0.589853	0.138783	4.25018	2.13596e-05	0.00063178	Ube2k	ubiquitin-conjugating enzyme E2K [Source:MGI Symbol;Acc:MGI:1858216]
ENSMUSG00000041168	422.276	0.460785	0.108461	4.24839	2.15311e-05	0.000633502	Lonp1	lon peptidase 1, mitochondrial [Source:MGI Symbol;Acc:MGI:1921392]
ENSMUSG00000079470	142.911	0.803878	0.189234	4.24805	2.15635e-05	0.000633502	Utp14b	UTP14B small subunit processome component [Source:MGI Symbol;Acc:MGI:2445092]
ENSMUSG00000029910	154.567	1.16094	0.273286	4.24807	2.1562e-05	0.000633502	Mad2l1	MAD2 mitotic arrest deficient-like 1 [Source:MGI Symbol;Acc:MGI:1860374]
ENSMUSG00000089617	440.239	-1.20347	0.283364	-4.24707	2.1658e-05	0.000634848	Scarna10	small Cajal body-specific RNA 10 [Source:MGI Symbol;Acc:MGI:3819482]
ENSMUSG00000026012	201.152	0.943603	0.222411	4.24262	2.20928e-05	0.00064614	Cd28	CD28 antigen [Source:MGI Symbol;Acc:MGI:88327]
ENSMUSG00000037474	365.531	0.779322	0.183856	4.23875	2.24765e-05	0.000655891	Dtl	denticleless E3 ubiquitin protein ligase [Source:MGI Symbol;Acc:MGI:1924093]
ENSMUSG00000069274	704.862	1.33215	0.314948	4.22974	2.33964e-05	0.000681211	H4c6	H4 clustered histone 6 [Source:MGI Symbol;Acc:MGI:2448425]
ENSMUSG00000106032	20.5834	-1.28002	0.302746	-4.22804	2.35732e-05	0.000684831	Gm42463	predicted gene 42463 [Source:MGI Symbol;Acc:MGI:5662600]
ENSMUSG00000024193	144.764	-0.782514	0.185148	-4.22641	2.37445e-05	0.000688274	Phf1	PHD finger protein 1 [Source:MGI Symbol;Acc:MGI:98647]
ENSMUSG00000105842	13.0577	-1.66045	0.392924	-4.22589	2.38003e-05	0.000688362	Gm43329	predicted gene 43329 [Source:MGI Symbol;Acc:MGI:5663466]
ENSMUSG00000024841	361.149	0.419351	0.0993447	4.22117	2.4304e-05	0.000701375	Eif1ad	eukaryotic translation initiation factor 1A domain containing [Source:MGI Symbol;Acc:MGI:1917110]
ENSMUSG00000004099	3395.12	0.629212	0.149104	4.21994	2.44362e-05	0.000703635	Dnmt1	DNA methyltransferase (cytosine-5) 1 [Source:MGI Symbol;Acc:MGI:94912]
ENSMUSG00000037849	142.151	0.806085	0.191093	4.21829	2.46166e-05	0.000707266	Ifi206	interferon activated gene 206 [Source:MGI Symbol;Acc:MGI:3646410]
ENSMUSG00000115420	1763.79	-0.842185	0.199759	-4.216	2.48671e-05	0.000712893	Rmrp	RNA component of mitochondrial RNAase P [Source:MGI Symbol;Acc:MGI:97937]
ENSMUSG00000021611	99.5947	-1.16833	0.277166	-4.21529	2.49461e-05	0.000713589	Tert	telomerase reverse transcriptase [Source:MGI Symbol;Acc:MGI:1202709]
ENSMUSG00000087968	63.1306	-1.37253	0.325922	-4.21123	2.53982e-05	0.000724931	Gm25395	predicted gene, 25395 [Source:MGI Symbol;Acc:MGI:5455172]
ENSMUSG00000021213	211.352	0.717834	0.170619	4.20723	2.5852e-05	0.000736273	Akr1c13	aldo-keto reductase family 1, member C13 [Source:MGI Symbol;Acc:MGI:1351662]
ENSMUSG00000096847	640.361	-0.403086	0.0958849	-4.20386	2.62406e-05	0.000745714	Tmem151b	transmembrane protein 151B [Source:MGI Symbol;Acc:MGI:2685169]
ENSMUSG00000098318	88.7347	1.49974	0.356919	4.2019	2.64687e-05	0.000749242	Lockd	lncRNA downstream of Cdkn1b [Source:MGI Symbol;Acc:MGI:1915081]
ENSMUSG00000039963	41.4891	1.50067	0.357148	4.2018	2.64797e-05	0.000749242	Ccdc40	coiled-coil domain containing 40 [Source:MGI Symbol;Acc:MGI:2443893]
ENSMUSG00000044533	3361.74	0.395839	0.0942285	4.20085	2.6592e-05	0.000750792	Rps2	ribosomal protein S2 [Source:MGI Symbol;Acc:MGI:105110]
ENSMUSG00000086841	138.407	-0.695756	0.165671	-4.19963	2.67357e-05	0.000753219	2410006H16Rik	RIKEN cDNA 2410006H16 gene [Source:MGI Symbol;Acc:MGI:1916471]
ENSMUSG00000019082	135.432	-1.88393	0.44872	-4.19844	2.68761e-05	0.000755246	Slc25a22	solute carrier family 25 (mitochondrial carrier, glutamate), member 22 [Source:MGI Symbol;Acc:MGI:1915517]
ENSMUSG00000028385	220.073	-0.505557	0.120427	-4.19804	2.69234e-05	0.000755246	Snx30	sorting nexin family member 30 [Source:MGI Symbol;Acc:MGI:2443882]
ENSMUSG00000028937	401.298	0.567295	0.135197	4.19607	2.71592e-05	0.000759972	Acot7	acyl-CoA thioesterase 7 [Source:MGI Symbol;Acc:MGI:1917275]
ENSMUSG00000058385	1250.51	1.07159	0.255405	4.19565	2.72085e-05	0.000759972	H2bc8	H2B clustered histone 8 [Source:MGI Symbol;Acc:MGI:2448386]
ENSMUSG00000022283	8423.28	0.257658	0.0614511	4.1929	2.75408e-05	0.000767612	Pabpc1	poly(A) binding protein, cytoplasmic 1 [Source:MGI Symbol;Acc:MGI:1349722]
ENSMUSG00000029804	553.485	-0.762507	0.182069	-4.18801	2.81413e-05	0.000782676	Herc3	hect domain and RLD 3 [Source:MGI Symbol;Acc:MGI:1921248]
ENSMUSG00000040459	926.93	-0.433266	0.103493	-4.18642	2.83384e-05	0.000786481	Arglu1	arginine and glutamate rich 1 [Source:MGI Symbol;Acc:MGI:2442985]
ENSMUSG00000020914	3581.41	1.31645	0.314657	4.18376	2.86722e-05	0.000794056	Top2a	topoisomerase (DNA) II alpha [Source:MGI Symbol;Acc:MGI:98790]
ENSMUSG00000085882	29.0349	-1.23563	0.295403	-4.18286	2.87867e-05	0.000795536	2610507I01Rik	RIKEN cDNA 2610507I01 gene [Source:MGI Symbol;Acc:MGI:1919453]
ENSMUSG00000041444	141.536	-1.2509	0.299093	-4.18231	2.88565e-05	0.00079578	Arhgap32	Rho GTPase activating protein 32 [Source:MGI Symbol;Acc:MGI:2450166]
ENSMUSG00000036109	252.226	0.795608	0.190363	4.17943	2.9224e-05	0.000804215	Mbnl3	muscleblind like splicing factor 3 [Source:MGI Symbol;Acc:MGI:2444912]
ENSMUSG00000025758	228.205	1.15504	0.276659	4.17495	2.98046e-05	0.000818467	Plk4	polo like kinase 4 [Source:MGI Symbol;Acc:MGI:101783]
ENSMUSG00000020330	327.015	1.38054	0.330798	4.17337	3.00128e-05	0.000822451	Hmmr	hyaluronan mediated motility receptor (RHAMM) [Source:MGI Symbol;Acc:MGI:104667]
ENSMUSG00000101609	470.245	-0.60315	0.144636	-4.17013	3.04423e-05	0.000832471	Kcnq1ot1	KCNQ1 overlapping transcript 1 [Source:MGI Symbol;Acc:MGI:1926855]
ENSMUSG00000047507	260.621	-1.1811	0.283412	-4.16744	3.08037e-05	0.000840592	Baiap3	BAI1-associated protein 3 [Source:MGI Symbol;Acc:MGI:2685783]
ENSMUSG00000024270	629.128	-0.455783	0.109391	-4.16654	3.09252e-05	0.000842147	Slc39a6	solute carrier family 39 (metal ion transporter), member 6 [Source:MGI Symbol;Acc:MGI:2147279]
ENSMUSG00000037266	1097.8	-0.835264	0.200526	-4.16538	3.1084e-05	0.000844709	Rsrp1	arginine/serine rich protein 1 [Source:MGI Symbol;Acc:MGI:106498]
ENSMUSG00000035356	120.983	-0.698516	0.167729	-4.16456	3.11953e-05	0.000845034	Nfkbiz	nuclear factor of kappa light polypeptide gene enhancer in B cells inhibitor, zeta [Source:MGI Symbol;Acc:MGI:1931595]
ENSMUSG00000004980	4808.27	0.339818	0.0816181	4.16351	3.13397e-05	0.000845034	Hnrnpa2b1	heterogeneous nuclear ribonucleoprotein A2/B1 [Source:MGI Symbol;Acc:MGI:104819]
ENSMUSG00000033216	301.829	0.58494	0.140496	4.16339	3.13551e-05	0.000845034	Eefsec	eukaryotic elongation factor, selenocysteine-tRNA-specific [Source:MGI Symbol;Acc:MGI:2137092]
ENSMUSG00000041498	269.455	1.28735	0.309155	4.16408	3.12617e-05	0.000845034	Kif14	kinesin family member 14 [Source:MGI Symbol;Acc:MGI:1098226]
ENSMUSG00000017897	283.853	-0.73623	0.176861	-4.16276	3.14425e-05	0.000845641	Eya2	EYA transcriptional coactivator and phosphatase 2 [Source:MGI Symbol;Acc:MGI:109341]
ENSMUSG00000032322	954.49	-0.502991	0.120901	-4.16035	3.1776e-05	0.000852852	Pstpip1	proline-serine-threonine phosphatase-interacting protein 1 [Source:MGI Symbol;Acc:MGI:1321396]
ENSMUSG00000072980	27.3787	1.39489	0.335361	4.15938	3.19113e-05	0.000854725	Oip5	Opa interacting protein 5 [Source:MGI Symbol;Acc:MGI:1917895]
ENSMUSG00000027276	168.142	-0.971186	0.233668	-4.15627	3.23491e-05	0.000863209	Jag1	jagged 1 [Source:MGI Symbol;Acc:MGI:1095416]
ENSMUSG00000042207	1883.55	-0.526979	0.126794	-4.15619	3.23604e-05	0.000863209	Kdm5b	lysine (K)-specific demethylase 5B [Source:MGI Symbol;Acc:MGI:1922855]
ENSMUSG00000041712	322.669	0.430862	0.103702	4.1548	3.25579e-05	0.000866705	Ubr7	ubiquitin protein ligase E3 component n-recognin 7 (putative) [Source:MGI Symbol;Acc:MGI:1913872]
ENSMUSG00000092341	14766.5	-0.688264	0.165675	-4.15431	3.26271e-05	0.000866779	Malat1	metastasis associated lung adenocarcinoma transcript 1 (non-coding RNA) [Source:MGI Symbol;Acc:MGI:1919539]
ENSMUSG00000020614	34.6974	-1.69991	0.409318	-4.15303	3.28108e-05	0.000868746	Fam20a	FAM20A, golgi associated secretory pathway pseudokinase [Source:MGI Symbol;Acc:MGI:2388266]
ENSMUSG00000061062	295.791	0.91278	0.219795	4.15286	3.28344e-05	0.000868746	Hdac1-ps	histone deacetylase 1, pseudogene [Source:MGI Symbol;Acc:MGI:3704479]
ENSMUSG00000024163	412.828	-0.573338	0.138152	-4.15004	3.32416e-05	0.00087774	Mapk8ip3	mitogen-activated protein kinase 8 interacting protein 3 [Source:MGI Symbol;Acc:MGI:1353598]
ENSMUSG00000028551	101.473	1.43237	0.345259	4.14867	3.34409e-05	0.000881218	Cdkn2c	cyclin dependent kinase inhibitor 2C [Source:MGI Symbol;Acc:MGI:105388]
ENSMUSG00000025289	31.5189	1.11441	0.268849	4.14512	3.39638e-05	0.000893194	Prdx4	peroxiredoxin 4 [Source:MGI Symbol;Acc:MGI:1859815]
ENSMUSG00000046876	163.602	-1.30257	0.314486	-4.14192	3.44414e-05	0.0009031	Atxn1	ataxin 1 [Source:MGI Symbol;Acc:MGI:104783]
ENSMUSG00000015880	304.654	1.36182	0.328809	4.14167	3.4479e-05	0.0009031	Ncapg	non-SMC condensin I complex, subunit G [Source:MGI Symbol;Acc:MGI:1930197]
ENSMUSG00000051627	4143.83	0.908347	0.219588	4.1366	3.52483e-05	0.000921402	H1f4	H1.4 linker histone, cluster member [Source:MGI Symbol;Acc:MGI:1931527]
ENSMUSG00000028063	56.2382	1.17633	0.284455	4.1354	3.54334e-05	0.000924386	Lmna	lamin A [Source:MGI Symbol;Acc:MGI:96794]
ENSMUSG00000031948	696.898	0.457761	0.11073	4.13402	3.56471e-05	0.000928106	Kars	lysyl-tRNA synthetase [Source:MGI Symbol;Acc:MGI:1934754]
ENSMUSG00000057666	4821.11	0.478134	0.115719	4.13187	3.59825e-05	0.000934972	Gapdh	glyceraldehyde-3-phosphate dehydrogenase [Source:MGI Symbol;Acc:MGI:95640]
ENSMUSG00000055612	599.828	1.00955	0.244386	4.13095	3.61275e-05	0.000936653	Cdca7	cell division cycle associated 7 [Source:MGI Symbol;Acc:MGI:1914203]
ENSMUSG00000023940	104.472	1.2187	0.295046	4.13054	3.61908e-05	0.000936653	Sgo1	shugoshin 1 [Source:MGI Symbol;Acc:MGI:1919665]
ENSMUSG00000023345	67.4534	1.10134	0.266666	4.13001	3.62741e-05	0.000936948	Poc1a	POC1 centriolar protein A [Source:MGI Symbol;Acc:MGI:1917485]
ENSMUSG00000025014	325.917	0.772779	0.18727	4.12655	3.68238e-05	0.000949268	Dntt	deoxynucleotidyltransferase, terminal [Source:MGI Symbol;Acc:MGI:98659]
ENSMUSG00000026421	656.319	0.646125	0.156608	4.12575	3.69533e-05	0.000950727	Csrp1	cysteine and glycine-rich protein 1 [Source:MGI Symbol;Acc:MGI:88549]
ENSMUSG00000029328	955.721	0.358321	0.0868629	4.12513	3.70528e-05	0.000951411	Hnrnpdl	heterogeneous nuclear ribonucleoprotein D-like [Source:MGI Symbol;Acc:MGI:1355299]
ENSMUSG00000018820	204.031	-0.685113	0.166133	-4.12389	3.72529e-05	0.000954278	Zfyve27	zinc finger, FYVE domain containing 27 [Source:MGI Symbol;Acc:MGI:1919602]
ENSMUSG00000037674	1618.53	-0.416448	0.100993	-4.12353	3.73108e-05	0.000954278	Rfx7	regulatory factor X, 7 [Source:MGI Symbol;Acc:MGI:2442675]
ENSMUSG00000032946	451.616	0.56389	0.136887	4.11937	3.79909e-05	0.000969772	Rasgrp2	RAS, guanyl releasing protein 2 [Source:MGI Symbol;Acc:MGI:1333849]
ENSMUSG00000111546	137.489	-0.743205	0.180657	-4.11389	3.89045e-05	0.000991153	Gm47050	predicted gene, 47050 [Source:MGI Symbol;Acc:MGI:6095756]
ENSMUSG00000054808	1523.98	0.470344	0.114454	4.10945	3.96606e-05	0.00100845	Actn4	actinin alpha 4 [Source:MGI Symbol;Acc:MGI:1890773]
ENSMUSG00000027654	42.0858	1.23857	0.301602	4.10665	4.01446e-05	0.00101727	Fam83d	family with sequence similarity 83, member D [Source:MGI Symbol;Acc:MGI:1919128]
ENSMUSG00000073421	12.3624	1.88854	0.459886	4.10654	4.01635e-05	0.00101727	H2-Ab1	histocompatibility 2, class II antigen A, beta 1 [Source:MGI Symbol;Acc:MGI:103070]
ENSMUSG00000020358	4721	0.496308	0.121001	4.1017	4.10124e-05	0.00103676	Hnrnpab	heterogeneous nuclear ribonucleoprotein A/B [Source:MGI Symbol;Acc:MGI:1330294]
ENSMUSG00000022684	202.945	-0.613236	0.149594	-4.09933	4.14355e-05	0.00104542	Bfar	bifunctional apoptosis regulator [Source:MGI Symbol;Acc:MGI:1914368]
ENSMUSG00000037020	105.808	1.01118	0.246732	4.09829	4.16205e-05	0.00104807	Wdr62	WD repeat domain 62 [Source:MGI Symbol;Acc:MGI:1923696]
ENSMUSG00000027184	4313.44	0.268058	0.0654215	4.09739	4.17828e-05	0.00105013	Caprin1	cell cycle associated protein 1 [Source:MGI Symbol;Acc:MGI:1858234]
ENSMUSG00000039231	262.769	0.646934	0.158125	4.09128	4.28992e-05	0.00107611	Suv39h1	suppressor of variegation 3-9 1 [Source:MGI Symbol;Acc:MGI:1099440]
ENSMUSG00000064370	3048.2	-0.676386	0.165412	-4.08909	4.3306e-05	0.00108215	mt-Cytb	mitochondrially encoded cytochrome b [Source:MGI Symbol;Acc:MGI:102501]
ENSMUSG00000001380	316.667	0.433944	0.106115	4.08939	4.32514e-05	0.00108215	Hars	histidyl-tRNA synthetase [Source:MGI Symbol;Acc:MGI:108087]
ENSMUSG00000036450	408.845	-0.572418	0.140104	-4.08567	4.39497e-05	0.00109614	Hif1an	hypoxia-inducible factor 1, alpha subunit inhibitor [Source:MGI Symbol;Acc:MGI:2442345]
ENSMUSG00000023050	66.4156	-1.00505	0.246146	-4.08315	4.44287e-05	0.00110597	Map3k12	mitogen-activated protein kinase kinase kinase 12 [Source:MGI Symbol;Acc:MGI:1346881]
ENSMUSG00000026779	73.3516	1.60444	0.393248	4.07998	4.50401e-05	0.00111905	Mastl	microtubule associated serine/threonine kinase-like [Source:MGI Symbol;Acc:MGI:1914371]
ENSMUSG00000045273	60.9983	1.43337	0.351935	4.07284	4.64424e-05	0.0011517	Cenph	centromere protein H [Source:MGI Symbol;Acc:MGI:1349448]
ENSMUSG00000068882	916.671	0.397434	0.0976977	4.068	4.74193e-05	0.00117159	Ssb	Sjogren syndrome antigen B [Source:MGI Symbol;Acc:MGI:98423]
ENSMUSG00000020534	166.589	1.13147	0.278142	4.06797	4.74242e-05	0.00117159	Shmt1	serine hydroxymethyltransferase 1 (soluble) [Source:MGI Symbol;Acc:MGI:98299]
ENSMUSG00000042541	376.892	0.436578	0.107387	4.06547	4.79362e-05	0.001182	Sem1	SEM1, 26S proteasome complex subunit [Source:MGI Symbol;Acc:MGI:109238]
ENSMUSG00000025207	77.3804	-1.12156	0.276108	-4.06204	4.86462e-05	0.00119725	Sema4g	sema domain, immunoglobulin domain (Ig), transmembrane domain (TM) and short cytoplasmic domain, (semaphorin) 4G [Source:MGI Symbol;Acc:MGI:1347047]
ENSMUSG00000029516	480.195	1.02492	0.252381	4.06101	4.88612e-05	0.00120027	Cit	citron [Source:MGI Symbol;Acc:MGI:105313]
ENSMUSG00000038976	2892.55	-0.544449	0.134103	-4.05992	4.9089e-05	0.0012036	Ppp1r9b	protein phosphatase 1, regulatory subunit 9B [Source:MGI Symbol;Acc:MGI:2387581]
ENSMUSG00000000028	162.937	0.980233	0.24184	4.05323	5.05155e-05	0.00123626	Cdc45	cell division cycle 45 [Source:MGI Symbol;Acc:MGI:1338073]
ENSMUSG00000030738	2261.64	0.310451	0.0766607	4.04968	5.12874e-05	0.0012528	Eif3c	eukaryotic translation initiation factor 3, subunit C [Source:MGI Symbol;Acc:MGI:1926966]
ENSMUSG00000033446	368.657	-0.672101	0.166037	-4.0479	5.16801e-05	0.00125691	Lpar6	lysophosphatidic acid receptor 6 [Source:MGI Symbol;Acc:MGI:1914418]
ENSMUSG00000028906	1307.66	0.317303	0.0784012	4.04717	5.18414e-05	0.00125691	Epb41	erythrocyte membrane protein band 4.1 [Source:MGI Symbol;Acc:MGI:95401]
ENSMUSG00000041859	1692.29	0.710304	0.17546	4.04823	5.1606e-05	0.00125691	Mcm3	minichromosome maintenance complex component 3 [Source:MGI Symbol;Acc:MGI:101845]
ENSMUSG00000031004	6610.36	1.2088	0.298671	4.04725	5.18239e-05	0.00125691	Mki67	antigen identified by monoclonal antibody Ki 67 [Source:MGI Symbol;Acc:MGI:106035]
ENSMUSG00000037999	559.496	-0.605039	0.149519	-4.04656	5.19751e-05	0.00125782	Arap2	ArfGAP with RhoGAP domain, ankyrin repeat and PH domain 2 [Source:MGI Symbol;Acc:MGI:2684416]
ENSMUSG00000074476	177.564	1.16	0.286862	4.04375	5.26037e-05	0.00127067	Spc24	SPC24, NDC80 kinetochore complex component, homolog (S. cerevisiae) [Source:MGI Symbol;Acc:MGI:1914879]
ENSMUSG00000074480	1464.36	-0.359853	0.0890123	-4.04274	5.28309e-05	0.0012738	Mex3a	mex3 RNA binding family member A [Source:MGI Symbol;Acc:MGI:1919890]
ENSMUSG00000022477	965.986	0.366063	0.0905893	4.0409	5.32454e-05	0.00128143	Aco2	aconitase 2, mitochondrial [Source:MGI Symbol;Acc:MGI:87880]
ENSMUSG00000030275	1114.57	-0.262941	0.0651301	-4.03717	5.40992e-05	0.00129958	Etnk1	ethanolamine kinase 1 [Source:MGI Symbol;Acc:MGI:1922570]
ENSMUSG00000022014	186.478	0.73453	0.182046	4.03487	5.46329e-05	0.00130998	Epsti1	epithelial stromal interaction 1 (breast) [Source:MGI Symbol;Acc:MGI:1915168]
ENSMUSG00000029253	224.75	0.481982	0.119472	4.03427	5.47719e-05	0.00131091	Cenpc1	centromere protein C1 [Source:MGI Symbol;Acc:MGI:99700]
ENSMUSG00000026770	137.589	0.826133	0.204838	4.0331	5.50461e-05	0.00131506	Il2ra	interleukin 2 receptor, alpha chain [Source:MGI Symbol;Acc:MGI:96549]
ENSMUSG00000055652	313.886	-0.405067	0.100473	-4.03159	5.54018e-05	0.00132114	Klhl25	kelch-like 25 [Source:MGI Symbol;Acc:MGI:2668031]
ENSMUSG00000032050	999.44	0.520899	0.129319	4.028	5.62522e-05	0.00133897	Rdx	radixin [Source:MGI Symbol;Acc:MGI:97887]
ENSMUSG00000027326	484.227	1.25659	0.312091	4.02635	5.66485e-05	0.00134594	Knl1	kinetochore scaffold 1 [Source:MGI Symbol;Acc:MGI:1923714]
ENSMUSG00000029178	1933.65	-0.394152	0.0979206	-4.02522	5.69221e-05	0.00134999	Klf3	Kruppel-like factor 3 (basic) [Source:MGI Symbol;Acc:MGI:1342773]
ENSMUSG00000021116	354.298	0.635043	0.157835	4.02345	5.73513e-05	0.0013577	Eif2s1	eukaryotic translation initiation factor 2, subunit 1 alpha [Source:MGI Symbol;Acc:MGI:95299]
ENSMUSG00000034245	28.5382	-1.17597	0.292394	-4.02188	5.77353e-05	0.00136376	Hdac11	histone deacetylase 11 [Source:MGI Symbol;Acc:MGI:2385252]
ENSMUSG00000020105	43.3669	-1.04207	0.259122	-4.02155	5.78166e-05	0.00136376	Lrig3	leucine-rich repeats and immunoglobulin-like domains 3 [Source:MGI Symbol;Acc:MGI:2443955]
ENSMUSG00000036768	540.195	1.19103	0.2965	4.01698	5.8949e-05	0.00138796	Kif15	kinesin family member 15 [Source:MGI Symbol;Acc:MGI:1098258]
ENSMUSG00000030068	43.7219	-0.98835	0.246107	-4.01594	5.92097e-05	0.00138942	Gm20696	predicted gene 20696 [Source:MGI Symbol;Acc:MGI:5313143]
ENSMUSG00000027007	246.305	-0.433878	0.108062	-4.01507	5.94285e-05	0.00138942	Itprid2	ITPR interacting domain containing 2 [Source:MGI Symbol;Acc:MGI:1917849]
ENSMUSG00000040481	3659.15	-0.317105	0.0789755	-4.01524	5.93857e-05	0.00138942	Bptf	bromodomain PHD finger transcription factor [Source:MGI Symbol;Acc:MGI:2444008]
ENSMUSG00000015176	848.152	0.570971	0.142221	4.01467	5.9529e-05	0.00138942	Nolc1	nucleolar and coiled-body phosphoprotein 1 [Source:MGI Symbol;Acc:MGI:1918019]
ENSMUSG00000026708	70.6716	1.10156	0.274386	4.01461	5.95436e-05	0.00138942	Cenpl	centromere protein L [Source:MGI Symbol;Acc:MGI:1917704]
ENSMUSG00000030745	492.794	-0.48966	0.122035	-4.01246	6.00887e-05	0.00139964	Il21r	interleukin 21 receptor [Source:MGI Symbol;Acc:MGI:1890475]
ENSMUSG00000024048	609.658	0.408177	0.101742	4.01187	6.02397e-05	0.00140065	Myl12a	myosin, light chain 12A, regulatory, non-sarcomeric [Source:MGI Symbol;Acc:MGI:1914518]
ENSMUSG00000053398	815.125	0.456437	0.113802	4.01081	6.05105e-05	0.00140445	Phgdh	3-phosphoglycerate dehydrogenase [Source:MGI Symbol;Acc:MGI:1355330]
ENSMUSG00000023915	106.325	-0.712365	0.177655	-4.00981	6.0767e-05	0.0014079	Tnfrsf21	tumor necrosis factor receptor superfamily, member 21 [Source:MGI Symbol;Acc:MGI:2151075]
ENSMUSG00000069910	109.557	1.27041	0.31699	4.00774	6.1302e-05	0.00141777	Spdl1	spindle apparatus coiled-coil protein 1 [Source:MGI Symbol;Acc:MGI:1917635]
ENSMUSG00000004266	993.524	0.382181	0.0955415	4.00015	6.33023e-05	0.00146144	Ptpn6	protein tyrosine phosphatase, non-receptor type 6 [Source:MGI Symbol;Acc:MGI:96055]
ENSMUSG00000054408	424.749	0.343007	0.0858852	3.99378	6.50281e-05	0.00149863	Spcs3	signal peptidase complex subunit 3 homolog (S. cerevisiae) [Source:MGI Symbol;Acc:MGI:1923937]
ENSMUSG00000022469	386.179	-0.440581	0.110416	-3.99021	6.6015e-05	0.00151869	Rapgef3	Rap guanine nucleotide exchange factor (GEF) 3 [Source:MGI Symbol;Acc:MGI:2441741]
ENSMUSG00000055296	380.933	-0.621132	0.155705	-3.98917	6.63052e-05	0.00152268	Tmem245	transmembrane protein 245 [Source:MGI Symbol;Acc:MGI:2445107]
ENSMUSG00000021461	86.3738	-0.928244	0.233161	-3.98114	6.85863e-05	0.00156405	Fancc	Fanconi anemia, complementation group C [Source:MGI Symbol;Acc:MGI:95480]
ENSMUSG00000024742	457.557	0.755143	0.189654	3.98169	6.84277e-05	0.00156405	Fen1	flap structure specific endonuclease 1 [Source:MGI Symbol;Acc:MGI:102779]
ENSMUSG00000041143	130.833	0.926023	0.232534	3.98231	6.825e-05	0.00156405	Tmco4	transmembrane and coiled-coil domains 4 [Source:MGI Symbol;Acc:MGI:1924306]
ENSMUSG00000028438	115.533	1.28535	0.322854	3.98121	6.85649e-05	0.00156405	Kif24	kinesin family member 24 [Source:MGI Symbol;Acc:MGI:1918345]
ENSMUSG00000037652	473.695	-0.506496	0.127238	-3.9807	6.87115e-05	0.00156418	Phc3	polyhomeotic 3 [Source:MGI Symbol;Acc:MGI:2181434]
ENSMUSG00000041781	389.876	0.406178	0.102088	3.9787	6.92919e-05	0.00157464	Cpsf2	cleavage and polyadenylation specific factor 2 [Source:MGI Symbol;Acc:MGI:1861601]
ENSMUSG00000022884	693.244	-0.405558	0.102028	-3.97496	7.03901e-05	0.00159681	Eif4a2	eukaryotic translation initiation factor 4A2 [Source:MGI Symbol;Acc:MGI:106906]
ENSMUSG00000030268	7.28526	2.78126	0.701701	3.96361	7.38262e-05	0.00167186	Bcat1	branched chain aminotransferase 1, cytosolic [Source:MGI Symbol;Acc:MGI:104861]
ENSMUSG00000028480	108.956	0.767217	0.193771	3.9594	7.51383e-05	0.00169862	Glipr2	GLI pathogenesis-related 2 [Source:MGI Symbol;Acc:MGI:1917770]
ENSMUSG00000117869	109.173	-0.906077	0.228924	-3.95798	7.55856e-05	0.00169866	Snhg4	small nucleolar RNA host gene 4 [Source:MGI Symbol;Acc:MGI:4937091]
ENSMUSG00000033253	475.274	-0.673697	0.170183	-3.95866	7.53704e-05	0.00169866	Szt2	SZT2 subunit of KICSTOR complex [Source:MGI Symbol;Acc:MGI:3033336]
ENSMUSG00000038374	265.118	0.559952	0.141483	3.95774	7.56609e-05	0.00169866	Rbm8a	RNA binding motif protein 8a [Source:MGI Symbol;Acc:MGI:1913129]
ENSMUSG00000027075	32.1705	1.43367	0.362174	3.9585	7.54205e-05	0.00169866	Slc43a1	solute carrier family 43, member 1 [Source:MGI Symbol;Acc:MGI:1931352]
ENSMUSG00000031862	427.051	-0.659238	0.166607	-3.95684	7.59471e-05	0.00170215	Atp13a1	ATPase type 13A1 [Source:MGI Symbol;Acc:MGI:2180801]
ENSMUSG00000032217	527.454	-0.460886	0.116617	-3.95213	7.746e-05	0.00173106	Rnf111	ring finger 111 [Source:MGI Symbol;Acc:MGI:1934919]
ENSMUSG00000038437	1910.65	-0.42271	0.106971	-3.95164	7.76167e-05	0.00173106	Mllt6	myeloid/lymphoid or mixed-lineage leukemia; translocated to, 6 [Source:MGI Symbol;Acc:MGI:1935145]
ENSMUSG00000041133	2276.38	0.496935	0.125764	3.95133	7.77169e-05	0.00173106	Smc1a	structural maintenance of chromosomes 1A [Source:MGI Symbol;Acc:MGI:1344345]
ENSMUSG00000056895	148.393	0.804697	0.20366	3.95118	7.77674e-05	0.00173106	H2bu2	H2B.U histone 2 [Source:MGI Symbol;Acc:MGI:1925553]
ENSMUSG00000064220	7215.41	0.857238	0.217051	3.94948	7.83214e-05	0.00173928	H2ac18	H2A clustered histone 18 [Source:MGI Symbol;Acc:MGI:96097]
ENSMUSG00000035683	98.7074	1.4739	0.373213	3.94923	7.84037e-05	0.00173928	Melk	maternal embryonic leucine zipper kinase [Source:MGI Symbol;Acc:MGI:106924]
ENSMUSG00000001403	301.262	1.40609	0.356142	3.94812	7.87685e-05	0.00174441	Ube2c	ubiquitin-conjugating enzyme E2C [Source:MGI Symbol;Acc:MGI:1915862]
ENSMUSG00000063524	1622.75	0.609381	0.154409	3.94655	7.9286e-05	0.00175289	Eno1	enolase 1, alpha non-neuron [Source:MGI Symbol;Acc:MGI:95393]
ENSMUSG00000025377	67.2365	-0.759403	0.192457	-3.94583	7.95237e-05	0.00175517	Tepsin	TEPSIN, adaptor related protein complex 4 accessory protein [Source:MGI Symbol;Acc:MGI:1926027]
ENSMUSG00000028312	816.175	0.995352	0.252471	3.94244	8.06581e-05	0.0017772	Smc2	structural maintenance of chromosomes 2 [Source:MGI Symbol;Acc:MGI:106067]
ENSMUSG00000021569	89.6884	1.15063	0.291967	3.94095	8.11592e-05	0.00178523	Trip13	thyroid hormone receptor interactor 13 [Source:MGI Symbol;Acc:MGI:1916966]
ENSMUSG00000012640	99.9659	-0.595666	0.15124	-3.93855	8.19749e-05	0.00179843	Zfp715	zinc finger protein 715 [Source:MGI Symbol;Acc:MGI:1917180]
ENSMUSG00000026281	251.378	0.406315	0.103168	3.93838	8.20351e-05	0.00179843	Dtymk	deoxythymidylate kinase [Source:MGI Symbol;Acc:MGI:108396]
ENSMUSG00000035024	468.488	0.585316	0.148722	3.93563	8.29775e-05	0.00181604	Ncapd3	non-SMC condensin II complex, subunit D3 [Source:MGI Symbol;Acc:MGI:2142989]
ENSMUSG00000026463	285.47	-1.63707	0.416035	-3.93494	8.3217e-05	0.00181823	Atp2b4	ATPase, Ca++ transporting, plasma membrane 4 [Source:MGI Symbol;Acc:MGI:88111]
ENSMUSG00000023505	341.854	1.36658	0.347391	3.93383	8.36042e-05	0.00182363	Cdca3	cell division cycle associated 3 [Source:MGI Symbol;Acc:MGI:1315198]
ENSMUSG00000025364	1141.95	0.601937	0.153134	3.9308	8.46653e-05	0.0018437	Pa2g4	proliferation-associated 2G4 [Source:MGI Symbol;Acc:MGI:894684]
ENSMUSG00000034413	78.1442	1.24148	0.316134	3.92707	8.59869e-05	0.00186936	Neurl1b	neuralized E3 ubiquitin protein ligase 1B [Source:MGI Symbol;Acc:MGI:3643092]
ENSMUSG00000032412	550.205	0.532805	0.135766	3.92443	8.69368e-05	0.00188373	Atp1b3	ATPase, Na+/K+ transporting, beta 3 polypeptide [Source:MGI Symbol;Acc:MGI:107788]
ENSMUSG00000045160	135.126	0.904364	0.230436	3.92458	8.68795e-05	0.00188373	Bola3	bolA-like 3 (E. coli) [Source:MGI Symbol;Acc:MGI:1925903]
ENSMUSG00000027479	946.365	0.498597	0.127138	3.92169	8.79294e-05	0.00190207	Mapre1	microtubule-associated protein, RP/EB family, member 1 [Source:MGI Symbol;Acc:MGI:891995]
ENSMUSG00000006154	129.643	-1.31757	0.336165	-3.91942	8.87641e-05	0.00191695	Eps8l1	EPS8-like 1 [Source:MGI Symbol;Acc:MGI:1914675]
ENSMUSG00000043909	741.989	-0.494145	0.126123	-3.91797	8.92994e-05	0.00192533	Trp53bp1	transformation related protein 53 binding protein 1 [Source:MGI Symbol;Acc:MGI:1351320]
ENSMUSG00000036282	209.763	-0.686965	0.175536	-3.91354	9.09543e-05	0.00195454	Naa30	N(alpha)-acetyltransferase 30, NatC catalytic subunit [Source:MGI Symbol;Acc:MGI:1922259]
ENSMUSG00000031939	1668.44	-0.465183	0.118857	-3.91381	9.08521e-05	0.00195454	Taf1d	TATA-box binding protein associated factor, RNA polymerase I, D [Source:MGI Symbol;Acc:MGI:1922566]
ENSMUSG00000029177	247.253	0.879272	0.224835	3.91075	9.20119e-05	0.00197402	Cenpa	centromere protein A [Source:MGI Symbol;Acc:MGI:88375]
ENSMUSG00000082585	1784.81	0.477278	0.122135	3.9078	9.31399e-05	0.00199494	Gm15387	predicted gene 15387 [Source:MGI Symbol;Acc:MGI:3705374]
ENSMUSG00000025195	244.405	-0.468061	0.119886	-3.90421	9.45344e-05	0.00202149	Dnmbp	dynamin binding protein [Source:MGI Symbol;Acc:MGI:1917352]
ENSMUSG00000061482	2202.63	1.05166	0.269431	3.90325	9.49082e-05	0.00202616	H4c4	H4 clustered histone 4 [Source:MGI Symbol;Acc:MGI:2448423]
ENSMUSG00000072437	52.5244	-0.964518	0.247381	-3.89891	9.66253e-05	0.00205758	Nanos1	nanos C2HC-type zinc finger 1 [Source:MGI Symbol;Acc:MGI:2669254]
ENSMUSG00000027203	472.278	0.943841	0.242089	3.89874	9.66955e-05	0.00205758	Dut	deoxyuridine triphosphatase [Source:MGI Symbol;Acc:MGI:1346051]
ENSMUSG00000049988	6.62988	-2.78317	0.713949	-3.89827	9.68809e-05	0.00205817	Lrrc25	leucine rich repeat containing 25 [Source:MGI Symbol;Acc:MGI:2445284]
ENSMUSG00000022698	390.024	0.575886	0.147759	3.89746	9.7208e-05	0.00206176	Naa50	N(alpha)-acetyltransferase 50, NatE catalytic subunit [Source:MGI Symbol;Acc:MGI:1919367]
ENSMUSG00000021548	129.914	0.571568	0.146762	3.89453	9.83891e-05	0.00208342	Ccnh	cyclin H [Source:MGI Symbol;Acc:MGI:1913921]
ENSMUSG00000116564	185.288	0.475458	0.122207	3.8906	9.99959e-05	0.00211401	Riok2	RIO kinase 2 [Source:MGI Symbol;Acc:MGI:1914295]
ENSMUSG00000047909	142.537	-0.702772	0.180744	-3.88821	0.000100986	0.00212897	Ankrd16	ankyrin repeat domain 16 [Source:MGI Symbol;Acc:MGI:2444796]
ENSMUSG00000095595	148.049	0.470515	0.121014	3.88811	0.00010103	0.00212897	Fam177a	family with sequence similarity 177, member A [Source:MGI Symbol;Acc:MGI:1920635]
ENSMUSG00000011008	21.9638	1.44833	0.372572	3.88737	0.000101335	0.00213196	Mcoln2	mucolipin 2 [Source:MGI Symbol;Acc:MGI:1915529]
ENSMUSG00000002668	389.282	-0.432146	0.111205	-3.88602	0.000101902	0.00214043	Dennd1c	DENN/MADD domain containing 1C [Source:MGI Symbol;Acc:MGI:1918035]
ENSMUSG00000031715	1448.92	0.583425	0.150178	3.88488	0.000102379	0.00214699	Smarca5	SWI/SNF related, matrix associated, actin dependent regulator of chromatin, subfamily a, member 5 [Source:MGI Symbol;Acc:MGI:1935129]
ENSMUSG00000096255	205.139	0.714123	0.184023	3.88063	0.000104187	0.00217814	Dynlt1b	dynein light chain Tctex-type 1B [Source:MGI Symbol;Acc:MGI:98643]
ENSMUSG00000006678	381.05	0.907969	0.233976	3.8806	0.000104198	0.00217814	Pola1	polymerase (DNA directed), alpha 1 [Source:MGI Symbol;Acc:MGI:99660]
ENSMUSG00000082286	95.8178	-0.930401	0.239823	-3.87954	0.000104656	0.00218422	Pisd-ps1	phosphatidylserine decarboxylase, pseudogene 1 [Source:MGI Symbol;Acc:MGI:3842428]
ENSMUSG00000033952	524.813	1.17026	0.301765	3.87805	0.000105296	0.00219406	Aspm	abnormal spindle microtubule assembly [Source:MGI Symbol;Acc:MGI:1334448]
ENSMUSG00000053801	107.888	0.718849	0.185452	3.8762	0.000106099	0.00220379	Grwd1	glutamate-rich WD repeat containing 1 [Source:MGI Symbol;Acc:MGI:2141989]
ENSMUSG00000001517	478.691	1.23488	0.318581	3.8762	0.000106101	0.00220379	Foxm1	forkhead box M1 [Source:MGI Symbol;Acc:MGI:1347487]
ENSMUSG00000055065	2233.01	-0.356903	0.0921141	-3.87458	0.00010681	0.00221489	Ddx17	DEAD box helicase 17 [Source:MGI Symbol;Acc:MGI:1914290]
ENSMUSG00000020869	504.828	0.397136	0.10252	3.87376	0.00010717	0.00221489	Lrrc59	leucine rich repeat containing 59 [Source:MGI Symbol;Acc:MGI:2138133]
ENSMUSG00000026087	188.714	0.471012	0.121601	3.87343	0.000107315	0.00221489	Mrpl30	mitochondrial ribosomal protein L30 [Source:MGI Symbol;Acc:MGI:1333820]
ENSMUSG00000069270	1250.47	1.08726	0.280683	3.87363	0.000107228	0.00221489	H2ac6	H2A clustered histone 6 [Source:MGI Symbol;Acc:MGI:2448287]
ENSMUSG00000048327	273.058	1.24036	0.320378	3.87157	0.000108139	0.00222547	Ckap2l	cytoskeleton associated protein 2-like [Source:MGI Symbol;Acc:MGI:1917716]
ENSMUSG00000039693	13.2168	3.23261	0.834977	3.8715	0.000108168	0.00222547	Msantd3	Myb/SANT-like DNA-binding domain containing 3 [Source:MGI Symbol;Acc:MGI:1913915]
ENSMUSG00000045639	272.845	-0.487504	0.126134	-3.86496	0.000111107	0.00228234	Zfp629	zinc finger protein 629 [Source:MGI Symbol;Acc:MGI:2444524]
ENSMUSG00000039396	100.268	1.30342	0.337327	3.86395	0.000111567	0.00228819	Neil3	nei like 3 (E. coli) [Source:MGI Symbol;Acc:MGI:2384588]
ENSMUSG00000049739	1115.37	-0.376453	0.0974577	-3.86273	0.000112127	0.00229606	Zfp646	zinc finger protein 646 [Source:MGI Symbol;Acc:MGI:3665412]
ENSMUSG00000015889	797.922	0.482365	0.124937	3.86087	0.000112985	0.00231	Lta4h	leukotriene A4 hydrolase [Source:MGI Symbol;Acc:MGI:96836]
ENSMUSG00000075595	1044.64	-0.462772	0.11996	-3.85773	0.000114445	0.00233618	Zfp652	zinc finger protein 652 [Source:MGI Symbol;Acc:MGI:2442221]
ENSMUSG00000042590	210.509	0.463046	0.120113	3.85507	0.000115695	0.00235556	Ipo11	importin 11 [Source:MGI Symbol;Acc:MGI:2442377]
ENSMUSG00000029649	249.364	0.64788	0.168065	3.85495	0.000115756	0.00235556	Pomp	proteasome maturation protein [Source:MGI Symbol;Acc:MGI:1913787]
ENSMUSG00000034329	134.68	1.04564	0.271402	3.85273	0.000116808	0.00237327	Brip1	BRCA1 interacting protein C-terminal helicase 1 [Source:MGI Symbol;Acc:MGI:2442836]
ENSMUSG00000022240	27.8095	-1.32332	0.343555	-3.85183	0.000117236	0.00237827	Ctnnd2	catenin (cadherin associated protein), delta 2 [Source:MGI Symbol;Acc:MGI:1195966]
ENSMUSG00000001924	1786.73	0.35719	0.0927612	3.85064	0.000117809	0.00238619	Uba1	ubiquitin-like modifier activating enzyme 1 [Source:MGI Symbol;Acc:MGI:98890]
ENSMUSG00000042473	39.5364	-1.24191	0.322576	-3.84999	0.000118124	0.00238885	Tbc1d8b	TBC1 domain family, member 8B [Source:MGI Symbol;Acc:MGI:1918101]
ENSMUSG00000026814	451.402	-0.625313	0.162559	-3.84667	0.000119732	0.00241762	Eng	endoglin [Source:MGI Symbol;Acc:MGI:95392]
ENSMUSG00000035726	1819.08	0.475623	0.123845	3.84046	0.000122806	0.00247586	Supt16	SPT16, facilitates chromatin remodeling subunit [Source:MGI Symbol;Acc:MGI:1890948]
ENSMUSG00000022770	475.626	-0.488745	0.127363	-3.83741	0.000124339	0.00249903	Dlg1	discs large MAGUK scaffold protein 1 [Source:MGI Symbol;Acc:MGI:107231]
ENSMUSG00000087651	77.4464	1.05593	0.275158	3.83754	0.000124272	0.00249903	1500009L16Rik	RIKEN cDNA 1500009L16 gene [Source:MGI Symbol;Acc:MGI:1917034]
ENSMUSG00000066235	23.8848	-1.56489	0.407867	-3.83676	0.000124666	0.00250177	Pomgnt2	protein O-linked mannose beta 1,4-N-acetylglucosaminyltransferase 2 [Source:MGI Symbol;Acc:MGI:2143424]
ENSMUSG00000040502	49.0701	-1.01322	0.264109	-3.83638	0.000124862	0.00250184	Marchf9	membrane associated ring-CH-type finger 9 [Source:MGI Symbol;Acc:MGI:2446144]
ENSMUSG00000038718	7.6342	2.91279	0.759772	3.83377	0.000126196	0.00252469	Pbx3	pre B cell leukemia homeobox 3 [Source:MGI Symbol;Acc:MGI:97496]
ENSMUSG00000063445	102.872	0.65966	0.1722	3.83077	0.000127741	0.00255169	Nmral1	NmrA-like family domain containing 1 [Source:MGI Symbol;Acc:MGI:1915074]
ENSMUSG00000021714	40.3046	1.07681	0.281426	3.82628	0.000130092	0.00259469	Cenpk	centromere protein K [Source:MGI Symbol;Acc:MGI:1926210]
ENSMUSG00000022160	125.578	-0.679956	0.177848	-3.82325	0.000131704	0.00261484	Mettl3	methyltransferase like 3 [Source:MGI Symbol;Acc:MGI:1927165]
ENSMUSG00000037946	289.553	-0.414213	0.108331	-3.8236	0.000131515	0.00261484	Fgd3	FYVE, RhoGEF and PH domain containing 3 [Source:MGI Symbol;Acc:MGI:1353657]
ENSMUSG00000036875	142.338	0.696509	0.182151	3.82381	0.000131407	0.00261484	Dna2	DNA replication helicase/nuclease 2 [Source:MGI Symbol;Acc:MGI:2443732]
ENSMUSG00000022216	979.512	0.270298	0.0707758	3.81907	0.000133955	0.00265549	Psme1	proteasome (prosome, macropain) activator subunit 1 (PA28 alpha) [Source:MGI Symbol;Acc:MGI:1096367]
ENSMUSG00000000168	194.51	0.707419	0.185256	3.81859	0.000134214	0.00265659	Dlat	dihydrolipoamide S-acetyltransferase (E2 component of pyruvate dehydrogenase complex) [Source:MGI Symbol;Acc:MGI:2385311]
ENSMUSG00000023977	850.399	-0.365121	0.0956857	-3.81584	0.000135723	0.00267832	Ubr2	ubiquitin protein ligase E3 component n-recognin 2 [Source:MGI Symbol;Acc:MGI:1861099]
ENSMUSG00000035239	37.1369	0.900615	0.236015	3.81593	0.000135672	0.00267832	Neu3	neuraminidase 3 [Source:MGI Symbol;Acc:MGI:1355305]
ENSMUSG00000091405	531.086	1.13493	0.297459	3.81542	0.00013595	0.00267875	H4c14	H4 clustered histone 14 [Source:MGI Symbol;Acc:MGI:2140113]
ENSMUSG00000047153	399.027	-0.363812	0.0953769	-3.81447	0.000136475	0.00268504	Khnyn	KH and NYN domain containing [Source:MGI Symbol;Acc:MGI:2451333]
ENSMUSG00000023015	488.168	1.20479	0.315898	3.81385	0.000136818	0.00268773	Racgap1	Rac GTPase-activating protein 1 [Source:MGI Symbol;Acc:MGI:1349423]
ENSMUSG00000056290	193.646	0.664662	0.174312	3.81306	0.000137254	0.00269225	Ms4a4b	membrane-spanning 4-domains, subfamily A, member 4B [Source:MGI Symbol;Acc:MGI:1913083]
ENSMUSG00000033792	115.206	-0.800829	0.210101	-3.81164	0.000138045	0.0027037	Atp7a	ATPase, Cu++ transporting, alpha polypeptide [Source:MGI Symbol;Acc:MGI:99400]
ENSMUSG00000024222	1164.2	0.532032	0.139608	3.81091	0.000138455	0.00270765	Fkbp5	FK506 binding protein 5 [Source:MGI Symbol;Acc:MGI:104670]
ENSMUSG00000069305	278.054	2.41272	0.633402	3.80915	0.000139445	0.00272293	H4c18	H4 clustered histone 18 [Source:MGI Symbol;Acc:MGI:4843992]
ENSMUSG00000072915	109.482	-1.09562	0.28772	-3.80792	0.000140142	0.00273245	Gm12258	predicted gene 12258 [Source:MGI Symbol;Acc:MGI:3651534]
ENSMUSG00000024781	710.226	-0.516834	0.135779	-3.80644	0.000140983	0.00274476	Lipa	lysosomal acid lipase A [Source:MGI Symbol;Acc:MGI:96789]
ENSMUSG00000054892	358.507	-0.350369	0.0920659	-3.80564	0.00014144	0.00274545	Txk	TXK tyrosine kinase [Source:MGI Symbol;Acc:MGI:102960]
ENSMUSG00000024381	139.45	0.841586	0.22113	3.80584	0.000141321	0.00274545	Bin1	bridging integrator 1 [Source:MGI Symbol;Acc:MGI:108092]
ENSMUSG00000032218	317.43	1.02793	0.270432	3.80108	0.000144069	0.00279232	Ccnb2	cyclin B2 [Source:MGI Symbol;Acc:MGI:88311]
ENSMUSG00000037270	1927.77	-0.459014	0.120792	-3.80002	0.000144682	0.00280004	4932438A13Rik	RIKEN cDNA 4932438A13 gene [Source:MGI Symbol;Acc:MGI:2444631]
ENSMUSG00000091876	40.4642	1.15245	0.303697	3.79473	0.000147804	0.00285622	Gm3851	predicted gene 3851 [Source:MGI Symbol;Acc:MGI:3782023]
ENSMUSG00000056708	269.221	-0.605807	0.159714	-3.79308	0.000148793	0.00286858	Ier5	immediate early response 5 [Source:MGI Symbol;Acc:MGI:1337072]
ENSMUSG00000034573	421.077	-0.444186	0.11711	-3.79288	0.00014891	0.00286858	Ptpn13	protein tyrosine phosphatase, non-receptor type 13 [Source:MGI Symbol;Acc:MGI:103293]
ENSMUSG00000005410	1014.46	0.721274	0.190181	3.79256	0.000149103	0.00286858	Mcm5	minichromosome maintenance complex component 5 [Source:MGI Symbol;Acc:MGI:103197]
ENSMUSG00000027331	200.521	1.12037	0.295865	3.78677	0.000152618	0.00293188	Knstrn	kinetochore-localized astrin/SPAG5 binding [Source:MGI Symbol;Acc:MGI:1289298]
ENSMUSG00000026618	361.932	0.473599	0.12509	3.78608	0.000153043	0.00293572	Iars2	isoleucine-tRNA synthetase 2, mitochondrial [Source:MGI Symbol;Acc:MGI:1919586]
ENSMUSG00000029249	1435.3	-0.296358	0.0782913	-3.78532	0.000153509	0.00294034	Rest	RE1-silencing transcription factor [Source:MGI Symbol;Acc:MGI:104897]
ENSMUSG00000078812	1797.33	0.591284	0.156244	3.78436	0.000154103	0.00294738	Eif5a	eukaryotic translation initiation factor 5A [Source:MGI Symbol;Acc:MGI:106248]
ENSMUSG00000035293	123.707	0.774843	0.205023	3.7793	0.000157271	0.00299918	G2e3	G2/M-phase specific E3 ubiquitin ligase [Source:MGI Symbol;Acc:MGI:2444298]
ENSMUSG00000074802	90.4304	1.58937	0.420516	3.77957	0.000157098	0.00299918	Gas2l3	growth arrest-specific 2 like 3 [Source:MGI Symbol;Acc:MGI:1918780]
ENSMUSG00000090733	1084.83	-0.292804	0.0774859	-3.7788	0.000157584	0.00300076	Rps27	ribosomal protein S27 [Source:MGI Symbol;Acc:MGI:1888676]
ENSMUSG00000032633	178.228	-0.529093	0.140202	-3.77378	0.00016079	0.00305735	Flcn	folliculin [Source:MGI Symbol;Acc:MGI:2442184]
ENSMUSG00000047246	828.292	1.08043	0.286636	3.76935	0.000163676	0.00310769	H2bc6	H2B clustered histone 6 [Source:MGI Symbol;Acc:MGI:2448380]
ENSMUSG00000059456	1892.09	-0.3485	0.0925021	-3.76748	0.000164904	0.00312647	Ptk2b	PTK2 protein tyrosine kinase 2 beta [Source:MGI Symbol;Acc:MGI:104908]
ENSMUSG00000006058	140.627	0.560063	0.148708	3.76619	0.000165757	0.00313808	Snf8	SNF8, ESCRT-II complex subunit, homolog (S. cerevisiae) [Source:MGI Symbol;Acc:MGI:1343161]
ENSMUSG00000041483	490.821	-0.369329	0.0981482	-3.76297	0.000167909	0.00316962	Zfp281	zinc finger protein 281 [Source:MGI Symbol;Acc:MGI:3029290]
ENSMUSG00000066878	11.1616	4.00371	1.06387	3.76332	0.000167669	0.00316962	Gm10184	predicted pseudogene 10184 [Source:MGI Symbol;Acc:MGI:3704480]
ENSMUSG00000027195	196.205	0.586621	0.156089	3.75825	0.000171104	0.00322526	Hsd17b12	hydroxysteroid (17-beta) dehydrogenase 12 [Source:MGI Symbol;Acc:MGI:1926967]
ENSMUSG00000085396	123.713	-0.75153	0.19999	-3.75783	0.000171393	0.00322604	Firre	functional intergenic repeating RNA element [Source:MGI Symbol;Acc:MGI:2147989]
ENSMUSG00000059791	140.569	1.16253	0.309846	3.75196	0.000175458	0.00329781	Nrm	nurim (nuclear envelope membrane protein) [Source:MGI Symbol;Acc:MGI:2146855]
ENSMUSG00000062070	804.633	0.518434	0.138205	3.75119	0.000175997	0.00330317	Pgk1	phosphoglycerate kinase 1 [Source:MGI Symbol;Acc:MGI:97555]
ENSMUSG00000081378	22.6989	-1.1916	0.317893	-3.74841	0.000177958	0.00333518	Rps13-ps4	ribosomal protein S13, pseudogene 4 [Source:MGI Symbol;Acc:MGI:3648822]
ENSMUSG00000027496	168.159	1.13308	0.302363	3.74742	0.000178664	0.00334361	Aurka	aurora kinase A [Source:MGI Symbol;Acc:MGI:894678]
ENSMUSG00000041872	6.56224	-2.81547	0.751704	-3.74545	0.000180074	0.00336516	Il17f	interleukin 17F [Source:MGI Symbol;Acc:MGI:2676631]
ENSMUSG00000005846	456.138	0.469591	0.125392	3.74499	0.000180403	0.0033665	Rsl1d1	ribosomal L1 domain containing 1 [Source:MGI Symbol;Acc:MGI:1913659]
ENSMUSG00000060985	41.2645	-0.972455	0.260162	-3.73788	0.000185576	0.00345315	Tdrd5	tudor domain containing 5 [Source:MGI Symbol;Acc:MGI:2684949]
ENSMUSG00000032458	686.485	0.350479	0.093757	3.73816	0.000185371	0.00345315	Copb2	coatomer protein complex, subunit beta 2 (beta prime) [Source:MGI Symbol;Acc:MGI:1354962]
ENSMUSG00000046999	18.5447	1.45417	0.389106	3.7372	0.000186078	0.00345754	1110032F04Rik	RIKEN cDNA 1110032F04 gene [Source:MGI Symbol;Acc:MGI:1915975]
ENSMUSG00000050107	91.8829	1.17204	0.313653	3.73674	0.000186423	0.00345903	Haspin	histone H3 associated protein kinase [Source:MGI Symbol;Acc:MGI:1194498]
ENSMUSG00000041431	223.942	1.32996	0.356033	3.73548	0.000187358	0.00347144	Ccnb1	cyclin B1 [Source:MGI Symbol;Acc:MGI:88302]
ENSMUSG00000028484	1112.43	0.389084	0.104304	3.73027	0.000191271	0.00353392	Psip1	PC4 and SFRS1 interacting protein 1 [Source:MGI Symbol;Acc:MGI:2142116]
ENSMUSG00000040084	651.486	1.12845	0.302501	3.73042	0.000191162	0.00353392	Bub1b	BUB1B, mitotic checkpoint serine/threonine kinase [Source:MGI Symbol;Acc:MGI:1333889]
ENSMUSG00000030867	256.288	1.33215	0.357168	3.72976	0.00019166	0.00353609	Plk1	polo like kinase 1 [Source:MGI Symbol;Acc:MGI:97621]
ENSMUSG00000032939	255.745	0.734016	0.196827	3.72925	0.000192048	0.00353824	Nup93	nucleoporin 93 [Source:MGI Symbol;Acc:MGI:1919055]
ENSMUSG00000069662	611.975	0.451104	0.1211	3.72505	0.000195273	0.00359259	Marcks	myristoylated alanine rich protein kinase C substrate [Source:MGI Symbol;Acc:MGI:96907]
ENSMUSG00000033161	1874.16	0.212713	0.0571344	3.72303	0.000196849	0.00361648	Atp1a1	ATPase, Na+/K+ transporting, alpha 1 polypeptide [Source:MGI Symbol;Acc:MGI:88105]
ENSMUSG00000030680	17.4386	2.51073	0.674528	3.7222	0.000197497	0.00362328	Pagr1a	PAXIP1 associated glutamate rich protein 1A [Source:MGI Symbol;Acc:MGI:1914528]
ENSMUSG00000066677	100.425	0.951926	0.25581	3.72122	0.000198263	0.00363223	Ifi208	interferon activated gene 208 [Source:MGI Symbol;Acc:MGI:2442822]
ENSMUSG00000008976	517.856	0.315702	0.084882	3.71931	0.000199771	0.00365471	Gabpa	GA repeat binding protein, alpha [Source:MGI Symbol;Acc:MGI:95610]
ENSMUSG00000026009	115.092	-1.23088	0.331002	-3.71865	0.00020029	0.00365908	Icos	inducible T cell co-stimulator [Source:MGI Symbol;Acc:MGI:1858745]
ENSMUSG00000052031	179.026	-0.551297	0.148371	-3.71566	0.000202677	0.00369751	Tagap1	T cell activation GTPase activating protein 1 [Source:MGI Symbol;Acc:MGI:1919786]
ENSMUSG00000024151	493.064	0.31715	0.0854157	3.71302	0.000204798	0.00372155	Msh2	mutS homolog 2 [Source:MGI Symbol;Acc:MGI:101816]
ENSMUSG00000016554	842.628	0.41577	0.111989	3.71261	0.000205136	0.00372155	Eif3d	eukaryotic translation initiation factor 3, subunit D [Source:MGI Symbol;Acc:MGI:1933181]
ENSMUSG00000043702	217.799	0.429751	0.115746	3.71289	0.000204903	0.00372155	Pde12	phosphodiesterase 12 [Source:MGI Symbol;Acc:MGI:2443226]
ENSMUSG00000022033	98.7285	1.08191	0.291366	3.71325	0.000204611	0.00372155	Pbk	PDZ binding kinase [Source:MGI Symbol;Acc:MGI:1289156]
ENSMUSG00000027709	123.992	-0.705849	0.190144	-3.71217	0.000205488	0.00372276	Mccc1	methylcrotonoyl-Coenzyme A carboxylase 1 (alpha) [Source:MGI Symbol;Acc:MGI:1919289]
ENSMUSG00000049588	77.6873	0.780668	0.210434	3.70981	0.000207417	0.00375249	Ccdc69	coiled-coil domain containing 69 [Source:MGI Symbol;Acc:MGI:1196234]
ENSMUSG00000059714	258.606	-0.61322	0.165348	-3.70867	0.000208352	0.00376418	Flot1	flotillin 1 [Source:MGI Symbol;Acc:MGI:1100500]
ENSMUSG00000040276	227.669	-0.562511	0.151707	-3.70787	0.000209011	0.00377088	Pacsin1	protein kinase C and casein kinase substrate in neurons 1 [Source:MGI Symbol;Acc:MGI:1345181]
ENSMUSG00000039055	57.8913	1.1716	0.316059	3.7069	0.000209814	0.00378013	Eme1	essential meiotic structure-specific endonuclease 1 [Source:MGI Symbol;Acc:MGI:3576783]
ENSMUSG00000021253	75.0823	0.781447	0.210897	3.70535	0.000211097	0.003798	Tgfb3	transforming growth factor, beta 3 [Source:MGI Symbol;Acc:MGI:98727]
ENSMUSG00000002835	563.965	0.834356	0.225397	3.70171	0.000214151	0.00384764	Chaf1a	chromatin assembly factor 1, subunit A (p150) [Source:MGI Symbol;Acc:MGI:1351331]
ENSMUSG00000031362	93.5924	-0.970575	0.262365	-3.69932	0.000216174	0.00387865	Xlr4c	X-linked lymphocyte-regulated 4C [Source:MGI Symbol;Acc:MGI:3574099]
ENSMUSG00000037572	279.076	0.748987	0.20251	3.69852	0.000216863	0.00388567	Wdhd1	WD repeat and HMG-box DNA binding protein 1 [Source:MGI Symbol;Acc:MGI:2443514]
ENSMUSG00000024544	669.455	-0.471323	0.127472	-3.69747	0.000217755	0.00388842	Ldlrad4	low density lipoprotein receptor class A domain containing 4 [Source:MGI Symbol;Acc:MGI:1277150]
ENSMUSG00000041258	682.576	-0.333669	0.0902435	-3.69743	0.000217796	0.00388842	Zfp236	zinc finger protein 236 [Source:MGI Symbol;Acc:MGI:1926950]
ENSMUSG00000002748	2214.31	0.312259	0.0844562	3.69729	0.000217911	0.00388842	Baz1b	bromodomain adjacent to zinc finger domain, 1B [Source:MGI Symbol;Acc:MGI:1353499]
ENSMUSG00000029623	486.489	0.52246	0.141535	3.69138	0.000223037	0.00397445	Pdap1	PDGFA associated protein 1 [Source:MGI Symbol;Acc:MGI:2448536]
ENSMUSG00000028277	389.047	0.625085	0.169376	3.69052	0.000223798	0.00398256	Ube2j1	ubiquitin-conjugating enzyme E2J 1 [Source:MGI Symbol;Acc:MGI:1926245]
ENSMUSG00000004897	1185.86	0.528592	0.143282	3.68917	0.000224987	0.00399827	Hdgf	heparin binding growth factor [Source:MGI Symbol;Acc:MGI:1194494]
ENSMUSG00000071547	271.25	0.713091	0.193353	3.68803	0.000225994	0.0040107	Nt5dc2	5'-nucleotidase domain containing 2 [Source:MGI Symbol;Acc:MGI:1917271]
ENSMUSG00000106205	59.0905	-0.868373	0.235678	-3.68457	0.000229086	0.00405744	C230096K16Rik	RIKEN cDNA C230096K16 gene [Source:MGI Symbol;Acc:MGI:3041194]
ENSMUSG00000062901	833.311	-0.575808	0.156283	-3.68439	0.000229249	0.00405744	Klhl24	kelch-like 24 [Source:MGI Symbol;Acc:MGI:1923035]
ENSMUSG00000025403	549.28	0.54525	0.148055	3.68275	0.000230733	0.00407816	Shmt2	serine hydroxymethyltransferase 2 (mitochondrial) [Source:MGI Symbol;Acc:MGI:1277989]
ENSMUSG00000016559	3137.72	0.296066	0.0804048	3.6822	0.000231233	0.00408147	H3f3b	H3.3 histone B [Source:MGI Symbol;Acc:MGI:1101768]
ENSMUSG00000021024	328.423	0.445373	0.120995	3.68093	0.000232385	0.00409625	Psma6	proteasome subunit alpha 6 [Source:MGI Symbol;Acc:MGI:1347006]
ENSMUSG00000000838	453.808	0.375844	0.102145	3.67953	0.000233663	0.00411019	Fmr1	FMRP translational regulator 1 [Source:MGI Symbol;Acc:MGI:95564]
ENSMUSG00000023004	2617.17	1.04724	0.284625	3.67938	0.000233806	0.00411019	Tuba1b	tubulin, alpha 1B [Source:MGI Symbol;Acc:MGI:107804]
ENSMUSG00000090100	141.378	-0.723402	0.196714	-3.67742	0.000235602	0.00413619	Ttbk2	tau tubulin kinase 2 [Source:MGI Symbol;Acc:MGI:2155779]
ENSMUSG00000032258	45.0011	-1.26475	0.344288	-3.67352	0.000239234	0.00419431	Lca5	Leber congenital amaurosis 5 (human) [Source:MGI Symbol;Acc:MGI:1923032]
ENSMUSG00000030341	218.048	-0.687225	0.187167	-3.67172	0.000240924	0.00421826	Tnfrsf1a	tumor necrosis factor receptor superfamily, member 1a [Source:MGI Symbol;Acc:MGI:1314884]
ENSMUSG00000002346	38.7393	-1.0937	0.297969	-3.67051	0.000242066	0.00422692	Slc25a42	solute carrier family 25, member 42 [Source:MGI Symbol;Acc:MGI:1920345]
ENSMUSG00000020849	2413.05	0.379992	0.103524	3.67056	0.000242017	0.00422692	Ywhae	tyrosine 3-monooxygenase/tryptophan 5-monooxygenase activation protein, epsilon polypeptide [Source:MGI Symbol;Acc:MGI:894689]
ENSMUSG00000033871	57.6817	-1.28953	0.351574	-3.66787	0.000244576	0.00426503	Ppargc1b	peroxisome proliferative activated receptor, gamma, coactivator 1 beta [Source:MGI Symbol;Acc:MGI:2444934]
ENSMUSG00000022752	559.589	0.318239	0.0867971	3.66647	0.00024592	0.00428275	Tomm70a	translocase of outer mitochondrial membrane 70A [Source:MGI Symbol;Acc:MGI:106295]
ENSMUSG00000019189	633.502	-0.395763	0.107971	-3.66546	0.000246894	0.00429399	Rnf145	ring finger protein 145 [Source:MGI Symbol;Acc:MGI:1921565]
ENSMUSG00000025747	211.879	1.2239	0.334031	3.66403	0.000248276	0.00431227	Tyms	thymidylate synthase [Source:MGI Symbol;Acc:MGI:98878]
ENSMUSG00000038102	382.896	0.370192	0.101045	3.66364	0.000248661	0.00431321	Trappc11	trafficking protein particle complex 11 [Source:MGI Symbol;Acc:MGI:2444585]
ENSMUSG00000078671	1796.07	-0.401206	0.109528	-3.66305	0.000249225	0.00431725	Chd2	chromodomain helicase DNA binding protein 2 [Source:MGI Symbol;Acc:MGI:2448567]
ENSMUSG00000018986	84.3671	0.827699	0.226086	3.66099	0.000251242	0.00434642	Slfn3	schlafen 3 [Source:MGI Symbol;Acc:MGI:1329005]
ENSMUSG00000079511	33.091	-0.863716	0.235988	-3.66	0.000252218	0.00435753	Gm42688	predicted gene 42688 [Source:MGI Symbol;Acc:MGI:5662825]
ENSMUSG00000019699	112.812	-0.842296	0.230189	-3.65915	0.000253057	0.00436623	Akt3	thymoma viral proto-oncogene 3 [Source:MGI Symbol;Acc:MGI:1345147]
ENSMUSG00000025461	1109.54	-0.513329	0.140325	-3.65814	0.000254048	0.0043685	Scart1	scavenger receptor family member expressed on T cells 1 [Source:MGI Symbol;Acc:MGI:2443796]
ENSMUSG00000037138	875.957	-0.301114	0.0823079	-3.65838	0.000253814	0.0043685	Aff3	AF4/FMR2 family, member 3 [Source:MGI Symbol;Acc:MGI:106927]
ENSMUSG00000032344	52.5661	0.903711	0.247051	3.658	0.000254193	0.0043685	Cgas	cyclic GMP-AMP synthase [Source:MGI Symbol;Acc:MGI:2442261]
ENSMUSG00000025358	327.675	0.580889	0.158952	3.6545	0.000257687	0.00442272	Cdk2	cyclin-dependent kinase 2 [Source:MGI Symbol;Acc:MGI:104772]
ENSMUSG00000051650	129.049	0.882002	0.241385	3.65392	0.000258264	0.0044268	B3gnt2	UDP-GlcNAc:betaGal beta-1,3-N-acetylglucosaminyltransferase 2 [Source:MGI Symbol;Acc:MGI:1889505]
ENSMUSG00000060678	497.877	0.953497	0.261047	3.65259	0.000259607	0.00444399	H4c3	H4 clustered histone 3 [Source:MGI Symbol;Acc:MGI:2448421]
ENSMUSG00000024960	138.678	-0.657546	0.1801	-3.65101	0.000261213	0.00444976	Plcb3	phospholipase C, beta 3 [Source:MGI Symbol;Acc:MGI:104778]
ENSMUSG00000020265	492.004	0.46309	0.126826	3.65139	0.000260825	0.00444976	Sumo3	small ubiquitin-like modifier 3 [Source:MGI Symbol;Acc:MGI:1336201]
ENSMUSG00000027074	127.889	0.915634	0.250796	3.65091	0.000261309	0.00444976	Slc43a3	solute carrier family 43, member 3 [Source:MGI Symbol;Acc:MGI:1931054]
ENSMUSG00000098090	51.655	1.21517	0.332773	3.65165	0.000260556	0.00444976	2700099C18Rik	RIKEN cDNA 2700099C18 gene [Source:MGI Symbol;Acc:MGI:1924272]
ENSMUSG00000043263	172.285	0.66468	0.182156	3.64896	0.000263308	0.00447796	Ifi209	interferon activated gene 209 [Source:MGI Symbol;Acc:MGI:2138243]
ENSMUSG00000051149	846.27	-0.844614	0.231617	-3.64659	0.000265739	0.00450754	Adnp	activity-dependent neuroprotective protein [Source:MGI Symbol;Acc:MGI:1338758]
ENSMUSG00000018168	1004.26	-0.375724	0.103031	-3.64673	0.000265602	0.00450754	Ikzf3	IKAROS family zinc finger 3 [Source:MGI Symbol;Acc:MGI:1342542]
ENSMUSG00000030641	38.924	1.05125	0.28844	3.64461	0.000267801	0.00453661	Ddias	DNA damage-induced apoptosis suppressor [Source:MGI Symbol;Acc:MGI:1921291]
ENSMUSG00000044707	69.7086	-1.05215	0.28873	-3.64407	0.000268365	0.00454028	Ccnjl	cyclin J-like [Source:MGI Symbol;Acc:MGI:2685723]
ENSMUSG00000042379	15.5841	1.67336	0.459265	3.64356	0.000268889	0.00454325	Esm1	endothelial cell-specific molecule 1 [Source:MGI Symbol;Acc:MGI:1918940]
ENSMUSG00000029580	32815.1	0.284569	0.0781251	3.64248	0.000270022	0.00455649	Actb	actin, beta [Source:MGI Symbol;Acc:MGI:87904]
ENSMUSG00000007080	581.36	0.761366	0.209055	3.64194	0.000270588	0.00456015	Pole	polymerase (DNA directed), epsilon [Source:MGI Symbol;Acc:MGI:1196391]
ENSMUSG00000042079	4903.53	0.314302	0.0863316	3.64064	0.000271962	0.00457738	Hnrnpf	heterogeneous nuclear ribonucleoprotein F [Source:MGI Symbol;Acc:MGI:2138741]
ENSMUSG00000035151	103.471	-0.631541	0.173522	-3.63954	0.000273128	0.00459109	Elmod2	ELMO/CED-12 domain containing 2 [Source:MGI Symbol;Acc:MGI:2445165]
ENSMUSG00000001228	1990.18	0.779133	0.214218	3.63711	0.000275712	0.00462856	Uhrf1	ubiquitin-like, containing PHD and RING finger domains, 1 [Source:MGI Symbol;Acc:MGI:1338889]
ENSMUSG00000040945	2359.83	0.253968	0.0698809	3.6343	0.000278739	0.00467335	Rcc2	regulator of chromosome condensation 2 [Source:MGI Symbol;Acc:MGI:1919784]
ENSMUSG00000009905	206.388	-0.584011	0.160786	-3.63222	0.000280997	0.00470517	Kdsr	3-ketodihydrosphingosine reductase [Source:MGI Symbol;Acc:MGI:1918000]
ENSMUSG00000031714	40.2127	-1.02676	0.282762	-3.63118	0.000282126	0.00471802	Gab1	growth factor receptor bound protein 2-associated protein 1 [Source:MGI Symbol;Acc:MGI:108088]
ENSMUSG00000048249	249.38	-0.785227	0.216313	-3.63006	0.000283358	0.00472313	Crebrf	CREB3 regulatory factor [Source:MGI Symbol;Acc:MGI:1924378]
ENSMUSG00000056531	81.6774	1.01604	0.2799	3.63	0.000283416	0.00472313	Ccdc18	coiled-coil domain containing 18 [Source:MGI Symbol;Acc:MGI:1922974]
ENSMUSG00000093656	79.2402	1.2952	0.356813	3.62991	0.000283518	0.00472313	Gm20628	predicted gene 20628 [Source:MGI Symbol;Acc:MGI:5313075]
ENSMUSG00000028718	185.033	1.16981	0.322315	3.6294	0.000284085	0.00472653	Stil	Scl/Tal1 interrupting locus [Source:MGI Symbol;Acc:MGI:107477]
ENSMUSG00000004698	85.1037	-0.823851	0.227071	-3.62816	0.000285445	0.00474311	Hdac9	histone deacetylase 9 [Source:MGI Symbol;Acc:MGI:1931221]
ENSMUSG00000023994	643.176	0.437859	0.120714	3.62724	0.000286471	0.0047541	Nfya	nuclear transcription factor-Y alpha [Source:MGI Symbol;Acc:MGI:97316]
ENSMUSG00000049539	2037.31	1.16987	0.322587	3.62654	0.00028725	0.00476097	H1f1	H1.1 linker histone, cluster member [Source:MGI Symbol;Acc:MGI:1931523]
ENSMUSG00000028894	909.89	-0.806087	0.222358	-3.62518	0.000288761	0.00477996	Inpp5b	inositol polyphosphate-5-phosphatase B [Source:MGI Symbol;Acc:MGI:103257]
ENSMUSG00000090031	31.9269	-1.6031	0.442407	-3.62358	0.000290554	0.00479138	4732440D04Rik	RIKEN cDNA 4732440D04 gene [Source:MGI Symbol;Acc:MGI:3604103]
ENSMUSG00000036501	495.196	-0.547977	0.151203	-3.62411	0.000289962	0.00479138	Fam13b	family with sequence similarity 13, member B [Source:MGI Symbol;Acc:MGI:2447834]
ENSMUSG00000002658	485.622	0.393526	0.108599	3.62368	0.000290442	0.00479138	Gtf2f1	general transcription factor IIF, polypeptide 1 [Source:MGI Symbol;Acc:MGI:1923848]
ENSMUSG00000068466	32.6016	0.952768	0.263022	3.62239	0.000291889	0.00480733	Gm5518	predicted gene 5518 [Source:MGI Symbol;Acc:MGI:3648673]
ENSMUSG00000060981	1474.32	0.910299	0.251767	3.61564	0.000299604	0.00492196	H4c8	H4 clustered histone 8 [Source:MGI Symbol;Acc:MGI:2448427]
ENSMUSG00000075031	1269.58	1.19876	0.331545	3.61568	0.000299564	0.00492196	H2bc3	H2B clustered histone 3 [Source:MGI Symbol;Acc:MGI:2448377]
ENSMUSG00000042810	464.252	-0.574982	0.159095	-3.61408	0.000301411	0.00494542	Krba1	KRAB-A domain containing 1 [Source:MGI Symbol;Acc:MGI:1925077]
ENSMUSG00000071478	1579.76	0.992137	0.274613	3.61285	0.000302849	0.00496277	H2ac7	H2A clustered histone 7 [Source:MGI Symbol;Acc:MGI:2448289]
ENSMUSG00000030123	1920.21	-0.888617	0.246072	-3.61121	0.000304771	0.00498228	Plxnd1	plexin D1 [Source:MGI Symbol;Acc:MGI:2154244]
ENSMUSG00000004665	1129.34	0.339004	0.0938763	3.61118	0.000304804	0.00498228	Cnn2	calponin 2 [Source:MGI Symbol;Acc:MGI:105093]
ENSMUSG00000074024	53.4149	-0.913349	0.253033	-3.60961	0.000306658	0.00500005	4632427E13Rik	RIKEN cDNA 4632427E13 gene [Source:MGI Symbol;Acc:MGI:1915436]
ENSMUSG00000019256	348.766	0.67776	0.187756	3.6098	0.000306437	0.00500005	Ahr	aryl-hydrocarbon receptor [Source:MGI Symbol;Acc:MGI:105043]
ENSMUSG00000029587	212.692	-0.602052	0.166892	-3.60743	0.000309246	0.00503596	Zfp12	zinc finger protein 12 [Source:MGI Symbol;Acc:MGI:99157]
ENSMUSG00000032666	138.22	0.559872	0.155354	3.60384	0.000313549	0.00509332	1700025G04Rik	RIKEN cDNA 1700025G04 gene [Source:MGI Symbol;Acc:MGI:1916649]
ENSMUSG00000042029	585.382	1.09699	0.304387	3.60392	0.000313458	0.00509332	Ncapg2	non-SMC condensin II complex, subunit G2 [Source:MGI Symbol;Acc:MGI:1923294]
ENSMUSG00000040331	351.158	0.508113	0.141046	3.60247	0.000315211	0.00511395	Nsmce4a	NSE4 homolog A, SMC5-SMC6 complex component [Source:MGI Symbol;Acc:MGI:1915122]
ENSMUSG00000074220	76.6761	0.897349	0.249458	3.59719	0.000321678	0.00521238	Zfp382	zinc finger protein 382 [Source:MGI Symbol;Acc:MGI:3588204]
ENSMUSG00000031246	282.593	0.519236	0.144401	3.59579	0.000323411	0.00523396	Sh3bgrl	SH3-binding domain glutamic acid-rich protein like [Source:MGI Symbol;Acc:MGI:1930849]
ENSMUSG00000091050	20.9179	-1.17771	0.327689	-3.59398	0.000325666	0.00526392	9330020H09Rik	RIKEN cDNA 9330020H09 gene [Source:MGI Symbol;Acc:MGI:3704457]
ENSMUSG00000018995	49.4034	-1.20827	0.336473	-3.59098	0.000329432	0.0053176	Nars2	asparaginyl-tRNA synthetase 2 (mitochondrial)(putative) [Source:MGI Symbol;Acc:MGI:2142075]
ENSMUSG00000028980	614.994	-0.470059	0.130911	-3.59069	0.000329802	0.0053176	H6pd	hexose-6-phosphate dehydrogenase (glucose 1-dehydrogenase) [Source:MGI Symbol;Acc:MGI:2140356]
ENSMUSG00000039086	65.9813	-0.743711	0.207145	-3.5903	0.000330303	0.0053191	Ss18l1	SS18, nBAF chromatin remodeling complex subunit like 1 [Source:MGI Symbol;Acc:MGI:2444061]
ENSMUSG00000071068	208.906	0.773332	0.215478	3.58891	0.000332069	0.00534094	Treml2	triggering receptor expressed on myeloid cells-like 2 [Source:MGI Symbol;Acc:MGI:2147038]
ENSMUSG00000039316	924.401	-0.449133	0.125229	-3.5865	0.000335149	0.00537062	Rftn1	raftlin lipid raft linker 1 [Source:MGI Symbol;Acc:MGI:1923688]
ENSMUSG00000053754	1757.02	-0.342759	0.095569	-3.5865	0.00033514	0.00537062	Chd8	chromodomain helicase DNA binding protein 8 [Source:MGI Symbol;Acc:MGI:1915022]
ENSMUSG00000020547	899.446	0.313105	0.0872864	3.58709	0.000334383	0.00537062	Bzw2	basic leucine zipper and W2 domains 2 [Source:MGI Symbol;Acc:MGI:1914162]
ENSMUSG00000074918	292.937	-0.322722	0.0900684	-3.58308	0.000339572	0.0054211	Inafm2	InaF motif containing 2 [Source:MGI Symbol;Acc:MGI:1915354]
ENSMUSG00000031479	371.084	0.374158	0.104433	3.58278	0.000339962	0.0054211	Vps36	vacuolar protein sorting 36 [Source:MGI Symbol;Acc:MGI:1917410]
ENSMUSG00000020211	661.991	0.456007	0.127255	3.58341	0.000339142	0.0054211	Sf3a2	splicing factor 3a, subunit 2 [Source:MGI Symbol;Acc:MGI:104912]
ENSMUSG00000005470	167.13	1.41105	0.393842	3.58278	0.000339951	0.0054211	Asf1b	anti-silencing function 1B histone chaperone [Source:MGI Symbol;Acc:MGI:1914179]
ENSMUSG00000103527	7.88854	-2.87981	0.804413	-3.58002	0.00034357	0.00546089	Gm37261	predicted gene, 37261 [Source:MGI Symbol;Acc:MGI:5610489]
ENSMUSG00000025049	100.741	0.657739	0.183731	3.57991	0.000343713	0.00546089	Taf5	TATA-box binding protein associated factor 5 [Source:MGI Symbol;Acc:MGI:2442144]
ENSMUSG00000017716	272.548	1.2212	0.341067	3.58054	0.000342881	0.00546089	Birc5	baculoviral IAP repeat-containing 5 [Source:MGI Symbol;Acc:MGI:1203517]
ENSMUSG00000112099	104.868	1.41878	0.396364	3.57948	0.000344281	0.00546326	Gm8960	predicted gene 8960 [Source:MGI Symbol;Acc:MGI:3642929]
ENSMUSG00000023944	13701.4	0.341179	0.0953425	3.57846	0.000345623	0.00547789	Hsp90ab1	heat shock protein 90 alpha (cytosolic), class B member 1 [Source:MGI Symbol;Acc:MGI:96247]
ENSMUSG00000042404	423.349	-0.392743	0.109787	-3.57734	0.000347115	0.00549486	Dennd4b	DENN/MADD domain containing 4B [Source:MGI Symbol;Acc:MGI:2446201]
ENSMUSG00000027018	229.995	0.627123	0.175405	3.57529	0.000349844	0.00553135	Hat1	histone aminotransferase 1 [Source:MGI Symbol;Acc:MGI:96013]
ENSMUSG00000024454	314.815	0.507451	0.141983	3.57402	0.000351541	0.00555145	Hdac3	histone deacetylase 3 [Source:MGI Symbol;Acc:MGI:1343091]
ENSMUSG00000019505	7766.81	0.300719	0.0842182	3.57071	0.000356016	0.0056142	Ubb	ubiquitin B [Source:MGI Symbol;Acc:MGI:98888]
ENSMUSG00000027858	11.8479	3.07096	0.860105	3.57045	0.000356375	0.0056142	Tspan2	tetraspanin 2 [Source:MGI Symbol;Acc:MGI:1917997]
ENSMUSG00000043773	57.7702	-0.845272	0.236891	-3.56819	0.000359452	0.00565088	1700048O20Rik	RIKEN cDNA 1700048O20 gene [Source:MGI Symbol;Acc:MGI:1920637]
ENSMUSG00000026827	210.551	0.53855	0.150948	3.56779	0.000360003	0.00565088	Gpd2	glycerol phosphate dehydrogenase 2, mitochondrial [Source:MGI Symbol;Acc:MGI:99778]
ENSMUSG00000091705	305.769	0.836095	0.234328	3.56805	0.000359647	0.00565088	H2-Q2	histocompatibility 2, Q region locus 2 [Source:MGI Symbol;Acc:MGI:95931]
ENSMUSG00000025862	1358.78	0.347971	0.0975537	3.56697	0.000361135	0.00566183	Stag2	stromal antigen 2 [Source:MGI Symbol;Acc:MGI:1098583]
ENSMUSG00000028639	4202.76	0.514263	0.144191	3.56653	0.000361734	0.00566442	Ybx1	Y box protein 1 [Source:MGI Symbol;Acc:MGI:99146]
ENSMUSG00000051220	138.18	0.954366	0.267651	3.56571	0.000362871	0.0056754	Ercc6l	excision repair cross-complementing rodent repair deficiency complementation group 6 like [Source:MGI Symbol;Acc:MGI:2654144]
ENSMUSG00000031691	512.569	-0.606662	0.17023	-3.56378	0.000365546	0.0057104	Tnpo2	transportin 2 (importin 3, karyopherin beta 2b) [Source:MGI Symbol;Acc:MGI:2384849]
ENSMUSG00000038797	315.23	-0.470498	0.132086	-3.56205	0.000367964	0.0057413	Zscan2	zinc finger and SCAN domain containing 2 [Source:MGI Symbol;Acc:MGI:99176]
ENSMUSG00000040721	229.255	-0.51101	0.143492	-3.56123	0.000369115	0.00575238	Zfhx2	zinc finger homeobox 2 [Source:MGI Symbol;Acc:MGI:2686934]
ENSMUSG00000020882	79.2242	-0.886746	0.249236	-3.55785	0.000373898	0.00581997	Cacnb1	calcium channel, voltage-dependent, beta 1 subunit [Source:MGI Symbol;Acc:MGI:102522]
ENSMUSG00000061607	612.025	0.651235	0.183086	3.557	0.000375119	0.00583045	Mdc1	mediator of DNA damage checkpoint 1 [Source:MGI Symbol;Acc:MGI:3525201]
ENSMUSG00000002055	300.39	1.18288	0.332573	3.55675	0.000375466	0.00583045	Spag5	sperm associated antigen 5 [Source:MGI Symbol;Acc:MGI:1927470]
ENSMUSG00000036333	990.03	-0.322923	0.0908566	-3.5542	0.000379124	0.00588025	Kidins220	kinase D-interacting substrate 220 [Source:MGI Symbol;Acc:MGI:1924730]
ENSMUSG00000105827	1024.92	1.05031	0.295594	3.5532	0.00038057	0.00588868	H2bc18	H2B clustered histone 18 [Source:MGI Symbol;Acc:MGI:2448413]
ENSMUSG00000005233	176.86	1.07153	0.301562	3.55328	0.00038046	0.00588868	Spc25	SPC25, NDC80 kinetochore complex component, homolog (S. cerevisiae) [Source:MGI Symbol;Acc:MGI:1913692]
ENSMUSG00000091649	11.0784	1.84352	0.518891	3.55281	0.000381145	0.00589059	Phf11b	PHD finger protein 11B [Source:MGI Symbol;Acc:MGI:3645789]
ENSMUSG00000061981	276.556	0.385632	0.108574	3.55179	0.000382624	0.00590645	Flot2	flotillin 2 [Source:MGI Symbol;Acc:MGI:103309]
ENSMUSG00000021767	548.754	-0.537748	0.151448	-3.55072	0.000384178	0.00592342	Kat6b	K(lysine) acetyltransferase 6B [Source:MGI Symbol;Acc:MGI:1858746]
ENSMUSG00000067367	221.598	0.665145	0.187355	3.55019	0.000384958	0.00592844	Lyar	Ly1 antibody reactive clone [Source:MGI Symbol;Acc:MGI:107470]
ENSMUSG00000024764	553.825	0.316966	0.0892955	3.54963	0.000385778	0.00593337	Naa40	N(alpha)-acetyltransferase 40, NatD catalytic subunit [Source:MGI Symbol;Acc:MGI:1918249]
ENSMUSG00000053128	302.016	0.670732	0.188973	3.54935	0.000386187	0.00593337	Rnf26	ring finger protein 26 [Source:MGI Symbol;Acc:MGI:2388131]
ENSMUSG00000079553	360.236	0.709814	0.200096	3.54737	0.000389097	0.00597104	Kifc1	kinesin family member C1 [Source:MGI Symbol;Acc:MGI:109596]
ENSMUSG00000039220	644.775	-0.64043	0.180612	-3.5459	0.000391282	0.0059975	Ppp1r10	protein phosphatase 1, regulatory subunit 10 [Source:MGI Symbol;Acc:MGI:1289273]
ENSMUSG00000021375	128.911	-0.641366	0.180924	-3.54494	0.000392696	0.00600507	Kif13a	kinesin family member 13A [Source:MGI Symbol;Acc:MGI:1098264]
ENSMUSG00000029455	350.015	0.402312	0.11348	3.54521	0.000392303	0.00600507	Aldh2	aldehyde dehydrogenase 2, mitochondrial [Source:MGI Symbol;Acc:MGI:99600]
ENSMUSG00000039158	2508.32	-0.216639	0.0611368	-3.54351	0.000394841	0.00603081	Akna	AT-hook transcription factor [Source:MGI Symbol;Acc:MGI:2140340]
ENSMUSG00000021468	215.271	-0.430743	0.121639	-3.54117	0.000398362	0.00607747	Sptlc1	serine palmitoyltransferase, long chain base subunit 1 [Source:MGI Symbol;Acc:MGI:1099431]
ENSMUSG00000035901	219.466	-0.719272	0.203193	-3.53984	0.000400367	0.00610092	Dennd5a	DENN/MADD domain containing 5A [Source:MGI Symbol;Acc:MGI:1201681]
ENSMUSG00000062545	189.234	-0.731496	0.206674	-3.53936	0.000401094	0.00610487	Tlr12	toll-like receptor 12 [Source:MGI Symbol;Acc:MGI:3045221]
ENSMUSG00000041235	779.538	-0.605294	0.171119	-3.53726	0.000404306	0.00614325	Chd7	chromodomain helicase DNA binding protein 7 [Source:MGI Symbol;Acc:MGI:2444748]
ENSMUSG00000022673	1083.28	0.563281	0.15925	3.53709	0.000404558	0.00614325	Mcm4	minichromosome maintenance complex component 4 [Source:MGI Symbol;Acc:MGI:103199]
ENSMUSG00000046897	1003.02	-0.473809	0.134176	-3.53124	0.000413616	0.00626745	Zfp740	zinc finger protein 740 [Source:MGI Symbol;Acc:MGI:1915994]
ENSMUSG00000001855	701.739	0.930968	0.263641	3.53119	0.000413698	0.00626745	Nup214	nucleoporin 214 [Source:MGI Symbol;Acc:MGI:1095411]
ENSMUSG00000014547	173.117	-0.517407	0.14668	-3.52746	0.000419571	0.00634905	Wdfy2	WD repeat and FYVE domain containing 2 [Source:MGI Symbol;Acc:MGI:2442811]
ENSMUSG00000021819	521.529	-0.913904	0.259108	-3.52711	0.00042012	0.00635	Zswim8	zinc finger SWIM-type containing 8 [Source:MGI Symbol;Acc:MGI:1919156]
ENSMUSG00000017561	461.137	0.320859	0.0910195	3.52517	0.000423218	0.00638942	Crlf3	cytokine receptor-like factor 3 [Source:MGI Symbol;Acc:MGI:1860086]
ENSMUSG00000070565	13.6133	-1.46637	0.416101	-3.52408	0.000424955	0.00640822	Rasal2	RAS protein activator like 2 [Source:MGI Symbol;Acc:MGI:2443881]
ENSMUSG00000020018	572.978	0.486405	0.138082	3.52258	0.000427369	0.00643719	Snrpf	small nuclear ribonucleoprotein polypeptide F [Source:MGI Symbol;Acc:MGI:1917128]
ENSMUSG00000034024	1327.44	0.269561	0.0765843	3.51979	0.000431881	0.00648522	Cct2	chaperonin containing Tcp1, subunit 2 (beta) [Source:MGI Symbol;Acc:MGI:107186]
ENSMUSG00000032026	183.9	0.606784	0.172373	3.52017	0.000431263	0.00648522	Rexo2	RNA exonuclease 2 [Source:MGI Symbol;Acc:MGI:1888981]
ENSMUSG00000027490	196.445	0.672731	0.191133	3.51969	0.00043205	0.00648522	E2f1	E2F transcription factor 1 [Source:MGI Symbol;Acc:MGI:101941]
ENSMUSG00000002365	56.6797	-0.922891	0.262232	-3.51937	0.000432567	0.00648552	Snx9	sorting nexin 9 [Source:MGI Symbol;Acc:MGI:1913866]
ENSMUSG00000038349	385.175	-0.806267	0.229252	-3.51694	0.00043655	0.00653772	Plcl1	phospholipase C-like 1 [Source:MGI Symbol;Acc:MGI:3036262]
ENSMUSG00000026203	65.6115	-0.904263	0.257144	-3.51656	0.000437185	0.00653945	Dnajb2	DnaJ heat shock protein family (Hsp40) member B2 [Source:MGI Symbol;Acc:MGI:1928739]
ENSMUSG00000004933	218.317	-0.690029	0.196239	-3.51626	0.000437668	0.00653945	Matk	megakaryocyte-associated tyrosine kinase [Source:MGI Symbol;Acc:MGI:99259]
ENSMUSG00000024989	136.917	1.14308	0.325279	3.51416	0.000441146	0.00658387	Cep55	centrosomal protein 55 [Source:MGI Symbol;Acc:MGI:1921357]
ENSMUSG00000022360	823.09	0.693779	0.197456	3.51359	0.000442101	0.00659059	Atad2	ATPase family, AAA domain containing 2 [Source:MGI Symbol;Acc:MGI:1917722]
ENSMUSG00000061024	215.74	0.457104	0.130161	3.51183	0.000445028	0.0066191	Rrs1	ribosome biogenesis regulator 1 [Source:MGI Symbol;Acc:MGI:1929721]
ENSMUSG00000069306	971.019	1.05501	0.300391	3.51212	0.000444548	0.0066191	H4c17	H4 clustered histone 17 [Source:MGI Symbol;Acc:MGI:2448441]
ENSMUSG00000003184	209.872	-0.508985	0.14495	-3.51146	0.000445647	0.00662076	Irf3	interferon regulatory factor 3 [Source:MGI Symbol;Acc:MGI:1859179]
ENSMUSG00000040811	57.3985	-0.959815	0.273416	-3.51046	0.00044734	0.00663834	Eml2	echinoderm microtubule associated protein like 2 [Source:MGI Symbol;Acc:MGI:1919455]
ENSMUSG00000039157	1575.74	-0.390258	0.111281	-3.50697	0.000453242	0.00671281	Fam102a	family with sequence similarity 102, member A [Source:MGI Symbol;Acc:MGI:2138935]
ENSMUSG00000063694	190.008	0.624866	0.178183	3.50688	0.000453387	0.00671281	Cycs	cytochrome c, somatic [Source:MGI Symbol;Acc:MGI:88578]
ENSMUSG00000020471	165.925	0.551468	0.157329	3.50518	0.000456295	0.00674056	Pold2	polymerase (DNA directed), delta 2, regulatory subunit [Source:MGI Symbol;Acc:MGI:1097163]
ENSMUSG00000027342	973.292	0.704091	0.200871	3.5052	0.00045627	0.00674056	Pcna	proliferating cell nuclear antigen [Source:MGI Symbol;Acc:MGI:97503]
ENSMUSG00000053113	183.982	-0.770914	0.220023	-3.50379	0.000458683	0.00675698	Socs3	suppressor of cytokine signaling 3 [Source:MGI Symbol;Acc:MGI:1201791]
ENSMUSG00000052298	671.046	0.376864	0.107564	3.50363	0.000458961	0.00675698	Cdc42se2	CDC42 small effector 2 [Source:MGI Symbol;Acc:MGI:1919979]
ENSMUSG00000022881	122.456	0.872076	0.248893	3.50382	0.000458633	0.00675698	Rfc4	replication factor C (activator 1) 4 [Source:MGI Symbol;Acc:MGI:2146571]
ENSMUSG00000034282	413.584	-0.426984	0.121896	-3.50285	0.000460302	0.00676909	Evpl	envoplakin [Source:MGI Symbol;Acc:MGI:107507]
ENSMUSG00000052798	426.152	0.494536	0.141226	3.50175	0.000462216	0.00678194	Nup107	nucleoporin 107 [Source:MGI Symbol;Acc:MGI:2143854]
ENSMUSG00000031584	202.523	0.637177	0.181951	3.50191	0.000461933	0.00678194	Gsr	glutathione reductase [Source:MGI Symbol;Acc:MGI:95804]
ENSMUSG00000027805	21.3827	-1.74489	0.498417	-3.50087	0.000463749	0.00679678	Pfn2	profilin 2 [Source:MGI Symbol;Acc:MGI:97550]
ENSMUSG00000054720	260.67	0.762883	0.21798	3.49978	0.000465639	0.00681682	Lrrc8c	leucine rich repeat containing 8 family, member C [Source:MGI Symbol;Acc:MGI:2140839]
ENSMUSG00000027710	139.716	0.877064	0.250641	3.49928	0.000466509	0.00682191	Acad9	acyl-Coenzyme A dehydrogenase family, member 9 [Source:MGI Symbol;Acc:MGI:1914272]
ENSMUSG00000027330	289.293	1.09205	0.312166	3.4983	0.000468231	0.00683942	Cdc25b	cell division cycle 25B [Source:MGI Symbol;Acc:MGI:99701]
ENSMUSG00000029064	1574.27	0.309074	0.0884027	3.4962	0.000471932	0.00688577	Gnb1	guanine nucleotide binding protein (G protein), beta 1 [Source:MGI Symbol;Acc:MGI:95781]
ENSMUSG00000001123	1774.68	0.302985	0.0866791	3.49548	0.000473212	0.00688904	Lgals9	lectin, galactose binding, soluble 9 [Source:MGI Symbol;Acc:MGI:109496]
ENSMUSG00000046711	1929.75	0.392421	0.112265	3.4955	0.000473172	0.00688904	Hmga1	high mobility group AT-hook 1 [Source:MGI Symbol;Acc:MGI:96160]
ENSMUSG00000030256	8.6291	-2.00514	0.573934	-3.49368	0.000476414	0.00691307	Bhlhe41	basic helix-loop-helix family, member e41 [Source:MGI Symbol;Acc:MGI:1930704]
ENSMUSG00000108181	13.3875	-1.61878	0.463296	-3.49406	0.000475732	0.00691307	C030015A19Rik	RIKEN cDNA C030015A19 gene [Source:MGI Symbol;Acc:MGI:1924668]
ENSMUSG00000053931	255.297	0.613973	0.175739	3.49366	0.000476453	0.00691307	Cnn3	calponin 3, acidic [Source:MGI Symbol;Acc:MGI:1919244]
ENSMUSG00000074896	19.2958	1.73845	0.497935	3.49133	0.000480631	0.00696594	Ifit3	interferon-induced protein with tetratricopeptide repeats 3 [Source:MGI Symbol;Acc:MGI:1101055]
ENSMUSG00000022422	69.5602	0.982806	0.2817	3.48884	0.000485122	0.00702323	Dscc1	DNA replication and sister chromatid cohesion 1 [Source:MGI Symbol;Acc:MGI:1919357]
ENSMUSG00000021945	642.749	-0.532308	0.152715	-3.48562	0.000491004	0.00710051	Zmym2	zinc finger, MYM-type 2 [Source:MGI Symbol;Acc:MGI:1923257]
ENSMUSG00000038388	193.831	0.646965	0.185667	3.48454	0.000492989	0.00712132	Mpp6	membrane protein, palmitoylated 6 (MAGUK p55 subfamily member 6) [Source:MGI Symbol;Acc:MGI:1927340]
ENSMUSG00000030795	1809.83	0.696553	0.199998	3.4828	0.000496207	0.00715988	Fus	fused in sarcoma [Source:MGI Symbol;Acc:MGI:1353633]
ENSMUSG00000028483	165.638	-0.545505	0.156711	-3.48096	0.000499617	0.00720111	Snapc3	small nuclear RNA activating complex, polypeptide 3 [Source:MGI Symbol;Acc:MGI:1916338]
ENSMUSG00000009418	28.7655	-1.57104	0.451604	-3.4788	0.000503669	0.00724351	Nav1	neuron navigator 1 [Source:MGI Symbol;Acc:MGI:2183683]
ENSMUSG00000025809	720.039	0.276913	0.0795997	3.47882	0.000503624	0.00724351	Itgb1	integrin beta 1 (fibronectin receptor beta) [Source:MGI Symbol;Acc:MGI:96610]
ENSMUSG00000020708	286.733	0.418205	0.120317	3.47585	0.000509228	0.00731539	Psmc5	protease (prosome, macropain) 26S subunit, ATPase 5 [Source:MGI Symbol;Acc:MGI:105047]
ENSMUSG00000041187	1649.24	-0.249894	0.0719056	-3.47531	0.000510264	0.0073222	Prkd2	protein kinase D2 [Source:MGI Symbol;Acc:MGI:2141917]
ENSMUSG00000027379	168.323	1.32229	0.381014	3.47046	0.000519577	0.00744765	Bub1	BUB1, mitotic checkpoint serine/threonine kinase [Source:MGI Symbol;Acc:MGI:1100510]
ENSMUSG00000075014	34.1118	-3.84211	1.10733	-3.46971	0.000521024	0.00745399	Gm10800	predicted gene 10800 [Source:MGI Symbol;Acc:MGI:3641657]
ENSMUSG00000057406	2029.33	0.342742	0.0987833	3.46964	0.000521162	0.00745399	Nsd2	nuclear receptor binding SET domain protein 2 [Source:MGI Symbol;Acc:MGI:1276574]
ENSMUSG00000094410	617.315	-0.327472	0.0944113	-3.46857	0.000523243	0.00747555	Gm38394	predicted gene, 38394 [Source:MGI Symbol;Acc:MGI:5614057]
ENSMUSG00000025408	94.3829	-0.724228	0.208876	-3.46726	0.000525787	0.00750203	Ddit3	DNA-damage inducible transcript 3 [Source:MGI Symbol;Acc:MGI:109247]
ENSMUSG00000045983	3222.36	0.357498	0.103114	3.46703	0.000526246	0.00750203	Eif4g1	eukaryotic translation initiation factor 4, gamma 1 [Source:MGI Symbol;Acc:MGI:2384784]
ENSMUSG00000031453	818.872	0.386264	0.11142	3.46673	0.000526837	0.00750225	Rasa3	RAS p21 protein activator 3 [Source:MGI Symbol;Acc:MGI:1197013]
ENSMUSG00000079685	143.901	0.76269	0.220234	3.46309	0.000534012	0.00759613	Ulbp1	UL16 binding protein 1 [Source:MGI Symbol;Acc:MGI:1925027]
ENSMUSG00000031333	305.721	0.470996	0.136047	3.462	0.000536171	0.00761854	Abcb7	ATP-binding cassette, sub-family B (MDR/TAP), member 7 [Source:MGI Symbol;Acc:MGI:109533]
ENSMUSG00000034164	171.703	-0.553725	0.159992	-3.46094	0.000538284	0.00763193	Emid1	EMI domain containing 1 [Source:MGI Symbol;Acc:MGI:2155091]
ENSMUSG00000025580	683.333	0.470879	0.136049	3.46109	0.000538002	0.00763193	Eif4a3	eukaryotic translation initiation factor 4A3 [Source:MGI Symbol;Acc:MGI:1923731]
ENSMUSG00000047989	155.992	0.592091	0.171101	3.46047	0.000539225	0.00763697	Ino80c	INO80 complex subunit C [Source:MGI Symbol;Acc:MGI:2443014]
ENSMUSG00000022385	126.813	1.17398	0.339313	3.45987	0.000540431	0.00764575	Gtse1	G two S phase expressed protein 1 [Source:MGI Symbol;Acc:MGI:1352755]
ENSMUSG00000004846	58.9623	-0.887243	0.256528	-3.45866	0.000542861	0.00767181	Plod3	procollagen-lysine, 2-oxoglutarate 5-dioxygenase 3 [Source:MGI Symbol;Acc:MGI:1347008]
ENSMUSG00000002297	249.823	0.83103	0.240309	3.45817	0.000543858	0.00767758	Dbf4	DBF4 zinc finger [Source:MGI Symbol;Acc:MGI:1351328]
ENSMUSG00000034616	59.3356	-1.37288	0.397225	-3.45618	0.000547891	0.00772615	Ssh3	slingshot protein phosphatase 3 [Source:MGI Symbol;Acc:MGI:2683546]
ENSMUSG00000033166	295.081	0.839259	0.242967	3.45421	0.000551908	0.00777439	Dis3	DIS3 homolog, exosome endoribonuclease and 3'-5' exoribonuclease [Source:MGI Symbol;Acc:MGI:1919912]
ENSMUSG00000026782	103.79	0.675041	0.195448	3.45381	0.000552728	0.00777755	Abi2	abl interactor 2 [Source:MGI Symbol;Acc:MGI:106913]
ENSMUSG00000040865	734.153	-0.295763	0.0856414	-3.45351	0.000553339	0.00777775	Ino80d	INO80 complex subunit D [Source:MGI Symbol;Acc:MGI:3027003]
ENSMUSG00000035105	261.012	0.548419	0.15888	3.45178	0.000556897	0.00781933	Egln3	egl-9 family hypoxia-inducible factor 3 [Source:MGI Symbol;Acc:MGI:1932288]
ENSMUSG00000026615	1092.8	0.246479	0.0714335	3.45046	0.000559628	0.00784384	Eprs	glutamyl-prolyl-tRNA synthetase [Source:MGI Symbol;Acc:MGI:97838]
ENSMUSG00000044469	58.5009	0.894187	0.259158	3.45036	0.000559845	0.00784384	Tnfaip8l1	tumor necrosis factor, alpha-induced protein 8-like 1 [Source:MGI Symbol;Acc:MGI:1913693]
ENSMUSG00000031232	279.309	0.342258	0.0992125	3.44974	0.000561119	0.00785326	Magt1	magnesium transporter 1 [Source:MGI Symbol;Acc:MGI:1914325]
ENSMUSG00000026121	147.069	-0.823255	0.238676	-3.44926	0.000562123	0.00785887	Sema4c	sema domain, immunoglobulin domain (Ig), transmembrane domain (TM) and short cytoplasmic domain, (semaphorin) 4C [Source:MGI Symbol;Acc:MGI:109252]
ENSMUSG00000001289	321.392	-0.480457	0.139448	-3.44542	0.000570183	0.00796303	Pfdn5	prefoldin 5 [Source:MGI Symbol;Acc:MGI:1928753]
ENSMUSG00000029034	267.102	0.585245	0.169938	3.44387	0.000573447	0.00800005	Ints11	integrator complex subunit 11 [Source:MGI Symbol;Acc:MGI:1919207]
ENSMUSG00000049532	387.264	-0.345233	0.100296	-3.44213	0.000577146	0.00804304	Sall2	spalt like transcription factor 2 [Source:MGI Symbol;Acc:MGI:1354373]
ENSMUSG00000030346	105.512	1.14243	0.332042	3.44064	0.000580346	0.00807901	Rad51ap1	RAD51 associated protein 1 [Source:MGI Symbol;Acc:MGI:1098224]
ENSMUSG00000052544	44.2425	-1.65218	0.480322	-3.43974	0.000582267	0.00809711	St6galnac3	ST6 (alpha-N-acetyl-neuraminyl-2,3-beta-galactosyl-1,3)-N-acetylgalactosaminide alpha-2,6-sialyltransferase 3 [Source:MGI Symbol;Acc:MGI:1341828]
ENSMUSG00000024921	899.758	-0.558738	0.162471	-3.43901	0.000583843	0.00811038	Smarca2	SWI/SNF related, matrix associated, actin dependent regulator of chromatin, subfamily a, member 2 [Source:MGI Symbol;Acc:MGI:99603]
ENSMUSG00000017781	721.314	0.32879	0.0956218	3.43844	0.000585068	0.00811876	Pitpna	phosphatidylinositol transfer protein, alpha [Source:MGI Symbol;Acc:MGI:99887]
ENSMUSG00000030616	241.303	-0.727926	0.211741	-3.43782	0.000586423	0.00812562	Sytl2	synaptotagmin-like 2 [Source:MGI Symbol;Acc:MGI:1933366]
ENSMUSG00000048271	1145.85	-0.298082	0.0867236	-3.43715	0.000587864	0.00812562	Rbm33	RNA binding motif protein 33 [Source:MGI Symbol;Acc:MGI:1919670]
ENSMUSG00000006498	2639.2	0.264254	0.076871	3.43763	0.000586829	0.00812562	Ptbp1	polypyrimidine tract binding protein 1 [Source:MGI Symbol;Acc:MGI:97791]
ENSMUSG00000005103	1981.32	0.362668	0.105517	3.43706	0.000588055	0.00812562	Wdr1	WD repeat domain 1 [Source:MGI Symbol;Acc:MGI:1337100]
ENSMUSG00000020941	125.189	-0.655701	0.190958	-3.43374	0.000595314	0.00819987	Map3k14	mitogen-activated protein kinase kinase kinase 14 [Source:MGI Symbol;Acc:MGI:1858204]
ENSMUSG00000054499	344.015	-0.387507	0.112837	-3.43423	0.000594246	0.00819987	Dedd2	death effector domain-containing DNA binding protein 2 [Source:MGI Symbol;Acc:MGI:1914629]
ENSMUSG00000030775	191.867	0.62906	0.183199	3.43375	0.000595302	0.00819987	Trat1	T cell receptor associated transmembrane adaptor 1 [Source:MGI Symbol;Acc:MGI:1924897]
ENSMUSG00000015944	370.104	-0.808141	0.235384	-3.43328	0.000596324	0.00820237	Castor2	cytosolic arginine sensor for mTORC1 subunit 2 [Source:MGI Symbol;Acc:MGI:1933384]
ENSMUSG00000058267	114.652	0.546331	0.159137	3.43309	0.000596753	0.00820237	Mrps14	mitochondrial ribosomal protein S14 [Source:MGI Symbol;Acc:MGI:1928141]
ENSMUSG00000050357	2226.71	-0.390875	0.113985	-3.42918	0.000605414	0.00831265	Carmil2	capping protein regulator and myosin 1 linker 2 [Source:MGI Symbol;Acc:MGI:2685431]
ENSMUSG00000063021	2694.62	1.03218	0.301058	3.42852	0.000606884	0.00832408	H2ac15	H2A clustered histone 15 [Source:MGI Symbol;Acc:MGI:2448297]
ENSMUSG00000015671	392.85	0.438137	0.127838	3.42727	0.000609672	0.00835353	Psma2	proteasome subunit alpha 2 [Source:MGI Symbol;Acc:MGI:104885]
ENSMUSG00000061613	398.476	0.408746	0.119297	3.42629	0.000611876	0.00837493	U2af1	U2 small nuclear ribonucleoprotein auxiliary factor (U2AF) 1 [Source:MGI Symbol;Acc:MGI:98884]
ENSMUSG00000091144	42.4432	0.871092	0.254266	3.42591	0.000612739	0.00837795	Phf11c	PHD finger protein 11C [Source:MGI Symbol;Acc:MGI:3648476]
ENSMUSG00000033416	181.977	-0.527308	0.153954	-3.42511	0.000614552	0.00839394	Gucd1	guanylyl cyclase domain containing 1 [Source:MGI Symbol;Acc:MGI:1916028]
ENSMUSG00000036777	180.818	1.1924	0.348213	3.42435	0.000616273	0.00840865	Anln	anillin, actin binding protein [Source:MGI Symbol;Acc:MGI:1920174]
ENSMUSG00000106847	50.4926	-0.832498	0.243155	-3.42373	0.000617671	0.00841012	Peg13	paternally expressed 13 [Source:MGI Symbol;Acc:MGI:2663476]
ENSMUSG00000034255	430.563	-0.334192	0.0976097	-3.42376	0.00061762	0.00841012	Arhgap27	Rho GTPase activating protein 27 [Source:MGI Symbol;Acc:MGI:1916903]
ENSMUSG00000039001	790.627	-0.387136	0.113102	-3.42289	0.000619602	0.00841884	Rps21	ribosomal protein S21 [Source:MGI Symbol;Acc:MGI:1913731]
ENSMUSG00000047547	131.1	0.593856	0.173493	3.42295	0.000619465	0.00841884	Cltb	clathrin, light polypeptide (Lcb) [Source:MGI Symbol;Acc:MGI:1921575]
ENSMUSG00000115205	6.2666	2.39702	0.700671	3.42103	0.000623846	0.00846768	Gm16374	predicted pseudogene 16374 [Source:MGI Symbol;Acc:MGI:3648759]
ENSMUSG00000045216	567.922	-0.498479	0.145769	-3.41966	0.000626999	0.00850164	Hs6st1	heparan sulfate 6-O-sulfotransferase 1 [Source:MGI Symbol;Acc:MGI:1354958]
ENSMUSG00000020740	483.009	-1.06896	0.312678	-3.41874	0.00062912	0.00850304	Gga3	golgi associated, gamma adaptin ear containing, ARF binding protein 3 [Source:MGI Symbol;Acc:MGI:2384159]
ENSMUSG00000052160	123.385	-0.715449	0.209288	-3.41848	0.00062971	0.00850304	Pld4	phospholipase D family, member 4 [Source:MGI Symbol;Acc:MGI:2144765]
ENSMUSG00000054381	61.0221	-0.603381	0.176498	-3.41863	0.000629384	0.00850304	Zfp747	zinc finger protein 747 [Source:MGI Symbol;Acc:MGI:2443581]
ENSMUSG00000036864	53.548	1.55924	0.456071	3.41884	0.000628879	0.00850304	Proser3	proline and serine rich 3 [Source:MGI Symbol;Acc:MGI:2681861]
ENSMUSG00000118866	53563	-0.816273	0.238995	-3.41544	0.000636787	0.00858971	Metazoa_SRP	Metazoan signal recognition particle RNA [Source:RFAM;Acc:RF00017]
ENSMUSG00000057841	2323.24	-0.309955	0.0907741	-3.41457	0.000638821	0.00860825	Rpl32	ribosomal protein L32 [Source:MGI Symbol;Acc:MGI:98038]
ENSMUSG00000018507	537.359	-0.506301	0.148341	-3.41309	0.000642301	0.00863729	Trpv2	transient receptor potential cation channel, subfamily V, member 2 [Source:MGI Symbol;Acc:MGI:1341836]
ENSMUSG00000005763	3103.14	-0.355476	0.104146	-3.41324	0.000641946	0.00863729	Cd247	CD247 antigen [Source:MGI Symbol;Acc:MGI:88334]
ENSMUSG00000074643	86.6998	-1.31923	0.386692	-3.41157	0.000645911	0.00867689	Cpne1	copine I [Source:MGI Symbol;Acc:MGI:2386621]
ENSMUSG00000056076	1285.48	0.443787	0.130131	3.4103	0.000648904	0.00870814	Eif3b	eukaryotic translation initiation factor 3, subunit B [Source:MGI Symbol;Acc:MGI:106478]
ENSMUSG00000032596	336.087	-0.672855	0.197377	-3.40899	0.000652041	0.00872961	Uba7	ubiquitin-like modifier activating enzyme 7 [Source:MGI Symbol;Acc:MGI:1349462]
ENSMUSG00000068855	1889.06	0.840969	0.246706	3.40879	0.000652512	0.00872961	H2ac20	H2A clustered histone 20 [Source:MGI Symbol;Acc:MGI:2448316]
ENSMUSG00000037725	109.598	1.0521	0.308599	3.40928	0.000651351	0.00872961	Ckap2	cytoskeleton associated protein 2 [Source:MGI Symbol;Acc:MGI:1931797]
ENSMUSG00000056498	202.349	-0.679578	0.199416	-3.40784	0.000654782	0.00875101	Tmem154	transmembrane protein 154 [Source:MGI Symbol;Acc:MGI:2444725]
ENSMUSG00000036026	121.238	-0.583322	0.171224	-3.40679	0.000657322	0.00877595	Tmem63b	transmembrane protein 63b [Source:MGI Symbol;Acc:MGI:2387609]
ENSMUSG00000017386	646.809	-0.384411	0.1129	-3.40489	0.00066191	0.00882818	Traf4	TNF receptor associated factor 4 [Source:MGI Symbol;Acc:MGI:1202880]
ENSMUSG00000079003	514.365	0.649212	0.190708	3.40423	0.000663521	0.00884062	Samd1	sterile alpha motif domain containing 1 [Source:MGI Symbol;Acc:MGI:2142433]
ENSMUSG00000024968	368.893	-0.757504	0.222567	-3.40348	0.000665331	0.00885569	Rcor2	REST corepressor 2 [Source:MGI Symbol;Acc:MGI:1859854]
ENSMUSG00000005481	390.348	0.509994	0.149946	3.4012	0.000670914	0.0089209	Ddx39a	DEAD box helicase 39a [Source:MGI Symbol;Acc:MGI:1915528]
ENSMUSG00000008206	24.1998	-1.30021	0.382563	-3.39867	0.000677144	0.00898542	Cers4	ceramide synthase 4 [Source:MGI Symbol;Acc:MGI:1914510]
ENSMUSG00000037772	126.307	0.647997	0.190649	3.3989	0.000676569	0.00898542	Mrpl23	mitochondrial ribosomal protein L23 [Source:MGI Symbol;Acc:MGI:1196612]
ENSMUSG00000030726	321.263	0.540225	0.158999	3.39766	0.000679659	0.00900153	Pold3	polymerase (DNA-directed), delta 3, accessory subunit [Source:MGI Symbol;Acc:MGI:1915217]
ENSMUSG00000063052	103.851	0.632289	0.186097	3.39762	0.000679738	0.00900153	Lrrc40	leucine rich repeat containing 40 [Source:MGI Symbol;Acc:MGI:1914394]
ENSMUSG00000029238	151.128	-0.688255	0.202604	-3.39704	0.000681192	0.00901163	Clock	circadian locomotor output cycles kaput [Source:MGI Symbol;Acc:MGI:99698]
ENSMUSG00000095325	41.4881	-1.23175	0.362817	-3.39497	0.000686352	0.00906152	Zfp870	zinc finger protein 870 [Source:MGI Symbol;Acc:MGI:3029586]
ENSMUSG00000053080	498.513	-0.477613	0.140673	-3.39521	0.00068576	0.00906152	2700081O15Rik	RIKEN cDNA 2700081O15 gene [Source:MGI Symbol;Acc:MGI:1919667]
ENSMUSG00000031527	303.417	0.53862	0.158844	3.39088	0.000696688	0.00918867	Eri1	exoribonuclease 1 [Source:MGI Symbol;Acc:MGI:1914526]
ENSMUSG00000027381	574.202	-0.584808	0.172505	-3.39009	0.000698708	0.00919672	Bcl2l11	BCL2-like 11 (apoptosis facilitator) [Source:MGI Symbol;Acc:MGI:1197519]
ENSMUSG00000028614	117.846	0.924303	0.272642	3.39017	0.000698481	0.00919672	Ndc1	NDC1 transmembrane nucleoporin [Source:MGI Symbol;Acc:MGI:1920037]
ENSMUSG00000066026	106.983	-0.900291	0.265592	-3.38975	0.000699553	0.00919856	Dhrs3	dehydrogenase/reductase (SDR family) member 3 [Source:MGI Symbol;Acc:MGI:1315215]
ENSMUSG00000077714	305.337	-0.7471	0.220509	-3.38807	0.000703858	0.00924059	Snord17	small nucleolar RNA, C/D box 17 [Source:MGI Symbol;Acc:MGI:3819523]
ENSMUSG00000038342	499.69	-0.615689	0.181746	-3.38763	0.00070499	0.00924059	Mlxip	MLX interacting protein [Source:MGI Symbol;Acc:MGI:2141183]
ENSMUSG00000048922	290.438	0.895264	0.264261	3.3878	0.000704567	0.00924059	Cdca2	cell division cycle associated 2 [Source:MGI Symbol;Acc:MGI:1919787]
ENSMUSG00000040078	119.499	0.966941	0.285472	3.38717	0.000706174	0.00924059	Ptges3-ps	prostaglandin E synthase 3, pseudogene [Source:MGI Symbol;Acc:MGI:3704271]
ENSMUSG00000017146	350.816	1.0628	0.313778	3.38713	0.000706291	0.00924059	Brca1	breast cancer 1, early onset [Source:MGI Symbol;Acc:MGI:104537]
ENSMUSG00000000686	133.682	-0.852871	0.251865	-3.38623	0.000708607	0.00925233	Abhd15	abhydrolase domain containing 15 [Source:MGI Symbol;Acc:MGI:1914727]
ENSMUSG00000022387	1277.49	-0.297132	0.0877423	-3.38641	0.000708124	0.00925233	Brd1	bromodomain containing 1 [Source:MGI Symbol;Acc:MGI:1924161]
ENSMUSG00000071072	734.297	0.590317	0.174374	3.38535	0.000710872	0.00927262	Ptges3	prostaglandin E synthase 3 [Source:MGI Symbol;Acc:MGI:1929282]
ENSMUSG00000038965	820.568	0.339416	0.100285	3.38451	0.000713061	0.00928439	Ube2l3	ubiquitin-conjugating enzyme E2L 3 [Source:MGI Symbol;Acc:MGI:109240]
ENSMUSG00000021262	496.633	0.650692	0.192259	3.38445	0.000713198	0.00928439	Evl	Ena-vasodilator stimulated phosphoprotein [Source:MGI Symbol;Acc:MGI:1194884]
ENSMUSG00000069301	1391.14	1.05374	0.311675	3.3809	0.000722479	0.00939583	H2ac11	H2A clustered histone 11 [Source:MGI Symbol;Acc:MGI:2448293]
ENSMUSG00000025290	3451.52	-0.387706	0.114706	-3.38	0.000724848	0.00941725	Rps24	ribosomal protein S24 [Source:MGI Symbol;Acc:MGI:98147]
ENSMUSG00000036636	143.837	-0.549441	0.162651	-3.37803	0.000730061	0.00947554	Clcn7	chloride channel, voltage-sensitive 7 [Source:MGI Symbol;Acc:MGI:1347048]
ENSMUSG00000025178	297.292	-0.508644	0.150589	-3.37769	0.000730965	0.00947784	Pi4k2a	phosphatidylinositol 4-kinase type 2 alpha [Source:MGI Symbol;Acc:MGI:1934031]
ENSMUSG00000046179	338.324	1.23243	0.365073	3.37584	0.000735894	0.00953228	E2f8	E2F transcription factor 8 [Source:MGI Symbol;Acc:MGI:1922038]
ENSMUSG00000040021	309.629	-0.352953	0.104609	-3.37402	0.000740795	0.00958625	Lats1	large tumor suppressor [Source:MGI Symbol;Acc:MGI:1333883]
ENSMUSG00000107429	19.3541	1.19559	0.354414	3.37341	0.000742423	0.00959779	Gm44206	predicted gene, 44206 [Source:MGI Symbol;Acc:MGI:5690598]
ENSMUSG00000021996	303.602	0.615172	0.182387	3.3729	0.0007438	0.00959986	Esd	esterase D/formylglutathione hydrolase [Source:MGI Symbol;Acc:MGI:95421]
ENSMUSG00000041064	62.6039	1.33985	0.397252	3.37281	0.000744055	0.00959986	Pif1	PIF1 5'-to-3' DNA helicase [Source:MGI Symbol;Acc:MGI:2143057]
ENSMUSG00000102143	31.8887	-0.981397	0.291073	-3.37166	0.00074718	0.00963065	Gm38057	predicted gene, 38057 [Source:MGI Symbol;Acc:MGI:5611285]
ENSMUSG00000022194	961.319	0.255813	0.0758932	3.37069	0.000749796	0.00965468	Pabpn1	poly(A) binding protein, nuclear 1 [Source:MGI Symbol;Acc:MGI:1859158]
ENSMUSG00000080076	41.5699	1.52676	0.452988	3.37042	0.000750525	0.00965468	H2ac14	H2A clustered histone 14 [Source:MGI Symbol;Acc:MGI:2448312]
ENSMUSG00000026200	60.8314	-2.22751	0.660976	-3.37004	0.000751572	0.00965863	Glb1l	galactosidase, beta 1-like [Source:MGI Symbol;Acc:MGI:1921827]
ENSMUSG00000044573	177.014	0.492975	0.146372	3.36796	0.000757255	0.00972208	Acp1	acid phosphatase 1, soluble [Source:MGI Symbol;Acc:MGI:87881]
ENSMUSG00000022462	897.543	-0.265961	0.0789842	-3.36727	0.000759161	0.00973697	Slc38a2	solute carrier family 38, member 2 [Source:MGI Symbol;Acc:MGI:1915010]
ENSMUSG00000073867	11.5614	-1.43957	0.427834	-3.36478	0.000766055	0.00981574	AA474408	expressed sequence AA474408 [Source:MGI Symbol;Acc:MGI:3034216]
ENSMUSG00000017499	251.061	0.884811	0.263075	3.36334	0.00077006	0.00984771	Cdc6	cell division cycle 6 [Source:MGI Symbol;Acc:MGI:1345150]
ENSMUSG00000030774	48.4626	1.22975	0.365626	3.36341	0.000769852	0.00984771	Pak1	p21 (RAC1) activated kinase 1 [Source:MGI Symbol;Acc:MGI:1339975]
ENSMUSG00000020116	94.9973	0.705333	0.209817	3.36165	0.000774782	0.00989078	Pno1	partner of NOB1 homolog [Source:MGI Symbol;Acc:MGI:1913499]
ENSMUSG00000027947	110.379	0.806251	0.239842	3.36159	0.000774945	0.00989078	Il6ra	interleukin 6 receptor, alpha [Source:MGI Symbol;Acc:MGI:105304]
ENSMUSG00000025402	206.157	0.976787	0.290715	3.35995	0.00077957	0.00994009	Nab2	Ngfi-A binding protein 2 [Source:MGI Symbol;Acc:MGI:107563]
ENSMUSG00000049577	712.332	0.418478	0.124583	3.35902	0.000782186	0.0099637	Zfpm1	zinc finger protein, multitype 1 [Source:MGI Symbol;Acc:MGI:1095400]
ENSMUSG00000059288	185.791	-0.795662	0.236907	-3.35855	0.000783536	0.00997116	Cdyl	chromodomain protein, Y chromosome-like [Source:MGI Symbol;Acc:MGI:1339956]
ENSMUSG00000057572	113.464	0.590991	0.176009	3.35773	0.000785862	0.00999102	Zbtb8os	zinc finger and BTB domain containing 8 opposite strand [Source:MGI Symbol;Acc:MGI:1914356]
ENSMUSG00000029840	541.899	0.32249	0.0961312	3.35468	0.000794568	0.0100845	Mtpn	myotrophin [Source:MGI Symbol;Acc:MGI:99445]
ENSMUSG00000001281	528.789	0.524977	0.156494	3.35461	0.000794765	0.0100845	Itgb7	integrin beta 7 [Source:MGI Symbol;Acc:MGI:96616]
ENSMUSG00000028059	1633.38	-0.55558	0.165672	-3.3535	0.000797976	0.0101155	Arhgef2	rho/rac guanine nucleotide exchange factor (GEF) 2 [Source:MGI Symbol;Acc:MGI:103264]
ENSMUSG00000066233	43.4751	-0.806841	0.240863	-3.3498	0.000808711	0.0102416	Tmem42	transmembrane protein 42 [Source:MGI Symbol;Acc:MGI:1277176]
ENSMUSG00000056043	10.9786	-1.45541	0.434623	-3.34868	0.000811986	0.0102643	Rgs9bp	regulator of G-protein signalling 9 binding protein [Source:MGI Symbol;Acc:MGI:2384418]
ENSMUSG00000029552	848.765	-0.256361	0.0765567	-3.34865	0.000812076	0.0102643	Tes	testin LIM domain protein [Source:MGI Symbol;Acc:MGI:105081]
ENSMUSG00000018362	464.169	1.14709	0.342751	3.34672	0.000817744	0.0103259	Kpna2	karyopherin (importin) alpha 2 [Source:MGI Symbol;Acc:MGI:103561]
ENSMUSG00000049103	76.1422	-0.958029	0.286336	-3.34582	0.000820391	0.0103493	Ccr2	chemokine (C-C motif) receptor 2 [Source:MGI Symbol;Acc:MGI:106185]
ENSMUSG00000024078	109	0.958083	0.286464	3.34451	0.000824283	0.0103783	Ttc27	tetratricopeptide repeat domain 27 [Source:MGI Symbol;Acc:MGI:1921446]
ENSMUSG00000004446	39.0258	1.09595	0.327678	3.34458	0.000824073	0.0103783	Bid	BH3 interacting domain death agonist [Source:MGI Symbol;Acc:MGI:108093]
ENSMUSG00000021572	73.3474	0.695759	0.208088	3.34359	0.000827022	0.0104028	Cep72	centrosomal protein 72 [Source:MGI Symbol;Acc:MGI:1921720]
ENSMUSG00000027597	422.686	0.669271	0.200355	3.34042	0.000836521	0.0105121	Ahcy	S-adenosylhomocysteine hydrolase [Source:MGI Symbol;Acc:MGI:87968]
ENSMUSG00000037104	93.625	-0.610576	0.182828	-3.33962	0.00083894	0.0105324	Socs5	suppressor of cytokine signaling 5 [Source:MGI Symbol;Acc:MGI:2385459]
ENSMUSG00000035621	1484.38	-0.365327	0.10947	-3.33723	0.000846164	0.0106062	Midn	midnolin [Source:MGI Symbol;Acc:MGI:1890222]
ENSMUSG00000004043	658.31	0.371281	0.111257	3.33714	0.000846444	0.0106062	Stat5a	signal transducer and activator of transcription 5A [Source:MGI Symbol;Acc:MGI:103036]
ENSMUSG00000042133	817.266	0.409422	0.122717	3.3363	0.000849025	0.0106192	Ppig	peptidyl-prolyl isomerase G (cyclophilin G) [Source:MGI Symbol;Acc:MGI:2445173]
ENSMUSG00000027011	483.948	0.518336	0.155386	3.3358	0.000850531	0.0106192	Ube2e3	ubiquitin-conjugating enzyme E2E 3 [Source:MGI Symbol;Acc:MGI:107412]
ENSMUSG00000069266	386.843	1.01308	0.303699	3.3358	0.000850539	0.0106192	H4c2	H4 clustered histone 2 [Source:MGI Symbol;Acc:MGI:2448420]
ENSMUSG00000034023	97.8931	1.03178	0.309311	3.33574	0.000850741	0.0106192	Fancd2	Fanconi anemia, complementation group D2 [Source:MGI Symbol;Acc:MGI:2448480]
ENSMUSG00000049504	289.558	-0.554105	0.166198	-3.334	0.000856066	0.0106755	Proser1	proline and serine rich 1 [Source:MGI Symbol;Acc:MGI:1919933]
ENSMUSG00000021366	252.069	1.02369	0.30717	3.33265	0.000860223	0.010717	Hivep1	human immunodeficiency virus type I enhancer binding protein 1 [Source:MGI Symbol;Acc:MGI:96100]
ENSMUSG00000094622	40.3936	-1.17631	0.353341	-3.3291	0.000871259	0.0108442	Gm3055	predicted gene 3055 [Source:MGI Symbol;Acc:MGI:3809197]
ENSMUSG00000079227	40.2923	-1.54445	0.464054	-3.32818	0.000874159	0.0108699	Ccr5	chemokine (C-C motif) receptor 5 [Source:MGI Symbol;Acc:MGI:107182]
ENSMUSG00000113948	580.228	-0.948792	0.285132	-3.32756	0.000876111	0.0108838	Rpl17-ps3	ribosomal protein L17, pseudogene 3 [Source:MGI Symbol;Acc:MGI:3642206]
ENSMUSG00000055116	279.332	-0.61871	0.186133	-3.32402	0.000887302	0.0110123	Arntl	aryl hydrocarbon receptor nuclear translocator-like [Source:MGI Symbol;Acc:MGI:1096381]
ENSMUSG00000087701	50.7313	1.27842	0.384844	3.32193	0.000893981	0.0110847	Gm13493	predicted gene 13493 [Source:MGI Symbol;Acc:MGI:3650824]
ENSMUSG00000055762	617.278	0.355612	0.107252	3.31567	0.000914251	0.0113253	Eef1d	eukaryotic translation elongation factor 1 delta (guanine nucleotide exchange protein) [Source:MGI Symbol;Acc:MGI:1913906]
ENSMUSG00000039568	512.874	-0.358125	0.108093	-3.31311	0.000922653	0.0114185	Ubald1	UBA-like domain containing 1 [Source:MGI Symbol;Acc:MGI:1916255]
ENSMUSG00000063646	1500.16	-0.413378	0.124844	-3.31116	0.000929091	0.0114764	Jakmip1	janus kinase and microtubule interacting protein 1 [Source:MGI Symbol;Acc:MGI:1923321]
ENSMUSG00000025810	10.317	2.01526	0.608611	3.31124	0.000928837	0.0114764	Nrp1	neuropilin 1 [Source:MGI Symbol;Acc:MGI:106206]
ENSMUSG00000026975	58.9402	0.643389	0.194386	3.30985	0.000933463	0.0115195	Dph7	diphthamine biosynethesis 7 [Source:MGI Symbol;Acc:MGI:1914478]
ENSMUSG00000055760	39.3212	0.723708	0.218716	3.3089	0.000936636	0.0115477	Gemin6	gem nuclear organelle associated protein 6 [Source:MGI Symbol;Acc:MGI:1914492]
ENSMUSG00000028560	853.47	0.749622	0.226624	3.30778	0.000940371	0.0115828	Usp1	ubiquitin specific peptidase 1 [Source:MGI Symbol;Acc:MGI:2385198]
ENSMUSG00000017550	456.491	0.613115	0.185418	3.30667	0.000944132	0.0116182	Atad5	ATPase family, AAA domain containing 5 [Source:MGI Symbol;Acc:MGI:2442925]
ENSMUSG00000045348	195.846	-0.542342	0.164054	-3.30586	0.000946837	0.0116405	Nyap1	neuronal tyrosine-phosphorylated phosphoinositide 3-kinase adaptor 1 [Source:MGI Symbol;Acc:MGI:2443880]
ENSMUSG00000026355	2102.01	0.615528	0.186247	3.3049	0.000950105	0.0116696	Mcm6	minichromosome maintenance complex component 6 [Source:MGI Symbol;Acc:MGI:1298227]
ENSMUSG00000003847	656.178	-0.613293	0.185623	-3.30397	0.000953277	0.0116881	Nfat5	nuclear factor of activated T cells 5 [Source:MGI Symbol;Acc:MGI:1859333]
ENSMUSG00000027593	1364.36	0.320732	0.097076	3.30393	0.000953401	0.0116881	Raly	hnRNP-associated with lethal yellow [Source:MGI Symbol;Acc:MGI:97850]
ENSMUSG00000022102	764.26	-0.512704	0.15524	-3.30265	0.000957772	0.0117307	Dok2	docking protein 2 [Source:MGI Symbol;Acc:MGI:1332623]
ENSMUSG00000109555	14.9337	-1.37961	0.417781	-3.30223	0.000959182	0.0117366	Gm44891	predicted gene 44891 [Source:MGI Symbol;Acc:MGI:5753467]
ENSMUSG00000053702	578.4	-0.611957	0.18533	-3.30198	0.000960058	0.0117366	Nebl	nebulette [Source:MGI Symbol;Acc:MGI:1921353]
ENSMUSG00000036371	3830.71	0.370801	0.112339	3.30073	0.000964337	0.0117779	Serbp1	serpine1 mRNA binding protein 1 [Source:MGI Symbol;Acc:MGI:1914120]
ENSMUSG00000028064	553.226	-0.376978	0.114317	-3.29767	0.000974909	0.0118959	Sema4a	sema domain, immunoglobulin domain (Ig), transmembrane domain (TM) and short cytoplasmic domain, (semaphorin) 4A [Source:MGI Symbol;Acc:MGI:107560]
ENSMUSG00000049295	826.35	-0.57303	0.173784	-3.29736	0.000975982	0.0118979	Zfp219	zinc finger protein 219 [Source:MGI Symbol;Acc:MGI:1917140]
ENSMUSG00000021133	419.347	-0.404319	0.122675	-3.29585	0.000981254	0.011951	Susd6	sushi domain containing 6 [Source:MGI Symbol;Acc:MGI:2444661]
ENSMUSG00000039852	1014.55	-0.671725	0.203859	-3.29505	0.000984052	0.0119583	Rere	arginine glutamic acid dipeptide (RE) repeats [Source:MGI Symbol;Acc:MGI:2683486]
ENSMUSG00000050310	748.12	-0.433189	0.131454	-3.29536	0.00098294	0.0119583	Rictor	RPTOR independent companion of MTOR, complex 2 [Source:MGI Symbol;Acc:MGI:1926007]
ENSMUSG00000029247	552.109	0.553079	0.16786	3.29489	0.000984604	0.0119583	Paics	phosphoribosylaminoimidazole carboxylase, phosphoribosylaminoribosylaminoimidazole, succinocarboxamide synthetase [Source:MGI Symbol;Acc:MGI:1914304]
ENSMUSG00000021134	1611.08	0.253881	0.0771148	3.29225	0.000993904	0.01206	Srsf5	serine and arginine-rich splicing factor 5 [Source:MGI Symbol;Acc:MGI:98287]
ENSMUSG00000028745	853.036	0.30061	0.09135	3.29075	0.000999224	0.0121133	Capzb	capping protein (actin filament) muscle Z-line, beta [Source:MGI Symbol;Acc:MGI:104652]
ENSMUSG00000036002	53.7942	-0.705554	0.214569	-3.28824	0.00100817	0.0122103	Fam214b	family with sequence similarity 214, member B [Source:MGI Symbol;Acc:MGI:2441854]
ENSMUSG00000088835	47.4737	-0.967992	0.294449	-3.28746	0.00101094	0.0122284	Gm23547	predicted gene, 23547 [Source:MGI Symbol;Acc:MGI:5453324]
ENSMUSG00000031838	30.2002	0.9401	0.285979	3.2873	0.00101153	0.0122284	Ifi30	interferon gamma inducible protein 30 [Source:MGI Symbol;Acc:MGI:2137648]
ENSMUSG00000032555	1294.13	0.587514	0.178787	3.28612	0.00101578	0.0122684	Topbp1	topoisomerase (DNA) II binding protein 1 [Source:MGI Symbol;Acc:MGI:1920018]
ENSMUSG00000047879	137.4	0.462186	0.140684	3.28528	0.00101881	0.0122894	Usp14	ubiquitin specific peptidase 14 [Source:MGI Symbol;Acc:MGI:1928898]
ENSMUSG00000035049	147.55	0.497857	0.151549	3.28512	0.0010194	0.0122894	Rrp12	ribosomal RNA processing 12 homolog [Source:MGI Symbol;Acc:MGI:2147437]
ENSMUSG00000038943	349.358	1.09383	0.33303	3.28447	0.00102174	0.0123062	Prc1	protein regulator of cytokinesis 1 [Source:MGI Symbol;Acc:MGI:1858961]
ENSMUSG00000105703	531.322	0.895479	0.272721	3.2835	0.00102527	0.0123373	Gm43305	predicted gene 43305 [Source:MGI Symbol;Acc:MGI:5663442]
ENSMUSG00000047603	56.6477	-0.79383	0.241948	-3.281	0.00103441	0.0124177	Zfp235	zinc finger protein 235 [Source:MGI Symbol;Acc:MGI:1929117]
ENSMUSG00000040054	1587.05	-0.483589	0.147396	-3.28089	0.00103481	0.0124177	Baz2a	bromodomain adjacent to zinc finger domain, 2A [Source:MGI Symbol;Acc:MGI:2151152]
ENSMUSG00000031207	4916.92	0.198192	0.0604047	3.28106	0.00103417	0.0124177	Msn	moesin [Source:MGI Symbol;Acc:MGI:97167]
ENSMUSG00000037509	53.8958	-0.812681	0.247794	-3.27967	0.00103929	0.0124372	Arhgef4	Rho guanine nucleotide exchange factor (GEF) 4 [Source:MGI Symbol;Acc:MGI:2442507]
ENSMUSG00000039089	294.498	-0.495245	0.151	-3.27977	0.0010389	0.0124372	L3mbtl3	L3MBTL3 histone methyl-lysine binding protein [Source:MGI Symbol;Acc:MGI:2143628]
ENSMUSG00000040212	106.022	0.560093	0.170763	3.27994	0.00103827	0.0124372	Emp3	epithelial membrane protein 3 [Source:MGI Symbol;Acc:MGI:1098729]
ENSMUSG00000020024	295.815	0.371054	0.113157	3.27909	0.00104142	0.0124512	Cep83	centrosomal protein 83 [Source:MGI Symbol;Acc:MGI:1924298]
ENSMUSG00000042675	1152.56	-0.627061	0.191331	-3.27736	0.00104781	0.0125047	Ypel3	yippee like 3 [Source:MGI Symbol;Acc:MGI:1913340]
ENSMUSG00000023805	433.503	-0.561484	0.171315	-3.27749	0.00104735	0.0125047	Synj2	synaptojanin 2 [Source:MGI Symbol;Acc:MGI:1201671]
ENSMUSG00000044788	26.0057	-1.23523	0.377182	-3.27488	0.00105706	0.0126035	Fads6	fatty acid desaturase domain family, member 6 [Source:MGI Symbol;Acc:MGI:3039592]
ENSMUSG00000024587	395.951	0.41583	0.126995	3.27439	0.0010589	0.0126139	Nars	asparaginyl-tRNA synthetase [Source:MGI Symbol;Acc:MGI:1917473]
ENSMUSG00000031314	722.714	0.423081	0.12922	3.27411	0.00105996	0.0126151	Taf1	TATA-box binding protein associated factor 1 [Source:MGI Symbol;Acc:MGI:1336878]
ENSMUSG00000042298	51.9243	-0.854469	0.26103	-3.27345	0.00106243	0.0126244	Ttc19	tetratricopeptide repeat domain 19 [Source:MGI Symbol;Acc:MGI:1920045]
ENSMUSG00000058297	34.2205	-0.78693	0.240403	-3.27338	0.00106268	0.0126244	Spock2	sparc/osteonectin, cwcv and kazal-like domains proteoglycan 2 [Source:MGI Symbol;Acc:MGI:1891351]
ENSMUSG00000020290	928.127	0.531236	0.16239	3.27137	0.00107029	0.0127032	Xpo1	exportin 1 [Source:MGI Symbol;Acc:MGI:2144013]
ENSMUSG00000028931	1522.16	0.316959	0.096926	3.27011	0.00107504	0.012748	Kcnab2	potassium voltage-gated channel, shaker-related subfamily, beta member 2 [Source:MGI Symbol;Acc:MGI:109239]
ENSMUSG00000020143	3138.93	-0.290488	0.0888901	-3.26795	0.00108331	0.0128344	Dock2	dedicator of cyto-kinesis 2 [Source:MGI Symbol;Acc:MGI:2149010]
ENSMUSG00000045427	436.643	0.406777	0.124522	3.2667	0.0010881	0.0128598	Hnrnph2	heterogeneous nuclear ribonucleoprotein H2 [Source:MGI Symbol;Acc:MGI:1201779]
ENSMUSG00000034118	53.4571	0.825633	0.252727	3.2669	0.00108733	0.0128598	Tpst1	protein-tyrosine sulfotransferase 1 [Source:MGI Symbol;Acc:MGI:1298231]
ENSMUSG00000025037	24.2375	1.09332	0.334693	3.26662	0.00108841	0.0128598	Maoa	monoamine oxidase A [Source:MGI Symbol;Acc:MGI:96915]
ENSMUSG00000030530	1213.86	-0.595017	0.182195	-3.26582	0.00109148	0.0128844	Furin	furin (paired basic amino acid cleaving enzyme) [Source:MGI Symbol;Acc:MGI:97513]
ENSMUSG00000053774	919.738	-0.62807	0.192431	-3.26387	0.001099	0.0129264	Ubxn7	UBX domain protein 7 [Source:MGI Symbol;Acc:MGI:2146388]
ENSMUSG00000020228	261.69	0.408838	0.125258	3.26398	0.0010986	0.0129264	Helb	helicase (DNA) B [Source:MGI Symbol;Acc:MGI:2152895]
ENSMUSG00000044934	138.001	0.934596	0.286327	3.26408	0.00109819	0.0129264	Zfp367	zinc finger protein 367 [Source:MGI Symbol;Acc:MGI:2442266]
ENSMUSG00000083754	30.426	1.15935	0.355126	3.26462	0.00109612	0.0129264	Gm7803	predicted gene 7803 [Source:MGI Symbol;Acc:MGI:3646089]
ENSMUSG00000038482	947.15	0.600954	0.18419	3.26268	0.00110364	0.012964	Tfdp1	transcription factor Dp 1 [Source:MGI Symbol;Acc:MGI:101934]
ENSMUSG00000028175	77.0291	1.10275	0.338002	3.26254	0.00110418	0.012964	Depdc1a	DEP domain containing 1a [Source:MGI Symbol;Acc:MGI:1923381]
ENSMUSG00000033953	467.552	0.423491	0.129875	3.26077	0.0011111	0.0130335	Ppp3r1	protein phosphatase 3, regulatory subunit B, alpha isoform (calcineurin B, type I) [Source:MGI Symbol;Acc:MGI:107172]
ENSMUSG00000070282	15.1273	-1.45533	0.446526	-3.25922	0.00111718	0.0130812	3000002C10Rik	RIKEN cDNA 3000002C10 gene [Source:MGI Symbol;Acc:MGI:3036226]
ENSMUSG00000096210	1130.93	0.329334	0.101042	3.25939	0.00111653	0.0130812	H1f0	H1.0 linker histone [Source:MGI Symbol;Acc:MGI:95893]
ENSMUSG00000073902	48.7602	0.703507	0.215886	3.2587	0.00111926	0.0130938	Gvin3	GTPase, very large interferon inducible, family member 3 [Source:MGI Symbol;Acc:MGI:3584360]
ENSMUSG00000053541	132.599	0.746952	0.229405	3.25605	0.00112976	0.0132048	Gvin-ps6	GTPase, very large interferon inducible, pseudogene 6 [Source:MGI Symbol;Acc:MGI:3647753]
ENSMUSG00000032238	883.993	-0.538409	0.165405	-3.2551	0.00113352	0.0132369	Rora	RAR-related orphan receptor alpha [Source:MGI Symbol;Acc:MGI:104661]
ENSMUSG00000005873	123.543	0.635909	0.195387	3.25461	0.00113546	0.0132478	Reep5	receptor accessory protein 5 [Source:MGI Symbol;Acc:MGI:1270152]
ENSMUSG00000068134	79.1981	-0.72732	0.223506	-3.25414	0.00113734	0.0132497	Zfp120	zinc finger protein 120 [Source:MGI Symbol;Acc:MGI:1345179]
ENSMUSG00000079487	1108.47	-0.272196	0.0836481	-3.25406	0.00113767	0.0132497	Med12	mediator complex subunit 12 [Source:MGI Symbol;Acc:MGI:1926212]
ENSMUSG00000061650	107.437	0.589185	0.181093	3.25349	0.00113998	0.0132531	Med9	mediator complex subunit 9 [Source:MGI Symbol;Acc:MGI:2183151]
ENSMUSG00000028068	73.3293	1.22921	0.377804	3.25357	0.00113965	0.0132531	Iqgap3	IQ motif containing GTPase activating protein 3 [Source:MGI Symbol;Acc:MGI:3028642]
ENSMUSG00000118642	14134.1	-0.530738	0.163142	-3.25322	0.00114103	0.0132535
ENSMUSG00000026558	814.549	0.302661	0.0931173	3.25031	0.00115277	0.0133779	Uck2	uridine-cytidine kinase 2 [Source:MGI Symbol;Acc:MGI:1931744]
ENSMUSG00000052459	227.197	0.716943	0.220601	3.24995	0.00115424	0.013383	Atp6v1a	ATPase, H+ transporting, lysosomal V1 subunit A [Source:MGI Symbol;Acc:MGI:1201780]
ENSMUSG00000021384	49.8598	-0.844704	0.260158	-3.24689	0.00116674	0.013516	Susd3	sushi domain containing 3 [Source:MGI Symbol;Acc:MGI:1913579]
ENSMUSG00000025647	397.759	0.573976	0.176972	3.24332	0.00118145	0.0136742	Shisa5	shisa family member 5 [Source:MGI Symbol;Acc:MGI:1915044]
ENSMUSG00000029094	461.842	-0.534358	0.164773	-3.24299	0.00118284	0.0136781	Afap1	actin filament associated protein 1 [Source:MGI Symbol;Acc:MGI:1917542]
ENSMUSG00000006998	813.478	0.490565	0.151397	3.24025	0.00119427	0.0137737	Psmd2	proteasome (prosome, macropain) 26S subunit, non-ATPase, 2 [Source:MGI Symbol;Acc:MGI:1096584]
ENSMUSG00000007721	204.703	0.578429	0.178493	3.24063	0.00119267	0.0137737	Ccdc124	coiled-coil domain containing 124 [Source:MGI Symbol;Acc:MGI:1916403]
ENSMUSG00000062727	914.864	1.14276	0.352669	3.24032	0.00119397	0.0137737	H2bc12	H2B clustered histone 12 [Source:MGI Symbol;Acc:MGI:2448399]
ENSMUSG00000025154	218.66	1.13313	0.34988	3.23862	0.0012011	0.0138402	Arhgap19	Rho GTPase activating protein 19 [Source:MGI Symbol;Acc:MGI:1918335]
ENSMUSG00000041037	375.352	-0.407258	0.125786	-3.23772	0.0012049	0.0138665	Irgq	immunity-related GTPase family, Q [Source:MGI Symbol;Acc:MGI:2667176]
ENSMUSG00000024665	153.493	1.01863	0.314626	3.23758	0.0012055	0.0138665	Fads2	fatty acid desaturase 2 [Source:MGI Symbol;Acc:MGI:1930079]
ENSMUSG00000030122	181.225	0.694615	0.214612	3.2366	0.00120961	0.0139014	Ptms	parathymosin [Source:MGI Symbol;Acc:MGI:1916452]
ENSMUSG00000032301	449.122	0.328994	0.101662	3.23615	0.00121152	0.0139112	Psma4	proteasome subunit alpha 4 [Source:MGI Symbol;Acc:MGI:1347060]
ENSMUSG00000053716	282.984	-0.508246	0.157188	-3.23337	0.00122338	0.0140349	Dusp7	dual specificity phosphatase 7 [Source:MGI Symbol;Acc:MGI:2387100]
ENSMUSG00000066979	358.831	0.497054	0.153763	3.23259	0.00122671	0.0140609	Bub3	BUB3 mitotic checkpoint protein [Source:MGI Symbol;Acc:MGI:1343463]
ENSMUSG00000018932	124.159	0.51504	0.159355	3.23202	0.00122917	0.0140767	Map2k3	mitogen-activated protein kinase kinase 3 [Source:MGI Symbol;Acc:MGI:1346868]
ENSMUSG00000027828	634.264	0.25276	0.0782156	3.23158	0.00123106	0.0140859	Ssr3	signal sequence receptor, gamma [Source:MGI Symbol;Acc:MGI:1914687]
ENSMUSG00000032373	10.057	-1.86162	0.576142	-3.23118	0.0012328	0.0140885	Car12	carbonic anhydrase 12 [Source:MGI Symbol;Acc:MGI:1923709]
ENSMUSG00000027510	722.624	0.361309	0.111825	3.23103	0.00123345	0.0140885	Rbm38	RNA binding motif protein 38 [Source:MGI Symbol;Acc:MGI:1889294]
ENSMUSG00000019970	38.9272	1.24837	0.386651	3.22867	0.00124365	0.0141927	Sgk1	serum/glucocorticoid regulated kinase 1 [Source:MGI Symbol;Acc:MGI:1340062]
ENSMUSG00000021265	28.5201	-1.07178	0.332006	-3.22819	0.00124577	0.0142044	Slc25a29	solute carrier family 25 (mitochondrial carrier, palmitoylcarnitine transporter), member 29 [Source:MGI Symbol;Acc:MGI:2444911]
ENSMUSG00000056904	36.1354	1.12478	0.348513	3.22736	0.00124936	0.0142329	Gm5620	predicted gene 5620 [Source:MGI Symbol;Acc:MGI:3647798]
ENSMUSG00000043241	591.584	-0.311676	0.0966561	-3.22458	0.00126156	0.0143004	Upf2	UPF2 regulator of nonsense transcripts homolog (yeast) [Source:MGI Symbol;Acc:MGI:2449307]
ENSMUSG00000023932	878.56	0.27099	0.0840361	3.22468	0.00126113	0.0143004	Cdc5l	cell division cycle 5-like (S. pombe) [Source:MGI Symbol;Acc:MGI:1918952]
ENSMUSG00000026425	194.759	0.96936	0.300509	3.22573	0.00125652	0.0143004	Srgap2	SLIT-ROBO Rho GTPase activating protein 2 [Source:MGI Symbol;Acc:MGI:109605]
ENSMUSG00000068101	69.1307	1.35413	0.419883	3.22501	0.00125967	0.0143004	Cenpm	centromere protein M [Source:MGI Symbol;Acc:MGI:1913820]
ENSMUSG00000083012	9.6852	1.74328	0.540634	3.22451	0.00126186	0.0143004	Fam220a	family with sequence similarity 220, member A [Source:MGI Symbol;Acc:MGI:1914488]
ENSMUSG00000098371	35.263	6.62128	2.05318	3.22488	0.00126025	0.0143004	Gm28037	predicted gene, 28037 [Source:MGI Symbol;Acc:MGI:5547773]
ENSMUSG00000030689	251.557	0.38712	0.120154	3.22186	0.00127361	0.014421	Ino80e	INO80 complex subunit E [Source:MGI Symbol;Acc:MGI:2141881]
ENSMUSG00000069014	1666.96	0.71728	0.22269	3.22098	0.00127754	0.0144508	Gm5641	predicted gene 5641 [Source:MGI Symbol;Acc:MGI:3645731]
ENSMUSG00000078153	24.568	1.30001	0.403634	3.22077	0.00127846	0.0144508	Psme2b	protease (prosome, macropain) activator subunit 2B [Source:MGI Symbol;Acc:MGI:1341073]
ENSMUSG00000038005	156.291	0.648504	0.20145	3.21919	0.00128555	0.0145183	Hpf1	histone PARylation factor 1 [Source:MGI Symbol;Acc:MGI:1919862]
ENSMUSG00000108528	66.385	0.829579	0.2578	3.21792	0.00129124	0.01457	Gm8319	predicted gene 8319 [Source:MGI Symbol;Acc:MGI:3646693]
ENSMUSG00000097640	82.3101	-0.896098	0.278635	-3.21603	0.00129977	0.0146536	Gm20033	predicted gene, 20033 [Source:MGI Symbol;Acc:MGI:5012218]
ENSMUSG00000020929	862.051	0.514668	0.160142	3.21382	0.00130983	0.0147415	Eftud2	elongation factor Tu GTP binding domain containing 2 [Source:MGI Symbol;Acc:MGI:1336880]
ENSMUSG00000027959	138.738	0.565377	0.175917	3.21388	0.00130955	0.0147415	Sass6	SAS-6 centriolar assembly protein [Source:MGI Symbol;Acc:MGI:1920026]
ENSMUSG00000026134	168.982	0.726995	0.226338	3.21199	0.00131818	0.0148227	Prim2	DNA primase, p58 subunit [Source:MGI Symbol;Acc:MGI:97758]
ENSMUSG00000033545	1756.55	-0.506839	0.157837	-3.21116	0.00132201	0.014853	Znrf1	zinc and ring finger 1 [Source:MGI Symbol;Acc:MGI:2177308]
ENSMUSG00000050947	30.2524	-1.4029	0.437023	-3.21012	0.00132681	0.0148941	Amigo1	adhesion molecule with Ig like domain 1 [Source:MGI Symbol;Acc:MGI:2653612]
ENSMUSG00000028693	689.339	0.589165	0.183591	3.20912	0.00133141	0.0149329	Nasp	nuclear autoantigenic sperm protein (histone-binding) [Source:MGI Symbol;Acc:MGI:1355328]
ENSMUSG00000071176	82.7947	-0.623282	0.194274	-3.20826	0.0013354	0.0149647	Arhgef10	Rho guanine nucleotide exchange factor (GEF) 10 [Source:MGI Symbol;Acc:MGI:2444453]
ENSMUSG00000029071	126.693	-0.690285	0.215222	-3.20731	0.00133982	0.0150013	Dvl1	dishevelled segment polarity protein 1 [Source:MGI Symbol;Acc:MGI:94941]
ENSMUSG00000097993	168.889	-1.2354	0.385241	-3.20682	0.0013421	0.015014	Ptprv	protein tyrosine phosphatase, receptor type, V [Source:MGI Symbol;Acc:MGI:108027]
ENSMUSG00000047443	7.73892	2.23622	0.697393	3.20654	0.00134343	0.0150161	Erfe	erythroferrone [Source:MGI Symbol;Acc:MGI:3606476]
ENSMUSG00000027160	139.783	0.827706	0.258156	3.20623	0.00134488	0.0150194	Ccdc34	coiled-coil domain containing 34 [Source:MGI Symbol;Acc:MGI:1915451]
ENSMUSG00000023912	28.2727	-0.886004	0.276366	-3.2059	0.00134639	0.0150234	Slc25a27	solute carrier family 25, member 27 [Source:MGI Symbol;Acc:MGI:1921261]
ENSMUSG00000026285	701.59	-0.348793	0.108813	-3.20545	0.00134852	0.0150343	Pdcd1	programmed cell death 1 [Source:MGI Symbol;Acc:MGI:104879]
ENSMUSG00000023919	92.4064	0.619446	0.193291	3.20474	0.00135186	0.0150586	Cenpq	centromere protein Q [Source:MGI Symbol;Acc:MGI:1933744]
ENSMUSG00000039382	109.419	-0.799293	0.249513	-3.20341	0.0013581	0.0151153	Wdr45	WD repeat domain 45 [Source:MGI Symbol;Acc:MGI:1859606]
ENSMUSG00000024206	77.4958	0.637109	0.1989	3.20316	0.00135926	0.0151153	Rfx2	regulatory factor X, 2 (influences HLA class II expression) [Source:MGI Symbol;Acc:MGI:106583]
ENSMUSG00000020014	5.62612	-3.92336	1.2257	-3.20092	0.00136992	0.0152208	Cfap54	cilia and flagella associated protein 54 [Source:MGI Symbol;Acc:MGI:1922208]
ENSMUSG00000039774	562.24	-0.42372	0.132405	-3.20019	0.00137338	0.0152463	Galnt12	polypeptide N-acetylgalactosaminyltransferase 12 [Source:MGI Symbol;Acc:MGI:2444664]
ENSMUSG00000057265	53.4113	-0.802375	0.250801	-3.19925	0.00137784	0.0152568	Bbof1	basal body orientation factor 1 [Source:MGI Symbol;Acc:MGI:1920123]
ENSMUSG00000005534	316.896	-0.441023	0.137848	-3.19935	0.00137737	0.0152568	Insr	insulin receptor [Source:MGI Symbol;Acc:MGI:96575]
ENSMUSG00000024844	190.622	0.586396	0.183279	3.19947	0.00137683	0.0152568	Banf1	BAF nuclear assembly factor 1 [Source:MGI Symbol;Acc:MGI:1346330]
ENSMUSG00000033004	1648.96	-0.34409	0.10764	-3.19668	0.00139019	0.0153806	Mycbp2	MYC binding protein 2, E3 ubiquitin protein ligase [Source:MGI Symbol;Acc:MGI:2179432]
ENSMUSG00000103983	6.40158	-1.98846	0.622585	-3.19388	0.00140376	0.0155175	Gm20045	predicted gene, 20045 [Source:MGI Symbol;Acc:MGI:5012230]
ENSMUSG00000026788	166.606	-0.410866	0.128691	-3.19265	0.00140975	0.0155705	Zbtb43	zinc finger and BTB domain containing 43 [Source:MGI Symbol;Acc:MGI:1919084]
ENSMUSG00000026103	851.425	-0.475778	0.149044	-3.19221	0.0014119	0.0155811	Gls	glutaminase [Source:MGI Symbol;Acc:MGI:95752]
ENSMUSG00000048865	2512.39	-0.247635	0.0775904	-3.19157	0.00141503	0.0156025	Arhgap30	Rho GTPase activating protein 30 [Source:MGI Symbol;Acc:MGI:2684948]
ENSMUSG00000062939	518.944	-0.501102	0.157036	-3.19101	0.00141778	0.0156195	Stat4	signal transducer and activator of transcription 4 [Source:MGI Symbol;Acc:MGI:103062]
ENSMUSG00000033769	111.313	-0.776658	0.243516	-3.18936	0.0014259	0.0156957	Exoc6b	exocyst complex component 6B [Source:MGI Symbol;Acc:MGI:1923164]
ENSMUSG00000078716	66.0494	-0.719216	0.225567	-3.18848	0.00143025	0.0157011	Tmem8b	transmembrane protein 8B [Source:MGI Symbol;Acc:MGI:2441680]
ENSMUSG00000027940	3630.51	0.325222	0.102013	3.18804	0.00143241	0.0157011	Tpm3	tropomyosin 3, gamma [Source:MGI Symbol;Acc:MGI:1890149]
ENSMUSG00000017999	568.956	0.38248	0.119938	3.18899	0.00142769	0.0157011	Ddx27	DEAD box helicase 27 [Source:MGI Symbol;Acc:MGI:2385884]
ENSMUSG00000042489	717.388	0.988626	0.310092	3.18817	0.00143177	0.0157011	Clspn	claspin [Source:MGI Symbol;Acc:MGI:2445153]
ENSMUSG00000039748	143.1	0.990556	0.310695	3.1882	0.00143163	0.0157011	Exo1	exonuclease 1 [Source:MGI Symbol;Acc:MGI:1349427]
ENSMUSG00000028044	135.872	0.707795	0.222105	3.18676	0.00143874	0.015744	Cks1b	CDC28 protein kinase 1b [Source:MGI Symbol;Acc:MGI:1889208]
ENSMUSG00000020610	172.387	0.727226	0.228186	3.18698	0.00143765	0.015744	Amz2	archaelysin family metallopeptidase 2 [Source:MGI Symbol;Acc:MGI:104837]
ENSMUSG00000036053	36.5632	-0.906616	0.284606	-3.18551	0.00144497	0.0157918	Fmnl2	formin-like 2 [Source:MGI Symbol;Acc:MGI:1918659]
ENSMUSG00000037646	543.932	-0.414508	0.130128	-3.18539	0.00144561	0.0157918	Vps13b	vacuolar protein sorting 13B [Source:MGI Symbol;Acc:MGI:1916380]
ENSMUSG00000031389	1228.59	-0.382045	0.119945	-3.18516	0.00144674	0.0157918	Arhgap4	Rho GTPase activating protein 4 [Source:MGI Symbol;Acc:MGI:2159577]
ENSMUSG00000030224	548.783	0.483659	0.151867	3.18475	0.00144877	0.0158008	Strap	serine/threonine kinase receptor associated protein [Source:MGI Symbol;Acc:MGI:1329037]
ENSMUSG00000018372	183.835	-0.970379	0.304998	-3.18159	0.0014647	0.0158816	Cep95	centrosomal protein 95 [Source:MGI Symbol;Acc:MGI:2443502]
ENSMUSG00000014245	42.0981	-0.932258	0.292947	-3.18234	0.0014609	0.0158816	Pigl	phosphatidylinositol glycan anchor biosynthesis, class L [Source:MGI Symbol;Acc:MGI:2681271]
ENSMUSG00000005824	82.8989	-0.889759	0.279649	-3.1817	0.00146415	0.0158816	Tnfsf14	tumor necrosis factor (ligand) superfamily, member 14 [Source:MGI Symbol;Acc:MGI:1355317]
ENSMUSG00000040339	322.541	-0.538105	0.169091	-3.18235	0.00146087	0.0158816	Fam102b	family with sequence similarity 102, member B [Source:MGI Symbol;Acc:MGI:3036259]
ENSMUSG00000032011	3922.97	0.444892	0.139819	3.18192	0.00146302	0.0158816	Thy1	thymus cell antigen 1, theta [Source:MGI Symbol;Acc:MGI:98747]
ENSMUSG00000003604	65.205	0.74981	0.235664	3.18169	0.00146419	0.0158816	Aven	apoptosis, caspase activation inhibitor [Source:MGI Symbol;Acc:MGI:1921518]
ENSMUSG00000019942	187.784	1.4639	0.46007	3.18189	0.00146315	0.0158816	Cdk1	cyclin-dependent kinase 1 [Source:MGI Symbol;Acc:MGI:88351]
ENSMUSG00000031661	61.1866	-0.732444	0.230269	-3.18082	0.00146859	0.0159105	Nkd1	naked cuticle 1 [Source:MGI Symbol;Acc:MGI:2135954]
ENSMUSG00000030629	319.505	-0.582987	0.183349	-3.17966	0.0014745	0.0159496	Zfand6	zinc finger, AN1-type domain 6 [Source:MGI Symbol;Acc:MGI:1929510]
ENSMUSG00000028656	1944.72	0.248879	0.0782729	3.17963	0.00147464	0.0159496	Cap1	CAP, adenylate cyclase-associated protein 1 (yeast) [Source:MGI Symbol;Acc:MGI:88262]
ENSMUSG00000021027	494.957	-0.36531	0.114902	-3.17931	0.00147628	0.0159541	Ralgapa1	Ral GTPase activating protein, alpha subunit 1 [Source:MGI Symbol;Acc:MGI:1931050]
ENSMUSG00000027589	221.323	-0.56415	0.177624	-3.17609	0.00149274	0.0161186	Pcmtd2	protein-L-isoaspartate (D-aspartate) O-methyltransferase domain containing 2 [Source:MGI Symbol;Acc:MGI:1923927]
ENSMUSG00000026434	1688.17	0.726958	0.228923	3.17555	0.0014955	0.0161351	Nucks1	nuclear casein kinase and cyclin-dependent kinase substrate 1 [Source:MGI Symbol;Acc:MGI:1934811]
ENSMUSG00000038831	138.793	-0.523071	0.164771	-3.17454	0.00150076	0.0161785	Ralgps1	Ral GEF with PH domain and SH3 binding motif 1 [Source:MGI Symbol;Acc:MGI:1922008]
ENSMUSG00000000386	12.8851	1.69053	0.53264	3.17387	0.00150419	0.016202	Mx1	MX dynamin-like GTPase 1 [Source:MGI Symbol;Acc:MGI:97243]
ENSMUSG00000004880	1722.21	0.316808	0.0998617	3.17247	0.00151148	0.0162671	Lbr	lamin B receptor [Source:MGI Symbol;Acc:MGI:2138281]
ENSMUSG00000030465	188.29	-0.607861	0.191726	-3.17047	0.00152191	0.0163207	Psd3	pleckstrin and Sec7 domain containing 3 [Source:MGI Symbol;Acc:MGI:1918215]
ENSMUSG00000016933	2163.59	-0.305014	0.0962164	-3.17008	0.00152397	0.0163207	Plcg1	phospholipase C, gamma 1 [Source:MGI Symbol;Acc:MGI:97615]
ENSMUSG00000003882	194.353	0.482491	0.152173	3.17067	0.0015209	0.0163207	Il7r	interleukin 7 receptor [Source:MGI Symbol;Acc:MGI:96562]
ENSMUSG00000054920	73.604	0.622532	0.196312	3.17114	0.00151841	0.0163207	Klhl5	kelch-like 5 [Source:MGI Symbol;Acc:MGI:1919028]
ENSMUSG00000003038	1741.98	0.722682	0.22797	3.17008	0.00152396	0.0163207	Hmgn2	high mobility group nucleosomal binding domain 2 [Source:MGI Symbol;Acc:MGI:96136]
ENSMUSG00000062248	115.778	1.07697	0.3397	3.17037	0.00152245	0.0163207	Cks2	CDC28 protein kinase regulatory subunit 2 [Source:MGI Symbol;Acc:MGI:1913447]
ENSMUSG00000028212	60.6391	0.962849	0.30389	3.16841	0.00153274	0.0164012	Ccne2	cyclin E2 [Source:MGI Symbol;Acc:MGI:1329034]
ENSMUSG00000031226	162.673	0.499923	0.157808	3.16792	0.00153532	0.0164153	Pbdc1	polysaccharide biosynthesis domain containing 1 [Source:MGI Symbol;Acc:MGI:1914933]
ENSMUSG00000029802	11.4238	1.88069	0.593775	3.16735	0.00153834	0.0164342	Abcg2	ATP binding cassette subfamily G member 2 (Junior blood group) [Source:MGI Symbol;Acc:MGI:1347061]
ENSMUSG00000064061	179.22	0.482669	0.15247	3.16567	0.00154728	0.0165162	Dzip3	DAZ interacting protein 3, zinc finger [Source:MGI Symbol;Acc:MGI:1917433]
ENSMUSG00000102642	20.6502	-0.947051	0.299238	-3.16488	0.00155148	0.0165475	A130048G24Rik	RIKEN cDNA A130048G24 gene [Source:MGI Symbol;Acc:MGI:2443520]
ENSMUSG00000078866	23.0471	-1.1765	0.371876	-3.16368	0.00155786	0.0165883	Zfp970	zinc finger protein 970 [Source:MGI Symbol;Acc:MGI:3652255]
ENSMUSG00000040659	396.533	0.349284	0.110402	3.16375	0.00155749	0.0165883	Efhd2	EF hand domain containing 2 [Source:MGI Symbol;Acc:MGI:106504]
ENSMUSG00000030337	388.774	-0.632315	0.1999	-3.16316	0.00156065	0.016591	Vamp1	vesicle-associated membrane protein 1 [Source:MGI Symbol;Acc:MGI:1313276]
ENSMUSG00000039814	22.3274	1.50821	0.476791	3.16326	0.00156014	0.016591	Xkr5	X-linked Kx blood group related 5 [Source:MGI Symbol;Acc:MGI:2442327]
ENSMUSG00000020926	84.3891	-0.869622	0.274981	-3.16248	0.00156429	0.0166161	Adam11	a disintegrin and metallopeptidase domain 11 [Source:MGI Symbol;Acc:MGI:1098667]
ENSMUSG00000010205	1256.6	0.228933	0.0723999	3.16206	0.00156655	0.0166266	Raver1	ribonucleoprotein, PTB-binding 1 [Source:MGI Symbol;Acc:MGI:1919016]
ENSMUSG00000075376	567.983	-0.261811	0.0828057	-3.16175	0.00156823	0.0166309	Rc3h2	ring finger and CCCH-type zinc finger domains 2 [Source:MGI Symbol;Acc:MGI:2442789]
ENSMUSG00000041354	220.688	-0.803412	0.254158	-3.16107	0.00157192	0.0166564	Rgl2	ral guanine nucleotide dissociation stimulator-like 2 [Source:MGI Symbol;Acc:MGI:107483]
ENSMUSG00000026238	9989.79	0.4599	0.145636	3.15787	0.00158925	0.0168265	Ptma	prothymosin alpha [Source:MGI Symbol;Acc:MGI:97803]
ENSMUSG00000027201	304.89	0.37562	0.118962	3.15748	0.00159137	0.0168352	Myef2	myelin basic protein expression factor 2, repressor [Source:MGI Symbol;Acc:MGI:104592]
ENSMUSG00000031848	317.194	0.483964	0.153321	3.15654	0.00159655	0.0168763	Lsm4	LSM4 homolog, U6 small nuclear RNA and mRNA degradation associated [Source:MGI Symbol;Acc:MGI:1354692]
ENSMUSG00000093384	31.1744	-1.51676	0.481062	-3.15295	0.0016163	0.0169774	Gm20689	predicted gene 20689 [Source:MGI Symbol;Acc:MGI:5313136]
ENSMUSG00000102324	11.2961	-1.42555	0.452082	-3.1533	0.00161437	0.0169774	Gm19721	predicted gene, 19721 [Source:MGI Symbol;Acc:MGI:5011906]
ENSMUSG00000064451	39.8358	-1.40043	0.444213	-3.1526	0.00161821	0.0169774	Snora23	small nucleolar RNA, H/ACA box 23 [Source:MGI Symbol;Acc:MGI:3819494]
ENSMUSG00000015452	32.8247	-0.817352	0.25919	-3.15348	0.00161335	0.0169774	Ager	advanced glycosylation end product-specific receptor [Source:MGI Symbol;Acc:MGI:893592]
ENSMUSG00000027806	253.151	-0.778597	0.246928	-3.15313	0.00161529	0.0169774	Tsc22d2	TSC22 domain family, member 2 [Source:MGI Symbol;Acc:MGI:1919283]
ENSMUSG00000035545	632.474	-0.573437	0.181899	-3.1525	0.0016188	0.0169774	Leng8	leukocyte receptor cluster (LRC) member 8 [Source:MGI Symbol;Acc:MGI:2142195]
ENSMUSG00000042351	2517.78	-0.378683	0.120124	-3.15244	0.00161912	0.0169774	Grap2	GRB2-related adaptor protein 2 [Source:MGI Symbol;Acc:MGI:1333842]
ENSMUSG00000032661	75.413	0.876541	0.277935	3.15377	0.00161176	0.0169774	Oas3	2'-5' oligoadenylate synthetase 3 [Source:MGI Symbol;Acc:MGI:2180850]
ENSMUSG00000039197	110.504	0.881559	0.279486	3.15421	0.00160934	0.0169774	Adk	adenosine kinase [Source:MGI Symbol;Acc:MGI:87930]
ENSMUSG00000041605	128.655	0.974453	0.308985	3.15372	0.00161203	0.0169774	Inava	innate immunity activator [Source:MGI Symbol;Acc:MGI:1921579]
ENSMUSG00000034171	203.197	-0.726151	0.230683	-3.14782	0.00164491	0.01722	Faah	fatty acid amide hydrolase [Source:MGI Symbol;Acc:MGI:109609]
ENSMUSG00000104876	4661.69	-0.248137	0.0788267	-3.14789	0.00164456	0.01722	Trdc	T cell receptor delta, constant region [Source:MGI Symbol;Acc:MGI:98612]
ENSMUSG00000099517	581.272	1.1853	0.376655	3.14693	0.00164996	0.0172591	H3c8	H3 clustered histone 8 [Source:MGI Symbol;Acc:MGI:2145541]
ENSMUSG00000021451	1341.84	-0.3411	0.108481	-3.14434	0.0016646	0.0173982	Sema4d	sema domain, immunoglobulin domain (Ig), transmembrane domain (TM) and short cytoplasmic domain, (semaphorin) 4D [Source:MGI Symbol;Acc:MGI:109244]
ENSMUSG00000061143	230.1	-0.454863	0.144673	-3.14408	0.00166612	0.0174003	Maml3	mastermind like transcriptional coactivator 3 [Source:MGI Symbol;Acc:MGI:2389461]
ENSMUSG00000025395	210.054	0.637482	0.202776	3.14378	0.00166783	0.0174042	Prim1	DNA primase, p49 subunit [Source:MGI Symbol;Acc:MGI:97757]
ENSMUSG00000024201	731.964	-0.499523	0.158943	-3.14277	0.00167356	0.01745	Kdm4b	lysine (K)-specific demethylase 4B [Source:MGI Symbol;Acc:MGI:2442355]
ENSMUSG00000032733	89.0922	-0.734292	0.233721	-3.14175	0.00167943	0.0174972	Snx33	sorting nexin 33 [Source:MGI Symbol;Acc:MGI:2443239]
ENSMUSG00000050410	235.248	0.660221	0.210235	3.14039	0.00168723	0.0175644	Tcf19	transcription factor 19 [Source:MGI Symbol;Acc:MGI:103180]
ENSMUSG00000045751	170.713	0.7009	0.223222	3.13992	0.00168995	0.0175787	Mms22l	MMS22-like, DNA repair protein [Source:MGI Symbol;Acc:MGI:2684980]
ENSMUSG00000056612	1328.5	-0.273471	0.0871476	-3.13801	0.00170097	0.0176792	Ppp1r14b	protein phosphatase 1, regulatory inhibitor subunit 14B [Source:MGI Symbol;Acc:MGI:107682]
ENSMUSG00000040407	1212.07	-0.397264	0.126613	-3.13762	0.00170326	0.0176889	Akap9	A kinase (PRKA) anchor protein (yotiao) 9 [Source:MGI Symbol;Acc:MGI:2178217]
ENSMUSG00000022358	180.936	-0.586157	0.186898	-3.13624	0.00171127	0.017758	Fbxo32	F-box protein 32 [Source:MGI Symbol;Acc:MGI:1914981]
ENSMUSG00000037007	126.435	-0.552671	0.176296	-3.1349	0.00171912	0.0178252	Zfp113	zinc finger protein 113 [Source:MGI Symbol;Acc:MGI:1929116]
ENSMUSG00000061393	54.2945	-0.829256	0.264593	-3.13409	0.0017239	0.0178465	Acvr2b	activin receptor IIB [Source:MGI Symbol;Acc:MGI:87912]
ENSMUSG00000051166	135.962	-0.714182	0.227866	-3.13421	0.00172315	0.0178465	Eml5	echinoderm microtubule associated protein like 5 [Source:MGI Symbol;Acc:MGI:2442513]
ENSMUSG00000101013	42.6374	-0.922763	0.294664	-3.13158	0.00173868	0.0179852	A630072M18Rik	RIKEN cDNA A630072M18 gene [Source:MGI Symbol;Acc:MGI:2444702]
ENSMUSG00000015476	328.702	-0.745536	0.238182	-3.13011	0.00174741	0.0180612	Prrt1	proline-rich transmembrane protein 1 [Source:MGI Symbol;Acc:MGI:1932118]
ENSMUSG00000029147	990.929	0.336912	0.107655	3.12956	0.00175069	0.0180808	Ppm1g	protein phosphatase 1G (formerly 2C), magnesium-dependent, gamma isoform [Source:MGI Symbol;Acc:MGI:106065]
ENSMUSG00000070691	1911.01	-0.813489	0.260001	-3.1288	0.00175524	0.0180991	Runx3	runt related transcription factor 3 [Source:MGI Symbol;Acc:MGI:102672]
ENSMUSG00000078920	142.196	0.461359	0.147445	3.12902	0.00175389	0.0180991	Ifi47	interferon gamma inducible protein 47 [Source:MGI Symbol;Acc:MGI:99448]
ENSMUSG00000025572	301.456	-0.504758	0.161474	-3.12593	0.00177242	0.0182618	Tmc6	transmembrane channel-like gene family 6 [Source:MGI Symbol;Acc:MGI:1098686]
ENSMUSG00000046201	832.165	-0.383747	0.122774	-3.12564	0.00177418	0.0182655	Scaf8	SR-related CTD-associated factor 8 [Source:MGI Symbol;Acc:MGI:1925212]
ENSMUSG00000074978	11.6755	2.2266	0.712441	3.12532	0.00177614	0.0182712	Actg-ps1	actin, gamma, pseudogene 1 [Source:MGI Symbol;Acc:MGI:87907]
ENSMUSG00000037876	1620.15	-0.377421	0.120792	-3.12454	0.00178085	0.0183053	Jmjd1c	jumonji domain containing 1C [Source:MGI Symbol;Acc:MGI:1918614]
ENSMUSG00000020775	119.104	-1.33101	0.426452	-3.12113	0.00180157	0.0184891	Mrpl38	mitochondrial ribosomal protein L38 [Source:MGI Symbol;Acc:MGI:1926269]
ENSMUSG00000030330	267.156	-0.431452	0.138234	-3.12117	0.00180134	0.0184891	Ing4	inhibitor of growth family, member 4 [Source:MGI Symbol;Acc:MGI:107307]
ENSMUSG00000030107	184.734	-0.486715	0.156085	-3.11827	0.00181914	0.0186548	Usp18	ubiquitin specific peptidase 18 [Source:MGI Symbol;Acc:MGI:1344364]
ENSMUSG00000038070	126.823	0.558944	0.179404	3.11555	0.00183601	0.0188129	Cntln	centlein, centrosomal protein [Source:MGI Symbol;Acc:MGI:2443104]
ENSMUSG00000051051	8.90277	-2.24412	0.720702	-3.11379	0.00184699	0.0189106	Olfr523	olfactory receptor 523 [Source:MGI Symbol;Acc:MGI:3030357]
ENSMUSG00000029422	825.628	-0.370172	0.118903	-3.11324	0.00185048	0.0189294	Rsrc2	arginine/serine-rich coiled-coil 2 [Source:MGI Symbol;Acc:MGI:1913489]
ENSMUSG00000027347	6610.59	-0.358095	0.115031	-3.11304	0.00185173	0.0189294	Rasgrp1	RAS guanyl releasing protein 1 [Source:MGI Symbol;Acc:MGI:1314635]
ENSMUSG00000034042	632.019	-0.275663	0.0885642	-3.11257	0.00185464	0.0189443	Gpbp1l1	GC-rich promoter binding protein 1-like 1 [Source:MGI Symbol;Acc:MGI:1924360]
ENSMUSG00000064120	126.757	-0.476116	0.153049	-3.11087	0.00186536	0.019039	Mocs1	molybdenum cofactor synthesis 1 [Source:MGI Symbol;Acc:MGI:1928904]
ENSMUSG00000036526	990.539	-0.374137	0.120281	-3.11053	0.00186751	0.019046	Card11	caspase recruitment domain family, member 11 [Source:MGI Symbol;Acc:MGI:1916978]
ENSMUSG00000034574	54.7709	-0.776089	0.249668	-3.10849	0.00188049	0.0191634	Daam1	dishevelled associated activator of morphogenesis 1 [Source:MGI Symbol;Acc:MGI:1914596]
ENSMUSG00000035011	661.737	-0.354578	0.114133	-3.1067	0.00189189	0.0192495	Zbtb7a	zinc finger and BTB domain containing 7a [Source:MGI Symbol;Acc:MGI:1335091]
ENSMUSG00000039067	304.507	0.381715	0.122865	3.10678	0.00189138	0.0192495	Psmd7	proteasome (prosome, macropain) 26S subunit, non-ATPase, 7 [Source:MGI Symbol;Acc:MGI:1351511]
ENSMUSG00000046785	584.088	-0.37349	0.12027	-3.10542	0.00190009	0.0193028	Epm2aip1	EPM2A (laforin) interacting protein 1 [Source:MGI Symbol;Acc:MGI:1925031]
ENSMUSG00000078762	144.147	0.764652	0.246225	3.1055	0.00189958	0.0193028	Haus5	HAUS augmin-like complex, subunit 5 [Source:MGI Symbol;Acc:MGI:1919159]
ENSMUSG00000025473	14.1728	-2.14638	0.691322	-3.10475	0.00190439	0.0193314	Adam8	a disintegrin and metallopeptidase domain 8 [Source:MGI Symbol;Acc:MGI:107825]
ENSMUSG00000097277	18.067	-1.16842	0.376491	-3.10344	0.00191287	0.019396	2900076A07Rik	RIKEN cDNA 2900076A07 gene [Source:MGI Symbol;Acc:MGI:1920242]
ENSMUSG00000023027	279.275	0.401164	0.12927	3.10331	0.00191372	0.019396	Atf1	activating transcription factor 1 [Source:MGI Symbol;Acc:MGI:1298366]
ENSMUSG00000105708	10.6629	-1.64482	0.530553	-3.1002	0.00193393	0.0195855	Gm36070	predicted gene, 36070 [Source:MGI Symbol;Acc:MGI:5595229]
ENSMUSG00000020402	512.366	0.39012	0.12585	3.0999	0.00193589	0.0195901	Vdac1	voltage-dependent anion channel 1 [Source:MGI Symbol;Acc:MGI:106919]
ENSMUSG00000037692	518.896	-0.513711	0.165836	-3.0977	0.00195027	0.0197204	Ahdc1	AT hook, DNA binding motif, containing 1 [Source:MGI Symbol;Acc:MGI:2444218]
ENSMUSG00000008136	18.5924	1.11456	0.359839	3.09737	0.00195246	0.0197273	Fhl2	four and a half LIM domains 2 [Source:MGI Symbol;Acc:MGI:1338762]
ENSMUSG00000000282	420.687	-0.590777	0.190792	-3.09644	0.00195857	0.0197736	Mnt	max binding protein [Source:MGI Symbol;Acc:MGI:109150]
ENSMUSG00000056665	134.909	0.464326	0.149995	3.09561	0.0019641	0.0198142	Them6	thioesterase superfamily member 6 [Source:MGI Symbol;Acc:MGI:1925301]
ENSMUSG00000110065	25.6272	1.52853	0.493906	3.09478	0.00196958	0.0198541	Gm45588	predicted gene 45588 [Source:MGI Symbol;Acc:MGI:5791424]
ENSMUSG00000021496	20.883	1.07156	0.346395	3.09345	0.00197842	0.0199278	Pcbd2	pterin 4 alpha carbinolamine dehydratase/dimerization cofactor of hepatocyte nuclear factor 1 alpha (TCF1) 2 [Source:MGI Symbol;Acc:MGI:1919812]
ENSMUSG00000034382	26.8736	-1.20404	0.389318	-3.0927	0.00198347	0.0199325	AI661453	expressed sequence AI661453 [Source:MGI Symbol;Acc:MGI:2146908]
ENSMUSG00000086429	16.287	-1.16814	0.377706	-3.09273	0.00198322	0.0199325	Gt(ROSA)26Sor	gene trap ROSA 26, Philippe Soriano [Source:MGI Symbol;Acc:MGI:104735]
ENSMUSG00000034786	880.984	-0.399309	0.129101	-3.093	0.00198146	0.0199325	Gpsm3	G-protein signalling modulator 3 (AGS3-like, C. elegans) [Source:MGI Symbol;Acc:MGI:2146785]
ENSMUSG00000102352	37.3773	-1.11745	0.361672	-3.08969	0.00200365	0.0201198	Gm38346	predicted gene, 38346 [Source:MGI Symbol;Acc:MGI:5611574]
ENSMUSG00000029442	7.07092	-2.36507	0.765762	-3.08852	0.00201159	0.0201527	Wdr66	WD repeat domain 66 [Source:MGI Symbol;Acc:MGI:1918495]
ENSMUSG00000047710	340.205	0.292515	0.0947174	3.08829	0.0020131	0.0201527	Champ1	chromosome alignment maintaining phosphoprotein 1 [Source:MGI Symbol;Acc:MGI:1196398]
ENSMUSG00000031672	587.03	0.460169	0.148999	3.0884	0.00201236	0.0201527	Got2	glutamatic-oxaloacetic transaminase 2, mitochondrial [Source:MGI Symbol;Acc:MGI:95792]
ENSMUSG00000030170	10.8262	1.48881	0.48208	3.08831	0.00201296	0.0201527	Wnt5b	wingless-type MMTV integration site family, member 5B [Source:MGI Symbol;Acc:MGI:98959]
ENSMUSG00000036057	353.125	-0.367479	0.119019	-3.08758	0.00201793	0.0201855	Ptpn23	protein tyrosine phosphatase, non-receptor type 23 [Source:MGI Symbol;Acc:MGI:2144837]
ENSMUSG00000026077	52.6378	-1.63337	0.52918	-3.0866	0.00202459	0.0202211	Npas2	neuronal PAS domain protein 2 [Source:MGI Symbol;Acc:MGI:109232]
ENSMUSG00000026034	626.525	-0.342991	0.11112	-3.08668	0.00202406	0.0202211	Clk1	CDC-like kinase 1 [Source:MGI Symbol;Acc:MGI:107403]
ENSMUSG00000023832	109.71	0.590945	0.19154	3.08523	0.00203398	0.0202994	Acat2	acetyl-Coenzyme A acetyltransferase 2 [Source:MGI Symbol;Acc:MGI:87871]
ENSMUSG00000032525	1303.4	-0.315862	0.102402	-3.08454	0.00203866	0.0203305	Nktr	natural killer tumor recognition sequence [Source:MGI Symbol;Acc:MGI:97346]
ENSMUSG00000019838	375.725	-0.325395	0.105509	-3.08405	0.00204202	0.0203485	Slc16a10	solute carrier family 16 (monocarboxylic acid transporters), member 10 [Source:MGI Symbol;Acc:MGI:1919722]
ENSMUSG00000027624	32.6994	-1.6026	0.519795	-3.08314	0.00204827	0.0203486	Epb41l1	erythrocyte membrane protein band 4.1 like 1 [Source:MGI Symbol;Acc:MGI:103010]
ENSMUSG00000036587	10.5046	-1.47124	0.477089	-3.08378	0.0020439	0.0203486	Fut7	fucosyltransferase 7 [Source:MGI Symbol;Acc:MGI:107692]
ENSMUSG00000002010	307.906	0.331721	0.10759	3.08319	0.00204792	0.0203486	Idh3g	isocitrate dehydrogenase 3 (NAD+), gamma [Source:MGI Symbol;Acc:MGI:1099463]
ENSMUSG00000035048	70.6321	0.728663	0.236316	3.08342	0.00204633	0.0203486	Anapc13	anaphase promoting complex subunit 13 [Source:MGI Symbol;Acc:MGI:1916260]
ENSMUSG00000028953	517.335	0.43196	0.140159	3.08193	0.00205661	0.0204003	Abcf2	ATP-binding cassette, sub-family F (GCN20), member 2 [Source:MGI Symbol;Acc:MGI:1351657]
ENSMUSG00000059040	264.47	0.584028	0.189499	3.08195	0.00205646	0.0204003	Eno1b	enolase 1B, retrotransposed [Source:MGI Symbol;Acc:MGI:3648653]
ENSMUSG00000051235	74.5717	1.26474	0.410482	3.08111	0.0020623	0.0204257	Gen1	GEN1, Holliday junction 5' flap endonuclease [Source:MGI Symbol;Acc:MGI:2443149]
ENSMUSG00000090389	51.6062	1.4448	0.468896	3.08128	0.00206111	0.0204257	Cdv3-ps	Cdv3 retrotransposed pseudogene [Source:MGI Symbol;Acc:MGI:3646628]
ENSMUSG00000022075	291.288	-0.446901	0.145175	-3.07836	0.00208143	0.0205995	Rhobtb2	Rho-related BTB domain containing 2 [Source:MGI Symbol;Acc:MGI:2180557]
ENSMUSG00000081219	4.98025	2.97476	0.966532	3.07776	0.00208561	0.0206253	Bambi-ps1	BMP and activin membrane-bound inhibitor, pseudogene (Xenopus laevis) [Source:MGI Symbol;Acc:MGI:1932402]
ENSMUSG00000016487	65.038	1.18209	0.384211	3.07667	0.00209324	0.0206851	Ppfibp1	PTPRF interacting protein, binding protein 1 (liprin beta 1) [Source:MGI Symbol;Acc:MGI:1914783]
ENSMUSG00000019039	102.69	-0.815322	0.265187	-3.07451	0.00210847	0.0208197	Dalrd3	DALR anticodon binding domain containing 3 [Source:MGI Symbol;Acc:MGI:1915039]
ENSMUSG00000022978	103.864	0.527593	0.171786	3.07123	0.0021318	0.0210341	Mis18a	MIS18 kinetochore protein A [Source:MGI Symbol;Acc:MGI:1913828]
ENSMUSG00000042606	229.372	0.890706	0.290149	3.06983	0.00214184	0.0211173	Hirip3	HIRA interacting protein 3 [Source:MGI Symbol;Acc:MGI:2142364]
ENSMUSG00000042766	37.3329	-0.989222	0.322339	-3.06889	0.00214857	0.0211609	Trim46	tripartite motif-containing 46 [Source:MGI Symbol;Acc:MGI:2673000]
ENSMUSG00000003360	1073.95	0.318322	0.10373	3.06876	0.0021495	0.0211609	Ddx23	DEAD box helicase 23 [Source:MGI Symbol;Acc:MGI:1921601]
ENSMUSG00000003378	71.2881	-0.931123	0.303538	-3.06757	0.00215808	0.0212293	Grik5	glutamate receptor, ionotropic, kainate 5 (gamma 2) [Source:MGI Symbol;Acc:MGI:95818]
ENSMUSG00000002409	296.07	-0.601325	0.196089	-3.06659	0.00216513	0.0212733	Dyrk1b	dual-specificity tyrosine-(Y)-phosphorylation regulated kinase 1b [Source:MGI Symbol;Acc:MGI:1330302]
ENSMUSG00000020484	354.47	-0.368068	0.120029	-3.0665	0.00216582	0.0212733	Xbp1	X-box binding protein 1 [Source:MGI Symbol;Acc:MGI:98970]
ENSMUSG00000008892	284.676	0.524217	0.170986	3.06584	0.00217058	0.0213024	Vdac3	voltage-dependent anion channel 3 [Source:MGI Symbol;Acc:MGI:106922]
ENSMUSG00000062380	35.7493	1.03219	0.336695	3.06564	0.00217204	0.0213024	Tubb3	tubulin, beta 3 class III [Source:MGI Symbol;Acc:MGI:107813]
ENSMUSG00000078622	481.189	0.410768	0.134044	3.06442	0.00218091	0.0213572	Ccdc47	coiled-coil domain containing 47 [Source:MGI Symbol;Acc:MGI:1914413]
ENSMUSG00000008393	102.772	0.633132	0.206606	3.06444	0.00218078	0.0213572	Carhsp1	calcium regulated heat stable protein 1 [Source:MGI Symbol;Acc:MGI:1196368]
ENSMUSG00000026965	546.303	0.29697	0.0969971	3.06164	0.00220126	0.0215241	Anapc2	anaphase promoting complex subunit 2 [Source:MGI Symbol;Acc:MGI:2139135]
ENSMUSG00000036932	205.088	0.469507	0.153348	3.06171	0.00220074	0.0215241	Aifm1	apoptosis-inducing factor, mitochondrion-associated 1 [Source:MGI Symbol;Acc:MGI:1349419]
ENSMUSG00000020691	77.9327	0.570081	0.186225	3.06125	0.00220418	0.0215366	Mettl2	methyltransferase like 2 [Source:MGI Symbol;Acc:MGI:1289171]
ENSMUSG00000033047	932.25	0.455779	0.148902	3.06093	0.00220651	0.0215413	Eif3l	eukaryotic translation initiation factor 3, subunit L [Source:MGI Symbol;Acc:MGI:2386251]
ENSMUSG00000008333	204.476	0.507264	0.165733	3.06073	0.00220797	0.0215413	Snrpb2	U2 small nuclear ribonucleoprotein B [Source:MGI Symbol;Acc:MGI:104805]
ENSMUSG00000032014	75.5949	0.83592	0.273251	3.05916	0.00221955	0.0216382	Oaf	out at first homolog [Source:MGI Symbol;Acc:MGI:94852]
ENSMUSG00000028790	2220.44	0.242332	0.079232	3.05851	0.00222444	0.0216554	Khdrbs1	KH domain containing, RNA binding, signal transduction associated 1 [Source:MGI Symbol;Acc:MGI:893579]
ENSMUSG00000044221	351.25	0.39845	0.130287	3.05825	0.0022263	0.0216554	Grsf1	G-rich RNA sequence binding factor 1 [Source:MGI Symbol;Acc:MGI:106479]
ENSMUSG00000028268	46.1716	0.922381	0.301594	3.05836	0.00222554	0.0216554	Gbp3	guanylate binding protein 3 [Source:MGI Symbol;Acc:MGI:1926263]
ENSMUSG00000061273	143.538	0.365362	0.119485	3.0578	0.00222968	0.021672	Mmgt1	membrane magnesium transporter 1 [Source:MGI Symbol;Acc:MGI:2384305]
ENSMUSG00000102664	11.4979	-1.35392	0.443012	-3.05617	0.00224182	0.0217739	Gm38380	predicted gene, 38380 [Source:MGI Symbol;Acc:MGI:5611608]
ENSMUSG00000051817	192.761	-0.621613	0.203427	-3.05571	0.00224528	0.0217913	Sox12	SRY (sex determining region Y)-box 12 [Source:MGI Symbol;Acc:MGI:98360]
ENSMUSG00000039286	14.8873	-1.79797	0.588615	-3.05458	0.00225378	0.0218198	Fndc3b	fibronectin type III domain containing 3B [Source:MGI Symbol;Acc:MGI:1919257]
ENSMUSG00000032563	181.714	0.508461	0.166467	3.05443	0.00225491	0.0218198	Mrpl3	mitochondrial ribosomal protein L3 [Source:MGI Symbol;Acc:MGI:2137204]
ENSMUSG00000096617	35.0554	1.15629	0.378515	3.05481	0.00225206	0.0218198	Gm5559	predicted gene 5559 [Source:MGI Symbol;Acc:MGI:3779498]
ENSMUSG00000067714	12.2031	1.38429	0.453119	3.05501	0.00225051	0.0218198	Lpar5	lysophosphatidic acid receptor 5 [Source:MGI Symbol;Acc:MGI:2685918]
ENSMUSG00000051451	410.887	-0.467638	0.153196	-3.05256	0.00226902	0.02194	Crebzf	CREB/ATF bZIP transcription factor [Source:MGI Symbol;Acc:MGI:2675296]
ENSMUSG00000025656	14.4348	1.39284	0.456491	3.05118	0.00227945	0.0220246	Arhgef9	CDC42 guanine nucleotide exchange factor (GEF) 9 [Source:MGI Symbol;Acc:MGI:2442233]
ENSMUSG00000026107	465.176	-0.3969	0.130092	-3.05092	0.00228143	0.0220274	Nabp1	nucleic acid binding protein 1 [Source:MGI Symbol;Acc:MGI:1923258]
ENSMUSG00000038664	1346	-0.246866	0.0809224	-3.05065	0.0022835	0.022031	Herc1	HECT and RLD domain containing E3 ubiquitin protein ligase family member 1 [Source:MGI Symbol;Acc:MGI:2384589]
ENSMUSG00000041773	175.996	-0.610046	0.199987	-3.05042	0.00228521	0.0220313	Enc1	ectodermal-neural cortex 1 [Source:MGI Symbol;Acc:MGI:109610]
ENSMUSG00000056091	69.6014	-0.871888	0.28614	-3.04707	0.00231083	0.0222453	St3gal5	ST3 beta-galactoside alpha-2,3-sialyltransferase 5 [Source:MGI Symbol;Acc:MGI:1339963]
ENSMUSG00000036948	218.061	-0.786211	0.258018	-3.04712	0.00231044	0.0222453	Map11	microtubule associated protein 11 [Source:MGI Symbol;Acc:MGI:2385896]
ENSMUSG00000021910	1388.34	-0.322934	0.105998	-3.04661	0.00231437	0.022263	Nisch	nischarin [Source:MGI Symbol;Acc:MGI:1928323]
ENSMUSG00000046157	486.404	-0.542967	0.178318	-3.04494	0.00232725	0.0223668	Tmem229b	transmembrane protein 229B [Source:MGI Symbol;Acc:MGI:2444389]
ENSMUSG00000020315	3198.69	0.32384	0.106359	3.04477	0.00232859	0.0223668	Sptbn1	spectrin beta, non-erythrocytic 1 [Source:MGI Symbol;Acc:MGI:98388]
ENSMUSG00000020089	161.223	0.689752	0.226616	3.0437	0.00233686	0.0224297	Ppa1	pyrophosphatase (inorganic) 1 [Source:MGI Symbol;Acc:MGI:97831]
ENSMUSG00000011884	318.245	0.392228	0.128885	3.04323	0.00234055	0.0224486	Gltp	glycolipid transfer protein [Source:MGI Symbol;Acc:MGI:1929253]
ENSMUSG00000028426	809.173	0.266121	0.0874691	3.04246	0.00234656	0.0224897	Rad23b	RAD23 homolog B, nucleotide excision repair protein [Source:MGI Symbol;Acc:MGI:105128]
ENSMUSG00000095217	854.708	1.05381	0.346406	3.04212	0.0023492	0.0224985	H2bc15	H2B clustered histone 15 [Source:MGI Symbol;Acc:MGI:2448407]
ENSMUSG00000031398	85.144	-0.897302	0.295174	-3.03991	0.00236652	0.0226341	Plxna3	plexin A3 [Source:MGI Symbol;Acc:MGI:107683]
ENSMUSG00000024085	469.613	-0.602111	0.198072	-3.03987	0.00236683	0.0226341	Man2a1	mannosidase 2, alpha 1 [Source:MGI Symbol;Acc:MGI:104669]
ENSMUSG00000030120	490.862	0.37068	0.121994	3.03851	0.00237749	0.0227028	Mlf2	myeloid leukemia factor 2 [Source:MGI Symbol;Acc:MGI:1353554]
ENSMUSG00000027323	158.695	1.08064	0.355635	3.03863	0.00237657	0.0227028	Rad51	RAD51 recombinase [Source:MGI Symbol;Acc:MGI:97890]
ENSMUSG00000035126	122.055	-0.569417	0.187454	-3.03763	0.00238444	0.0227525	Dnai4	dynein axonemal intermediate chain 4 [Source:MGI Symbol;Acc:MGI:2385328]
ENSMUSG00000062328	2675.67	-0.303804	0.100031	-3.03711	0.0023886	0.0227755	Rpl17	ribosomal protein L17 [Source:MGI Symbol;Acc:MGI:2448270]
ENSMUSG00000039236	29.4011	0.945272	0.311286	3.03667	0.00239209	0.0227921	Isg20	interferon-stimulated protein [Source:MGI Symbol;Acc:MGI:1928895]
ENSMUSG00000032763	443.748	-0.493377	0.162565	-3.03495	0.00240579	0.022906	Ilvbl	ilvB (bacterial acetolactate synthase)-like [Source:MGI Symbol;Acc:MGI:1351911]
ENSMUSG00000020661	1983.12	-0.349925	0.115362	-3.03327	0.00241917	0.0229997	Dnmt3a	DNA methyltransferase 3A [Source:MGI Symbol;Acc:MGI:1261827]
ENSMUSG00000026701	288.084	0.371029	0.122315	3.0334	0.00241811	0.0229997	Prdx6	peroxiredoxin 6 [Source:MGI Symbol;Acc:MGI:894320]
ENSMUSG00000057329	1081.38	-0.323579	0.106721	-3.03202	0.00242924	0.0230786	Bcl2	B cell leukemia/lymphoma 2 [Source:MGI Symbol;Acc:MGI:88138]
ENSMUSG00000019951	702.812	-0.438964	0.144806	-3.0314	0.00243424	0.0231094	Uhrf1bp1l	UHRF1 (ICBP90) binding protein 1-like [Source:MGI Symbol;Acc:MGI:2442888]
ENSMUSG00000036264	5.34124	-2.72301	0.89849	-3.03065	0.00244029	0.0231499	Fstl4	follistatin-like 4 [Source:MGI Symbol;Acc:MGI:2443199]
ENSMUSG00000059540	12.4752	-1.26758	0.418374	-3.02978	0.00244729	0.0231995	Tcea2	transcription elongation factor A (SII), 2 [Source:MGI Symbol;Acc:MGI:107368]
ENSMUSG00000052684	176.089	-0.681023	0.224805	-3.0294	0.00245044	0.0232124	Jun	jun proto-oncogene [Source:MGI Symbol;Acc:MGI:96646]
ENSMUSG00000056999	411.823	0.620351	0.204878	3.02791	0.00246254	0.0233101	Ide	insulin degrading enzyme [Source:MGI Symbol;Acc:MGI:96412]
ENSMUSG00000020883	515.905	-0.520312	0.172106	-3.02322	0.00250104	0.0236574	Fbxl20	F-box and leucine-rich repeat protein 20 [Source:MGI Symbol;Acc:MGI:1919444]
ENSMUSG00000107023	196.383	-0.778691	0.257652	-3.02226	0.00250899	0.0237154	Gm42715	predicted gene 42715 [Source:MGI Symbol;Acc:MGI:5662852]
ENSMUSG00000028476	25.164	-1.32614	0.438973	-3.021	0.00251941	0.0237967	Reck	reversion-inducing-cysteine-rich protein with kazal motifs [Source:MGI Symbol;Acc:MGI:1855698]
ENSMUSG00000034673	314.108	-0.346781	0.114801	-3.02071	0.00252186	0.0238026	Pbx2	pre B cell leukemia homeobox 2 [Source:MGI Symbol;Acc:MGI:1341793]
ENSMUSG00000044636	130.102	-0.514185	0.170262	-3.01996	0.00252806	0.0238439	Csrnp2	cysteine-serine-rich nuclear protein 2 [Source:MGI Symbol;Acc:MGI:2386852]
ENSMUSG00000103285	17.9032	-1.10483	0.36595	-3.01909	0.00253537	0.0238786	Gm37274	predicted gene, 37274 [Source:MGI Symbol;Acc:MGI:5610502]
ENSMUSG00000020689	1830.24	-0.451696	0.149627	-3.01882	0.00253762	0.0238786	Itgb3	integrin beta 3 [Source:MGI Symbol;Acc:MGI:96612]
ENSMUSG00000035697	4302.14	-0.303001	0.100376	-3.01865	0.00253907	0.0238786	Arhgap45	Rho GTPase activating protein 45 [Source:MGI Symbol;Acc:MGI:1917969]
ENSMUSG00000004929	142.898	0.711953	0.235823	3.01901	0.002536	0.0238786	Thop1	thimet oligopeptidase 1 [Source:MGI Symbol;Acc:MGI:1354165]
ENSMUSG00000042262	129.93	-0.64331	0.213198	-3.01743	0.00254928	0.0239574	Ccr8	chemokine (C-C motif) receptor 8 [Source:MGI Symbol;Acc:MGI:1201402]
ENSMUSG00000017774	50.7697	0.783393	0.259703	3.01649	0.00255719	0.0240144	Myo1c	myosin IC [Source:MGI Symbol;Acc:MGI:106612]
ENSMUSG00000055839	253.084	0.352997	0.117042	3.01598	0.00256148	0.0240374	Elob	elongin B [Source:MGI Symbol;Acc:MGI:1914923]
ENSMUSG00000028150	1627.13	-0.710238	0.235576	-3.0149	0.00257067	0.0241063	Rorc	RAR-related orphan receptor gamma [Source:MGI Symbol;Acc:MGI:104856]
ENSMUSG00000025439	328.863	0.310021	0.102915	3.01239	0.00259197	0.0242886	Clns1a	chloride channel, nucleotide-sensitive, 1A [Source:MGI Symbol;Acc:MGI:109638]
ENSMUSG00000034312	723.002	-0.668867	0.222138	-3.01104	0.00260357	0.0243798	Iqsec1	IQ motif and Sec7 domain 1 [Source:MGI Symbol;Acc:MGI:1196356]
ENSMUSG00000030751	243.045	0.434803	0.144442	3.01022	0.00261059	0.0244279	Psma1	proteasome subunit alpha 1 [Source:MGI Symbol;Acc:MGI:1347005]
ENSMUSG00000042747	99.0954	0.609836	0.202628	3.00964	0.00261559	0.0244572	Krtcap2	keratinocyte associated protein 2 [Source:MGI Symbol;Acc:MGI:1913309]
ENSMUSG00000039703	472.817	0.516146	0.171552	3.00869	0.00262377	0.0245161	Nploc4	NPL4 homolog, ubiquitin recognition factor [Source:MGI Symbol;Acc:MGI:2679787]
ENSMUSG00000037791	890.476	-0.384615	0.127924	-3.0066	0.00264186	0.0246675	Phf12	PHD finger protein 12 [Source:MGI Symbol;Acc:MGI:1924057]
ENSMUSG00000027346	228.461	0.486787	0.161969	3.00543	0.00265202	0.0247446	Gpcpd1	glycerophosphocholine phosphodiesterase 1 [Source:MGI Symbol;Acc:MGI:104898]
ENSMUSG00000059447	231.935	0.46751	0.155595	3.00466	0.00265878	0.0247899	Hadhb	hydroxyacyl-CoA dehydrogenase trifunctional multienzyme complex subunit beta [Source:MGI Symbol;Acc:MGI:2136381]
ENSMUSG00000110972	12.7882	-1.18202	0.393434	-3.00436	0.00266141	0.0247967	5830462O15Rik	RIKEN cDNA 5830462O15 gene [Source:MGI Symbol;Acc:MGI:1923360]
ENSMUSG00000058761	474.596	-0.398913	0.132812	-3.00358	0.00266821	0.0248424	Rnf169	ring finger protein 169 [Source:MGI Symbol;Acc:MGI:1920257]
ENSMUSG00000037486	608.511	-0.327355	0.109003	-3.00317	0.00267187	0.0248586	Asxl2	ASXL transcriptional regulator 2 [Source:MGI Symbol;Acc:MGI:1922552]
ENSMUSG00000029561	31.9097	1.32018	0.439665	3.00271	0.00267591	0.0248785	Oasl2	2'-5' oligoadenylate synthetase-like 2 [Source:MGI Symbol;Acc:MGI:1344390]
ENSMUSG00000001785	196.692	0.379674	0.126483	3.00177	0.00268416	0.0249374	Pwp1	PWP1 homolog, endonuclein [Source:MGI Symbol;Acc:MGI:1914735]
ENSMUSG00000043993	25.4629	-1.16711	0.388928	-3.00085	0.00269229	0.0249951	2900052L18Rik	RIKEN cDNA 2900052L18 gene [Source:MGI Symbol;Acc:MGI:1924085]
ENSMUSG00000067995	160.023	0.383807	0.127909	3.00063	0.0026942	0.0249951	Gtf2f2	general transcription factor IIF, polypeptide 2 [Source:MGI Symbol;Acc:MGI:1915955]
ENSMUSG00000031787	161.626	0.515585	0.17196	2.99828	0.00271506	0.0251708	Katnb1	katanin p80 (WD40-containing) subunit B 1 [Source:MGI Symbol;Acc:MGI:1921437]
ENSMUSG00000043432	23.8791	-1.07102	0.357239	-2.99805	0.00271709	0.0251717	Leng9	leukocyte receptor cluster (LRC) member 9 [Source:MGI Symbol;Acc:MGI:2444509]
ENSMUSG00000019841	727.923	-0.302664	0.101016	-2.99618	0.00273383	0.0252908	Rev3l	REV3 like, DNA directed polymerase zeta catalytic subunit [Source:MGI Symbol;Acc:MGI:1337131]
ENSMUSG00000026377	255.05	0.395413	0.131972	2.99619	0.00273372	0.0252908	Nifk	nucleolar protein interacting with the FHA domain of MKI67 [Source:MGI Symbol;Acc:MGI:1915199]
ENSMUSG00000078899	150.285	-0.830012	0.277124	-2.9951	0.00274359	0.0253385	Gm4631	predicted gene 4631 [Source:MGI Symbol;Acc:MGI:3782813]
ENSMUSG00000097392	207.841	-0.608777	0.203267	-2.99496	0.0027448	0.0253385	Thoc2l	THO complex subunit 2-like [Source:MGI Symbol;Acc:MGI:3040669]
ENSMUSG00000059208	3092.87	0.255786	0.0854004	2.99513	0.00274325	0.0253385	Hnrnpm	heterogeneous nuclear ribonucleoprotein M [Source:MGI Symbol;Acc:MGI:1926465]
ENSMUSG00000022748	39.5035	0.910304	0.30411	2.99334	0.00275941	0.0254553	Cmss1	cms small ribosomal subunit 1 [Source:MGI Symbol;Acc:MGI:1913747]
ENSMUSG00000038271	126.254	-0.695051	0.232432	-2.99034	0.00278665	0.0256122	Iffo1	intermediate filament family orphan 1 [Source:MGI Symbol;Acc:MGI:2444516]
ENSMUSG00000033478	552.196	-0.40044	0.133928	-2.98996	0.00279017	0.0256122	Fam160b1	family with sequence similarity 160, member B1 [Source:MGI Symbol;Acc:MGI:2147545]
ENSMUSG00000032202	1037.42	-0.367243	0.122822	-2.99005	0.00278932	0.0256122	Rab27a	RAB27A, member RAS oncogene family [Source:MGI Symbol;Acc:MGI:1861441]
ENSMUSG00000005683	866.997	0.29725	0.0993927	2.99066	0.00278376	0.0256122	Cs	citrate synthase [Source:MGI Symbol;Acc:MGI:88529]
ENSMUSG00000024309	128.629	0.571841	0.191192	2.99092	0.0027814	0.0256122	Pfdn6	prefoldin subunit 6 [Source:MGI Symbol;Acc:MGI:95908]
ENSMUSG00000050555	56.5074	0.75004	0.250843	2.99008	0.00278907	0.0256122	Hyls1	HYLS1, centriolar and ciliogenesis associated [Source:MGI Symbol;Acc:MGI:1924082]
ENSMUSG00000064179	31.0908	0.87683	0.293145	2.99112	0.00277961	0.0256122	Tnnt1	troponin T1, skeletal, slow [Source:MGI Symbol;Acc:MGI:1333868]
ENSMUSG00000043467	238.297	-0.749115	0.25068	-2.98833	0.00280506	0.0257308	Zbtb37	zinc finger and BTB domain containing 37 [Source:MGI Symbol;Acc:MGI:2444467]
ENSMUSG00000036411	13.8905	1.53043	0.512571	2.98579	0.00282848	0.0259274	9530077C05Rik	RIKEN cDNA 9530077C05 gene [Source:MGI Symbol;Acc:MGI:1915533]
ENSMUSG00000000194	232.421	-0.598349	0.200472	-2.9847	0.0028386	0.0259751	Gpr107	G protein-coupled receptor 107 [Source:MGI Symbol;Acc:MGI:2139054]
ENSMUSG00000054405	654.723	0.365401	0.122434	2.98448	0.00284058	0.0259751	Dnajc8	DnaJ heat shock protein family (Hsp40) member C8 [Source:MGI Symbol;Acc:MGI:1915848]
ENSMUSG00000063229	1681.36	0.467812	0.156722	2.98498	0.00283594	0.0259751	Ldha	lactate dehydrogenase A [Source:MGI Symbol;Acc:MGI:96759]
ENSMUSG00000058773	2105.72	1.28099	0.429234	2.98437	0.00284165	0.0259751	H1f5	H1.5 linker histone, cluster member [Source:MGI Symbol;Acc:MGI:1861461]
ENSMUSG00000033411	404.852	0.395348	0.132645	2.98049	0.00287791	0.0262882	Ctdspl2	CTD (carboxy-terminal domain, RNA polymerase II, polypeptide A) small phosphatase like 2 [Source:MGI Symbol;Acc:MGI:1196405]
ENSMUSG00000062210	488.975	0.446338	0.149799	2.97957	0.00288653	0.0263485	Tnfaip8	tumor necrosis factor, alpha-induced protein 8 [Source:MGI Symbol;Acc:MGI:2147191]
ENSMUSG00000029363	233.185	0.556713	0.186865	2.97922	0.0028898	0.0263599	Rfc5	replication factor C (activator 1) 5 [Source:MGI Symbol;Acc:MGI:1919401]
ENSMUSG00000032812	712.164	-0.664974	0.223338	-2.97743	0.00290675	0.0264959	Arap1	ArfGAP with RhoGAP domain, ankyrin repeat and PH domain 1 [Source:MGI Symbol;Acc:MGI:1916960]
ENSMUSG00000040128	1750.96	-0.362143	0.121643	-2.97711	0.00290983	0.0265055	Pnrc1	proline-rich nuclear receptor coactivator 1 [Source:MGI Symbol;Acc:MGI:1917838]
ENSMUSG00000016503	216.599	0.346487	0.116435	2.97581	0.00292218	0.0265994	Gtf3a	general transcription factor III A [Source:MGI Symbol;Acc:MGI:1913846]
ENSMUSG00000024299	710.614	-0.767029	0.257787	-2.97544	0.00292567	0.0266126	Adamts10	a disintegrin-like and metallopeptidase (reprolysin type) with thrombospondin type 1 motif, 10 [Source:MGI Symbol;Acc:MGI:2449112]
ENSMUSG00000006362	791.854	-0.505629	0.16996	-2.97499	0.00293001	0.0266334	Cbfa2t3	CBFA2/RUNX1 translocation partner 3 [Source:MGI Symbol;Acc:MGI:1338013]
ENSMUSG00000030281	28.9421	-1.58175	0.531781	-2.97444	0.00293525	0.0266625	Il17rc	interleukin 17 receptor C [Source:MGI Symbol;Acc:MGI:2159336]
ENSMUSG00000036555	258.736	-0.631061	0.212324	-2.97216	0.00295712	0.0268052	Iqce	IQ motif containing E [Source:MGI Symbol;Acc:MGI:1921489]
ENSMUSG00000038542	215.588	0.468201	0.157515	2.97242	0.00295461	0.0268052	Pcid2	PCI domain containing 2 [Source:MGI Symbol;Acc:MGI:2443003]
ENSMUSG00000059363	72.9014	0.751715	0.252919	2.97216	0.00295711	0.0268052	Fxn	frataxin [Source:MGI Symbol;Acc:MGI:1096879]
ENSMUSG00000062203	862.464	0.496826	0.167238	2.97076	0.0029706	0.0269087	Gspt1	G1 to S phase transition 1 [Source:MGI Symbol;Acc:MGI:1316728]
ENSMUSG00000103937	18.253	-1.22359	0.412025	-2.9697	0.00298093	0.0269224	Gm37186	predicted gene, 37186 [Source:MGI Symbol;Acc:MGI:5610414]
ENSMUSG00000018909	326.625	-0.588104	0.198045	-2.96954	0.00298244	0.0269224	Arrb1	arrestin, beta 1 [Source:MGI Symbol;Acc:MGI:99473]
ENSMUSG00000109865	245.665	0.431232	0.145197	2.96998	0.00297819	0.0269224	Hspa14	heat shock protein 14 [Source:MGI Symbol;Acc:MGI:1354164]
ENSMUSG00000023094	69.7199	1.51011	0.508413	2.97024	0.00297566	0.0269224	Msrb2	methionine sulfoxide reductase B2 [Source:MGI Symbol;Acc:MGI:1923717]
ENSMUSG00000055795	7.11684	2.09813	0.706461	2.96992	0.00297875	0.0269224	Gm5160	predicted gene 5160 [Source:MGI Symbol;Acc:MGI:3648528]
ENSMUSG00000045817	1577.71	0.243795	0.0821382	2.96811	0.00299638	0.0270109	Zfp36l2	zinc finger protein 36, C3H type-like 2 [Source:MGI Symbol;Acc:MGI:107945]
ENSMUSG00000094338	270.776	1.11597	0.375984	2.96812	0.00299625	0.0270109	H2bc13	H2B clustered histone 13 [Source:MGI Symbol;Acc:MGI:2448403]
ENSMUSG00000075284	1640.15	-0.652549	0.219896	-2.96754	0.00300195	0.0270424	Wipf1	WAS/WASL interacting protein family, member 1 [Source:MGI Symbol;Acc:MGI:2178801]
ENSMUSG00000032254	564.779	0.725659	0.24455	2.96732	0.00300407	0.0270428	Kif23	kinesin family member 23 [Source:MGI Symbol;Acc:MGI:1919069]
ENSMUSG00000020785	78.5894	-0.688104	0.23192	-2.96699	0.00300733	0.0270535	Camkk1	calcium/calmodulin-dependent protein kinase kinase 1, alpha [Source:MGI Symbol;Acc:MGI:1891766]
ENSMUSG00000039218	7346.87	-0.216488	0.0730049	-2.96539	0.00302301	0.0271759	Srrm2	serine/arginine repetitive matrix 2 [Source:MGI Symbol;Acc:MGI:1923206]
ENSMUSG00000030934	169.115	0.483504	0.163067	2.96506	0.00302619	0.0271857	Oat	ornithine aminotransferase [Source:MGI Symbol;Acc:MGI:97394]
ENSMUSG00000032030	298.649	0.309507	0.104465	2.96278	0.0030487	0.0273691	Cul5	cullin 5 [Source:MGI Symbol;Acc:MGI:1922967]
ENSMUSG00000073485	50.2454	-2.11007	0.712602	-2.96107	0.00306571	0.0275028	H3f3aos	H3.3 histone A, opposite strand [Source:MGI Symbol;Acc:MGI:3802006]
ENSMUSG00000025651	677.636	0.355394	0.120163	2.9576	0.00310048	0.0277805	Uqcrc1	ubiquinol-cytochrome c reductase core protein 1 [Source:MGI Symbol;Acc:MGI:107876]
ENSMUSG00000035365	70.0793	1.16786	0.394875	2.95755	0.00310092	0.0277805	Parpbp	PARP1 binding protein [Source:MGI Symbol;Acc:MGI:1922567]
ENSMUSG00000020493	102.914	1.05309	0.356211	2.95637	0.00311281	0.0278679	Prr11	proline rich 11 [Source:MGI Symbol;Acc:MGI:2444496]
ENSMUSG00000118734	15.7788	-1.81209	0.613206	-2.95511	0.00312556	0.0279629	U5	U5 spliceosomal RNA [Source:RFAM;Acc:RF00020]
ENSMUSG00000030663	403.621	0.418115	0.141544	2.95397	0.00313717	0.0280311	1110004F10Rik	RIKEN cDNA 1110004F10 gene [Source:MGI Symbol;Acc:MGI:1929274]
ENSMUSG00000006585	417.341	0.485156	0.164241	2.95394	0.00313749	0.0280311	Cdt1	chromatin licensing and DNA replication factor 1 [Source:MGI Symbol;Acc:MGI:1914427]
ENSMUSG00000020455	255.865	-0.423116	0.143322	-2.95221	0.00315511	0.0281693	Trim11	tripartite motif-containing 11 [Source:MGI Symbol;Acc:MGI:2137355]
ENSMUSG00000030142	7.4511	-1.85082	0.627174	-2.95105	0.00316697	0.0282365	Clec4e	C-type lectin domain family 4, member e [Source:MGI Symbol;Acc:MGI:1861232]
ENSMUSG00000032515	356.023	-0.564522	0.191291	-2.95112	0.00316619	0.0282365	Csrnp1	cysteine-serine-rich nuclear protein 1 [Source:MGI Symbol;Acc:MGI:2387989]
ENSMUSG00000069094	827.358	-0.527516	0.178785	-2.95056	0.003172	0.0282428	Pde7a	phosphodiesterase 7A [Source:MGI Symbol;Acc:MGI:1202402]
ENSMUSG00000059179	39.5649	0.877018	0.297219	2.95074	0.00317009	0.0282428	Gm8991	predicted pseudogene 8991 [Source:MGI Symbol;Acc:MGI:3644227]
ENSMUSG00000034206	123.037	0.793917	0.26915	2.94972	0.00318062	0.0283001	Polq	polymerase (DNA directed), theta [Source:MGI Symbol;Acc:MGI:2155399]
ENSMUSG00000027881	1201.94	-0.331158	0.112307	-2.94869	0.00319121	0.028375	Prpf38b	PRP38 pre-mRNA processing factor 38 (yeast) domain containing B [Source:MGI Symbol;Acc:MGI:1914171]
ENSMUSG00000030327	58.4583	-0.667067	0.226288	-2.94787	0.00319969	0.0284218	Necap1	NECAP endocytosis associated 1 [Source:MGI Symbol;Acc:MGI:1914852]
ENSMUSG00000020919	1337.28	0.41283	0.140049	2.94776	0.00320083	0.0284218	Stat5b	signal transducer and activator of transcription 5B [Source:MGI Symbol;Acc:MGI:103035]
ENSMUSG00000104181	6.85842	-1.8121	0.614946	-2.94677	0.00321114	0.0284671	Gm8850	predicted gene 8850 [Source:MGI Symbol;Acc:MGI:3647325]
ENSMUSG00000075415	3275.68	-0.313518	0.106402	-2.94654	0.00321353	0.0284671	Fnbp1	formin binding protein 1 [Source:MGI Symbol;Acc:MGI:109606]
ENSMUSG00000026274	149.304	0.719369	0.244101	2.94701	0.00320864	0.0284671	Pask	PAS domain containing serine/threonine kinase [Source:MGI Symbol;Acc:MGI:2155936]
ENSMUSG00000048012	7.1249	1.9811	0.672374	2.94643	0.00321467	0.0284671	Zfp473	zinc finger protein 473 [Source:MGI Symbol;Acc:MGI:2442697]
ENSMUSG00000071708	174.152	0.683343	0.231956	2.94601	0.00321907	0.0284868	Sms	spermine synthase [Source:MGI Symbol;Acc:MGI:109490]
ENSMUSG00000076755	94.192	-0.531967	0.180631	-2.94505	0.00322901	0.0285554	Trgv1	T cell receptor gamma, variable 1 [Source:MGI Symbol;Acc:MGI:98631]
ENSMUSG00000003721	44.2685	-1.12361	0.381632	-2.94422	0.00323775	0.0286132	Insig2	insulin induced gene 2 [Source:MGI Symbol;Acc:MGI:1920249]
ENSMUSG00000025509	264.457	-0.529617	0.179911	-2.94378	0.0032423	0.0286171	Pnpla2	patatin-like phospholipase domain containing 2 [Source:MGI Symbol;Acc:MGI:1914103]
ENSMUSG00000031799	1415.03	0.256622	0.087175	2.94375	0.00324257	0.0286171	Tpm4	tropomyosin 4 [Source:MGI Symbol;Acc:MGI:2449202]
ENSMUSG00000024101	289.958	-0.432616	0.146998	-2.94301	0.00325036	0.0286664	Washc1	WASH complex subunit 1 [Source:MGI Symbol;Acc:MGI:1916017]
ENSMUSG00000061979	46.7315	0.888066	0.301812	2.94244	0.00325633	0.0286997	Rcc1l	reculator of chromosome condensation 1 like [Source:MGI Symbol;Acc:MGI:2137600]
ENSMUSG00000042423	1235.29	-0.418145	0.142167	-2.94121	0.0032693	0.0287946	Fbrs	fibrosin [Source:MGI Symbol;Acc:MGI:104648]
ENSMUSG00000118668	87.4005	-0.800435	0.272316	-2.93936	0.00328893	0.0289311	RPS6KA4	ribosomal protein S6 kinase, polypeptide 4 [Source:NCBI gene (formerly Entrezgene);Acc:56613]
ENSMUSG00000083307	5.05313	2.05453	0.698979	2.93933	0.00328924	0.0289311	AA414768	expressed sequence AA414768 [Source:MGI Symbol;Acc:MGI:3035137]
ENSMUSG00000035232	211.54	0.4208	0.143223	2.93807	0.00330265	0.0290295	Pdk3	pyruvate dehydrogenase kinase, isoenzyme 3 [Source:MGI Symbol;Acc:MGI:2384308]
ENSMUSG00000021710	35.5538	1.02318	0.348279	2.93781	0.00330544	0.0290345	Nln	neurolysin (metallopeptidase M3 family) [Source:MGI Symbol;Acc:MGI:1923055]
ENSMUSG00000116656	19.4474	-1.02557	0.349261	-2.93642	0.0033203	0.0291453	Gm49708	predicted gene, 49708 [Source:MGI Symbol;Acc:MGI:6215173]
ENSMUSG00000070461	36.7479	-1.06148	0.361613	-2.93541	0.0033311	0.0292205	9230112E08Rik	RIKEN cDNA 9230112E08 gene [Source:MGI Symbol;Acc:MGI:2444774]
ENSMUSG00000032397	273.644	0.735152	0.250508	2.93464	0.00333933	0.029273	Tipin	timeless interacting protein [Source:MGI Symbol;Acc:MGI:1921571]
ENSMUSG00000036019	22.525	-1.47959	0.504243	-2.93428	0.00334327	0.0292835	Tmtc2	transmembrane and tetratricopeptide repeat containing 2 [Source:MGI Symbol;Acc:MGI:1914057]
ENSMUSG00000018999	1419.91	-0.384418	0.131017	-2.93411	0.00334502	0.0292835	Slc35b4	solute carrier family 35, member B4 [Source:MGI Symbol;Acc:MGI:1931249]
ENSMUSG00000042599	588.685	-0.478306	0.163125	-2.93215	0.00336622	0.0294494	Kdm7a	lysine (K)-specific demethylase 7A [Source:MGI Symbol;Acc:MGI:2443388]
ENSMUSG00000114369	8.40882	-1.37308	0.468384	-2.93153	0.00337293	0.0294883	Gm41077	predicted gene, 41077 [Source:MGI Symbol;Acc:MGI:5623962]
ENSMUSG00000104830	5.21376	-2.22455	0.758971	-2.93101	0.00337857	0.0295178	5830487J09Rik	RIKEN cDNA 5830487J09 gene [Source:MGI Symbol;Acc:MGI:1923368]
ENSMUSG00000103772	13.9618	-1.41059	0.481372	-2.93036	0.00338571	0.0295406	Gm36933	predicted gene, 36933 [Source:MGI Symbol;Acc:MGI:5610161]
ENSMUSG00000025474	333.857	0.501737	0.171213	2.93048	0.00338438	0.0295406	Tubgcp2	tubulin, gamma complex associated protein 2 [Source:MGI Symbol;Acc:MGI:1921487]
ENSMUSG00000038518	1250.97	-0.293872	0.100323	-2.92926	0.00339767	0.0296054	Jarid2	jumonji, AT rich interactive domain 2 [Source:MGI Symbol;Acc:MGI:104813]
ENSMUSG00000062075	243.888	0.503807	0.171985	2.92937	0.00339649	0.0296054	Lmnb2	lamin B2 [Source:MGI Symbol;Acc:MGI:96796]
ENSMUSG00000024583	226.131	0.338042	0.115422	2.92876	0.00340321	0.0296338	Txnl1	thioredoxin-like 1 [Source:MGI Symbol;Acc:MGI:1860078]
ENSMUSG00000064368	121.928	-0.763238	0.260826	-2.92623	0.00343094	0.0298554	mt-Nd6	mitochondrially encoded NADH dehydrogenase 6 [Source:MGI Symbol;Acc:MGI:102495]
ENSMUSG00000052997	779.667	0.457749	0.156489	2.92512	0.00344321	0.0299155	Uba2	ubiquitin-like modifier activating enzyme 2 [Source:MGI Symbol;Acc:MGI:1858313]
ENSMUSG00000007338	119.014	0.59295	0.202719	2.92498	0.00344474	0.0299155	Mrpl49	mitochondrial ribosomal protein L49 [Source:MGI Symbol;Acc:MGI:108180]
ENSMUSG00000097755	5.04554	2.87606	0.983155	2.92534	0.00344078	0.0299155	2010110K18Rik	RIKEN cDNA 2010110K18 gene [Source:MGI Symbol;Acc:MGI:1922951]
ENSMUSG00000113140	8.32323	-1.63066	0.557708	-2.92385	0.00345729	0.0300046	Gm48624	predicted gene, 48624 [Source:MGI Symbol;Acc:MGI:6098222]
ENSMUSG00000045598	237.956	-0.282876	0.0968006	-2.92225	0.00347508	0.0301389	Zfp553	zinc finger protein 553 [Source:MGI Symbol;Acc:MGI:2384725]
ENSMUSG00000052951	8.98974	-2.07049	0.708645	-2.92176	0.00348062	0.0301669	C130021I20Rik	Riken cDNA C130021I20 gene [Source:MGI Symbol;Acc:MGI:3639863]
ENSMUSG00000041096	178.571	-0.726203	0.248618	-2.92096	0.00348953	0.0302241	Tspyl2	TSPY-like 2 [Source:MGI Symbol;Acc:MGI:106244]
ENSMUSG00000003546	118.276	-0.501231	0.17164	-2.92025	0.00349756	0.0302735	Klc4	kinesin light chain 4 [Source:MGI Symbol;Acc:MGI:1922014]
ENSMUSG00000024955	74.0237	-0.490801	0.16824	-2.91726	0.00353122	0.0305442	Esrra	estrogen related receptor, alpha [Source:MGI Symbol;Acc:MGI:1346831]
ENSMUSG00000064341	2388.87	-0.415683	0.142511	-2.91685	0.00353585	0.0305442	mt-Nd1	mitochondrially encoded NADH dehydrogenase 1 [Source:MGI Symbol;Acc:MGI:101787]
ENSMUSG00000030750	169.406	0.500112	0.171448	2.91698	0.00353435	0.0305442	Nsmce1	NSE1 homolog, SMC5-SMC6 complex component [Source:MGI Symbol;Acc:MGI:1914961]
ENSMUSG00000064380	112.178	-0.904116	0.310016	-2.91636	0.00354145	0.0305722	Gm26448	predicted gene, 26448 [Source:MGI Symbol;Acc:MGI:5456225]
ENSMUSG00000021200	8.32942	-1.52695	0.523791	-2.91519	0.00355474	0.0306667	Asb2	ankyrin repeat and SOCS box-containing 2 [Source:MGI Symbol;Acc:MGI:1929743]
ENSMUSG00000034724	1678.86	-0.355432	0.121944	-2.91471	0.00356024	0.0306939	Cnot6l	CCR4-NOT transcription complex, subunit 6-like [Source:MGI Symbol;Acc:MGI:2443154]
ENSMUSG00000063894	168.341	-0.371283	0.127403	-2.91425	0.00356543	0.0307183	Zkscan8	zinc finger with KRAB and SCAN domains 8 [Source:MGI Symbol;Acc:MGI:1913815]
ENSMUSG00000103238	26.7791	-1.1892	0.408232	-2.91305	0.00357916	0.0307756	Gm36527	predicted gene, 36527 [Source:MGI Symbol;Acc:MGI:5595686]
ENSMUSG00000035569	3885.28	-0.312431	0.107242	-2.91334	0.00357585	0.0307756	Ankrd11	ankyrin repeat domain 11 [Source:MGI Symbol;Acc:MGI:1924337]
ENSMUSG00000056851	2255.87	0.234998	0.0806664	2.91321	0.00357736	0.0307756	Pcbp2	poly(rC) binding protein 2 [Source:MGI Symbol;Acc:MGI:108202]
ENSMUSG00000028763	127.79	-1.30796	0.44905	-2.91273	0.00358289	0.0307874	Hspg2	perlecan (heparan sulfate proteoglycan 2) [Source:MGI Symbol;Acc:MGI:96257]
ENSMUSG00000040859	213.368	-0.573478	0.197083	-2.90983	0.00361624	0.0309682	Bsdc1	BSD domain containing 1 [Source:MGI Symbol;Acc:MGI:1913466]
ENSMUSG00000022637	834.403	-0.252562	0.086783	-2.91027	0.00361122	0.0309682	Cblb	Casitas B-lineage lymphoma b [Source:MGI Symbol;Acc:MGI:2146430]
ENSMUSG00000070319	599.356	0.30291	0.104086	2.91019	0.00361215	0.0309682	Eif3g	eukaryotic translation initiation factor 3, subunit G [Source:MGI Symbol;Acc:MGI:1858258]
ENSMUSG00000037845	16.5578	1.32782	0.456229	2.91043	0.00360936	0.0309682	Fdxacb1	ferredoxin-fold anticodon binding domain containing 1 [Source:MGI Symbol;Acc:MGI:3584513]
ENSMUSG00000034731	14.0664	1.38284	0.475258	2.90966	0.00361818	0.0309682	Dgkh	diacylglycerol kinase, eta [Source:MGI Symbol;Acc:MGI:2444188]
ENSMUSG00000070732	15.0887	1.72075	0.591332	2.90996	0.00361471	0.0309682	Rbm44	RNA binding motif protein 44 [Source:MGI Symbol;Acc:MGI:2685663]
ENSMUSG00000095930	125.256	-0.66434	0.228428	-2.90831	0.00363385	0.0310615	Nim1k	NIM1 serine/threonine protein kinase [Source:MGI Symbol;Acc:MGI:2442399]
ENSMUSG00000016181	207.486	0.654057	0.22488	2.90847	0.00363206	0.0310615	Utp25	UTP25 small subunit processome component [Source:MGI Symbol;Acc:MGI:2138080]
ENSMUSG00000025223	1505.22	-0.445443	0.153184	-2.90789	0.0036388	0.0310835	Ldb1	LIM domain binding 1 [Source:MGI Symbol;Acc:MGI:894762]
ENSMUSG00000108732	80.605	-0.582139	0.200307	-2.90624	0.00365805	0.031207	2310043P16Rik	RIKEN cDNA 2310043P16 gene [Source:MGI Symbol;Acc:MGI:1917385]
ENSMUSG00000027952	50.0381	0.798757	0.274832	2.90634	0.00365678	0.031207	Pmvk	phosphomevalonate kinase [Source:MGI Symbol;Acc:MGI:1915853]
ENSMUSG00000107411	7.84784	-1.67643	0.577013	-2.90535	0.00366837	0.0312338	Gm19040	predicted gene, 19040 [Source:MGI Symbol;Acc:MGI:5011225]
ENSMUSG00000106237	13.6142	-1.13014	0.388938	-2.9057	0.0036643	0.0312338	Gm8066	predicted gene 8066 [Source:MGI Symbol;Acc:MGI:3646351]
ENSMUSG00000040263	182.277	0.498366	0.171526	2.90549	0.00366675	0.0312338	Klhdc4	kelch domain containing 4 [Source:MGI Symbol;Acc:MGI:2384569]
ENSMUSG00000029600	17.2501	-1.07816	0.371324	-2.90355	0.00368963	0.0313943	Rita1	RBPJ interacting and tubulin associated 1 [Source:MGI Symbol;Acc:MGI:1922021]
ENSMUSG00000024063	1580.65	-0.216353	0.0745302	-2.90288	0.00369744	0.0314403	Lbh	limb-bud and heart [Source:MGI Symbol;Acc:MGI:1925139]
ENSMUSG00000002477	201.492	0.541438	0.186536	2.9026	0.00370084	0.0314487	Snrpd1	small nuclear ribonucleoprotein D1 [Source:MGI Symbol;Acc:MGI:98344]
ENSMUSG00000091123	63.2828	-1.05978	0.36532	-2.90095	0.0037203	0.0315729	Gm17181	predicted gene 17181 [Source:MGI Symbol;Acc:MGI:4938008]
ENSMUSG00000032422	71.2545	-0.479833	0.165399	-2.90106	0.00371902	0.0315729	Snx14	sorting nexin 14 [Source:MGI Symbol;Acc:MGI:2155664]
ENSMUSG00000039629	16.9674	1.25565	0.432925	2.9004	0.00372689	0.0316083	Strip2	striatin interacting protein 2 [Source:MGI Symbol;Acc:MGI:2444363]
ENSMUSG00000004798	330.142	-0.412621	0.14238	-2.89802	0.00375523	0.0318279	Ulk2	unc-51 like kinase 2 [Source:MGI Symbol;Acc:MGI:1352758]
ENSMUSG00000029283	182.361	0.384204	0.132629	2.89683	0.0037695	0.0319282	Cdc7	cell division cycle 7 (S. cerevisiae) [Source:MGI Symbol;Acc:MGI:1309511]
ENSMUSG00000095123	67.9632	-0.955871	0.330106	-2.89565	0.00378373	0.0320071	Gm21781	predicted gene, 21781 [Source:MGI Symbol;Acc:MGI:5433945]
ENSMUSG00000069565	483.981	0.384673	0.132842	2.89571	0.00378299	0.0320071	Dazap1	DAZ associated protein 1 [Source:MGI Symbol;Acc:MGI:1917498]
ENSMUSG00000000532	224.828	-0.379876	0.131277	-2.89369	0.00380741	0.0321865	Acvr1b	activin A receptor, type 1B [Source:MGI Symbol;Acc:MGI:1338944]
ENSMUSG00000020642	258.732	0.360012	0.124456	2.8927	0.00381948	0.0322468	Rnf144a	ring finger protein 144A [Source:MGI Symbol;Acc:MGI:1344401]
ENSMUSG00000042148	136.705	0.4452	0.1539	2.8928	0.00381829	0.0322468	Cox10	heme A:farnesyltransferase cytochrome c oxidase assembly factor 10 [Source:MGI Symbol;Acc:MGI:1917633]
ENSMUSG00000038807	648.877	-0.431297	0.149111	-2.89245	0.00382254	0.0322518	Rap1gap2	RAP1 GTPase activating protein 2 [Source:MGI Symbol;Acc:MGI:3028623]
ENSMUSG00000031600	209.515	-0.756764	0.261845	-2.89012	0.00385094	0.0324704	Vps37a	vacuolar protein sorting 37A [Source:MGI Symbol;Acc:MGI:1261835]
ENSMUSG00000062981	134.216	0.542617	0.187762	2.88992	0.00385343	0.0324704	Mrpl42	mitochondrial ribosomal protein L42 [Source:MGI Symbol;Acc:MGI:1333774]
ENSMUSG00000039630	6069.11	0.257371	0.0890668	2.88964	0.00385685	0.0324782	Hnrnpu	heterogeneous nuclear ribonucleoprotein U [Source:MGI Symbol;Acc:MGI:1858195]
ENSMUSG00000096722	31.1623	0.997098	0.345104	2.88927	0.0038614	0.0324955	Hmgb1-ps9	high mobility group box 1, pseudogene 9 [Source:MGI Symbol;Acc:MGI:96115]
ENSMUSG00000024759	479.137	0.345824	0.11971	2.88885	0.00386659	0.0325183	Atl3	atlastin GTPase 3 [Source:MGI Symbol;Acc:MGI:1924270]
ENSMUSG00000000346	487.992	0.293215	0.101628	2.88518	0.00391187	0.032851	Dazap2	DAZ associated protein 2 [Source:MGI Symbol;Acc:MGI:1344344]
ENSMUSG00000000171	123.268	0.395993	0.137258	2.88503	0.00391372	0.032851	Sdhd	succinate dehydrogenase complex, subunit D, integral membrane protein [Source:MGI Symbol;Acc:MGI:1914175]
ENSMUSG00000006050	105.39	0.596748	0.206818	2.88538	0.00390947	0.032851	Sra1	steroid receptor RNA activator 1 [Source:MGI Symbol;Acc:MGI:1344414]
ENSMUSG00000027533	134.491	0.612971	0.212488	2.88474	0.00391741	0.0328609	Fabp5	fatty acid binding protein 5, epidermal [Source:MGI Symbol;Acc:MGI:101790]
ENSMUSG00000000409	1757.07	0.397506	0.137833	2.88397	0.00392692	0.0329195	Lck	lymphocyte protein tyrosine kinase [Source:MGI Symbol;Acc:MGI:96756]
ENSMUSG00000048485	115.893	-1.2451	0.431921	-2.8827	0.00394287	0.033032	Zbtb8b	zinc finger and BTB domain containing 8b [Source:MGI Symbol;Acc:MGI:2387181]
ENSMUSG00000074892	5.77621	-2.23927	0.776959	-2.8821	0.00395038	0.0330737	B3galt5	UDP-Gal:betaGlcNAc beta 1,3-galactosyltransferase, polypeptide 5 [Source:MGI Symbol;Acc:MGI:2136878]
ENSMUSG00000030213	1660	-0.264561	0.0918174	-2.88138	0.00395942	0.033128	Atf7ip	activating transcription factor 7 interacting protein [Source:MGI Symbol;Acc:MGI:1858965]
ENSMUSG00000034538	16.9816	-0.923712	0.320667	-2.8806	0.00396922	0.0331757	Zfp418	zinc finger protein 418 [Source:MGI Symbol;Acc:MGI:2444763]
ENSMUSG00000021176	12.7671	1.5449	0.536326	2.88052	0.0039702	0.0331757	Efcab11	EF-hand calcium binding domain 11 [Source:MGI Symbol;Acc:MGI:1926017]
ENSMUSG00000028609	256.016	0.501191	0.174124	2.87836	0.00399751	0.0333825	Magoh	mago homolog, exon junction complex core component [Source:MGI Symbol;Acc:MGI:1330312]
ENSMUSG00000044066	455.518	-0.352054	0.122388	-2.87655	0.00402052	0.0335532	Cep68	centrosomal protein 68 [Source:MGI Symbol;Acc:MGI:2667663]
ENSMUSG00000061186	96.4231	-0.490498	0.170576	-2.87554	0.00403337	0.0336265	Sfmbt2	Scm-like with four mbt domains 2 [Source:MGI Symbol;Acc:MGI:2447794]
ENSMUSG00000026356	551.477	0.322533	0.112176	2.87525	0.00403703	0.0336265	Dars	aspartyl-tRNA synthetase [Source:MGI Symbol;Acc:MGI:2442544]
ENSMUSG00000074656	504.687	0.371687	0.129268	2.87533	0.00403607	0.0336265	Eif2s2	eukaryotic translation initiation factor 2, subunit 2 (beta) [Source:MGI Symbol;Acc:MGI:1914454]
ENSMUSG00000032606	27.3357	1.33091	0.463393	2.87209	0.00407761	0.0339428	Nicn1	nicolin 1 [Source:MGI Symbol;Acc:MGI:1913507]
ENSMUSG00000100813	8.25858	-1.72914	0.602306	-2.87087	0.00409342	0.0340523	Gm28874	predicted gene 28874 [Source:MGI Symbol;Acc:MGI:5579580]
ENSMUSG00000075029	9.51191	1.86777	0.650638	2.87067	0.00409598	0.0340523	4930558J22Rik	RIKEN cDNA 4930558J22 gene [Source:MGI Symbol;Acc:MGI:3590517]
ENSMUSG00000050179	30.2883	-0.778456	0.271233	-2.87006	0.00410394	0.0340967	A930002I21Rik	RIKEN cDNA A930002I21 gene [Source:MGI Symbol;Acc:MGI:1924480]
ENSMUSG00000016386	30.3158	-1.42195	0.495535	-2.86953	0.00411084	0.0341322	Mpped2	metallophosphoesterase domain containing 2 [Source:MGI Symbol;Acc:MGI:1924265]
ENSMUSG00000041390	305.877	-0.60756	0.21179	-2.8687	0.00412164	0.0341784	Mdfic	MyoD family inhibitor domain containing [Source:MGI Symbol;Acc:MGI:104611]
ENSMUSG00000030942	427.157	0.267983	0.0934121	2.86882	0.00412004	0.0341784	Thumpd1	THUMP domain containing 1 [Source:MGI Symbol;Acc:MGI:2444479]
ENSMUSG00000020732	331.182	-0.340572	0.118754	-2.86789	0.00413219	0.0342441	Rab37	RAB37, member RAS oncogene family [Source:MGI Symbol;Acc:MGI:1929945]
ENSMUSG00000085622	32.9491	-1.01751	0.354852	-2.86741	0.00413846	0.0342526	3110056K07Rik	RIKEN cDNA 3110056K07 gene [Source:MGI Symbol;Acc:MGI:1920454]
ENSMUSG00000102070	1558.36	-0.626136	0.218356	-2.8675	0.00413725	0.0342526	Gm28661	predicted gene 28661 [Source:MGI Symbol;Acc:MGI:5579367]
ENSMUSG00000058997	133.304	0.828811	0.289133	2.86654	0.00414984	0.034325	Vwa8	von Willebrand factor A domain containing 8 [Source:MGI Symbol;Acc:MGI:1919008]
ENSMUSG00000110779	95.6983	-0.8424	0.293939	-2.86591	0.00415818	0.0343722	Gm48271	predicted gene, 48271 [Source:MGI Symbol;Acc:MGI:6097695]
ENSMUSG00000076873	418.422	-0.313503	0.109408	-2.86545	0.00416415	0.0343997	Trdv5	T cell receptor delta variable 5 [Source:MGI Symbol;Acc:MGI:3704133]
ENSMUSG00000029777	578.75	0.443123	0.154664	2.86507	0.00416918	0.0344195	Gars	glycyl-tRNA synthetase [Source:MGI Symbol;Acc:MGI:2449057]
ENSMUSG00000020798	81.1881	-0.613241	0.214081	-2.86454	0.00417621	0.0344557	Spns3	spinster homolog 3 [Source:MGI Symbol;Acc:MGI:1924827]
ENSMUSG00000028803	278.311	-0.573802	0.200329	-2.8643	0.00417926	0.0344591	Nipal3	NIPA-like domain containing 3 [Source:MGI Symbol;Acc:MGI:1921802]
ENSMUSG00000023010	656.712	0.332839	0.116214	2.86403	0.00418287	0.0344671	Tmbim6	transmembrane BAX inhibitor motif containing 6 [Source:MGI Symbol;Acc:MGI:99682]
ENSMUSG00000032905	219.431	-0.320358	0.111896	-2.86301	0.00419638	0.0345566	Atg12	autophagy related 12 [Source:MGI Symbol;Acc:MGI:1914776]
ENSMUSG00000002012	17.6895	-1.1522	0.402656	-2.8615	0.00421636	0.0346773	Pnck	pregnancy upregulated non-ubiquitously expressed CaM kinase [Source:MGI Symbol;Acc:MGI:1347357]
ENSMUSG00000115279	148.305	-0.808022	0.282375	-2.86153	0.00421605	0.0346773	Gm49273	predicted gene, 49273 [Source:MGI Symbol;Acc:MGI:6118757]
ENSMUSG00000086784	76.1435	0.580712	0.202976	2.86099	0.00422315	0.0347112	Isoc2a	isochorismatase domain containing 2a [Source:MGI Symbol;Acc:MGI:3609243]
ENSMUSG00000066443	82.4375	-4.60163	1.60865	-2.86055	0.00422908	0.0347235	Gm10163	predicted pseudogene 10163 [Source:MGI Symbol;Acc:MGI:3704341]
ENSMUSG00000038594	97.6274	-0.683635	0.239011	-2.86026	0.00423291	0.0347235	Cep85l	centrosomal protein 85-like [Source:MGI Symbol;Acc:MGI:3642684]
ENSMUSG00000044786	166.933	-0.569919	0.199267	-2.86008	0.00423529	0.0347235	Zfp36	zinc finger protein 36 [Source:MGI Symbol;Acc:MGI:99180]
ENSMUSG00000045409	247.837	-0.519726	0.181706	-2.86025	0.00423301	0.0347235	Trim39	tripartite motif-containing 39 [Source:MGI Symbol;Acc:MGI:1890659]
ENSMUSG00000019917	5.54517	2.06381	0.722614	2.85604	0.00428961	0.0351468	Septin10	septin 10 [Source:MGI Symbol;Acc:MGI:1918110]
ENSMUSG00000039656	279.386	-0.400303	0.140205	-2.85513	0.00430199	0.0351776	Rxrb	retinoid X receptor beta [Source:MGI Symbol;Acc:MGI:98215]
ENSMUSG00000021182	1815.29	-0.369747	0.129502	-2.85515	0.00430169	0.0351776	Ccdc88c	coiled-coil domain containing 88C [Source:MGI Symbol;Acc:MGI:1915589]
ENSMUSG00000051735	884.098	-0.338336	0.118489	-2.85541	0.00429816	0.0351776	Rinl	Ras and Rab interactor-like [Source:MGI Symbol;Acc:MGI:2444024]
ENSMUSG00000069520	83.5969	0.609529	0.213498	2.85496	0.00430416	0.0351776	Tmem19	transmembrane protein 19 [Source:MGI Symbol;Acc:MGI:1914476]
ENSMUSG00000078786	75.2226	-1.17257	0.410842	-2.85408	0.00431621	0.035232	BC024978	cDNA sequence BC024978 [Source:MGI Symbol;Acc:MGI:3041247]
ENSMUSG00000033031	191.886	1.07618	0.377056	2.85416	0.00431502	0.035232	Cip2a	cell proliferation regulating inhibitor of protein phosphatase 2A [Source:MGI Symbol;Acc:MGI:2146335]
ENSMUSG00000036718	15.5686	-1.01496	0.355669	-2.85365	0.00432198	0.0352321	Micall2	MICAL-like 2 [Source:MGI Symbol;Acc:MGI:2444818]
ENSMUSG00000057113	3170.51	0.368428	0.129102	2.85378	0.00432022	0.0352321	Npm1	nucleophosmin 1 [Source:MGI Symbol;Acc:MGI:106184]
ENSMUSG00000070699	105.704	0.571167	0.200179	2.85328	0.00432704	0.0352321	Sars2	seryl-aminoacyl-tRNA synthetase 2 [Source:MGI Symbol;Acc:MGI:1919234]
ENSMUSG00000057388	306.759	0.749396	0.262637	2.85335	0.00432604	0.0352321	Mrpl18	mitochondrial ribosomal protein L18 [Source:MGI Symbol;Acc:MGI:1914931]
ENSMUSG00000097785	23.3379	-1.2882	0.451513	-2.85306	0.00432998	0.0352341	B230217O12Rik	RIKEN cDNA B230217O12 gene [Source:MGI Symbol;Acc:MGI:2444948]
ENSMUSG00000046295	50.724	0.806576	0.282761	2.8525	0.0043377	0.0352529	Ankle1	ankyrin repeat and LEM domain containing 1 [Source:MGI Symbol;Acc:MGI:1918775]
ENSMUSG00000109822	9.11613	2.14605	0.752298	2.85266	0.00433552	0.0352529	Gm8556	predicted gene 8556 [Source:MGI Symbol;Acc:MGI:3649082]
ENSMUSG00000037210	625.262	-0.468355	0.164277	-2.85101	0.00435804	0.0353962	Fam193a	family with sequence homology 193, member A [Source:MGI Symbol;Acc:MGI:2447768]
ENSMUSG00000061887	633.577	0.237316	0.083256	2.85043	0.00436599	0.0354387	Ssbp3	single-stranded DNA binding protein 3 [Source:MGI Symbol;Acc:MGI:1919725]
ENSMUSG00000042502	479.27	0.399138	0.140134	2.84827	0.00439576	0.0356582	Cd2bp2	CD2 cytoplasmic tail binding protein 2 [Source:MGI Symbol;Acc:MGI:1917483]
ENSMUSG00000044328	65.5516	-0.67239	0.236203	-2.84665	0.00441812	0.0357728	Trp53i13	transformation related protein 53 inducible protein 13 [Source:MGI Symbol;Acc:MGI:1915125]
ENSMUSG00000034930	201.742	-0.628076	0.22063	-2.84673	0.00441702	0.0357728	Rtkn	rhotekin [Source:MGI Symbol;Acc:MGI:107371]
ENSMUSG00000040177	86.8753	0.704061	0.247301	2.84698	0.00441355	0.0357728	2310057M21Rik	RIKEN cDNA 2310057M21 gene [Source:MGI Symbol;Acc:MGI:1915527]
ENSMUSG00000049940	148.106	0.493418	0.173421	2.84521	0.00443827	0.0358914	Pgrmc2	progesterone receptor membrane component 2 [Source:MGI Symbol;Acc:MGI:1918054]
ENSMUSG00000020638	19.5567	0.937057	0.329344	2.84522	0.00443803	0.0358914	Cmpk2	cytidine monophosphate (UMP-CMP) kinase 2, mitochondrial [Source:MGI Symbol;Acc:MGI:99830]
ENSMUSG00000081179	54.7474	0.803533	0.282549	2.84387	0.00445692	0.0360199	Gm13136	predicted gene 13136 [Source:MGI Symbol;Acc:MGI:3649290]
ENSMUSG00000039219	967.937	-0.321833	0.113188	-2.84335	0.00446422	0.0360565	Arid4b	AT rich interactive domain 4B (RBP1-like) [Source:MGI Symbol;Acc:MGI:2137512]
ENSMUSG00000026429	42.1492	0.902442	0.317503	2.84231	0.0044788	0.0361519	Ube2t	ubiquitin-conjugating enzyme E2T [Source:MGI Symbol;Acc:MGI:1914446]
ENSMUSG00000036478	1357.06	-0.375078	0.132012	-2.84123	0.00449392	0.0362291	Btg1	BTG anti-proliferation factor 1 [Source:MGI Symbol;Acc:MGI:88215]
ENSMUSG00000073940	5.35852	3.68899	1.29833	2.84132	0.00449265	0.0362291	Hbb-bt	hemoglobin, beta adult t chain [Source:MGI Symbol;Acc:MGI:5474850]
ENSMUSG00000070808	1008.61	-0.331752	0.116772	-2.84103	0.0044968	0.0362299	Bicra	BRD4 interacting chromatin remodeling complex associated protein [Source:MGI Symbol;Acc:MGI:2154263]
ENSMUSG00000041685	203.732	-0.433663	0.15268	-2.84033	0.00450664	0.0362868	Fcho2	FCH domain only 2 [Source:MGI Symbol;Acc:MGI:3505790]
ENSMUSG00000019254	512.95	-0.376105	0.132455	-2.83949	0.00451857	0.0363156	Ppp1r12c	protein phosphatase 1, regulatory subunit 12C [Source:MGI Symbol;Acc:MGI:1924258]
ENSMUSG00000008348	4986.82	0.263949	0.0929549	2.83954	0.00451786	0.0363156	Ubc	ubiquitin C [Source:MGI Symbol;Acc:MGI:98889]
ENSMUSG00000020974	47.1131	0.82234	0.289577	2.8398	0.00451424	0.0363156	Pole2	polymerase (DNA directed), epsilon 2 (p59 subunit) [Source:MGI Symbol;Acc:MGI:1197514]
ENSMUSG00000093930	380.174	0.497362	0.17528	2.83753	0.00454646	0.0365173	Hmgcs1	3-hydroxy-3-methylglutaryl-Coenzyme A synthase 1 [Source:MGI Symbol;Acc:MGI:107592]
ENSMUSG00000055817	777.866	-0.306065	0.107876	-2.83719	0.00455121	0.0365329	Mta3	metastasis associated 3 [Source:MGI Symbol;Acc:MGI:2151172]
ENSMUSG00000027602	31.2353	-0.707096	0.249309	-2.83623	0.00456503	0.0366213	Map1lc3a	microtubule-associated protein 1 light chain 3 alpha [Source:MGI Symbol;Acc:MGI:1915661]
ENSMUSG00000038538	596.491	-0.507802	0.179103	-2.83526	0.00457887	0.0367098	Ubn2	ubinuclein 2 [Source:MGI Symbol;Acc:MGI:2444236]
ENSMUSG00000022757	258.425	0.396834	0.14	2.83454	0.0045892	0.0367474	Tfg	Trk-fused gene [Source:MGI Symbol;Acc:MGI:1338041]
ENSMUSG00000017697	77.2925	0.743655	0.262342	2.83468	0.00458716	0.0367474	Ada	adenosine deaminase [Source:MGI Symbol;Acc:MGI:87916]
ENSMUSG00000092702	4.76523	-3.10363	1.09522	-2.83378	0.00460003	0.0368116	Gm24514	predicted gene, 24514 [Source:MGI Symbol;Acc:MGI:5454291]
ENSMUSG00000031864	202.016	0.332873	0.117504	2.83286	0.00461331	0.0368952	Ints10	integrator complex subunit 10 [Source:MGI Symbol;Acc:MGI:1918135]
ENSMUSG00000073616	47.5779	-0.679426	0.239907	-2.83203	0.00462528	0.0369456	Cops9	COP9 signalosome subunit 9 [Source:MGI Symbol;Acc:MGI:1914165]
ENSMUSG00000025066	398.437	0.405804	0.143285	2.83214	0.00462377	0.0369456	Sfr1	SWI5 dependent recombination repair 1 [Source:MGI Symbol;Acc:MGI:1915038]
ENSMUSG00000026068	15.6175	-1.52035	0.536915	-2.83163	0.00463107	0.0369692	Il18rap	interleukin 18 receptor accessory protein [Source:MGI Symbol;Acc:MGI:1338888]
ENSMUSG00000061755	1274.85	-0.397257	0.140356	-2.83036	0.0046496	0.0370944	Bod1l	biorientation of chromosomes in cell division 1-like [Source:MGI Symbol;Acc:MGI:2444804]
ENSMUSG00000037236	1549.74	0.229348	0.0810851	2.82848	0.00467697	0.03729	Matr3	matrin 3 [Source:MGI Symbol;Acc:MGI:1298379]
ENSMUSG00000041530	942.633	-0.324219	0.114656	-2.82776	0.00468752	0.0373512	Ago1	argonaute RISC catalytic subunit 1 [Source:MGI Symbol;Acc:MGI:2446630]
ENSMUSG00000020899	515.433	0.426786	0.150942	2.82749	0.00469143	0.0373596	Pfas	phosphoribosylformylglycinamidine synthase (FGAR amidotransferase) [Source:MGI Symbol;Acc:MGI:2684864]
ENSMUSG00000026003	195.722	0.713527	0.252647	2.82421	0.00473975	0.0377213	Acadl	acyl-Coenzyme A dehydrogenase, long-chain [Source:MGI Symbol;Acc:MGI:87866]
ENSMUSG00000038648	191.377	-0.619902	0.219563	-2.82334	0.0047526	0.0378005	Creb3l2	cAMP responsive element binding protein 3-like 2 [Source:MGI Symbol;Acc:MGI:2442695]
ENSMUSG00000034088	1308.67	0.263907	0.0934897	2.82285	0.00475992	0.0378357	Hdlbp	high density lipoprotein (HDL) binding protein [Source:MGI Symbol;Acc:MGI:99256]
ENSMUSG00000021217	17.2962	-1.42702	0.505735	-2.82167	0.00477738	0.0378857	Tshz3	teashirt zinc finger family member 3 [Source:MGI Symbol;Acc:MGI:2442819]
ENSMUSG00000056145	907.152	-0.474495	0.168138	-2.82206	0.00477163	0.0378857	AI504432	expressed sequence AI504432 [Source:MGI Symbol;Acc:MGI:2139742]
ENSMUSG00000070738	1492.32	-0.334621	0.11859	-2.82166	0.00477765	0.0378857	Dgkd	diacylglycerol kinase, delta [Source:MGI Symbol;Acc:MGI:2138334]
ENSMUSG00000027115	80.0988	0.994053	0.352296	2.82164	0.00477783	0.0378857	Kif18a	kinesin family member 18A [Source:MGI Symbol;Acc:MGI:2446977]
ENSMUSG00000038146	870.261	-0.455718	0.1616	-2.82004	0.0048017	0.0380519	Notch3	notch 3 [Source:MGI Symbol;Acc:MGI:99460]
ENSMUSG00000044712	121.582	-0.481039	0.170624	-2.81929	0.00481303	0.0381185	Slc38a6	solute carrier family 38, member 6 [Source:MGI Symbol;Acc:MGI:3648156]
ENSMUSG00000007564	831.022	0.510098	0.181005	2.81815	0.00483018	0.0382311	Ppp2r1a	protein phosphatase 2, regulatory subunit A, alpha [Source:MGI Symbol;Acc:MGI:1926334]
ENSMUSG00000097746	22.1811	-1.17938	0.418697	-2.81677	0.00485086	0.0383715	Gm6225	predicted gene 6225 [Source:MGI Symbol;Acc:MGI:3643252]
ENSMUSG00000002249	26.114	-2.17507	0.772312	-2.81631	0.00485788	0.0384038	Tead3	TEA domain family member 3 [Source:MGI Symbol;Acc:MGI:109241]
ENSMUSG00000033540	53.7697	-0.813425	0.288996	-2.81466	0.00488285	0.0385544	Idua	iduronidase, alpha-L [Source:MGI Symbol;Acc:MGI:96418]
ENSMUSG00000074166	46.98	-0.807656	0.286929	-2.81483	0.00488032	0.0385544	AW146154	expressed sequence AW146154 [Source:MGI Symbol;Acc:MGI:2142212]
ENSMUSG00000023110	453.669	0.34402	0.122245	2.81419	0.0048901	0.0385883	Prmt5	protein arginine N-methyltransferase 5 [Source:MGI Symbol;Acc:MGI:1351645]
ENSMUSG00000042807	6.05417	-3.98808	1.41765	-2.81316	0.00490566	0.0386176	Hecw2	HECT, C2 and WW domain containing E3 ubiquitin protein ligase 2 [Source:MGI Symbol;Acc:MGI:2685817]
ENSMUSG00000064125	21.3003	-1.27377	0.452766	-2.81331	0.00490345	0.0386176	Prr36	proline rich 36 [Source:MGI Symbol;Acc:MGI:3605626]
ENSMUSG00000021546	4206.29	0.310379	0.110322	2.81338	0.00490234	0.0386176	Hnrnpk	heterogeneous nuclear ribonucleoprotein K [Source:MGI Symbol;Acc:MGI:99894]
ENSMUSG00000045078	162.013	0.473649	0.168355	2.8134	0.00490205	0.0386176	Rnf216	ring finger protein 216 [Source:MGI Symbol;Acc:MGI:1344349]
ENSMUSG00000042046	76.0311	-1.02649	0.364969	-2.81254	0.00491515	0.0386687	Dstyk	dual serine/threonine and tyrosine protein kinase [Source:MGI Symbol;Acc:MGI:1925064]
ENSMUSG00000015217	407.277	0.504352	0.179335	2.81235	0.00491807	0.0386687	Hmgb3	high mobility group box 3 [Source:MGI Symbol;Acc:MGI:1098219]
ENSMUSG00000107756	17.7645	-1.0619	0.377766	-2.81099	0.00493893	0.0387732	Gm44164	predicted gene, 44164 [Source:MGI Symbol;Acc:MGI:5690556]
ENSMUSG00000026553	1439.95	0.203723	0.0724713	2.81109	0.00493747	0.0387732	Copa	coatomer protein complex subunit alpha [Source:MGI Symbol;Acc:MGI:1334462]
ENSMUSG00000027968	358.519	0.407146	0.144845	2.8109	0.00494028	0.0387732	Larp7	La ribonucleoprotein domain family, member 7 [Source:MGI Symbol;Acc:MGI:107634]
ENSMUSG00000027404	751.214	0.334981	0.119293	2.80804	0.00498439	0.0390958	Snrpb	small nuclear ribonucleoprotein B [Source:MGI Symbol;Acc:MGI:98342]
ENSMUSG00000042632	143.302	-0.531191	0.189203	-2.80753	0.00499238	0.039135	Pla2g6	phospholipase A2, group VI [Source:MGI Symbol;Acc:MGI:1859152]
ENSMUSG00000041632	92.1115	0.517736	0.184457	2.80681	0.00500355	0.039199	Mrps27	mitochondrial ribosomal protein S27 [Source:MGI Symbol;Acc:MGI:1919064]
ENSMUSG00000041702	425.71	-0.314302	0.11202	-2.80577	0.00501958	0.0392541	Btbd7	BTB (POZ) domain containing 7 [Source:MGI Symbol;Acc:MGI:1917858]
ENSMUSG00000021905	67.8218	0.572026	0.203875	2.80577	0.00501961	0.0392541	Dph3	diphthamine biosynthesis 3 [Source:MGI Symbol;Acc:MGI:1922658]
ENSMUSG00000039633	45.1428	0.647847	0.230883	2.80595	0.00501685	0.0392541	Lonrf1	LON peptidase N-terminal domain and ring finger 1 [Source:MGI Symbol;Acc:MGI:3609241]
ENSMUSG00000027079	109.551	0.409452	0.145989	2.80467	0.00503686	0.0393371	Clp1	CLP1, cleavage and polyadenylation factor I subunit [Source:MGI Symbol;Acc:MGI:2138968]
ENSMUSG00000031971	81.9108	0.695722	0.248072	2.80451	0.00503927	0.0393371	Ccsap	centriole, cilia and spindle associated protein [Source:MGI Symbol;Acc:MGI:1920670]
ENSMUSG00000019761	15.6131	1.49459	0.532912	2.80457	0.0050384	0.0393371	Krt10	keratin 10 [Source:MGI Symbol;Acc:MGI:96685]
ENSMUSG00000021947	44.1889	0.807877	0.288201	2.80317	0.00506023	0.039477	Cryl1	crystallin, lambda 1 [Source:MGI Symbol;Acc:MGI:1915881]
ENSMUSG00000095648	15.7156	-2.71299	0.968121	-2.80232	0.00507363	0.039558	Gm2004	predicted gene 2004 [Source:MGI Symbol;Acc:MGI:3780174]
ENSMUSG00000037563	1812.33	-0.302095	0.10783	-2.80158	0.00508538	0.0396207	Rps16	ribosomal protein S16 [Source:MGI Symbol;Acc:MGI:98118]
ENSMUSG00000071172	1285.25	0.374871	0.133814	2.80142	0.00508776	0.0396207	Srsf3	serine and arginine-rich splicing factor 3 [Source:MGI Symbol;Acc:MGI:98285]
ENSMUSG00000017493	3919.28	0.283598	0.101337	2.79855	0.00513325	0.0399035	Igfbp4	insulin-like growth factor binding protein 4 [Source:MGI Symbol;Acc:MGI:96439]
ENSMUSG00000022364	86.6833	0.673673	0.240713	2.79866	0.00513146	0.0399035	Tbc1d31	TBC1 domain family, member 31 [Source:MGI Symbol;Acc:MGI:2684931]
ENSMUSG00000072421	5.36279	1.91459	0.684095	2.79872	0.0051306	0.0399035	Gm10357	predicted gene 10357 [Source:MGI Symbol;Acc:MGI:3641865]
ENSMUSG00000038379	95.2047	1.22685	0.438601	2.79719	0.00515486	0.0400476	Ttk	Ttk protein kinase [Source:MGI Symbol;Acc:MGI:1194921]
ENSMUSG00000033055	186.087	-0.397811	0.14224	-2.79677	0.00516169	0.040065	Ankrd54	ankyrin repeat domain 54 [Source:MGI Symbol;Acc:MGI:2444209]
ENSMUSG00000032009	1069.85	-0.375346	0.134212	-2.79667	0.00516324	0.040065	Sesn3	sestrin 3 [Source:MGI Symbol;Acc:MGI:1922997]
ENSMUSG00000093661	149.15	-0.358703	0.128289	-2.79605	0.00517317	0.0401182	Eif4e3	eukaryotic translation initiation factor 4E member 3 [Source:MGI Symbol;Acc:MGI:1914142]
ENSMUSG00000024301	100.403	0.618524	0.221276	2.79526	0.00518588	0.0401929	Kifc5b	kinesin family member C5B [Source:MGI Symbol;Acc:MGI:2137414]
ENSMUSG00000024800	34.2132	0.724769	0.259341	2.79466	0.00519549	0.0402434	Rpp30	ribonuclease P/MRP 30 subunit [Source:MGI Symbol;Acc:MGI:1859683]
ENSMUSG00000104436	10.5351	-1.37302	0.49144	-2.79387	0.00520812	0.0403173	Gm37423	predicted gene, 37423 [Source:MGI Symbol;Acc:MGI:5610651]
ENSMUSG00000046519	148.145	-0.560702	0.200764	-2.79285	0.00522466	0.0403975	Golph3l	golgi phosphoprotein 3-like [Source:MGI Symbol;Acc:MGI:1917129]
ENSMUSG00000034459	43.2139	1.13312	0.405709	2.79293	0.00522334	0.0403975	Ifit1	interferon-induced protein with tetratricopeptide repeats 1 [Source:MGI Symbol;Acc:MGI:99450]
ENSMUSG00000037754	1817.14	-0.333608	0.119481	-2.79216	0.00523582	0.0404597	Ppp1r16b	protein phosphatase 1, regulatory subunit 16B [Source:MGI Symbol;Acc:MGI:2151841]
ENSMUSG00000036155	1929.49	-0.279293	0.100037	-2.79189	0.00524007	0.0404686	Mgat5	mannoside acetylglucosaminyltransferase 5 [Source:MGI Symbol;Acc:MGI:894701]
ENSMUSG00000069729	1321.11	-0.31465	0.112719	-2.79145	0.00524731	0.0404771	Arid1b	AT rich interactive domain 1B (SWI-like) [Source:MGI Symbol;Acc:MGI:1926129]
ENSMUSG00000027298	28.6564	1.17511	0.420969	2.79144	0.00524738	0.0404771	Tyro3	TYRO3 protein tyrosine kinase 3 [Source:MGI Symbol;Acc:MGI:104294]
ENSMUSG00000102145	34.2688	-0.976524	0.349969	-2.79032	0.00526564	0.0405342	Gm38056	predicted gene, 38056 [Source:MGI Symbol;Acc:MGI:5611284]
ENSMUSG00000036961	89.0959	-0.822472	0.29475	-2.7904	0.00526426	0.0405342	Wnt8b	wingless-type MMTV integration site family, member 8B [Source:MGI Symbol;Acc:MGI:109485]
ENSMUSG00000104125	34.8997	-0.756614	0.271204	-2.78984	0.00527346	0.0405342	Gm37488	predicted gene, 37488 [Source:MGI Symbol;Acc:MGI:5610716]
ENSMUSG00000024792	82.3006	-0.662439	0.237511	-2.78909	0.00528567	0.0405342	Zfpl1	zinc finger like protein 1 [Source:MGI Symbol;Acc:MGI:1891017]
ENSMUSG00000030035	310.184	-0.402651	0.144364	-2.78914	0.00528489	0.0405342	Wbp1	WW domain binding protein 1 [Source:MGI Symbol;Acc:MGI:104710]
ENSMUSG00000027508	1743.69	-0.288296	0.103346	-2.78963	0.0052768	0.0405342	Pag1	phosphoprotein associated with glycosphingolipid microdomains 1 [Source:MGI Symbol;Acc:MGI:2443160]
ENSMUSG00000038047	191.543	0.36586	0.131161	2.78939	0.00528072	0.0405342	Haus6	HAUS augmin-like complex, subunit 6 [Source:MGI Symbol;Acc:MGI:1923389]
ENSMUSG00000002221	567.707	0.434526	0.155758	2.78975	0.00527482	0.0405342	Paxip1	PAX interacting (with transcription-activation domain) protein 1 [Source:MGI Symbol;Acc:MGI:1890430]
ENSMUSG00000051355	140.549	0.55086	0.197506	2.78908	0.00528585	0.0405342	Commd1	COMM domain containing 1 [Source:MGI Symbol;Acc:MGI:109474]
ENSMUSG00000030588	64.5481	0.566501	0.203046	2.79002	0.00527054	0.0405342	Yif1b	Yip1 interacting factor homolog B (S. cerevisiae) [Source:MGI Symbol;Acc:MGI:1924504]
ENSMUSG00000028358	23.7636	-0.913454	0.327553	-2.78872	0.00529164	0.0405547	Zfp618	zinc finger protein 618 [Source:MGI Symbol;Acc:MGI:1919950]
ENSMUSG00000025794	2903.62	0.268991	0.0964966	2.78757	0.00531055	0.0406757	Rpl14	ribosomal protein L14 [Source:MGI Symbol;Acc:MGI:1914365]
ENSMUSG00000058216	71.984	0.690397	0.247757	2.7866	0.00532649	0.0407739	Gstp3	glutathione S-transferase pi 3 [Source:MGI Symbol;Acc:MGI:2385078]
ENSMUSG00000062647	3171.27	0.240241	0.0862208	2.78635	0.0053305	0.0407807	Rpl7a	ribosomal protein L7A [Source:MGI Symbol;Acc:MGI:1353472]
ENSMUSG00000107476	19.2017	-1.34506	0.482876	-2.78552	0.00534424	0.0408618	Zfp862-ps	zinc finger protein 862, pseudogene [Source:MGI Symbol;Acc:MGI:1889827]
ENSMUSG00000030816	789.391	-0.37791	0.13568	-2.78529	0.00534793	0.040866	Rnf40	ring finger protein 40 [Source:MGI Symbol;Acc:MGI:2142048]
ENSMUSG00000020827	609.823	-0.36884	0.132446	-2.78483	0.00535558	0.0409006	Mink1	misshapen-like kinase 1 (zebrafish) [Source:MGI Symbol;Acc:MGI:1355329]
ENSMUSG00000020664	301.528	0.3579	0.12854	2.78436	0.00536338	0.0409362	Dld	dihydrolipoamide dehydrogenase [Source:MGI Symbol;Acc:MGI:107450]
ENSMUSG00000055302	1010.71	0.207802	0.0746591	2.78334	0.00538017	0.0410403	Mrfap1	Morf4 family associated protein 1 [Source:MGI Symbol;Acc:MGI:1914818]
ENSMUSG00000043602	63.7972	-0.668166	0.24012	-2.78263	0.00539205	0.0411069	Zfp3	zinc finger protein 3 [Source:MGI Symbol;Acc:MGI:99177]
ENSMUSG00000023072	109.438	0.710134	0.255267	2.78192	0.00540376	0.0411627	Cep89	centrosomal protein 89 [Source:MGI Symbol;Acc:MGI:1919390]
ENSMUSG00000019295	66.6796	0.78392	0.281802	2.78181	0.00540568	0.0411627	Tmem129	transmembrane protein 129 [Source:MGI Symbol;Acc:MGI:1915616]
ENSMUSG00000042688	470.25	0.268122	0.0964218	2.78072	0.00542382	0.0412767	Mapk6	mitogen-activated protein kinase 6 [Source:MGI Symbol;Acc:MGI:1354946]
ENSMUSG00000020936	457.687	0.388419	0.139698	2.78042	0.00542885	0.0412909	Nmt1	N-myristoyltransferase 1 [Source:MGI Symbol;Acc:MGI:102579]
ENSMUSG00000032193	220.293	0.699378	0.251648	2.77919	0.00544939	0.041423	Ldlr	low density lipoprotein receptor [Source:MGI Symbol;Acc:MGI:96765]
ENSMUSG00000040710	722.788	-0.257732	0.0927707	-2.77816	0.00546683	0.0415186	St8sia4	ST8 alpha-N-acetyl-neuraminide alpha-2,8-sialyltransferase 4 [Source:MGI Symbol;Acc:MGI:106018]
ENSMUSG00000015023	850.925	0.227434	0.0818737	2.77787	0.0054717	0.0415186	Ddx19a	DEAD box helicase 19a [Source:MGI Symbol;Acc:MGI:99526]
ENSMUSG00000025917	244.944	0.37867	0.136326	2.77769	0.00547471	0.0415186	Cops5	COP9 signalosome subunit 5 [Source:MGI Symbol;Acc:MGI:1349415]
ENSMUSG00000055044	284.575	0.53926	0.194139	2.7777	0.00547453	0.0415186	Pdlim1	PDZ and LIM domain 1 (elfin) [Source:MGI Symbol;Acc:MGI:1860611]
ENSMUSG00000032598	152.235	-2.62789	0.946795	-2.77556	0.00551068	0.0416958	Nckipsd	NCK interacting protein with SH3 domain [Source:MGI Symbol;Acc:MGI:1931834]
ENSMUSG00000103774	17.4591	-1.31892	0.475268	-2.77511	0.00551824	0.0416958	Gm36932	predicted gene, 36932 [Source:MGI Symbol;Acc:MGI:5610160]
ENSMUSG00000018378	102.346	-0.875241	0.31535	-2.77546	0.00551241	0.0416958	Cuedc1	CUE domain containing 1 [Source:MGI Symbol;Acc:MGI:2144281]
ENSMUSG00000021326	731.644	0.226733	0.0816883	2.77559	0.00551021	0.0416958	Trim27	tripartite motif-containing 27 [Source:MGI Symbol;Acc:MGI:97904]
ENSMUSG00000078249	1183.37	0.455768	0.164242	2.77498	0.00552044	0.0416958	Hmga1b	high mobility group AT-hook 1B [Source:MGI Symbol;Acc:MGI:96161]
ENSMUSG00000028587	70.3175	1.60181	0.577068	2.77577	0.00550715	0.0416958	Orc1	origin recognition complex, subunit 1 [Source:MGI Symbol;Acc:MGI:1328337]
ENSMUSG00000043789	7.04854	2.96549	1.06865	2.775	0.00552024	0.0416958	Vwce	von Willebrand factor C and EGF domains [Source:MGI Symbol;Acc:MGI:1919018]
ENSMUSG00000081622	38.3119	0.877624	0.316321	2.77447	0.00552919	0.0417136	Gm5937	predicted gene 5937 [Source:MGI Symbol;Acc:MGI:3648844]
ENSMUSG00000028108	91.5344	1.32953	0.47919	2.77453	0.00552807	0.0417136	Ecm1	extracellular matrix protein 1 [Source:MGI Symbol;Acc:MGI:103060]
ENSMUSG00000023908	106.604	0.75386	0.271944	2.77212	0.00556926	0.0419916	Pkmyt1	protein kinase, membrane associated tyrosine/threonine 1 [Source:MGI Symbol;Acc:MGI:2137630]
ENSMUSG00000025534	162.181	0.377663	0.136285	2.77112	0.00558642	0.0420966	Gusb	glucuronidase, beta [Source:MGI Symbol;Acc:MGI:95872]
ENSMUSG00000055629	27.0568	-1.39332	0.502893	-2.7706	0.00559526	0.0421034	B4galnt4	beta-1,4-N-acetyl-galactosaminyl transferase 4 [Source:MGI Symbol;Acc:MGI:2652891]
ENSMUSG00000060743	2241.7	0.230448	0.0831792	2.7705	0.005597	0.0421034	H3f3a	H3.3 histone A [Source:MGI Symbol;Acc:MGI:1097686]
ENSMUSG00000040253	337.5	0.392539	0.141684	2.77053	0.00559647	0.0421034	Gbp7	guanylate binding protein 7 [Source:MGI Symbol;Acc:MGI:2444421]
ENSMUSG00000021958	53.7407	0.662857	0.239294	2.77005	0.00560478	0.0421376	Pinx1	PIN2/TERF1 interacting, telomerase inhibitor 1 [Source:MGI Symbol;Acc:MGI:1919650]
ENSMUSG00000020954	349.254	-0.4141	0.149526	-2.76942	0.0056157	0.0421954	Strn3	striatin, calmodulin binding protein 3 [Source:MGI Symbol;Acc:MGI:2151064]
ENSMUSG00000058388	430.479	0.26181	0.0945884	2.76789	0.00564213	0.0423696	Phtf1	putative homeodomain transcription factor 1 [Source:MGI Symbol;Acc:MGI:1332671]
ENSMUSG00000028874	29.767	0.787247	0.284443	2.76768	0.00564577	0.0423725	Fgr	FGR proto-oncogene, Src family tyrosine kinase [Source:MGI Symbol;Acc:MGI:95527]
ENSMUSG00000011752	490.508	0.412957	0.149282	2.76629	0.00566989	0.0425291	Pgam1	phosphoglycerate mutase 1 [Source:MGI Symbol;Acc:MGI:97552]
ENSMUSG00000021258	337.613	0.441097	0.159485	2.76576	0.00567908	0.0425735	Ccnk	cyclin K [Source:MGI Symbol;Acc:MGI:1276106]
ENSMUSG00000028271	189.828	0.354061	0.128053	2.76495	0.00569314	0.0426497	Gtf2b	general transcription factor IIB [Source:MGI Symbol;Acc:MGI:2385191]
ENSMUSG00000024165	161.16	0.705078	0.25502	2.7648	0.00569579	0.0426497	Jpt2	Jupiter microtubule associated homolog 2 [Source:MGI Symbol;Acc:MGI:1196260]
ENSMUSG00000047003	130.428	0.743537	0.268986	2.76422	0.00570591	0.042701	Zfp41	zinc finger protein 41 [Source:MGI Symbol;Acc:MGI:99186]
ENSMUSG00000020034	178.148	-0.610543	0.220891	-2.764	0.00570977	0.0427054	Tcp11l2	t-complex 11 (mouse) like 2 [Source:MGI Symbol;Acc:MGI:2444679]
ENSMUSG00000042211	502.466	-0.315162	0.114097	-2.76223	0.00574084	0.0429132	Fbxo38	F-box protein 38 [Source:MGI Symbol;Acc:MGI:2444639]
ENSMUSG00000069769	881.03	-0.252317	0.0914291	-2.7597	0.00578547	0.0432221	Msi2	musashi RNA-binding protein 2 [Source:MGI Symbol;Acc:MGI:1923876]
ENSMUSG00000032481	2648.22	0.288979	0.104771	2.7582	0.00581205	0.0433958	Smarcc1	SWI/SNF related, matrix associated, actin dependent regulator of chromatin, subfamily c, member 1 [Source:MGI Symbol;Acc:MGI:1203524]
ENSMUSG00000003153	274.638	-0.609795	0.22115	-2.75738	0.00582665	0.0434799	Slc2a3	solute carrier family 2 (facilitated glucose transporter), member 3 [Source:MGI Symbol;Acc:MGI:95757]
ENSMUSG00000028702	131.403	0.810702	0.294084	2.7567	0.00583874	0.0435452	Rad54l	RAD54 like (S. cerevisiae) [Source:MGI Symbol;Acc:MGI:894697]
ENSMUSG00000059923	1408.12	-0.383933	0.139325	-2.75567	0.00585729	0.0436363	Grb2	growth factor receptor bound protein 2 [Source:MGI Symbol;Acc:MGI:95805]
ENSMUSG00000094595	16.1829	1.91147	0.693657	2.75565	0.00585765	0.0436363	Fsbp	fibrinogen silencer binding protein [Source:MGI Symbol;Acc:MGI:5301008]
ENSMUSG00000036381	19.7724	-1.04515	0.379431	-2.75451	0.00587802	0.0437631	P2ry14	purinergic receptor P2Y, G-protein coupled, 14 [Source:MGI Symbol;Acc:MGI:2155705]
ENSMUSG00000019845	108.245	0.490053	0.177947	2.75393	0.00588847	0.0438158	Tube1	tubulin, epsilon 1 [Source:MGI Symbol;Acc:MGI:1919174]
ENSMUSG00000008373	432.902	0.391919	0.142331	2.75357	0.00589495	0.0438391	Prpf31	pre-mRNA processing factor 31 [Source:MGI Symbol;Acc:MGI:1916238]
ENSMUSG00000020486	27.4463	-1.10732	0.402222	-2.75301	0.00590492	0.0438529	Septin4	septin 4 [Source:MGI Symbol;Acc:MGI:1270156]
ENSMUSG00000061904	736.886	0.306495	0.111326	2.75314	0.00590271	0.0438529	Slc25a3	solute carrier family 25 (mitochondrial carrier, phosphate carrier), member 3 [Source:MGI Symbol;Acc:MGI:1353498]
ENSMUSG00000013822	112.325	0.398975	0.144937	2.75276	0.00590958	0.0438529	Elof1	ELF1 homolog, elongation factor 1 [Source:MGI Symbol;Acc:MGI:1913376]
ENSMUSG00000040010	288.018	0.594385	0.215926	2.75272	0.00591025	0.0438529	Slc7a5	solute carrier family 7 (cationic amino acid transporter, y+ system), member 5 [Source:MGI Symbol;Acc:MGI:1298205]
ENSMUSG00000021196	223.624	0.340817	0.123918	2.75034	0.00595337	0.0441226	Pfkp	phosphofructokinase, platelet [Source:MGI Symbol;Acc:MGI:1891833]
ENSMUSG00000012519	11.0989	1.57469	0.572521	2.75045	0.0059514	0.0441226	Mlkl	mixed lineage kinase domain-like [Source:MGI Symbol;Acc:MGI:1921818]
ENSMUSG00000041264	370.199	-0.275479	0.100172	-2.75005	0.00595866	0.0441367	Uspl1	ubiquitin specific peptidase like 1 [Source:MGI Symbol;Acc:MGI:2442342]
ENSMUSG00000030082	657.628	0.263964	0.0960073	2.74942	0.00597013	0.0441966	Sec61a1	Sec61 alpha 1 subunit (S. cerevisiae) [Source:MGI Symbol;Acc:MGI:1858417]
ENSMUSG00000027893	388.316	0.433402	0.157654	2.74907	0.00597646	0.0442183	Ahcyl1	S-adenosylhomocysteine hydrolase-like 1 [Source:MGI Symbol;Acc:MGI:2385184]
ENSMUSG00000005893	1012.18	-0.312714	0.113869	-2.74626	0.00602784	0.0445732	Nr2c2	nuclear receptor subfamily 2, group C, member 2 [Source:MGI Symbol;Acc:MGI:1352466]
ENSMUSG00000037824	232.187	-0.311533	0.113455	-2.74588	0.00603497	0.0446007	Tspan14	tetraspanin 14 [Source:MGI Symbol;Acc:MGI:1196325]
ENSMUSG00000035840	227.807	-0.429732	0.156563	-2.74478	0.00605516	0.0447245	Lysmd3	LysM, putative peptidoglycan-binding, domain containing 3 [Source:MGI Symbol;Acc:MGI:1915906]
ENSMUSG00000047264	151.567	-0.386507	0.140896	-2.7432	0.00608432	0.0449145	Zfp358	zinc finger protein 358 [Source:MGI Symbol;Acc:MGI:2153740]
ENSMUSG00000063785	249.599	0.388941	0.141801	2.74286	0.00609057	0.0449212	Utp14a	UTP14A small subunit processome component [Source:MGI Symbol;Acc:MGI:1919804]
ENSMUSG00000028224	102.27	0.611168	0.222828	2.74278	0.00609212	0.0449212	Nbn	nibrin [Source:MGI Symbol;Acc:MGI:1351625]
ENSMUSG00000011158	761.973	-0.521452	0.190143	-2.74242	0.00609878	0.0449449	Brf1	BRF1, RNA polymerase III transcription initiation factor 90 kDa subunit [Source:MGI Symbol;Acc:MGI:1919558]
ENSMUSG00000045055	57.3981	0.733082	0.267368	2.74185	0.00610941	0.0449978	Rpsa-ps2	ribosomal protein SA, pseudogene 2 [Source:MGI Symbol;Acc:MGI:3643356]
ENSMUSG00000010453	514.155	-0.265468	0.0968635	-2.74064	0.00613188	0.0451378	Kansl3	KAT8 regulatory NSL complex subunit 3 [Source:MGI Symbol;Acc:MGI:1918055]
ENSMUSG00000003992	91.8132	-0.449331	0.163965	-2.74041	0.00613625	0.0451445	Ssbp2	single-stranded DNA binding protein 2 [Source:MGI Symbol;Acc:MGI:1914220]
ENSMUSG00000028565	81.9826	-0.821239	0.299743	-2.73981	0.00614744	0.0452013	Nfia	nuclear factor I/A [Source:MGI Symbol;Acc:MGI:108056]
ENSMUSG00000040929	178.832	-0.464491	0.169555	-2.73948	0.00615363	0.0452138	Rfx3	regulatory factor X, 3 (influences HLA class II expression) [Source:MGI Symbol;Acc:MGI:106582]
ENSMUSG00000038418	380.073	0.304972	0.11133	2.73935	0.00615606	0.0452138	Egr1	early growth response 1 [Source:MGI Symbol;Acc:MGI:95295]
ENSMUSG00000054400	55.0634	-0.717682	0.262092	-2.73828	0.00617608	0.0453353	Cklf	chemokine-like factor [Source:MGI Symbol;Acc:MGI:1922708]
ENSMUSG00000004568	537.923	0.499055	0.182265	2.73807	0.00618003	0.0453387	Arhgef18	rho/rac guanine nucleotide exchange factor (GEF) 18 [Source:MGI Symbol;Acc:MGI:2142567]
ENSMUSG00000019303	86.1603	0.583477	0.213234	2.73632	0.00621305	0.0455554	Psmc3ip	proteasome (prosome, macropain) 26S subunit, ATPase 3, interacting protein [Source:MGI Symbol;Acc:MGI:1098610]
ENSMUSG00000021952	317.883	0.347649	0.127061	2.73607	0.0062178	0.0455646	Xpo4	exportin 4 [Source:MGI Symbol;Acc:MGI:1888526]
ENSMUSG00000029408	464.606	-0.446084	0.163143	-2.73431	0.00625119	0.0457835	Abcb9	ATP-binding cassette, sub-family B (MDR/TAP), member 9 [Source:MGI Symbol;Acc:MGI:1861729]
ENSMUSG00000106636	13.248	-1.33619	0.488812	-2.73354	0.00626575	0.045818	Gm43813	predicted gene 43813 [Source:MGI Symbol;Acc:MGI:5663950]
ENSMUSG00000030055	203.026	-0.606674	0.22194	-2.7335	0.00626643	0.045818	Rab43	RAB43, member RAS oncogene family [Source:MGI Symbol;Acc:MGI:1917084]
ENSMUSG00000021927	12.221	1.58411	0.579451	2.73381	0.00626062	0.045818	Hnrnpa1l2-ps2	heterogeneous nuclear ribonucleoprotein A1-like 2, pseudogene 2 [Source:MGI Symbol;Acc:MGI:3645633]
ENSMUSG00000018654	4200.39	0.297318	0.108817	2.73228	0.00628973	0.045962	Ikzf1	IKAROS family zinc finger 1 [Source:MGI Symbol;Acc:MGI:1342540]
ENSMUSG00000022434	63.4169	0.946286	0.346358	2.7321	0.00629317	0.045962	Fam118a	family with sequence similarity 118, member A [Source:MGI Symbol;Acc:MGI:1920475]
ENSMUSG00000020069	151.872	-0.504686	0.184738	-2.73191	0.00629688	0.0459633	Hnrnph3	heterogeneous nuclear ribonucleoprotein H3 [Source:MGI Symbol;Acc:MGI:1926462]
ENSMUSG00000062822	350.75	-0.299434	0.109694	-2.72973	0.00633871	0.0462213	4833420G17Rik	RIKEN cDNA 4833420G17 gene [Source:MGI Symbol;Acc:MGI:1914642]
ENSMUSG00000022474	55.1843	0.797616	0.29222	2.72951	0.00634284	0.0462213	Pmm1	phosphomannomutase 1 [Source:MGI Symbol;Acc:MGI:1353418]
ENSMUSG00000035829	6.25106	1.87747	0.687814	2.72962	0.00634075	0.0462213	Ppp1r26	protein phosphatase 1, regulatory subunit 26 [Source:MGI Symbol;Acc:MGI:2685193]
ENSMUSG00000097536	29.5404	-1.06362	0.389928	-2.72773	0.00637724	0.046446	2610037D02Rik	RIKEN cDNA 2610037D02 gene [Source:MGI Symbol;Acc:MGI:1917290]
ENSMUSG00000028322	153.128	0.458839	0.168229	2.72746	0.00638235	0.0464572	Exosc3	exosome component 3 [Source:MGI Symbol;Acc:MGI:1913612]
ENSMUSG00000028073	45.6518	-1.17159	0.429595	-2.7272	0.00638739	0.046468	Pear1	platelet endothelial aggregation receptor 1 [Source:MGI Symbol;Acc:MGI:1920432]
ENSMUSG00000041126	350.887	0.339548	0.124546	2.72629	0.00640506	0.0465706	H2az2	H2A.Z histone variant 2 [Source:MGI Symbol;Acc:MGI:1924855]
ENSMUSG00000094017	12.5772	1.45354	0.533229	2.72593	0.00641212	0.0465959	Gm13160	predicted gene 13160 [Source:MGI Symbol;Acc:MGI:3649984]
ENSMUSG00000005774	210.1	-0.345814	0.126902	-2.72505	0.00642927	0.0466686	Rfx5	regulatory factor X, 5 (influences HLA class II expression) [Source:MGI Symbol;Acc:MGI:1858421]
ENSMUSG00000027752	137.38	0.57252	0.210083	2.72521	0.00642615	0.0466686	Exosc8	exosome component 8 [Source:MGI Symbol;Acc:MGI:1916889]
ENSMUSG00000027351	354.077	-0.315543	0.115864	-2.72339	0.00646164	0.0468514	Spred1	sprouty protein with EVH-1 domain 1, related sequence [Source:MGI Symbol;Acc:MGI:2150016]
ENSMUSG00000022982	532.236	0.388833	0.142773	2.72344	0.00646061	0.0468514	Sod1	superoxide dismutase 1, soluble [Source:MGI Symbol;Acc:MGI:98351]
ENSMUSG00000034800	14.4479	-1.0476	0.384739	-2.72289	0.00647134	0.0468956	Zfp661	zinc finger protein 661 [Source:MGI Symbol;Acc:MGI:1919430]
ENSMUSG00000028409	437.65	0.299075	0.109851	2.72256	0.00647782	0.0469166	Smu1	smu-1 suppressor of mec-8 and unc-52 homolog (C. elegans) [Source:MGI Symbol;Acc:MGI:1915546]
ENSMUSG00000078636	35.7393	1.33794	0.491636	2.72139	0.00650072	0.0470562	Gm7336	predicted gene 7336 [Source:MGI Symbol;Acc:MGI:3644851]
ENSMUSG00000000876	153.357	0.475408	0.17472	2.72098	0.00650887	0.0470892	Pxmp4	peroxisomal membrane protein 4 [Source:MGI Symbol;Acc:MGI:1891701]
ENSMUSG00000037544	305.5	1.1203	0.411851	2.72015	0.00652522	0.0471813	Dlgap5	DLG associated protein 5 [Source:MGI Symbol;Acc:MGI:2183453]
ENSMUSG00000053012	160.128	0.3712	0.136486	2.7197	0.00653415	0.0472196	Krcc1	lysine-rich coiled-coil 1 [Source:MGI Symbol;Acc:MGI:1889377]
ENSMUSG00000000881	162.556	-0.717924	0.264015	-2.71925	0.00654297	0.0472572	Dlg3	discs large MAGUK scaffold protein 3 [Source:MGI Symbol;Acc:MGI:1888986]
ENSMUSG00000061028	364.562	-0.395034	0.145419	-2.71652	0.0065973	0.0476233	Clasrp	CLK4-associating serine/arginine rich protein [Source:MGI Symbol;Acc:MGI:1855695]
ENSMUSG00000038861	291.634	0.552497	0.203415	2.71611	0.00660544	0.0476556	Pi4kb	phosphatidylinositol 4-kinase beta [Source:MGI Symbol;Acc:MGI:1334433]
ENSMUSG00000040274	1619.32	0.41526	0.152909	2.71574	0.00661287	0.0476829	Cdk6	cyclin-dependent kinase 6 [Source:MGI Symbol;Acc:MGI:1277162]
ENSMUSG00000043279	851.361	-0.330491	0.121708	-2.71545	0.00661862	0.0476979	Trim56	tripartite motif-containing 56 [Source:MGI Symbol;Acc:MGI:2685298]
ENSMUSG00000100455	21.1669	-0.873548	0.32175	-2.71499	0.0066278	0.0477377	Gm29170	predicted gene 29170 [Source:MGI Symbol;Acc:MGI:5579876]
ENSMUSG00000035929	339.862	-0.411886	0.151769	-2.7139	0.00664964	0.0478686	H2-Q4	histocompatibility 2, Q region locus 4 [Source:MGI Symbol;Acc:MGI:95933]
ENSMUSG00000061331	70.3822	-0.704341	0.25962	-2.71297	0.00666838	0.0478771	Gm17132	predicted gene 17132 [Source:MGI Symbol;Acc:MGI:4937959]
ENSMUSG00000031198	195.529	0.4684	0.172655	2.71293	0.00666917	0.0478771	Fundc2	FUN14 domain containing 2 [Source:MGI Symbol;Acc:MGI:1914641]
ENSMUSG00000021361	104.337	0.491004	0.180955	2.7134	0.00665968	0.0478771	Tmem14c	transmembrane protein 14C [Source:MGI Symbol;Acc:MGI:1913404]
ENSMUSG00000024911	169.623	0.617377	0.227553	2.71312	0.00666534	0.0478771	Fibp	fibroblast growth factor (acidic) intracellular binding protein [Source:MGI Symbol;Acc:MGI:1926233]
ENSMUSG00000039934	11.3267	1.53152	0.56442	2.71345	0.00665871	0.0478771	Gsap	gamma-secretase activating protein [Source:MGI Symbol;Acc:MGI:2442259]
ENSMUSG00000109940	6.10522	2.21538	0.81671	2.71257	0.00667645	0.047903	Gm45399	predicted gene 45399 [Source:MGI Symbol;Acc:MGI:5791235]
ENSMUSG00000092060	21.1116	-1.01025	0.372517	-2.71196	0.0066887	0.0479645	Bend4	BEN domain containing 4 [Source:MGI Symbol;Acc:MGI:3648414]
ENSMUSG00000036438	1045.74	0.286709	0.105778	2.71048	0.00671861	0.0481525	Calm2	calmodulin 2 [Source:MGI Symbol;Acc:MGI:103250]
ENSMUSG00000021707	159.484	0.673442	0.248584	2.70912	0.00674624	0.048324	Dhfr	dihydrofolate reductase [Source:MGI Symbol;Acc:MGI:94890]
ENSMUSG00000034634	5.9091	2.426	0.895921	2.70782	0.00677257	0.048486	Ly6d	lymphocyte antigen 6 complex, locus D [Source:MGI Symbol;Acc:MGI:96881]
ENSMUSG00000040466	10.8904	1.31313	0.48505	2.7072	0.00678528	0.0485503	Blvrb	biliverdin reductase B (flavin reductase (NADPH)) [Source:MGI Symbol;Acc:MGI:2385271]
ENSMUSG00000054387	808.641	-0.345467	0.127635	-2.70668	0.00679594	0.0485999	Mdm4	transformed mouse 3T3 cell double minute 4 [Source:MGI Symbol;Acc:MGI:107934]
ENSMUSG00000033192	13.2344	-1.24572	0.460387	-2.70581	0.00681384	0.0487012	Lpcat2	lysophosphatidylcholine acyltransferase 2 [Source:MGI Symbol;Acc:MGI:3606214]
ENSMUSG00000034928	737.644	-0.381251	0.140941	-2.70504	0.00682953	0.0487354	Rnf44	ring finger protein 44 [Source:MGI Symbol;Acc:MGI:2145310]
ENSMUSG00000024613	2196.07	0.377543	0.139571	2.70503	0.00682983	0.0487354	Tcof1	treacle ribosome biogenesis factor 1 [Source:MGI Symbol;Acc:MGI:892003]
ENSMUSG00000028910	51.2003	0.602131	0.222585	2.70517	0.00682701	0.0487354	Mecr	mitochondrial trans-2-enoyl-CoA reductase [Source:MGI Symbol;Acc:MGI:1349441]
ENSMUSG00000022307	163.86	-0.43415	0.160533	-2.70443	0.00684224	0.0487595	Oxr1	oxidation resistance 1 [Source:MGI Symbol;Acc:MGI:2179326]
ENSMUSG00000051223	1144.44	0.313718	0.116006	2.70432	0.00684442	0.0487595	Bzw1	basic leucine zipper and W2 domains 1 [Source:MGI Symbol;Acc:MGI:1914132]
ENSMUSG00000062190	54.4653	0.72677	0.268736	2.7044	0.00684273	0.0487595	Lancl2	LanC (bacterial lantibiotic synthetase component C)-like 2 [Source:MGI Symbol;Acc:MGI:1919085]
ENSMUSG00000039989	730.535	-0.298944	0.110582	-2.70338	0.00686385	0.0488712	Cbx4	chromobox 4 [Source:MGI Symbol;Acc:MGI:1195985]
ENSMUSG00000064356	713.556	-0.701246	0.259473	-2.70258	0.00688037	0.0489621	mt-Atp8	mitochondrially encoded ATP synthase 8 [Source:MGI Symbol;Acc:MGI:99926]
ENSMUSG00000080712	36.1176	0.901317	0.333683	2.70111	0.00691075	0.0491515	H2bu1-ps	H2B.U histone 1, pseudogene [Source:MGI Symbol;Acc:MGI:1922442]
ENSMUSG00000020743	165.966	-0.747625	0.276809	-2.70087	0.00691589	0.0491612	Mif4gd	MIF4G domain containing [Source:MGI Symbol;Acc:MGI:1916924]
ENSMUSG00000027254	5.09762	2.02862	0.751716	2.69865	0.00696219	0.0494634	Map1a	microtubule-associated protein 1 A [Source:MGI Symbol;Acc:MGI:1306776]
ENSMUSG00000007891	993.082	-0.294155	0.109085	-2.69656	0.00700592	0.049747	Ctsd	cathepsin D [Source:MGI Symbol;Acc:MGI:88562]
ENSMUSG00000097290	115.274	-0.446117	0.165476	-2.69597	0.00701848	0.049782	1300002E11Rik	RIKEN cDNA 1300002E11 gene [Source:MGI Symbol;Acc:MGI:1919001]
ENSMUSG00000024941	227.353	-0.425751	0.15792	-2.69599	0.00701803	0.049782	Scyl1	SCY1-like 1 (S. cerevisiae) [Source:MGI Symbol;Acc:MGI:1931787]
ENSMUSG00000105704	59.1954	-1.38563	0.514027	-2.69563	0.00702554	0.0497956	Gm43055	predicted gene 43055 [Source:MGI Symbol;Acc:MGI:5663192]
ENSMUSG00000020687	525.448	0.286175	0.106167	2.69551	0.00702804	0.0497956	Cdc27	cell division cycle 27 [Source:MGI Symbol;Acc:MGI:102685]
ENSMUSG00000037110	314.882	-0.474447	0.176061	-2.69479	0.0070433	0.0498767	Ralgapa2	Ral GTPase activating protein, alpha subunit 2 (catalytic) [Source:MGI Symbol;Acc:MGI:3036245]
ENSMUSG00000028957	37.4544	-0.848867	0.315425	-2.69118	0.00711989	0.0503749	Per3	period circadian clock 3 [Source:MGI Symbol;Acc:MGI:1277134]
ENSMUSG00000067199	126.397	-0.408032	0.151622	-2.69111	0.00712152	0.0503749	Frat1	frequently rearranged in advanced T cell lymphomas [Source:MGI Symbol;Acc:MGI:109450]
ENSMUSG00000036678	170.191	0.606772	0.225488	2.69093	0.00712525	0.0503749	Aaas	achalasia, adrenocortical insufficiency, alacrimia [Source:MGI Symbol;Acc:MGI:2443767]
ENSMUSG00000033039	205.419	-0.526837	0.195838	-2.69017	0.00714153	0.0504623	Micall1	microtubule associated monooxygenase, calponin and LIM domain containing -like 1 [Source:MGI Symbol;Acc:MGI:105870]
ENSMUSG00000026790	623.455	0.320603	0.119189	2.68987	0.0071479	0.0504623	Odf2	outer dense fiber of sperm tails 2 [Source:MGI Symbol;Acc:MGI:1098824]
ENSMUSG00000020361	1614.64	0.314018	0.116746	2.68975	0.00715062	0.0504623	Hspa4	heat shock protein 4 [Source:MGI Symbol;Acc:MGI:1342292]
ENSMUSG00000006301	10.4519	2.06877	0.769163	2.68963	0.00715308	0.0504623	Tmbim1	transmembrane BAX inhibitor motif containing 1 [Source:MGI Symbol;Acc:MGI:1916910]
ENSMUSG00000027333	381.984	-0.586639	0.218148	-2.68918	0.00716271	0.0504995	Smox	spermine oxidase [Source:MGI Symbol;Acc:MGI:2445356]
ENSMUSG00000040658	10.1463	1.58243	0.588478	2.68903	0.0071661	0.0504995	Dnph1	2'-deoxynucleoside 5'-phosphate N-hydrolase 1 [Source:MGI Symbol;Acc:MGI:3039376]
ENSMUSG00000066191	77.2828	-0.68729	0.255625	-2.68866	0.00717391	0.0505273	Anks6	ankyrin repeat and sterile alpha motif domain containing 6 [Source:MGI Symbol;Acc:MGI:1922941]
ENSMUSG00000028677	419.617	-0.332752	0.123789	-2.68807	0.00718665	0.0505897	Rnf220	ring finger protein 220 [Source:MGI Symbol;Acc:MGI:1913993]
ENSMUSG00000021115	294.645	0.279397	0.103989	2.6868	0.00721407	0.0507553	Vrk1	vaccinia related kinase 1 [Source:MGI Symbol;Acc:MGI:1261847]
ENSMUSG00000107171	18.7823	-0.918494	0.341907	-2.68639	0.00722298	0.0507838	Gm42572	predicted gene 42572 [Source:MGI Symbol;Acc:MGI:5662709]
ENSMUSG00000044617	133.12	-0.362383	0.134903	-2.68625	0.0072259	0.0507838	Zbtb39	zinc finger and BTB domain containing 39 [Source:MGI Symbol;Acc:MGI:2443316]
ENSMUSG00000039137	130.535	-0.949431	0.353518	-2.68567	0.00723849	0.0508448	Whrn	whirlin [Source:MGI Symbol;Acc:MGI:2682003]
ENSMUSG00000081953	195.564	2.38203	0.887156	2.68502	0.00725253	0.050916	Gm12435	predicted gene 12435 [Source:MGI Symbol;Acc:MGI:3651950]
ENSMUSG00000022956	407.18	0.397239	0.147997	2.6841	0.00727252	0.0510131	Atp5o	ATP synthase, H+ transporting, mitochondrial F1 complex, O subunit [Source:MGI Symbol;Acc:MGI:106341]
ENSMUSG00000039745	45.3653	0.581887	0.216796	2.68402	0.00727418	0.0510131	Htatip2	HIV-1 Tat interactive protein 2 [Source:MGI Symbol;Acc:MGI:1859271]
ENSMUSG00000105987	589.399	0.541942	0.201962	2.68338	0.00728812	0.0510834	AI506816	expressed sequence AI506816 [Source:MGI Symbol;Acc:MGI:2140929]
ENSMUSG00000109408	9.28245	-1.80133	0.671413	-2.68289	0.00729895	0.0511318	A930037H05Rik	RIKEN cDNA A930037H05 gene [Source:MGI Symbol;Acc:MGI:1925689]
ENSMUSG00000030137	425.403	-0.484316	0.180593	-2.68181	0.00732253	0.0512451	Tuba8	tubulin, alpha 8 [Source:MGI Symbol;Acc:MGI:1858225]
ENSMUSG00000090958	23.658	0.897915	0.334819	2.68179	0.00732298	0.0512451	Lrrc32	leucine rich repeat containing 32 [Source:MGI Symbol;Acc:MGI:93882]
ENSMUSG00000003824	92.0721	0.932004	0.347556	2.68159	0.00732729	0.0512478	Syce2	synaptonemal complex central element protein 2 [Source:MGI Symbol;Acc:MGI:1919096]
ENSMUSG00000028394	237.384	0.532914	0.198762	2.68117	0.00733648	0.0512846	Pole3	polymerase (DNA directed), epsilon 3 (p17 subunit) [Source:MGI Symbol;Acc:MGI:1933378]
ENSMUSG00000032123	49.5298	0.591841	0.220901	2.67922	0.00737939	0.0515337	Dpagt1	dolichyl-phosphate (UDP-N-acetylglucosamine) acetylglucosaminephosphotransferase 1 (GlcNAc-1-P transferase) [Source:MGI Symbol;Acc:MGI:1196396]
ENSMUSG00000030499	5.8583	2.69973	1.00766	2.67919	0.00738002	0.0515337	Kctd15	potassium channel tetramerisation domain containing 15 [Source:MGI Symbol;Acc:MGI:2385276]
ENSMUSG00000028843	835.75	0.268049	0.100064	2.67877	0.00738942	0.0515717	Sh3bgrl3	SH3 domain binding glutamic acid-rich protein-like 3 [Source:MGI Symbol;Acc:MGI:1920973]
ENSMUSG00000075555	5.32318	-1.78759	0.667388	-2.67848	0.00739566	0.0515877	Gm10863	predicted gene 10863 [Source:MGI Symbol;Acc:MGI:3641623]
ENSMUSG00000081999	153.462	0.925489	0.345675	2.67734	0.00742095	0.0517364	Gm13461	predicted gene 13461 [Source:MGI Symbol;Acc:MGI:3650103]
ENSMUSG00000078870	29.8946	-1.24982	0.466923	-2.67673	0.00743453	0.0517856	Gm14410	predicted gene 14410 [Source:MGI Symbol;Acc:MGI:3709158]
ENSMUSG00000103114	21.2256	-1.13469	0.423921	-2.67666	0.00743594	0.0517856	Gm32200	predicted gene, 32200 [Source:MGI Symbol;Acc:MGI:5591359]
ENSMUSG00000035891	565.792	-0.327319	0.1223	-2.67635	0.00744287	0.0518062	Cerk	ceramide kinase [Source:MGI Symbol;Acc:MGI:2386052]
ENSMUSG00000026554	910.307	-0.265151	0.0991133	-2.67523	0.00746787	0.0519525	Dcaf8	DDB1 and CUL4 associated factor 8 [Source:MGI Symbol;Acc:MGI:91860]
ENSMUSG00000102844	13.2803	-1.34753	0.503781	-2.67482	0.00747684	0.0519872	Gm38034	predicted gene, 38034 [Source:MGI Symbol;Acc:MGI:5611262]
ENSMUSG00000029638	812.167	-0.57313	0.214283	-2.67464	0.0074809	0.0519877	Glcci1	glucocorticoid induced transcript 1 [Source:MGI Symbol;Acc:MGI:2179717]
ENSMUSG00000070639	357.373	0.343851	0.128602	2.67376	0.00750064	0.0520971	Lrrc8b	leucine rich repeat containing 8 family, member B [Source:MGI Symbol;Acc:MGI:2141353]
ENSMUSG00000030707	4548.21	0.243097	0.0909561	2.67269	0.00752463	0.0522324	Coro1a	coronin, actin binding protein 1A [Source:MGI Symbol;Acc:MGI:1345961]
ENSMUSG00000048118	681.643	-0.286845	0.107331	-2.67253	0.00752814	0.0522324	Arid4a	AT rich interactive domain 4A (RBP1-like) [Source:MGI Symbol;Acc:MGI:2444354]
ENSMUSG00000018559	196	0.391711	0.146603	2.67192	0.00754196	0.0523006	Ctdnep1	CTD nuclear envelope phosphatase 1 [Source:MGI Symbol;Acc:MGI:1914431]
ENSMUSG00000105096	11.7261	2.74564	1.02766	2.67173	0.00754604	0.052301	Gbp10	guanylate-binding protein 10 [Source:MGI Symbol;Acc:MGI:4359647]
ENSMUSG00000030930	671.22	-0.377737	0.141439	-2.67066	0.00757015	0.0524403	Chst15	carbohydrate sulfotransferase 15 [Source:MGI Symbol;Acc:MGI:1924840]
ENSMUSG00000021957	1154.93	0.488715	0.183026	2.6702	0.00758072	0.0524856	Tkt	transketolase [Source:MGI Symbol;Acc:MGI:105992]
ENSMUSG00000114193	10.8798	-1.32619	0.496748	-2.66975	0.0075907	0.0525269	Gm48139	predicted gene, 48139 [Source:MGI Symbol;Acc:MGI:6097504]
ENSMUSG00000070697	456.77	0.351501	0.131674	2.66947	0.00759714	0.0525435	Utp3	UTP3 small subunit processome component [Source:MGI Symbol;Acc:MGI:1919230]
ENSMUSG00000004815	96.0377	-0.682023	0.255546	-2.66888	0.00761045	0.0526077	Dgkq	diacylglycerol kinase, theta [Source:MGI Symbol;Acc:MGI:102918]
ENSMUSG00000015243	24.8158	-0.976632	0.366036	-2.66813	0.00762744	0.0526972	Abca1	ATP-binding cassette, sub-family A (ABC1), member 1 [Source:MGI Symbol;Acc:MGI:99607]
ENSMUSG00000030062	683.174	0.289467	0.1085	2.6679	0.00763276	0.0527061	Rpn1	ribophorin I [Source:MGI Symbol;Acc:MGI:98084]
ENSMUSG00000003033	534.74	0.280777	0.105259	2.66748	0.00764215	0.052743	Ap1m1	adaptor-related protein complex AP-1, mu subunit 1 [Source:MGI Symbol;Acc:MGI:102776]
ENSMUSG00000037202	40.5399	0.589284	0.221009	2.66633	0.00766833	0.0528957	Prf1	perforin 1 (pore forming protein) [Source:MGI Symbol;Acc:MGI:97551]
ENSMUSG00000070385	26.4401	-1.32942	0.498777	-2.66536	0.0076905	0.0530205	Ampd1	adenosine monophosphate deaminase 1 [Source:MGI Symbol;Acc:MGI:88015]
ENSMUSG00000025316	169.811	-0.477187	0.179069	-2.66482	0.00770304	0.0530544	Banp	BTG3 associated nuclear protein [Source:MGI Symbol;Acc:MGI:1889023]
ENSMUSG00000060181	147.482	-0.448308	0.168234	-2.66479	0.00770354	0.0530544	Slc35e3	solute carrier family 35, member E3 [Source:MGI Symbol;Acc:MGI:2448489]
ENSMUSG00000030652	50.4423	0.716269	0.268879	2.66391	0.00772378	0.0531657	Coq7	demethyl-Q 7 [Source:MGI Symbol;Acc:MGI:107207]
ENSMUSG00000022351	158.553	0.468815	0.176023	2.66337	0.00773623	0.0532233	Sqle	squalene epoxidase [Source:MGI Symbol;Acc:MGI:109296]
ENSMUSG00000041225	188.633	-0.353305	0.132755	-2.66132	0.00778338	0.0535195	Arhgap12	Rho GTPase activating protein 12 [Source:MGI Symbol;Acc:MGI:1922665]
ENSMUSG00000071646	1662.54	0.162195	0.0609758	2.66	0.00781417	0.0537029	Mta2	metastasis-associated gene family, member 2 [Source:MGI Symbol;Acc:MGI:1346340]
ENSMUSG00000045690	80.2681	0.528639	0.198783	2.65937	0.00782865	0.053774	Wdr89	WD repeat domain 89 [Source:MGI Symbol;Acc:MGI:1919588]
ENSMUSG00000105176	16.332	-0.922562	0.347284	-2.6565	0.00789559	0.0541787	Gm43668	predicted gene 43668 [Source:MGI Symbol;Acc:MGI:5663805]
ENSMUSG00000025324	85.8685	0.588805	0.221648	2.65649	0.00789586	0.0541787	Atp10a	ATPase, class V, type 10A [Source:MGI Symbol;Acc:MGI:1330809]
ENSMUSG00000048215	49.3438	-0.727673	0.273942	-2.6563	0.00790034	0.0541809	A630023P12Rik	RIKEN cDNA A630023P12 gene [Source:MGI Symbol;Acc:MGI:2445162]
ENSMUSG00000020042	15.5231	1.11949	0.421598	2.65534	0.00792287	0.0543068	Btbd11	BTB (POZ) domain containing 11 [Source:MGI Symbol;Acc:MGI:1921257]
ENSMUSG00000040247	959.85	-0.376923	0.142003	-2.65434	0.00794644	0.0544001	Tbc1d10c	TBC1 domain family, member 10c [Source:MGI Symbol;Acc:MGI:1922072]
ENSMUSG00000062175	99.8855	-0.980828	0.369525	-2.65429	0.00794753	0.0544001	Tgif2	TGFB-induced factor homeobox 2 [Source:MGI Symbol;Acc:MGI:1915299]
ENSMUSG00000024382	218.356	0.312227	0.117634	2.65423	0.00794898	0.0544001	Ercc3	excision repair cross-complementing rodent repair deficiency, complementation group 3 [Source:MGI Symbol;Acc:MGI:95414]
ENSMUSG00000027699	251.288	0.926535	0.349107	2.65402	0.00795403	0.0544061	Ect2	ect2 oncogene [Source:MGI Symbol;Acc:MGI:95281]
ENSMUSG00000006304	1236.58	0.194146	0.0731623	2.65364	0.00796296	0.0544386	Arpc2	actin related protein 2/3 complex, subunit 2 [Source:MGI Symbol;Acc:MGI:1923959]
ENSMUSG00000015932	142.251	0.411382	0.155099	2.65238	0.00799259	0.0546125	Dstn	destrin [Source:MGI Symbol;Acc:MGI:1929270]
ENSMUSG00000020368	3013.99	0.315128	0.118854	2.6514	0.00801594	0.0547434	Canx	calnexin [Source:MGI Symbol;Acc:MGI:88261]
ENSMUSG00000066232	661.022	0.289508	0.109198	2.65121	0.0080203	0.0547445	Ipo7	importin 7 [Source:MGI Symbol;Acc:MGI:2152414]
ENSMUSG00000056602	93.4905	0.893418	0.337022	2.65092	0.00802722	0.0547631	Fry	FRY microtubule binding protein [Source:MGI Symbol;Acc:MGI:2443895]
ENSMUSG00000027380	25.0648	-0.948748	0.357932	-2.65064	0.00803406	0.0547811	Acoxl	acyl-Coenzyme A oxidase-like [Source:MGI Symbol;Acc:MGI:1921371]
ENSMUSG00000044857	169.162	-0.369292	0.139354	-2.65003	0.00804841	0.0548503	Lemd2	LEM domain containing 2 [Source:MGI Symbol;Acc:MGI:2385045]
ENSMUSG00000004561	81.2905	-0.617118	0.232929	-2.64939	0.00806376	0.0549262	Mettl17	methyltransferase like 17 [Source:MGI Symbol;Acc:MGI:1098577]
ENSMUSG00000025795	98.8415	0.455289	0.171858	2.64921	0.00806805	0.0549268	Rassf3	Ras association (RalGDS/AF-6) domain family member 3 [Source:MGI Symbol;Acc:MGI:2179722]
ENSMUSG00000040048	359.617	0.313963	0.118552	2.64832	0.00808926	0.0550424	Ndufb10	NADH:ubiquinone oxidoreductase subunit B10 [Source:MGI Symbol;Acc:MGI:1915592]
ENSMUSG00000025903	204.513	0.39567	0.149449	2.64752	0.00810846	0.0551443	Lypla1	lysophospholipase 1 [Source:MGI Symbol;Acc:MGI:1344588]
ENSMUSG00000079477	554.881	0.259533	0.0980548	2.64681	0.0081255	0.0552279	Rab7	RAB7, member RAS oncogene family [Source:MGI Symbol;Acc:MGI:105068]
ENSMUSG00000006463	34.209	-0.613293	0.231724	-2.64666	0.00812921	0.0552279	Zdhhc24	zinc finger, DHHC domain containing 24 [Source:MGI Symbol;Acc:MGI:1917855]
ENSMUSG00000028964	393.243	0.34644	0.13093	2.646	0.00814509	0.0553069	Park7	Parkinson disease (autosomal recessive, early onset) 7 [Source:MGI Symbol;Acc:MGI:2135637]
ENSMUSG00000032399	7066.6	0.197914	0.0748232	2.64509	0.00816687	0.0554259	Rpl4	ribosomal protein L4 [Source:MGI Symbol;Acc:MGI:1915141]
ENSMUSG00000022802	28.1167	-1.22164	0.462007	-2.64421	0.0081883	0.0555094	Lmln	leishmanolysin-like (metallopeptidase M8 family) [Source:MGI Symbol;Acc:MGI:2444736]
ENSMUSG00000035575	401.067	0.468887	0.177327	2.64419	0.00818859	0.0555094	Utp6	UTP6 small subunit processome component [Source:MGI Symbol;Acc:MGI:2445193]
ENSMUSG00000022407	485.583	0.43164	0.163249	2.64406	0.00819193	0.0555094	Adsl	adenylosuccinate lyase [Source:MGI Symbol;Acc:MGI:103202]
ENSMUSG00000086859	60.9495	-0.681853	0.25795	-2.64335	0.0082089	0.0555811	Snhg20	small nucleolar RNA host gene 20 [Source:MGI Symbol;Acc:MGI:1924222]
ENSMUSG00000023043	4.89187	2.04603	0.774054	2.64327	0.00821103	0.0555811	Krt18	keratin 18 [Source:MGI Symbol;Acc:MGI:96692]
ENSMUSG00000036304	31.6162	-0.833559	0.315386	-2.64298	0.00821792	0.0555988	Zdhhc23	zinc finger, DHHC domain containing 23 [Source:MGI Symbol;Acc:MGI:2685625]
ENSMUSG00000032047	387.413	0.522543	0.197741	2.64256	0.00822813	0.0556391	Acat1	acetyl-Coenzyme A acetyltransferase 1 [Source:MGI Symbol;Acc:MGI:87870]
ENSMUSG00000074604	40.7113	-0.826299	0.312832	-2.64135	0.00825754	0.055809	Mgst2	microsomal glutathione S-transferase 2 [Source:MGI Symbol;Acc:MGI:2448481]
ENSMUSG00000116083	47.1632	0.712429	0.269765	2.64092	0.00826804	0.055851	Gm5469	predicted gene 5469 [Source:MGI Symbol;Acc:MGI:3645122]
ENSMUSG00000040511	212.549	-0.526681	0.199528	-2.63963	0.00829956	0.0560349	Pvr	poliovirus receptor [Source:MGI Symbol;Acc:MGI:107741]
ENSMUSG00000026819	129.734	0.46023	0.174373	2.63934	0.0083068	0.0560548	Slc25a25	solute carrier family 25 (mitochondrial carrier, phosphate carrier), member 25 [Source:MGI Symbol;Acc:MGI:1915913]
ENSMUSG00000118665	154.567	0.420285	0.15925	2.63915	0.00831139	0.0560568	LIN54	lin-54 homolog (C. elegans) [Source:NCBI gene (formerly Entrezgene);Acc:231506]
ENSMUSG00000038544	291.122	0.351182	0.133083	2.63883	0.00831937	0.0560816	Inip	INTS3 and NABP interacting protein [Source:MGI Symbol;Acc:MGI:1913459]
ENSMUSG00000030699	7.5301	-1.50434	0.570151	-2.63849	0.00832752	0.0561076	Tbx6	T-box 6 [Source:MGI Symbol;Acc:MGI:102539]
ENSMUSG00000071636	22.9934	-1.11498	0.422885	-2.63661	0.00837381	0.0563903	Rimbp3	RIMS binding protein 3 [Source:MGI Symbol;Acc:MGI:2685449]
ENSMUSG00000030720	83.0559	-0.764185	0.289923	-2.63582	0.00839345	0.0564789	Cln3	ceroid lipofuscinosis, neuronal 3, juvenile (Batten, Spielmeyer-Vogt disease) [Source:MGI Symbol;Acc:MGI:107537]
ENSMUSG00000061414	271.357	-0.616769	0.234003	-2.63573	0.00839562	0.0564789	Cracr2a	calcium release activated channel regulator 2A [Source:MGI Symbol;Acc:MGI:2685919]
ENSMUSG00000034430	202.914	-0.340175	0.129108	-2.63481	0.00841841	0.056603	Zxdc	ZXD family zinc finger C [Source:MGI Symbol;Acc:MGI:1933108]
ENSMUSG00000062510	93.9089	0.864201	0.328207	2.6331	0.00846101	0.0568486	Nsl1	NSL1, MIS12 kinetochore complex component [Source:MGI Symbol;Acc:MGI:2685830]
ENSMUSG00000030254	132.393	0.582345	0.221172	2.63299	0.00846366	0.0568486	Rad18	RAD18 E3 ubiquitin protein ligase [Source:MGI Symbol;Acc:MGI:1890476]
ENSMUSG00000041625	31.9401	0.959143	0.364423	2.63195	0.00848959	0.0569934	Ggact	gamma-glutamylamine cyclotransferase [Source:MGI Symbol;Acc:MGI:2385008]
ENSMUSG00000020893	254.273	-0.464241	0.176433	-2.63127	0.00850674	0.0570791	Per1	period circadian clock 1 [Source:MGI Symbol;Acc:MGI:1098283]
ENSMUSG00000033107	313.177	0.293593	0.111619	2.63031	0.00853072	0.0572107	Rnf125	ring finger protein 125 [Source:MGI Symbol;Acc:MGI:1914914]
ENSMUSG00000027242	233.26	0.451021	0.171542	2.62922	0.00855817	0.0573652	Wdr76	WD repeat domain 76 [Source:MGI Symbol;Acc:MGI:1926186]
ENSMUSG00000116433	74.1282	-0.577403	0.219658	-2.62865	0.00857242	0.0574313	Gm49553	predicted gene, 49553 [Source:MGI Symbol;Acc:MGI:6155262]
ENSMUSG00000025612	1298.71	-0.351332	0.133676	-2.62824	0.00858268	0.0574705	Bach1	BTB and CNC homology 1, basic leucine zipper transcription factor 1 [Source:MGI Symbol;Acc:MGI:894680]
ENSMUSG00000037846	63.1778	1.02413	0.38972	2.62787	0.00859218	0.0575045	Rtkn2	rhotekin 2 [Source:MGI Symbol;Acc:MGI:2158417]
ENSMUSG00000033960	6.33642	2.15529	0.82049	2.62684	0.00861824	0.0576494	Jcad	junctional cadherin 5 associated [Source:MGI Symbol;Acc:MGI:2685174]
ENSMUSG00000053199	22.2757	1.34119	0.510702	2.62616	0.00863532	0.057734	Arhgap20	Rho GTPase activating protein 20 [Source:MGI Symbol;Acc:MGI:2445175]
ENSMUSG00000038642	75.8111	0.615272	0.23434	2.62555	0.00865078	0.0577973	Ctss	cathepsin S [Source:MGI Symbol;Acc:MGI:107341]
ENSMUSG00000040463	1085.9	0.339785	0.12942	2.62544	0.00865364	0.0577973	Mybbp1a	MYB binding protein (P160) 1a [Source:MGI Symbol;Acc:MGI:106181]
ENSMUSG00000072825	181.137	-1.02902	0.392026	-2.62487	0.00866824	0.0578652	Cep170b	centrosomal protein 170B [Source:MGI Symbol;Acc:MGI:2145043]
ENSMUSG00000110605	30.4051	-0.912293	0.347622	-2.62438	0.00868064	0.0579176	Gm32856	predicted gene, 32856 [Source:MGI Symbol;Acc:MGI:5592015]
ENSMUSG00000024462	301.122	-0.977182	0.372377	-2.62417	0.00868597	0.0579176	Gabbr1	gamma-aminobutyric acid (GABA) B receptor, 1 [Source:MGI Symbol;Acc:MGI:1860139]
ENSMUSG00000043445	111.293	0.39571	0.150802	2.62404	0.00868942	0.0579176	Pgp	phosphoglycolate phosphatase [Source:MGI Symbol;Acc:MGI:1914328]
ENSMUSG00000085492	31.0613	-0.781431	0.29786	-2.62348	0.00870362	0.0579827	Trmt61b	tRNA methyltransferase 61B [Source:MGI Symbol;Acc:MGI:1916039]
ENSMUSG00000028071	1206.4	-0.271452	0.103478	-2.62329	0.00870846	0.0579853	Sh2d2a	SH2 domain containing 2A [Source:MGI Symbol;Acc:MGI:1351596]
ENSMUSG00000043207	158.493	0.385088	0.146853	2.62226	0.0087348	0.058131	Zmpste24	zinc metallopeptidase, STE24 [Source:MGI Symbol;Acc:MGI:1890508]
ENSMUSG00000045193	332.564	0.389792	0.148734	2.62073	0.00877421	0.0583635	Cirbp	cold inducible RNA binding protein [Source:MGI Symbol;Acc:MGI:893588]
ENSMUSG00000022892	6.9322	-1.62578	0.62046	-2.62029	0.00878562	0.0583896	App	amyloid beta (A4) precursor protein [Source:MGI Symbol;Acc:MGI:88059]
ENSMUSG00000102850	24.4281	-0.885385	0.337904	-2.62023	0.00878709	0.0583896	Gm37082	predicted gene, 37082 [Source:MGI Symbol;Acc:MGI:5610310]
ENSMUSG00000064367	3149.95	-0.443179	0.16922	-2.61895	0.00882019	0.0585797	mt-Nd5	mitochondrially encoded NADH dehydrogenase 5 [Source:MGI Symbol;Acc:MGI:102496]
ENSMUSG00000045826	2049.76	-0.234789	0.089778	-2.61521	0.00891713	0.0591776	Ptprcap	protein tyrosine phosphatase, receptor type, C polypeptide-associated protein [Source:MGI Symbol;Acc:MGI:97811]
ENSMUSG00000025019	594.196	-0.213162	0.0815119	-2.6151	0.00892024	0.0591776	Lcor	ligand dependent nuclear receptor corepressor [Source:MGI Symbol;Acc:MGI:2443930]
ENSMUSG00000030733	757.123	-0.43249	0.165408	-2.61469	0.00893093	0.0591776	Sh2b1	SH2B adaptor protein 1 [Source:MGI Symbol;Acc:MGI:1201407]
ENSMUSG00000003423	101.207	0.546819	0.209137	2.61465	0.00893194	0.0591776	Pih1d1	PIH1 domain containing 1 [Source:MGI Symbol;Acc:MGI:1916095]
ENSMUSG00000037461	645.518	0.392783	0.150226	2.61461	0.00893289	0.0591776	Ints7	integrator complex subunit 7 [Source:MGI Symbol;Acc:MGI:1924315]
ENSMUSG00000037904	26.3918	-1.40921	0.539094	-2.61403	0.00894808	0.0592481	Ankrd9	ankyrin repeat domain 9 [Source:MGI Symbol;Acc:MGI:1921501]
ENSMUSG00000000552	84.5085	-0.532837	0.203905	-2.61316	0.00897099	0.059362	Zfp385a	zinc finger protein 385A [Source:MGI Symbol;Acc:MGI:1352495]
ENSMUSG00000036306	271.618	-0.512158	0.196002	-2.61303	0.00897438	0.059362	Lzts1	leucine zipper, putative tumor suppressor 1 [Source:MGI Symbol;Acc:MGI:2684762]
ENSMUSG00000028270	108.756	0.524083	0.200681	2.61152	0.00901413	0.0595947	Gbp2	guanylate binding protein 2 [Source:MGI Symbol;Acc:MGI:102772]
ENSMUSG00000046722	877.916	0.217429	0.0832766	2.61093	0.00902974	0.0596677	Cdc42se1	CDC42 small effector 1 [Source:MGI Symbol;Acc:MGI:1889510]
ENSMUSG00000037649	43.8702	0.598202	0.229171	2.61029	0.00904654	0.0597484	H2-DMa	histocompatibility 2, class II, locus DMa [Source:MGI Symbol;Acc:MGI:95921]
ENSMUSG00000085511	20.9008	0.83205	0.318844	2.60958	0.00906525	0.0598416	Gm11738	predicted gene 11738 [Source:MGI Symbol;Acc:MGI:3650365]
ENSMUSG00000074064	73.9508	-0.535019	0.20507	-2.60896	0.00908171	0.05992	Mlycd	malonyl-CoA decarboxylase [Source:MGI Symbol;Acc:MGI:1928485]
ENSMUSG00000039210	125.485	-0.586309	0.224861	-2.60742	0.00912264	0.0601596	Gpatch2	G patch domain containing 2 [Source:MGI Symbol;Acc:MGI:1915019]
ENSMUSG00000113183	17.2926	-1.05614	0.405197	-2.60649	0.00914761	0.0602938	Gm47664	predicted gene, 47664 [Source:MGI Symbol;Acc:MGI:6096754]
ENSMUSG00000018548	309.299	0.459363	0.176334	2.60507	0.00918555	0.0605133	Trim37	tripartite motif-containing 37 [Source:MGI Symbol;Acc:MGI:2153072]
ENSMUSG00000067916	117.101	-0.501118	0.192393	-2.60465	0.00919673	0.0605563	Zfp991	zinc finger protein 991 [Source:MGI Symbol;Acc:MGI:3701604]
ENSMUSG00000034833	558.577	-0.371301	0.142567	-2.6044	0.00920346	0.0605593	Tespa1	thymocyte expressed, positive selection associated 1 [Source:MGI Symbol;Acc:MGI:1914846]
ENSMUSG00000031954	411.345	0.262389	0.100753	2.60429	0.00920647	0.0605593	Cfdp1	craniofacial development protein 1 [Source:MGI Symbol;Acc:MGI:1344403]
ENSMUSG00000033554	76.4956	0.501876	0.192781	2.60334	0.00923191	0.0606961	Dph5	diphthamide biosynthesis 5 [Source:MGI Symbol;Acc:MGI:1916990]
ENSMUSG00000027424	61.327	0.570102	0.219034	2.6028	0.00924649	0.060747	Mgme1	mitochondrial genome maintenance exonuclease 1 [Source:MGI Symbol;Acc:MGI:1921778]
ENSMUSG00000031403	358.721	0.351306	0.134977	2.60271	0.00924897	0.060747	Dkc1	dyskeratosis congenita 1, dyskerin [Source:MGI Symbol;Acc:MGI:1861727]
ENSMUSG00000005698	1428.6	0.168235	0.0646439	2.60249	0.00925488	0.0607553	Ctcf	CCCTC-binding factor [Source:MGI Symbol;Acc:MGI:109447]
ENSMUSG00000022652	12.6425	-1.35538	0.521318	-2.59991	0.00932474	0.0611456	Morc1	microrchidia 1 [Source:MGI Symbol;Acc:MGI:1316740]
ENSMUSG00000049717	570.222	-0.362078	0.139272	-2.59979	0.0093281	0.0611456	Lig4	ligase IV, DNA, ATP-dependent [Source:MGI Symbol;Acc:MGI:1335098]
ENSMUSG00000104159	5.99468	-1.846	0.71006	-2.59978	0.0093284	0.0611456	Gm38099	predicted gene, 38099 [Source:MGI Symbol;Acc:MGI:5611327]
ENSMUSG00000078427	448.716	0.302232	0.116266	2.59948	0.00933638	0.0611672	Sarnp	SAP domain containing ribonucleoprotein [Source:MGI Symbol;Acc:MGI:1913368]
ENSMUSG00000036918	558.804	0.982265	0.378111	2.59782	0.00938171	0.0614333	Ttc7	tetratricopeptide repeat domain 7 [Source:MGI Symbol;Acc:MGI:1920999]
ENSMUSG00000063354	10.678	1.25883	0.484728	2.59699	0.00940444	0.0615512	Slc39a4	solute carrier family 39 (zinc transporter), member 4 [Source:MGI Symbol;Acc:MGI:1919277]
ENSMUSG00000035725	199.113	-0.311716	0.120051	-2.59653	0.00941717	0.0616036	Prkx	protein kinase, X-linked [Source:MGI Symbol;Acc:MGI:1309999]
ENSMUSG00000024393	5610.36	-0.226163	0.0871843	-2.59408	0.00948432	0.0620118	Prrc2a	proline-rich coiled-coil 2A [Source:MGI Symbol;Acc:MGI:1915467]
ENSMUSG00000002732	6.02733	-1.71138	0.660044	-2.59282	0.00951916	0.0622084	Fkbp7	FK506 binding protein 7 [Source:MGI Symbol;Acc:MGI:1336879]
ENSMUSG00000030779	1378.16	-0.216314	0.0834554	-2.59197	0.00954277	0.0623314	Rbbp6	retinoblastoma binding protein 6, ubiquitin ligase [Source:MGI Symbol;Acc:MGI:894835]
ENSMUSG00000031758	174.113	-0.366876	0.141596	-2.59101	0.00956956	0.0624752	Cdyl2	chromodomain protein, Y chromosome-like 2 [Source:MGI Symbol;Acc:MGI:1923046]
ENSMUSG00000105519	24.5428	-0.842375	0.325188	-2.59042	0.00958577	0.0625496	E430021H15Rik	RIKEN cDNA E430021H15 gene [Source:MGI Symbol;Acc:MGI:2444377]
[truncated: 14,620 more rows]
